# Supplementary material for: Gene expression analysis of rocket salad under pre-harvest and postharvest stresses: A transcriptomic resource for Diplotaxis tenuifolia
Source: PLoS One. 2017 May 30;12(5):e0178119. doi: 10.1371/journal.pone.0178119 (PMC5448768; doi:10.1371/journal.pone.0178119)
Supplement: S1 Table — (XLSX) [file pone.0178119.s002.xlsx]

## Sheet: Foglio1
Gene ID	Protein	Primer name	Sequence 5'-3'	Stress
contig_1188	senescence-associated cysteine protease	DtCP-F	ACGGTGTTACGCAGTTCTCG	cold
contig_1188	senescence-associated cysteine protease	DtCP-R	GCATGATCCCTGGTTTTTGA	cold
contig_1335	peroxin 13	DtUGE1-F	GGCATATCGCTGCACTAAGG	dark
contig_1335	peroxin 13	DtUGE1-R	GTTGCATCTCCTGGCCTTCT	dark
contig_2959	UDP-D-glucose/UDP-D-galactose 4-epimerase 1	DtPEX13-F	CAATGAATGGGCTGGGTAGA	dark
contig_2959	UDP-D-glucose/UDP-D-galactose 4-epimerase 1	DtPEX13-R	CCACCTCCATACGTCGAAGA	dark
contig_11804	abscisic acid-insensitive 5-like protein 7	DtABF-F	TCATCCACATCCACAGCAAC	dehydration
contig_11804	abscisic acid-insensitive 5-like protein 7	DtABF-R	CCGGTTCCTCCAAAACTAGC	dehydration
contig_730	UDP-glucosyl transferase 74c1	DtUDP-GT74-F	GGCACCTACGATGTTCCTGA	dehydration
contig_730	UDP-glucosyl transferase 74c1	DtUDP-GT74-R	CGCCGCAAGTTAGAGAATTG	dehydration
contig_861	galactinol synthase-like protein	DtGSL-F	CATGTTGGGCTCTTTTCCAG	heat
contig_861	galactinol synthase-like protein	DtGSL-F	CATTTGCGGAACAGGATTTC	heat
contig_77	myo-inositol 1-phosphate synthase type 2	DtMIPS-F	CTGAGGGCTTCCATTGATGA	heat
contig_77	myo-inositol 1-phosphate synthase type 2	DtMIPS-R	GTGGTTCTGTGGACGGCTAA	heat
contig_27978	two-component response regulator	DtARR4-F	TGGAACTTGTCGGAAACTGG	heat
contig_27978	two-component response regulator	DtARR4-R	ATAGTGGATGGCGTGCTCTG	heat
contig_4130	ribulose-1,5-bisphosphate carboxylase/oxygenase large subunit	DtRBC-F	CGATGTGGTAGCATCGTCCT	N-starvation
contig_4130	ribulose-1,5-bisphosphate carboxylase/oxygenase large subunit	DtRBC-R	CTTGGCAGCATTCCGAGTAA	N-starvation
contig_5041	LURP-one-related 15 protein	DtLURP-F	AGCCGATGTTTGGTCTTGTG	N-starvation
contig_5041	LURP-one-related 15 protein	DtLURP-R	TCAACTGCACCATTGACGTT	N-starvation
contig_5952	hypothetical protein ARALYDRAFT_910104	DtHYP-F	AGGAAGGTGGTGGCTTCAAC	N-starvation
contig_5952	hypothetical protein ARALYDRAFT_910104	DtHYP-R	GGTGTTTCCTCAAGGGCTTC	N-starvation
contig_4982	oxalic acid oxidase	DtOXO-F	CGGCACTGATGATGTTGGTA	salt
contig_4982	oxalic acid oxidase	DtOXO-R	CCTCGGTTCAAGACTTCTGC	salt
contig_742	kunitz trypsin inhibitor 1	DtKTI1-F	CCACAAATATCCCGACGTTC	salt
contig_742	kunitz trypsin inhibitor 1	DtKTI1-R	TTGACGAGGAGAGGAAGCAG	salt
contig_3849	glutathione S-transferase zeta	DtGST-F	GGGTGAACAATCCAATCCAG	salt
contig_3849	glutathione S-transferase zeta	DtGST-R	CTCGCTGCCTGAAAATTGAC	salt
contig_7031	cytocrome P45	DtCYP76C2-F	CCCACAAGCTGCAAAAGAAG	wounding
contig_7031	cytocrome P45	DtCYP76C2-R	TCACCGACAGTTTCCTCAGC	wounding
contig_1038	SERINE/THREONINE PROTEIN KINASE 2	DtATPK19-F	TGCATTGCCTTCCAGATACC	wounding
contig_1038	SERINE/THREONINE PROTEIN KINASE 2	DtATPK19-R	TGCAAAAAGAGCCAGAGAGG	wounding
contig_509	nucleoside diphosphate kinase	DtNPK-F	TGAGCGAGAAGCGTGAAGAC	wounding
contig_509	nucleoside diphosphate kinase	DtNPK-R	CGCCGTCACCAAGAGTAAAG	wounding
contig_2417	elongation factor 1-beta	DtEF1a-F	TCTTGGTAGACGCCTTCACG	wounding
contig_2417	elongation factor 1-beta	DtEF1a-R	AGGAAGCGGTGTCATTGTTG	wounding
