# Supplementary material for: Gene expression analysis of rocket salad under pre-harvest and postharvest stresses: A transcriptomic resource for Diplotaxis tenuifolia
Source: PLoS One. 2017 May 30;12(5):e0178119. doi: 10.1371/journal.pone.0178119 (PMC5448768; doi:10.1371/journal.pone.0178119)
Supplement: S2 Table — S2A Table reports the length (bp) for each contig, the number of reads that entered into the contig assembly (total read counts), the number of reads that entered into the contig assembly as single read (single reads) and as paired-end (reads in pairs) and the average coverage. S2B Table reports the total number of reads (unique gene reads) that were mapped uniquely to one place in the reference sequence, the number of total reads and the RPKM values for each contig. (XLSX) [file pone.0178119.s003.xlsx]

## Sheet: S2A Table
S2A table report the length (bp) for each conting, the number of reads which entered into the contig assembly (total read counts), the number of reads which entered into the contig assembly as single read (single reads) and as paired-end (reads in pairs) and the average coverage.
Name	Length (bp)	Total read count	Single reads	Reads in pairs	Average coverage
contig_1	2139	47455	36599	10856	2163.04			Consensus length	contigs length
contig_2	2410	52605	39305	13300	2128.62			Total read count	# of reads which enter in the contig assembly
contig_3	1971	13973	10201	3772	691.746			Single reads	# of reads which enter in the contig assembly as single read
contig_4	1659	390260	274306	115954	23055.2			Reads in pairs	# of reads which enter in the contig assembly as paired-end
contig_5	1348	6792	5198	1594	490.26			Average coverage	average coverage of the contig
contig_6	1169	7753	5247	2506	648
contig_7	603	117780	81908	35872	19127.2
contig_8	4097	3087541	2121315	966226	73292.6			The proportion of transcripts with highest coverage among libraries but with a relatively minor number of total reads was in the range of 500-2500 bp. 32380 (95.5%) and 20528 (60.6%) contigs were remapped by more than 100 and 1000 reads respectively with the highest number of remapped reads for the longer contigs.
contig_9	1004	45196	30366	14830	4387.72
contig_10	756	15011	10401	4610	1939.91
contig_11	532	76601	59903	16698	14121.3
contig_12	2052	16110	11536	4574	762.453
contig_13	894	43362	26490	16872	4727.95
contig_14	8225	3450741	2137661	1313080	40876.2
contig_15	1926	1932	1378	554	97.7477
contig_16	595	51799	33921	17878	8530.22
contig_17	1147	1022387	754399	267988	86787.5
contig_18	914	13486	9140	4346	1441.92
contig_19	1481	11307	8265	3042	746.225
contig_20	605	261072	180732	80340	42188.6
contig_21	833	18658	12342	6316	2188.41
contig_22	861	4368	3078	1290	496.1
contig_23	1055	139308	96536	42772	12926.7
contig_24	864	4309	3065	1244	485.499
contig_25	1180	10348	6888	3460	855.885
contig_26	1856	16845	11755	5090	884.286
contig_27	1363	1251	893	358	89.5517
contig_28	1343	39844	29954	9890	2878.15
contig_29	2761	20449	14687	5762	724.149
contig_30	1571	112797	77757	35040	7000.77
contig_31	1018	1374	1042	332	131.88
contig_32	1446	9175	6647	2528	615.667
contig_33	3395	18003	12549	5454	518.629
contig_34	550	1739	1207	532	309.149
contig_35	1497	114259	78057	36202	7452.29
contig_36	658	5405	4537	868	795.28
contig_37	1102	11766	8246	3520	1045.39
contig_38	1813	839425	581409	258016	45212.2
contig_39	3199	3613	2559	1054	110.766
contig_40	1191	385118	274306	110812	31570.3
contig_41	1543	6938	4538	2400	440.405
contig_42	1123	3151	2151	1000	274.062
contig_43	1900	10834	7548	3286	556.644
contig_44	2983	206116	140720	65396	6760.17
contig_45	1514	19534	13350	6184	1260.22
contig_46	888	35838	25802	10036	3913
contig_47	814	83667	53741	29926	10054.1
contig_48	1238	447300	308240	139060	35305.7
contig_49	628	205913	140565	65348	32080.4
contig_50	779	124067	88335	35732	15552.9
contig_51	3846	12080	8380	3700	305.62
contig_52	4076	14922	10596	4326	356.827
contig_53	1898	124399	85763	38636	6409.78
contig_54	1176	9181	6473	2708	759.844
contig_55	742	293401	208567	84834	38522.8
contig_56	1728	11692	7810	3882	662.432
contig_57	2132	27871	19477	8394	1278.05
contig_58	1912	46201	33007	13194	2361.83
contig_59	587	13284	10248	3036	2140.38
contig_60	1565	15637	11351	4286	975.519
contig_61	3430	2647	1827	820	75.5201
contig_62	1219	9016	6248	2768	721.13
contig_63	1262	6791	4917	1874	525.669
contig_64	1721	18904	12854	6050	1072.95
contig_65	1496	14804	10334	4470	957.628
contig_66	2113	69912	50504	19408	3228.22
contig_67	867	11353	8103	3250	1279.04
contig_68	704	13396	10208	3188	1854.4
contig_69	2281	33847	23919	9928	1446.33
contig_70	1804	1461	947	514	79.3897
contig_71	701	62537	45743	16794	8715.04
contig_72	2584	2209	1529	680	83.4617
contig_73	688	183564	133020	50544	26031.3
contig_74	1036	8825	6191	2634	819.57
contig_75	1757	5934	4074	1860	330.456
contig_76	2114	39096	29324	9772	1806.09
contig_77	1447	44212	32702	11510	2981.1
contig_78	839	198541	139063	59478	23146.8
contig_79	1903	116315	80381	35934	5976.58
contig_80	862	22209	14591	7618	2518.39
contig_81	1613	22491	15771	6720	1366.66
contig_82	2287	22306	15220	7086	957.528
contig_83	740	5875	4029	1846	771.966
contig_84	638	70526	49360	21166	10761.1
contig_85	1681	151732	108166	43566	8824.04
contig_86	763	107904	73944	33960	13802.2
contig_87	854	2747	2161	586	313.056
contig_88	983	207	135	72	20.5198
contig_89	1496	117761	83003	34758	7671.67
contig_90	551	45621	33431	12190	8094.93
contig_91	4397	9129	6291	2838	201.897
contig_92	1297	3493	2417	1076	261.406
contig_93	828	23789	18025	5764	2791.61
contig_94	640	20282	14538	5744	3083.76
contig_95	792	10780	7324	3456	1332.98
contig_96	1743	97882	71184	26698	5471.34
contig_97	1451	6502	4638	1864	438.68
contig_98	2360	8502	6116	2386	351.73
contig_99	676	25871	17641	8230	3733.33
contig_100	2097	11597	8173	3424	540.316
contig_101	1418	286593	207805	78788	19745.3
contig_102	2248	7256	5180	2076	314.559
contig_103	1551	6270	4532	1738	394.76
contig_104	1732	2911	2207	704	162.965
contig_105	2091	13299	9099	4200	622.202
contig_106	1603	4814	3358	1456	293.198
contig_107	3344	10247	7049	3198	298.053
contig_108	1502	261555	180173	81382	17033.9
contig_109	1205	90282	60846	29436	7319.75
contig_110	2456	36173	24881	11292	1433.83
contig_111	890	66217	46459	19758	7291.07
contig_112	918	14918	10154	4764	1588.96
contig_113	1578	1553017	1048037	504980	95646.3
contig_114	1427	24963	16909	8054	1704.34
contig_115	862	2200	1510	690	249.914
contig_116	2773	17609	12323	5286	620.03
contig_117	1485	1651	1187	464	108.263
contig_118	1817	16291	11469	4822	875.575
contig_119	654	6761	4663	2098	1009.09
contig_120	1440	640139	467533	172606	43300.4
contig_121	815	144526	99526	45000	17347.7
contig_122	1421	3321	2377	944	225.477
contig_123	2810	10288	7206	3082	358.328
contig_124	2391	107990	78296	29694	4412.16
contig_125	2145	9413	6651	2762	426.207
contig_126	1125	3710	2544	1166	322.492
contig_127	908	7375	5715	1660	792.735
contig_128	2344	9386	6462	2924	392.092
contig_129	878	638	438	200	70.8713
contig_130	1479	21920	14944	6976	1442.65
contig_131	507	253358	186740	66618	48802.9
contig_132	571	47707	35085	12622	8164.6
contig_133	2057	29311	20419	8892	1393.17
contig_134	771	74815	54627	20188	9483.26
contig_135	643	25431	15873	9558	3864.44
contig_136	873	26483	17917	8566	2940.66
contig_137	1583	687625	573735	113890	42260.6
contig_138	1098	665014	479980	185034	58978.6
contig_139	1220	145128	96684	48444	11621.3
contig_140	3283	11308	7610	3698	336.829
contig_141	1566	1696	1280	416	105.507
contig_142	1122	236977	171371	65606	20593
contig_143	745	61902	39360	22542	8132.86
contig_144	1865	208727	142011	66716	10904.8
contig_145	1102	28375	20107	8268	2512.44
contig_146	938	6155	4353	1802	637.626
contig_147	2608	46256	32898	13358	1727.72
contig_148	1872	298963	196391	102572	15469.3
contig_149	2699	2290	1406	884	83.093
contig_150	1568	368471	248657	119814	22985.6
contig_151	1132	71380	49824	21556	6164.66
contig_152	771	24508	17578	6930	3111.04
contig_153	857	418360	275136	143224	47747.3
contig_154	1409	22667	15341	7326	1572.27
contig_155	1547	27112	18362	8750	1713.51
contig_156	822	7884	5546	2338	940.274
contig_157	1395	77487	57805	19682	5425.09
contig_158	1600	53735	39225	14510	3269.82
contig_159	545	223595	151765	71830	40211.3
contig_160	975	21482	15212	6270	2134.58
contig_161	2371	23673	15989	7684	957.844
contig_162	744	11956	8712	3244	1565.45
contig_163	1280	31691	22113	9578	2402.47
contig_164	576	889	607	282	150.12
contig_165	677	180967	130521	50446	26215.3
contig_166	591	246768	175052	71716	40894.9
contig_167	885	9547	6575	2972	1055.92
contig_168	2946	696348	515022	181326	23063.4
contig_169	935	76574	54242	22332	8008.4
contig_170	1441	4717	3289	1428	318.495
contig_171	1447	6173	4405	1768	416.998
contig_172	765	7018	5330	1688	895.131
contig_173	712	8286	6164	2122	1132.88
contig_174	1354	4222	2902	1320	304.983
contig_175	1756	25702	18198	7504	1430.14
contig_176	1083	50515	36669	13846	4555.25
contig_177	1415	204788	149406	55382	13917.5
contig_178	1475	1802	1384	418	119.064
contig_179	2801	3172	2194	978	110.518
contig_180	691	7458	5002	2456	1051.12
contig_181	2284	24777	16785	7992	1057.86
contig_182	1303	20846	14468	6378	1563.3
contig_183	2698	53059	36799	16260	1919.7
contig_184	2229	20286	14136	6150	889.885
contig_185	1227	3957	2745	1212	314.267
contig_186	698	141731	105477	36254	19840.2
contig_187	1524	81325	59193	22132	5211.75
contig_188	1724	175686	120768	54918	9959.68
contig_189	2060	145472	101792	43680	6872.75
contig_190	2141	29048	20408	8640	1326.83
contig_191	1061	35162	26044	9118	3239.24
contig_192	2167	90204	60346	29858	4073.93
contig_193	1758	5149	3523	1626	286.485
contig_194	3765	360270	259392	100878	9322.56
contig_195	1897	53800	37360	16440	2769.68
contig_196	1637	17990	12514	5476	1075.26
contig_197	737	92451	59685	32766	12293.1
contig_198	1971	14372	9866	4506	713.433
contig_199	1490	25703	17603	8100	1675.55
contig_200	3855	11942	8418	3524	302.878
contig_201	2339	98374	68576	29798	4104.5
contig_202	2865	23529	16579	6950	799.005
contig_203	3312	15285	10425	4860	451.85
contig_204	1573	16446	11748	4698	1021.05
contig_205	771	439019	298999	140020	55456
contig_206	2468	9712	6798	2914	384.71
contig_207	2422	32348	22852	9496	1295.16
contig_208	1028	49698	32324	17374	4729.01
contig_209	977	128865	89879	38986	12846.6
contig_210	1198	2162	1694	468	176.528
contig_211	1883	6529	4403	2126	338.649
contig_212	1221	43152	30302	12850	3445.96
contig_213	585	81645	51803	29842	13629.2
contig_214	2061	4412	3096	1316	207.967
contig_215	827	540350	367110	173240	63785.5
contig_216	2545	29237	20479	8758	1123.9
contig_217	516	113354	78574	34780	21459.5
contig_218	1999	1665	1149	516	81.1866
contig_219	811	643509	549683	93826	76745.1
contig_220	685	2072	1670	402	294.964
contig_221	1585	70751	49165	21586	4357.18
contig_222	1671	4852	3406	1446	284.3
contig_223	508	976	884	92	185.969
contig_224	903	1473	1067	406	158.743
contig_225	1730	17092	11680	5412	966.139
contig_226	1929	5685	4003	1682	288.107
contig_227	1919	4996	3292	1704	254.443
contig_228	1266	27867	19015	8852	2146.07
contig_229	2622	24365	16237	8128	907.594
contig_230	2889	46792	33166	13626	1583.38
contig_231	1595	5168	3616	1552	315.584
contig_232	1683	31660	24802	6858	1833.04
contig_233	1912	36095	25175	10920	1837.96
contig_234	2296	8631	5857	2774	367.992
contig_235	1633	9921	6835	3086	594.051
contig_236	660	34934	28074	6860	5091.11
contig_237	821	2852	1886	966	339.259
contig_238	7222	16916	12920	3996	228.377
contig_239	1357	28217	19085	9132	2013.98
contig_240	1639	337695	236237	101458	20014.2
contig_241	2299	36462	25092	11370	1540.88
contig_242	1394	7504	5468	2036	519.242
contig_243	5356	15569	10701	4868	283.865
contig_244	681	20019	15439	4580	2873.77
contig_245	1915	3205	2147	1058	163.844
contig_246	978	182747	125285	57462	18256
contig_247	2923	4078	2936	1142	136.536
contig_248	2915	99766	71276	28490	3341.95
contig_249	1214	109325	79679	29646	8754.69
contig_250	1400	474	316	158	33.0471
contig_251	918	26652	17960	8692	2771
contig_252	1015	179572	133402	46170	17173.4
contig_253	1111	20664	14610	6054	1813.75
contig_254	1560	8131	5587	2544	509.439
contig_255	835	5170	4072	1098	603.663
contig_256	1869	29468	21458	8010	1536.12
contig_257	3697	8176	5628	2548	216.398
contig_258	516	1076	852	224	203.752
contig_259	810	20630	14446	6184	2474.84
contig_260	1795	13113	9075	4038	713.453
contig_261	5417	9220	6444	2776	166.53
contig_262	1753	13509	9557	3952	750.755
contig_263	1268	217349	146889	70460	16765.6
contig_264	1020	25450	17670	7780	2439.97
contig_265	1635	3416	2392	1024	203.692
contig_266	1287	7810	5102	2708	591.855
contig_267	996	9506	6276	3230	933.877
contig_268	3071	494265	339339	154926	15688.7
contig_269	1497	199102	150750	48352	12928.3
contig_270	2365	2383	1617	766	98.4727
contig_271	746	10669	7789	2880	1396.96
contig_272	2336	1528	1100	428	63.2821
contig_273	1480	48258	31982	16276	3180.94
contig_274	1558	7596	6108	1488	475.639
contig_275	1427	94556	64906	29650	6490.84
contig_276	2474	17126	11588	5538	677.957
contig_277	1920	70127	48581	21546	3569.9
contig_278	1956	12913	8819	4094	642.455
contig_279	1609	394265	268963	125302	23961.3
contig_280	1549	237246	159600	77646	14924.5
contig_281	1776	32058	22298	9760	1753.78
contig_282	1946	24272	16346	7926	1218.05
contig_283	1783	4154	2904	1250	227.615
contig_284	1898	826	602	224	42.5869
contig_285	1021	324924	242420	82504	31058.8
contig_286	611	15855	12391	3464	2522.69
contig_287	2487	31103	21565	9538	1218.06
contig_288	619	250043	201197	48846	39006.5
contig_289	1411	46335	31071	15264	3216.25
contig_290	1364	19085	13195	5890	1370.71
contig_291	2298	217604	150442	67162	9278.99
contig_292	1025	517553	351427	166126	49419.3
contig_293	1572	440069	310433	129636	27389.4
contig_294	2148	12645	9005	3640	574.575
contig_295	1151	35253	24755	10498	2988.18
contig_296	1136	9634	6690	2944	828.52
contig_297	1449	6808	4888	1920	458.801
contig_298	1484	2687	1853	834	176.569
contig_299	1562	22157	15383	6774	1384.16
contig_300	1589	14536	9734	4802	895.459
contig_301	1647	11197	7437	3760	664.725
contig_302	1486	16508	11296	5212	1085.57
contig_303	1820	182795	127755	55040	9809.55
contig_304	2276	19928	14214	5714	855.747
contig_305	990	25438	18462	6976	2497.44
contig_306	2509	5071	3287	1784	197.916
contig_307	2807	5342	3844	1498	185.535
contig_308	1298	22158	15896	6262	1652.96
contig_309	645	24157	17831	6326	3647.46
contig_310	4279	13661	9425	4236	311.542
contig_311	1291	24527	16511	8016	1826.17
contig_312	1847	47871	34357	13514	2529.82
contig_313	1822	7787	5235	2552	416.931
contig_314	912	168383	111865	56518	18049.2
contig_315	632	1085	669	416	166.644
contig_316	1117	325606	238494	87112	28464.4
contig_317	1315	10746	7618	3128	799.922
contig_318	921	31797	20885	10912	3350.28
contig_319	1047	20373	13935	6438	1894.69
contig_320	952	5217	3751	1466	537.039
contig_321	1951	1053	783	270	52.9236
contig_322	567	2251	1427	824	388.36
contig_323	825	105574	70634	34940	12486
contig_324	1372	13946	9624	4322	993.598
contig_325	718	522456	394786	127670	70801.8
contig_326	2050	4902	3804	1098	232.662
contig_327	1324	2669	1951	718	196.531
contig_328	3137	83818	58522	25296	2612.17
contig_329	1174	32428	22442	9986	2702.71
contig_330	1214	157005	106219	50786	12601.3
contig_331	1496	53024	38534	14490	3436.48
contig_332	1869	6982	5396	1586	363.147
contig_333	1371	22539	16403	6136	1604.1
contig_334	2454	33195	23323	9872	1319.38
contig_335	2157	20142	14258	5884	912.08
contig_336	1576	94033	65741	28292	5837.31
contig_337	1007	1768	1266	502	171.933
contig_338	1043	161290	116304	44986	15120.5
contig_339	1896	25223	17365	7858	1301.39
contig_340	926	221052	152982	68070	23259.1
contig_341	1249	122716	90038	32678	9597.05
contig_342	694	361	247	114	50.7723
contig_343	1833	78513	56705	21808	4179.33
contig_344	998	72452	54550	17902	7074.95
contig_345	888	15913	11415	4498	1750.87
contig_346	1305	42152	29026	13126	3159.16
contig_347	1094	1286	898	388	113.204
contig_348	1120	62572	42252	20320	5446.36
contig_349	545	964	752	212	171.62
contig_350	1156	14217	9693	4524	1203
contig_351	1604	4427	3103	1324	268.916
contig_352	4672	21296	15724	5572	444.062
contig_353	668	91450	74352	17098	13260.6
contig_354	1476	2243	1563	680	148.739
contig_355	1816	9296	6444	2852	497.365
contig_356	967	5890	4210	1680	594.476
contig_357	1318	316069	224655	91414	23396.1
contig_358	1986	49337	36285	13052	2412.02
contig_359	1314	5775	3939	1836	430.141
contig_360	1149	23851	16833	7018	2024.15
contig_361	1237	2204	1552	652	174.222
contig_362	2748	34380	23476	10904	1221.82
contig_363	1895	4296	3004	1292	220.122
contig_364	1344	5681	3955	1726	411.763
contig_365	1523	1134	774	360	72.1655
contig_366	2257	8917	6429	2488	385.719
contig_367	1060	13461	10399	3062	1237.92
contig_368	2270	6611	4675	1936	285.006
contig_369	5386	489072	482902	6170	8748.95
contig_370	1251	12406	8292	4114	967.014
contig_371	1190	11020	7448	3572	900.387
contig_372	1105	23354	15906	7448	2066.89
contig_373	1270	2367	1591	776	180.923
contig_374	3174	55500	39006	16494	1709.88
contig_375	1669	25178	16730	8448	1474.33
contig_376	967	13296	9184	4112	1341.2
contig_377	1716	30521	20897	9624	1737.43
contig_378	966	50188	35414	14774	5033.96
contig_379	849	155	113	42	17.8528
contig_380	1750	4281	3019	1262	238.24
contig_381	1788	26516	19232	7284	1445.12
contig_382	2177	8935	6169	2766	401.23
contig_383	1248	7300	5278	2022	572.355
contig_384	3287	10231	7407	2824	303.437
contig_385	3503	17186	12602	4584	477.216
contig_386	1722	15584	10760	4824	885.146
contig_387	1702	28939	19855	9084	1659.36
contig_388	888	30660	21950	8710	3357.87
contig_389	824	27437	19637	7800	3248.86
contig_390	1889	3234	2316	918	167.094
contig_391	2161	8297	5741	2556	375.118
contig_392	1377	48855	33607	15248	3480.5
contig_393	1299	315329	220763	94566	23697
contig_394	853	47720	36834	10886	5410.61
contig_395	1621	6230	4192	2038	376.342
contig_396	3638	45891	33581	12310	1229.37
contig_397	2019	38133	26593	11540	1845.99
contig_398	3408	539063	369337	169726	15469.6
contig_399	1398	417442	300972	116470	28897.4
contig_400	909	4361	3363	998	469.018
contig_401	1788	15328	10816	4512	838.272
contig_402	2585	22666	16410	6256	855.081
contig_403	667	30473	19407	11066	4466
contig_404	880	7593	5503	2090	843.016
contig_405	1703	80525	55681	24844	4606.86
contig_406	2918	7042	5174	1868	234.911
contig_407	2157	28514	19634	8880	1289.54
contig_408	3431	15407	10729	4678	439.343
contig_409	3291	400410	278860	121550	11875.5
contig_410	1826	45390	32124	13266	2426.02
contig_411	1808	14556	9404	5152	787.664
contig_412	2834	6780	5322	1458	232.001
contig_413	2003	6434	4376	2058	312.606
contig_414	631	4689	3585	1104	726.756
contig_415	1149	12285	8723	3562	1044.03
contig_416	2152	5359	3751	1608	243.215
contig_417	849	14126	9180	4946	1628.96
contig_418	2484	63481	44705	18776	2500.57
contig_419	1116	34912	23754	11158	3053.5
contig_420	571	6825	5175	1650	1169.57
contig_421	884	15315	10331	4984	1662.66
contig_422	1392	287	205	82	20.046
contig_423	1734	2159	1479	680	122.141
contig_424	922	42736	28304	14432	4520.13
contig_425	747	299294	173354	125940	39099.2
contig_426	1267	9696	6910	2786	746.732
contig_427	526	202286	151046	51240	37533.8
contig_428	2014	4022	2952	1070	195.066
contig_429	580	550	472	78	88.781
contig_430	945	2295	1691	604	237.279
contig_431	3715	3541	2481	1060	93.2883
contig_432	1858	167215	122309	44906	8797.93
contig_433	1953	22438	15836	6602	1115.01
contig_434	2086	11036	7768	3268	517.471
contig_435	1260	2541	1771	770	197.038
contig_436	2003	12181	8693	3488	594.584
contig_437	2004	8319	5699	2620	406.258
contig_438	731	1437	1053	384	192.602
contig_439	1543	78447	54959	23488	4954.36
contig_440	1220	10482	7294	3188	830.493
contig_441	562	4113	3369	744	706.651
contig_442	1241	46604	35562	11042	3661.44
contig_443	1163	122381	89593	32788	10278.9
contig_444	1736	274119	189207	84912	15415.3
contig_445	687	5003	3795	1208	711.675
contig_446	1727	1682	1234	448	93.6173
contig_447	1909	774	592	182	39.6653
contig_448	3701	3771	2617	1154	99.6079
contig_449	1151	6714	4878	1836	570.22
contig_450	3571	219446	156464	62982	6009.83
contig_451	1118	25033	17161	7872	2190.67
contig_452	3758	59127	41099	18028	1536.46
contig_453	1607	35606	25060	10546	2167.85
contig_454	693	22304	17624	4680	3130.93
contig_455	2678	10465	7297	3168	382.049
contig_456	1375	4193	2695	1498	293.265
contig_457	4590	183236	125608	57628	3897.79
contig_458	3052	7816	5450	2366	250.618
contig_459	1493	11085	7303	3782	724.809
contig_460	701	11421	7893	3528	1564.77
contig_461	2878	34384	24520	9864	1161.26
contig_462	2033	11706	8220	3486	561.412
contig_463	1779	657030	493868	163162	35973.2
contig_464	1265	41945	30461	11484	3227.14
contig_465	1606	30131	21433	8698	1827.23
contig_466	1801	6012	4194	1818	326.192
contig_467	4390	11977	8303	3674	265.977
contig_468	1333	25901	18063	7838	1887.7
contig_469	941	194809	128919	65890	20297.1
contig_470	1259	7249	5121	2128	560.113
contig_471	1399	15443	10535	4908	1078.33
contig_472	1823	7646	5416	2230	406.52
contig_473	863	380	298	82	42.8158
contig_474	1024	6434	4288	2146	613.55
contig_475	2770	56850	37878	18972	2008.36
contig_476	2698	58443	41293	17150	2100.36
contig_477	2420	3314	2292	1022	133.884
contig_478	1042	9130	6128	3002	856.805
contig_479	919	9453	6985	2468	1004.19
contig_480	2251	16213	11311	4902	700.645
contig_481	525	16039	10029	6010	2981.86
contig_482	1387	7805	5545	2260	543.596
contig_483	4273	571874	403262	168612	13024.6
contig_484	1074	4359	2869	1490	397.084
contig_485	1644	5634	3890	1744	335.71
contig_486	3378	10520	7322	3198	303.535
contig_487	951	56450	38476	17974	5801.08
contig_488	2016	70040	46950	23090	3395.47
contig_489	1881	25605	18473	7132	1325.81
contig_490	710	13431	8843	4588	1784.77
contig_491	967	222652	150826	71826	22530.1
contig_492	1005	332684	243438	89246	32356.9
contig_493	957	7519	5105	2414	764.862
contig_494	723	358294	272136	86158	48017
contig_495	3559	11775	8033	3742	323.316
contig_496	609	1655	1245	410	257.266
contig_497	756	4410	3410	1000	568.009
contig_498	1022	15306	10366	4940	1465.77
contig_499	1085	16401	11943	4458	1475.88
contig_500	1649	3488	2434	1054	206.693
contig_501	1611	987	669	318	59.8603
contig_502	1021	5754	4388	1366	551.255
contig_503	2735	173492	119634	53858	6201.91
contig_504	1290	4349	2897	1452	329.408
contig_505	925	5799	4007	1792	614.239
contig_506	1641	911	651	260	54.1005
contig_507	816	2569	1727	842	307.127
contig_508	2553	356681	252513	104168	13462.3
contig_509	956	17215	11635	5580	1761.36
contig_510	699	1465	1095	370	205.436
contig_511	1038	6084	4090	1994	573.15
contig_512	1676	97961	68773	29188	5702.13
contig_513	3924	6026	4096	1930	150.078
contig_514	1250	2779	1917	862	215.085
contig_515	1895	49450	34980	14470	2544.28
contig_516	2025	58495	40033	18462	2824.8
contig_517	767	91252	60852	30400	11630.9
contig_518	1257	1444	1024	420	112.056
contig_519	1197	16862	12072	4790	1375.83
contig_520	3118	243476	169404	74072	7624.65
contig_521	2821	21037	14341	6696	728.011
contig_522	2209	9289	6687	2602	410.86
contig_523	1016	436982	299238	137744	42033.9
contig_524	873	11391	8709	2682	1275.86
contig_525	2701	12068	8688	3380	436.052
contig_526	814	154317	108377	45940	18453.2
contig_527	1017	66035	41897	24138	6379.78
contig_528	3102	121140	87306	33834	3801.42
contig_529	1822	10290	7334	2956	552.662
contig_530	3136	5990	4044	1946	186.587
contig_531	1872	65599	45223	20376	3432.34
contig_532	650	1006	746	260	149.858
contig_533	1975	45470	32128	13342	2245.96
contig_534	516	1783	1443	340	336.657
contig_535	1537	3997	3137	860	254.049
contig_536	1639	29575	21231	8344	1753.32
contig_537	643	4576	3438	1138	693.117
contig_538	921	48258	36876	11382	5109.73
contig_539	1862	4179	2953	1226	219.895
contig_540	4504	6897	4885	2012	149.696
contig_541	3317	165233	111421	53812	4853.1
contig_542	2370	24349	16889	7460	1004.96
contig_543	3316	15690	11148	4542	460.372
contig_544	1899	35940	24496	11444	1852.14
contig_545	2035	11810	8498	3312	568.774
contig_546	1144	30325	20429	9896	2592.82
contig_547	795	6019	4119	1900	740.979
contig_548	875	17462	13906	3556	1943.52
contig_549	915	22208	16652	5556	2362.91
contig_550	2675	130537	89689	40848	4769.76
contig_551	1382	1748	1238	510	123.23
contig_552	891	31486	23354	8132	3438.43
contig_553	1056	17204	11372	5832	1596.14
contig_554	1268	3112	2382	730	239.169
contig_555	1297	225931	148663	77268	16959.3
contig_556	1483	57216	38736	18480	3771.47
contig_557	1610	16252	10738	5514	987.224
contig_558	666	2591	2107	484	378.029
contig_559	1730	33055	22797	10258	1868.89
contig_560	3883	9576	6498	3078	241.768
contig_561	539	223184	153676	69508	40534
contig_562	3320	10852	7658	3194	317.664
contig_563	2352	110966	79810	31156	4592.85
contig_564	1943	22756	15902	6854	1144.52
contig_565	1847	5148	3580	1568	272.495
contig_566	558	41030	34490	6540	7145.57
contig_567	539	54428	48940	5488	9841.71
contig_568	827	36425	24043	12382	4310.51
contig_569	2738	4208	3052	1156	150.237
contig_570	3580	61104	42212	18892	1670.98
contig_571	866	4077	2791	1286	459.21
contig_572	1063	10808	7384	3424	994.276
contig_573	4594	13432	9246	4186	285.412
contig_574	1389	101808	74942	26866	7150.09
contig_575	1023	58416	43642	14774	5578.26
contig_576	1597	13587	9971	3616	827.738
contig_577	1898	15228	10538	4690	784.035
contig_578	4570	8458	5848	2610	181.056
contig_579	1903	7145	4803	2342	367.5
contig_580	2862	5429	3739	1690	185.012
contig_581	869	7963	5895	2068	894.328
contig_582	1957	21270	14708	6562	1062.34
contig_583	2865	6728	4626	2102	229.43
contig_584	1327	44416	32194	12222	3269.71
contig_585	2312	5816	3976	1840	246.003
contig_586	890	410	270	140	45.1337
contig_587	1861	90322	62432	27890	4740.14
contig_588	1774	249892	175512	74380	13772.6
contig_589	540	19453	16229	3224	3495.99
contig_590	3007	13120	9328	3792	426.461
contig_591	1479	14809	10303	4506	980.235
contig_592	1586	76383	57339	19044	4689.6
contig_593	1686	14296	10150	4146	826.324
contig_594	2198	23774	15816	7958	1057.63
contig_595	779	70353	51339	19014	8796.57
contig_596	1339	64431	45647	18784	4669.56
contig_597	1370	3611	2423	1188	257.909
contig_598	2813	22514	15566	6948	783.435
contig_599	999	48916	35062	13854	4768.77
contig_600	1438	283453	216641	66812	19109.1
contig_601	975	4901	3299	1602	491.279
contig_602	2705	21244	14506	6738	768.925
contig_603	1388	7232	5130	2102	509.594
contig_604	1310	12900	8872	4028	961.537
contig_605	1137	11093	7773	3320	953.998
contig_606	1444	130061	94387	35674	8794.04
contig_607	556	3148	2394	754	552.914
contig_608	1841	9040	6286	2754	480.012
contig_609	1537	9303	6507	2796	592.889
contig_610	1017	4717	3289	1428	452.104
contig_611	1135	114579	81257	33322	9873.15
contig_612	1631	39928	27592	12336	2395.27
contig_613	1602	16327	11579	4748	997.536
contig_614	3092	30151	21105	9046	953.068
contig_615	932	32617	20859	11758	3431.35
contig_616	2037	1088	768	320	52.3584
contig_617	692	163324	117018	46306	22911.6
contig_618	2029	17124	11582	5542	823.026
contig_619	899	49739	33029	16710	5401.54
contig_620	2785	424264	303902	120362	14887.1
contig_621	666	95861	63029	32832	14011.2
contig_622	1626	257213	180231	76982	15466.8
contig_623	832	26453	17985	8468	3096.81
contig_624	1624	4798	3388	1410	288.488
contig_625	3362	168465	113943	54522	4902.01
contig_626	1594	3588	2400	1188	219.807
contig_627	3726	8258	5794	2464	216.879
contig_628	785	192391	138983	53408	23891.4
contig_629	1842	3866	2648	1218	205.488
contig_630	1781	6522	4562	1960	353.915
contig_631	649	133778	97042	36736	20110
contig_632	2382	3278	2290	988	133.57
contig_633	555	21474	16566	4908	3767.12
contig_634	812	19590	12484	7106	2342.38
contig_635	2934	150208	105996	44212	4998.52
contig_636	1821	24195	17133	7062	1299.03
contig_637	1941	17916	11970	5946	902.633
contig_638	926	95248	62668	32580	10071.7
contig_639	714	231986	177554	54432	31517.6
contig_640	1477	8203	6003	2200	535.842
contig_641	1863	101933	71461	30472	5335.73
contig_642	510	10789	7309	3480	2068.1
contig_643	1355	8389	5893	2496	604.249
contig_644	1814	26449	18153	8296	1421.17
contig_645	2113	2128	1460	668	98.5154
contig_646	3784	4680	3174	1506	121.028
contig_647	1597	14546	10410	4136	890.366
contig_648	1597	39034	26664	12370	2385.03
contig_649	2692	10217	7073	3144	370.323
contig_650	2273	67488	47072	20416	2908.78
contig_651	2060	20961	14735	6226	994.588
contig_652	2169	4673	3171	1502	210.966
contig_653	677	103895	69949	33946	14955
contig_654	1411	237759	161293	76466	16478.1
contig_655	1690	26628	19674	6954	1536.52
contig_656	1882	9797	7047	2750	508.37
contig_657	1533	5983	4091	1892	379.528
contig_658	809	221	165	56	26.157
contig_659	2452	15136	10258	4878	603.32
contig_660	641	39905	30175	9730	6070.53
contig_661	957	54305	51083	3222	5475.54
contig_662	2352	14002	9640	4362	582.479
contig_663	1820	3764	2620	1144	201.652
contig_664	739	222209	146309	75900	29386.1
contig_665	752	2783	1989	794	358.142
contig_666	1510	18975	13267	5708	1228.33
contig_667	2360	12305	8671	3634	510.096
contig_668	2119	17975	12191	5784	829.968
contig_669	969	62401	45121	17280	6223.43
contig_670	2247	11041	7783	3258	477.252
contig_671	2734	174881	118723	56158	6238.9
contig_672	2525	60168	41196	18972	2330.97
contig_673	734	947	663	284	126.226
contig_674	747	36310	27814	8496	4737.98
contig_675	860	8011	6099	1912	907.892
contig_676	680	2060	1880	180	295.391
contig_677	681	5351	3791	1560	768.391
contig_678	3483	20208	14068	6140	566.389
contig_679	1425	25307	18345	6962	1729.91
contig_680	2325	6121	4305	1816	257.803
contig_681	1741	6166	4370	1796	345.91
contig_682	1615	11009	7553	3456	666.783
contig_683	1485	37068	26290	10778	2433.45
contig_684	546	11692	8886	2806	2083.4
contig_685	4321	23152	16582	6570	524.145
contig_686	1799	37170	26554	10616	2020.96
contig_687	1730	2129	1449	680	120.122
contig_688	515	213781	143615	70166	40427.9
contig_689	4475	35493	24001	11492	775.63
contig_690	1433	48489	33303	15186	3304.1
contig_691	695	121	105	16	17.1209
contig_692	1060	13021	9009	4012	1199.01
contig_693	797	6012	4584	1428	736.284
contig_694	1760	32081	23623	8458	1781.56
contig_695	2503	2722	1918	804	106.294
contig_696	1823	211479	162099	49380	11217.9
contig_697	2287	3705	2555	1150	158.456
contig_698	1632	12367	8363	4004	741.371
contig_699	1168	38873	27799	11074	3241.95
contig_700	572	327686	253972	73714	55918.1
contig_701	1379	2487	1679	808	176.31
contig_702	671	12143	9111	3032	1764.27
contig_703	2173	254080	190032	64048	11424
contig_704	1971	15181	10349	4832	753.135
contig_705	548	96013	89001	7012	17010.4
contig_706	747	275	197	78	35.8139
contig_707	4044	85474	58280	27194	2065.69
contig_708	758	949	625	324	121.714
contig_709	839	78689	52627	26062	9136.95
contig_710	1167	10791	7613	3178	898.893
contig_711	1446	747	509	238	50.4094
contig_712	1635	46032	32466	13566	2751.39
contig_713	1017	399015	280171	118844	38201
contig_714	1622	53239	39027	14212	3208.14
contig_715	2041	21400	15378	6022	1022.06
contig_716	5706	9491	6783	2708	162.503
contig_717	809	13890	10086	3804	1676.79
contig_718	2437	53857	39271	14586	2151.59
contig_719	1269	19136	12998	6138	1470.66
contig_720	1494	136428	102504	33924	8793.75
contig_721	828	45709	30005	15704	5410.97
contig_722	1612	30431	21365	9066	1847.82
contig_723	1012	1105	715	390	106.806
contig_724	2937	19926	13378	6548	664.048
contig_725	2040	6956	4922	2034	333.149
contig_726	5728	28453	18709	9744	486.491
contig_727	1973	1715	1203	512	84.8474
contig_728	1923	126114	87224	38890	6420.76
contig_729	1482	3078	2304	774	200.439
contig_730	1679	20108	14838	5270	1168.45
contig_731	1404	14264	9678	4586	992.716
contig_732	2451	4884	3316	1568	194.818
contig_733	979	4650	3430	1220	460.961
contig_734	1232	10909	7061	3848	866.401
contig_735	1795	5162	3532	1630	280.06
contig_736	1242	10507	7609	2898	825.599
contig_737	1637	2087	1459	628	123.98
contig_738	1243	24086	17216	6870	1884.27
contig_739	964	13337	9221	4116	1351.27
contig_740	1728	28052	20154	7898	1588.84
contig_741	3651	37143	25817	11326	994.111
contig_742	986	19024	12954	6070	1878.33
contig_743	2857	7440	4862	2578	253.992
contig_744	800	108836	77632	31204	13223.4
contig_745	3992	6962	4906	2056	170.38
contig_746	834	7909	6389	1520	920.869
contig_747	610	913	777	136	145.534
contig_748	1446	17232	11532	5700	1162.98
contig_749	3745	4361	3049	1312	113.974
contig_750	2258	143777	98067	45710	6225.49
contig_751	1545	17398	11790	5608	1102.22
contig_752	1229	4588	3376	1212	364.029
contig_753	1674	2016	1444	572	116.953
contig_754	1580	5817	4071	1746	360.502
contig_755	4328	17362	11822	5540	392.287
contig_756	1383	8084	5414	2670	572.653
contig_757	549	9926	7584	2342	1767.65
contig_758	1563	9627	6831	2796	602.26
contig_759	1701	21179	15089	6090	1216.64
contig_760	1349	39720	27840	11880	2875.67
contig_761	1679	58630	40150	18480	3414.34
contig_762	4774	44633	31791	12842	914.72
contig_763	768	133	87	46	17.0221
contig_764	1244	19585	13517	6068	1537.59
contig_765	4165	13160	9284	3876	309.222
contig_766	1503	48080	33926	14154	3134.91
contig_767	697	3979	3063	916	557.189
contig_768	4617	15633	10943	4690	330.192
contig_769	589	12209	8689	3520	2026.58
contig_770	1967	2895	1981	914	143.563
contig_771	989	26505	17965	8540	2613.38
contig_772	1038	31736	21200	10536	2990.21
contig_773	2143	33035	23253	9782	1501.78
contig_774	653	6800	6074	726	1008.49
contig_775	579	28062	21116	6946	4724.59
contig_776	820	38494	27334	11160	4575.38
contig_777	4422	9265	6267	2998	205.063
contig_778	1329	176276	122608	53668	12950.7
contig_779	1349	29532	22208	7324	2127.6
contig_780	1058	5245	4133	1112	483.142
contig_781	2235	2068	1524	544	90.5329
contig_782	3267	91708	63720	27988	2742.45
contig_783	787	47950	33208	14742	5955.09
contig_784	1220	4998	3504	1494	400.471
contig_785	2574	24712	17276	7436	937.02
contig_786	826	60521	45155	15366	7170.41
contig_787	910	85335	62895	22440	9145.03
contig_788	1576	4833	3349	1484	298.975
contig_789	1460	307142	212998	94144	20520.7
contig_790	1026	21236	15514	5722	2025.3
contig_791	854	29045	22773	6272	3319.69
contig_792	2163	44405	31087	13318	2004.77
contig_793	2748	44287	31031	13256	1570.25
contig_794	1856	8484	5812	2672	447.235
contig_795	1241	11513	7647	3866	906.093
contig_796	1469	1708	1228	480	113.127
contig_797	2631	7365	5343	2022	272.18
contig_798	1697	7894	5396	2498	450.319
contig_799	5925	25649	17973	7676	423.254
contig_800	839	40398	29118	11280	4682.23
contig_801	679	5604	3912	1692	804.96
contig_802	623	20295	13899	6396	3182.88
contig_803	2178	76698	53490	23208	3430.95
contig_804	1435	4534	3214	1320	309.343
contig_805	819	5022	4770	252	597.934
contig_806	1205	6177	4193	1984	499.912
contig_807	1503	2262	1460	802	146.773
contig_808	1576	46636	32078	14558	2896.35
contig_809	3417	3002	1976	1026	85.7741
contig_810	960	50894	33564	17330	5193.04
contig_811	1229	2378	1852	526	186.956
contig_812	1327	215112	161786	53326	15757.5
contig_813	1361	8284	5598	2686	596.258
contig_814	520	3927	2777	1150	740.444
contig_815	1178	44113	31325	12788	3653.91
contig_816	1697	2609	1803	806	150.605
contig_817	1097	40217	26125	14092	3575.95
contig_818	1017	24711	16657	8054	2379.81
contig_819	2992	2319	1589	730	75.7744
contig_820	2921	55622	38590	17032	1858.54
contig_821	1736	2782	2068	714	156.308
contig_822	580	35454	25792	9662	5971.45
contig_823	1937	22103	15411	6692	1114.99
contig_824	3622	36750	25690	11060	988.904
contig_825	1294	8692	6274	2418	656.151
contig_826	1554	79748	53102	26646	5001.56
contig_827	1353	6340	4492	1848	457.643
contig_828	1462	10073	7219	2854	667.409
contig_829	1408	6684	4582	2102	464.886
contig_830	550	2688	2042	646	476.982
contig_831	2102	3140	2196	944	146.117
contig_832	1273	15648	10802	4846	1200.4
contig_833	1368	11010	7298	3712	784.642
contig_834	1593	57739	42147	15592	3540.45
contig_835	922	3622	2490	1132	384.695
contig_836	3213	2498	1802	696	76.0837
contig_837	2431	3900	2678	1222	156.995
contig_838	1632	347559	237185	110374	20844.1
contig_839	601	145551	105001	40550	23654.9
contig_840	2481	68310	47282	21028	2674.95
contig_841	1402	9023	5969	3054	627.878
contig_842	988	158475	118007	40468	15669.7
contig_843	874	4176	2558	1618	465.032
contig_844	825	172448	133012	39436	20117.9
contig_845	1795	56819	38537	18282	3096.33
contig_846	3899	88399	59911	28488	2209.81
contig_847	1066	1286	880	406	118.087
contig_848	1838	121412	84962	36450	6449.06
contig_849	1415	8621	6047	2574	594.173
contig_850	1574	10678	7496	3182	658.344
contig_851	999	15675	9627	6048	1533.41
contig_852	595	130	96	34	21.3647
contig_853	731	15998	10494	5504	2138.41
contig_854	1872	13397	9003	4394	699.088
contig_855	796	4683	2889	1794	575.273
contig_856	2906	2075	1433	642	69.8593
contig_857	710	216402	161006	55396	29696.8
contig_858	1654	76294	51964	24330	4493.07
contig_859	925	13655	9155	4500	1440.11
contig_860	2210	4364	3162	1202	192.23
contig_861	1377	16097	11227	4870	1137.88
contig_862	992	21284	13698	7586	2101.66
contig_863	4763	9806	6770	3036	200.764
contig_864	1327	4466	3036	1430	329.382
contig_865	2898	10021	6953	3068	337.82
contig_866	1307	5908	3986	1922	441.493
contig_867	1420	2480	1644	836	170.786
contig_868	901	3001	2307	694	325.195
contig_869	1479	1012	738	274	66.7661
contig_870	1075	24378	17840	6538	2218.1
contig_871	875	48393	37031	11362	5394.33
contig_872	2413	14247	10251	3996	575.833
contig_873	972	10402	7218	3184	1043.54
contig_874	3839	8595	6169	2426	218.022
contig_875	1111	11904	8684	3220	1033.87
contig_876	2123	85626	59774	25852	3941.39
contig_877	2711	16105	11139	4966	580.329
contig_878	2370	21809	15309	6500	899.132
contig_879	1786	454761	364257	90504	24839.8
contig_880	1206	7676	5628	2048	620.648
contig_881	695	26580	18844	7736	3736.48
contig_882	1131	6101	4031	2070	528.14
contig_883	674	44986	21820	23166	6540.22
contig_884	1846	9953	7053	2900	526.963
contig_885	2102	18568	12942	5626	862.994
contig_886	1219	6223	4279	1944	498.468
contig_887	868	7945	5417	2528	894.605
contig_888	1488	667	471	196	43.9167
contig_889	1676	5188	3772	1416	300.899
contig_890	811	3648	2504	1144	439.438
contig_891	1639	4523	3119	1404	269.963
contig_892	680	5732	4772	960	821.497
contig_893	1368	2271	1745	526	161.424
contig_894	3437	32059	22803	9256	911.723
contig_895	705	98631	71293	27338	13634.6
contig_896	1420	72156	50440	21716	4957.8
contig_897	4875	7422	5158	2264	148.473
contig_898	656	18205	13493	4712	2708.35
contig_899	3803	37116	25226	11890	950.04
contig_900	2565	2797	1817	980	106.68
contig_901	1398	5916	4184	1732	413.839
contig_902	2181	43966	30638	13328	1971.54
contig_903	1203	9359	6737	2622	756.452
contig_904	1621	11059	7475	3584	667.165
contig_905	1862	8041	5837	2204	421.518
contig_906	631	13652	10092	3560	2109.54
contig_907	1614	14914	10814	4100	898.174
contig_908	1463	91838	62688	29150	6099.89
contig_909	835	1029	659	370	119.95
contig_910	524	6166	4008	2158	1151.75
contig_911	1414	58144	40104	18040	4013.95
contig_912	1933	2411	1581	830	121.895
contig_913	2686	2020	1376	644	73.4605
contig_914	1757	25881	17849	8032	1431.22
contig_915	838	4819	3293	1526	559.73
contig_916	729	8791	6591	2200	1175.08
contig_917	2046	32475	23245	9230	1543.76
contig_918	894	57313	39981	17332	6255.43
contig_919	856	17178	13238	3940	1935.27
contig_920	675	32726	24646	8080	4721.52
contig_921	1727	1747	1165	582	98.7215
contig_922	833	1840	1352	488	212.319
contig_923	5006	10129	6871	3258	197.906
contig_924	763	121122	84582	36540	15506.2
contig_925	1433	4437	2989	1448	303.003
contig_926	1479	40763	27535	13228	2689.63
contig_927	1878	38057	26713	11344	1977.4
contig_928	1691	7789	5341	2448	449.706
contig_929	545	5394	4392	1002	969.407
contig_930	1032	286478	214206	72272	27068.5
contig_931	2857	21578	14718	6860	737.652
contig_932	4121	145597	102935	42662	3457.32
contig_933	1353	6870	4654	2216	497.635
contig_934	1955	11599	8247	3352	579.921
contig_935	1601	875	595	280	53.5315
contig_936	1868	60322	42360	17962	3157.55
contig_937	1005	1823	1217	606	176.99
contig_938	1996	3217	2169	1048	156.57
contig_939	837	24714	19864	4850	2844.72
contig_940	1843	41725	28741	12984	2207.51
contig_941	3050	27769	19633	8136	888.616
contig_942	2023	11610	7976	3634	561.105
contig_943	1934	27857	19587	8270	1402.37
contig_944	806	773	519	254	87.0844
contig_945	1620	84522	58952	25570	5085.14
contig_946	686	26794	17766	9028	3812.26
contig_947	3119	3763	2647	1116	117.88
contig_948	1304	6802	5370	1432	509.345
contig_949	849	23056	16290	6766	2651.1
contig_950	1012	206	146	60	19.8211
contig_951	1593	30638	21532	9106	1877.72
contig_952	1536	20307	14015	6292	1294.49
contig_953	1953	125446	89048	36398	6242.41
contig_954	1527	500658	348140	152518	31957.1
contig_955	895	29673	20145	9528	3246.91
contig_956	807	2733	1839	894	330.57
contig_957	1691	8740	6076	2664	503.741
contig_958	3917	5539	3751	1788	138.003
contig_959	4502	102054	72936	29118	2212.46
contig_960	3513	12157	8425	3732	338.231
contig_961	1787	3866	2634	1232	211.511
contig_962	1509	54430	36942	17488	3528.76
contig_963	667	17746	11986	5760	2596.96
contig_964	1743	3283	2231	1052	183.943
contig_965	1737	22315	16151	6164	1245.02
contig_966	4528	14267	9723	4544	308.289
contig_967	944	1052	776	276	108.57
contig_968	4201	22758	15874	6884	528.572
contig_969	802	18363	11741	6622	2227.77
contig_970	2200	122854	91582	31272	5453.29
contig_971	1126	21050	14032	7018	1827.48
contig_972	611	314196	226856	87340	49940.1
contig_973	1345	8492	5870	2622	616.503
contig_974	1385	4494	3094	1400	317.46
contig_975	1895	8891	6247	2644	458.356
contig_976	1833	14622	9916	4706	772.483
contig_977	567	14936	11276	3660	2573.67
contig_978	1435	202633	136579	66054	13808.6
contig_979	768	15077	10451	4626	1902.39
contig_980	1552	75066	55858	19208	4660.8
contig_981	635	65337	47373	17964	10017.4
contig_982	1829	13642	9942	3700	729.965
contig_983	1556	20601	14133	6468	1296.51
contig_984	1581	19211	13201	6010	1189.28
contig_985	1712	4361	3001	1360	248.749
contig_986	1548	4109	2971	1138	259.105
contig_987	1680	2275	1655	620	132.068
contig_988	2315	7069	4989	2080	298.425
contig_989	1503	18448	12726	5722	1193.48
contig_990	629	10722	7740	2982	1651.14
contig_991	2108	7791	5149	2642	360.166
contig_992	1315	29545	22221	7324	2184.57
contig_993	1755	171619	119557	52062	9544.79
contig_994	3827	12998	8890	4108	331.866
contig_995	5089	12841	9083	3758	246.107
contig_996	517	21940	15958	5982	4147.29
contig_997	1851	11977	8117	3860	631.141
contig_998	6103	9689	6657	3032	155.368
contig_999	2321	13034	9318	3716	548.81
contig_1000	2860	104917	73009	31908	3585.84
contig_1001	505	1119	761	358	216.275
contig_1002	940	11669	8661	3008	1210.21
contig_1003	1514	2529	1819	710	162.23
contig_1004	1419	7651	5313	2338	526.456
contig_1005	2908	71322	49838	21484	2395.73
contig_1006	1872	10510	7056	3454	549.149
contig_1007	871	76822	59196	17626	8525.72
contig_1008	859	87794	63814	23980	9943.54
contig_1009	3374	2371	1681	690	68.6734
contig_1010	929	31740	25094	6646	3308.03
contig_1011	1557	33061	22553	10508	2070.25
contig_1012	586	2148	1666	482	356.553
contig_1013	3294	15762	10986	4776	468.063
contig_1014	577	18860	14268	4592	3171.75
contig_1015	2375	1581	1123	458	65.0863
contig_1016	3013	14918	10682	4236	483.921
contig_1017	5090	31637	23591	8046	604.823
contig_1018	1954	5023	3607	1416	250.408
contig_1019	1239	41097	29269	11828	3234.89
contig_1020	731	1710	1176	534	226.297
contig_1021	1824	18527	13431	5096	992.228
contig_1022	1808	13411	9145	4266	724.654
contig_1023	1034	39318	27604	11714	3717.12
contig_1024	1038	35613	24695	10918	3338.13
contig_1025	990	16347	11955	4392	1585.16
contig_1026	1748	7133	4937	2196	398.144
contig_1027	1650	16120	11212	4908	957.166
contig_1028	1659	7013	5767	1246	411.056
contig_1029	783	7949	5901	2048	982.585
contig_1030	2197	5307	3367	1940	236.354
contig_1031	5330	180306	122362	57944	3304.79
contig_1032	3917	20770	14346	6424	517.121
contig_1033	1269	370	252	118	28.4886
contig_1034	2866	9554	6652	2902	326.045
contig_1035	1406	10127	7393	2734	702.866
contig_1036	1539	181376	124732	56644	11518.1
contig_1037	1425	12255	8699	3556	840.593
contig_1038	1983	60581	41031	19550	2976.03
contig_1039	1079	3532	2712	820	318.598
contig_1040	761	58533	46563	11970	7481.92
contig_1041	1660	17956	12058	5898	1050.05
contig_1042	2166	1129	807	322	50.9797
contig_1043	1336	2237	1553	684	161.929
contig_1044	1256	24554	16582	7972	1914.91
contig_1045	1915	19399	13509	5890	988.997
contig_1046	2688	9532	6580	2952	346.664
contig_1047	1018	24170	16948	7222	2316.49
contig_1048	1614	13442	9232	4210	814.97
contig_1049	2003	34656	24060	10596	1689.84
contig_1050	4874	7983	6003	1980	159.795
contig_1051	3427	4989	3401	1588	142.453
contig_1052	1976	4822	3314	1508	238.856
contig_1053	914	14960	9636	5324	1600.78
contig_1054	1940	39944	27988	11956	2011.58
contig_1055	900	14261	9249	5012	1549.95
contig_1056	1055	11974	8216	3758	1103.19
contig_1057	1581	17423	12091	5332	1078.86
contig_1058	987	6222	4084	2138	616.876
contig_1059	1939	7431	5127	2304	374.924
contig_1060	2100	16625	11525	5100	772.881
contig_1061	1071	128537	89291	39246	11742
contig_1062	1428	11819	8103	3716	809.29
contig_1063	2104	41180	29998	11182	1902.36
contig_1064	771	59893	43621	16272	7584.89
contig_1065	1720	4293	3081	1212	243.586
contig_1066	657	3737	2893	844	554.598
contig_1067	1523	7734	5452	2282	496.334
contig_1068	1161	52323	36601	15722	4407.85
contig_1069	541	376	288	88	68.0148
contig_1070	1061	2003	1467	536	185.224
contig_1071	1553	36555	25779	10776	2292.58
contig_1072	2450	57485	39583	17902	2295.23
contig_1073	1532	166333	114255	52078	10632.1
contig_1074	858	24848	16542	8306	2829.92
contig_1075	3390	19941	13563	6378	574.181
contig_1076	2055	38214	27208	11006	1816.21
contig_1077	917	1168	762	406	124.574
contig_1078	670	6189	3921	2268	897.688
contig_1079	2618	4027	2673	1354	150.624
contig_1080	812	9626	6418	3208	1156.04
contig_1081	888	1348	876	472	148.125
contig_1082	1719	332949	231811	101138	18974.2
contig_1083	1363	80277	56955	23322	5726.8
contig_1084	1335	9416	7008	2408	689.019
contig_1085	1047	7480	5322	2158	679.729
contig_1086	1473	7682	5486	2196	507.49
contig_1087	1316	19219	13153	6066	1428.59
contig_1088	1098	866	612	254	77.1894
contig_1089	1379	441	319	122	31.2016
contig_1090	793	21536	14216	7320	2662.49
contig_1091	1226	10726	7184	3542	854.299
contig_1092	2082	145739	97805	47934	6804.41
contig_1093	861	1436	1006	430	163.225
contig_1094	770	82263	58063	24200	10458.1
contig_1095	1262	6166	4256	1910	477.875
contig_1096	1520	14027	10565	3462	900.674
contig_1097	850	62658	44014	18644	7175.76
contig_1098	2075	15331	10261	5070	722.108
contig_1099	2682	3852	2870	982	139.794
contig_1100	2941	58803	40889	17914	1955.17
contig_1101	2022	21077	14501	6576	1019.39
contig_1102	1649	32989	22491	10498	1956.49
contig_1103	1749	2428	1736	692	135.196
contig_1104	635	1650	1134	516	254.252
contig_1105	983	2546	1804	742	251.977
contig_1106	1534	1177	859	318	74.6193
contig_1107	797	173424	123612	49812	21232.8
contig_1108	3881	11530	8072	3458	289.939
contig_1109	2587	9328	6836	2492	349.261
contig_1110	2377	7936	5476	2460	326.355
contig_1111	1670	48968	32710	16258	2866.21
contig_1112	883	192945	143875	49070	20964.5
contig_1113	729	10780	7634	3146	1384.73
contig_1114	3262	17740	12292	5448	532.559
contig_1115	1446	4676	3090	1586	315.9
contig_1116	1267	102526	63360	39166	7897.51
contig_1117	1213	17284	12230	5054	1387.54
contig_1118	817	76714	55552	21162	9145.06
contig_1119	2254	9592	6522	3070	415.82
contig_1120	1123	172926	122996	49930	15022.5
contig_1121	2090	27848	19588	8260	1303.67
contig_1122	2038	192821	135727	57094	9256.98
contig_1123	621	130809	95897	34912	20561.6
contig_1124	1310	69837	48197	21640	5200.67
contig_1125	1767	12135	8853	3282	666.437
contig_1126	2004	3275	2239	1036	159.29
contig_1127	1697	51291	35535	15756	2949.8
contig_1128	1285	4469	3181	1288	338.752
contig_1129	1744	7014	5006	2008	393.21
contig_1130	1456	3951	2603	1348	265.48
contig_1131	3761	20062	14324	5738	521.909
contig_1132	1717	38728	26116	12612	2207.49
contig_1133	991	162	110	52	16.0414
contig_1134	1896	4968	3348	1620	254.448
contig_1135	2398	6862	4624	2238	279.698
contig_1136	1116	26648	17842	8806	2337.86
contig_1137	629	7002	4934	2068	1074.24
contig_1138	3593	69175	47005	22170	1882.99
contig_1139	1073	595	399	196	54.2255
contig_1140	1683	203692	154310	49382	11815
contig_1141	1643	75583	50829	24754	4500.19
contig_1142	2284	40064	27708	12356	1715.34
contig_1143	832	158	128	30	18.5505
contig_1144	1746	324	222	102	18.0716
contig_1145	1603	23778	16498	7280	1447.87
contig_1146	1140	33001	23105	9896	2825.12
contig_1147	776	47456	34040	13416	5933.22
contig_1148	1466	45965	32565	13400	3055.63
contig_1149	2733	4863	3333	1530	173.996
contig_1150	554	43437	27455	15982	7649.97
contig_1151	1234	19375	13763	5612	1529.84
contig_1152	1053	5092	3828	1264	471.447
contig_1153	2208	7594	5008	2586	335.687
contig_1154	1235	29040	20830	8210	2273.25
contig_1155	2247	18699	13097	5602	812.882
contig_1156	3382	4713	3357	1356	134.743
contig_1157	1857	1356	940	416	71.4265
contig_1158	1887	80734	54262	26472	4185.75
contig_1159	1509	8406	5930	2476	544.344
contig_1160	1018	1213	869	344	115.823
contig_1161	727	812	576	236	108.73
contig_1162	2392	3367	2255	1112	137.721
contig_1163	1693	14687	10115	4572	846.917
contig_1164	1083	8365	5451	2914	752.918
contig_1165	2559	7229	4891	2338	276.46
contig_1166	1434	18362	12220	6142	1250.04
contig_1167	4146	13417	9443	3974	316.392
contig_1168	3740	14666	10198	4468	383.032
contig_1169	603	5866	3996	1870	951.798
contig_1170	1668	76916	53338	23578	4511.06
contig_1171	1631	5928	3982	1946	354.767
contig_1172	1066	98374	71570	26804	8998.68
contig_1173	1266	5407	3821	1586	417.833
contig_1174	2508	6229	4115	2114	242.544
contig_1175	3301	6486	4616	1870	191.649
contig_1176	958	7052	5266	1786	718.476
contig_1177	866	70531	46821	23710	7958.68
contig_1178	1337	93460	61464	31996	6834.9
contig_1179	2225	815	619	196	35.6831
contig_1180	1372	6966	4496	2470	496.904
contig_1181	1123	36997	25797	11200	3204.82
contig_1182	2134	7817	5413	2404	358.453
contig_1183	1676	28306	18904	9402	1653.47
contig_1184	1538	68089	48227	19862	4323.77
contig_1185	2033	10635	7641	2994	510.136
contig_1186	2002	26429	18441	7988	1288.68
contig_1187	2210	3220	2170	1050	142.278
contig_1188	1510	78643	56195	22448	5067.44
contig_1189	1040	13036	8952	4084	1226.62
contig_1190	688	23607	18033	5574	3360.57
contig_1191	2030	3959	2811	1148	190.516
contig_1192	1137	25106	16132	8974	2159.82
contig_1193	654	1153	853	300	173.375
contig_1194	823	2792	1840	952	331.696
contig_1195	805	96153	70427	25726	11619.2
contig_1196	1010	35717	22737	12980	3459.42
contig_1197	945	3875	2671	1204	400.341
contig_1198	1875	17520	12118	5402	911.622
contig_1199	1324	8914	6042	2872	657.018
contig_1200	636	103583	73215	30368	15901.2
contig_1201	1216	49482	34654	14828	3972.69
contig_1202	3038	79988	57012	22976	2574.14
contig_1203	1983	75263	54793	20470	3709.1
contig_1204	1037	6065	4025	2040	571.348
contig_1205	1302	48020	34610	13410	3538.88
contig_1206	1248	59907	42635	17272	4688.57
contig_1207	765	17929	11585	6344	2285.71
contig_1208	1489	10203	7287	2916	668.773
contig_1209	844	8156	7056	1100	940.893
contig_1210	1873	1191	807	384	62.2098
contig_1211	2226	8370	5740	2630	367.169
contig_1212	1356	58207	41177	17030	4197.08
contig_1213	1554	140684	99254	41430	8868.05
contig_1214	1369	181067	143215	37852	12882.6
contig_1215	2291	111986	77560	34426	4785.06
contig_1216	1626	14175	10141	4034	848.692
contig_1217	1757	1136	828	308	63.0512
contig_1218	1740	11639	8431	3208	653.79
contig_1219	2082	18824	13156	5668	883.83
contig_1220	1094	894	680	214	79.8327
contig_1221	743	16089	10915	5174	2109.98
contig_1222	1106	4531	3191	1340	398.516
contig_1223	1054	35690	24658	11032	3308.69
contig_1224	3181	8767	6415	2352	269.423
contig_1225	1305	32507	22705	9802	2440.81
contig_1226	2047	1987	1413	574	94.7186
contig_1227	1764	15947	11103	4844	881.904
contig_1228	2002	4999	3475	1524	244.059
contig_1229	2451	48126	32770	15356	1920.13
contig_1230	1853	212816	156276	56540	11230.1
contig_1231	1937	75332	52356	22976	3803.5
contig_1232	1702	72813	51527	21286	4171.03
contig_1233	1909	119664	84444	35220	6120.44
contig_1234	2181	6064	4232	1832	271.93
contig_1235	2871	105016	72336	32680	3571.86
contig_1236	1990	15083	10577	4506	737.595
contig_1237	2256	7373	4965	2408	320.118
contig_1238	1759	28746	20420	8326	1594.58
contig_1239	1092	37902	25814	12088	3394.99
contig_1240	711	16793	11959	4834	2307.9
contig_1241	696	8420	6486	1934	1179.12
contig_1242	642	11086	7484	3602	1687.64
contig_1243	1800	23680	16682	6998	1283.24
contig_1244	3612	12694	9016	3678	343.818
contig_1245	1016	178774	132264	46510	17133.4
contig_1246	2870	20804	14446	6358	701.525
contig_1247	2667	12031	8481	3550	439.869
contig_1248	1128	26290	17992	8298	2280.24
contig_1249	650	141434	102642	38792	21230.2
contig_1250	1951	34265	23533	10732	1719.14
contig_1251	942	7937	5591	2346	818.995
contig_1252	825	3222	2356	866	380.952
contig_1253	1490	4381	3109	1272	284.838
contig_1254	1939	1585	1121	464	79.8535
contig_1255	2308	33108	24606	8502	1400.63
contig_1256	747	16480	11132	5348	2148.82
contig_1257	4054	3175	2251	924	76.3387
contig_1258	524	20612	14128	6484	3821.34
contig_1259	1733	26917	18845	8072	1517.07
contig_1260	1216	11872	8254	3618	952.303
contig_1261	1728	9361	6539	2822	528.523
contig_1262	2441	5464	3802	1662	219.34
contig_1263	1321	38517	29889	8628	2828.81
contig_1264	5063	6977	4895	2082	134.76
contig_1265	828	3995	2835	1160	471.143
contig_1266	672	4501	3723	778	647.741
contig_1267	2543	9146	6312	2834	352.186
contig_1268	550	2933	2253	680	520.302
contig_1269	963	11036	7100	3936	1102.6
contig_1270	2516	13196	9484	3712	512.452
contig_1271	893	3375	2217	1158	369.788
contig_1272	594	44095	34315	9780	7269.77
contig_1273	1501	100610	68724	31886	6541.46
contig_1274	2374	11676	8208	3468	479.553
contig_1275	1690	19233	12657	6576	1112.69
contig_1276	640	1709	1267	442	261
contig_1277	2001	12682	8570	4112	617.278
contig_1278	1221	11894	8378	3516	949.556
contig_1279	1505	854	568	286	55.2777
contig_1280	527	30804	22522	8282	5701.12
contig_1281	585	44120	30780	13340	7368.24
contig_1282	2021	41460	29236	12224	2006.57
contig_1283	4796	15995	10981	5014	325.582
contig_1284	1171	165796	111762	54034	13857.8
contig_1285	3704	18539	13117	5422	488.658
contig_1286	594	1011	619	392	166.564
contig_1287	1129	418	272	146	35.7626
contig_1288	1537	32207	22785	9422	2043.63
contig_1289	1957	3647	2553	1094	182.042
contig_1290	2200	13940	9402	4538	619.955
contig_1291	1029	45733	32841	12892	4334.09
contig_1292	2262	5312	3744	1568	229.149
contig_1293	940	172639	117935	54704	17895.8
contig_1294	1124	18595	13361	5234	1614.78
contig_1295	2053	6777	4497	2280	323.457
contig_1296	1997	5741	3889	1852	280.321
contig_1297	2053	17701	12155	5546	843.16
contig_1298	1499	8795	6177	2618	573.939
contig_1299	2979	5056	3634	1422	165.816
contig_1300	1548	2790	1850	940	176.489
contig_1301	2598	63759	44099	19660	2391.82
contig_1302	2127	33884	23896	9988	1556.95
contig_1303	698	17099	10395	6704	2392.68
contig_1304	1680	1458	1026	432	84.8625
contig_1305	1265	30907	21759	9148	2384.89
contig_1306	1983	961	627	334	47.1266
contig_1307	2706	27573	18483	9090	996.176
contig_1308	1182	5278	3616	1662	435.183
contig_1309	715	6913	5197	1716	943.252
contig_1310	786	2602	1738	864	322.921
contig_1311	1728	7759	5635	2124	438.955
contig_1312	1076	17574	13134	4440	1587.93
contig_1313	2945	16534	11844	4690	547.945
contig_1314	1087	207835	139451	68384	18633.9
contig_1315	1326	7607	5697	1910	560.039
contig_1316	1273	84620	61856	22764	6490.37
contig_1317	2088	14288	10198	4090	667.889
contig_1318	795	29667	21247	8420	3643.86
contig_1319	774	29808	20758	9050	3766.38
contig_1320	3390	8245	5639	2606	238.084
contig_1321	992	69495	49919	19576	6801.98
contig_1322	1426	12511	8413	4098	856.475
contig_1323	1629	4337	2985	1352	259.471
contig_1324	780	158071	107735	50336	19803
contig_1325	582	74825	57815	17010	12509.7
contig_1326	1339	29950	21138	8812	2178.86
contig_1327	1069	18657	13147	5510	1705.64
contig_1328	2411	24845	17649	7196	1007.22
contig_1329	1225	291485	215979	75506	23184.1
contig_1330	2580	13755	9325	4430	521.052
contig_1331	1197	281275	185073	96202	22969
contig_1332	2480	6822	4708	2114	268.962
contig_1333	1371	4792	3190	1602	341.779
contig_1334	1426	907	641	266	61.9404
contig_1335	1233	36204	25718	10486	2866.49
contig_1336	1820	62679	46655	16024	3359.94
contig_1337	2181	2137	1497	640	95.4429
contig_1338	947	10688	7070	3618	1107.82
contig_1339	1658	26779	18811	7968	1571.51
contig_1340	1295	3820	2636	1184	287.972
contig_1341	928	15476	10514	4962	1628.78
contig_1342	890	18511	12745	5766	2030.04
contig_1343	748	5640	3742	1898	735.495
contig_1344	567	6235	4099	2136	1069.66
contig_1345	3503	15411	10447	4964	428.697
contig_1346	2186	70606	48608	21998	3160.93
contig_1347	2018	24711	17429	7282	1197.44
contig_1348	900	33848	22296	11552	3677.35
contig_1349	1253	74827	52099	22728	5830.06
contig_1350	1343	30962	21548	9414	2250.09
contig_1351	2684	12177	8715	3462	441.566
contig_1352	2321	3376	2494	882	142.153
contig_1353	2905	13577	9331	4246	457.219
contig_1354	4157	21528	14614	6914	506.818
contig_1355	974	12516	8906	3610	1249.42
contig_1356	1923	31316	21298	10018	1583.38
contig_1357	1504	20574	15262	5312	1336.31
contig_1358	3494	4961	3491	1470	138.698
contig_1359	1339	2806	1798	1008	205.91
contig_1360	3101	5585	3779	1806	176.433
contig_1361	1902	90753	65321	25432	4630.58
contig_1362	1740	42042	29848	12194	2362.94
contig_1363	1349	18596	12218	6378	1348.91
contig_1364	1745	17669	11941	5728	984.164
contig_1365	2395	20774	14328	6446	847.934
contig_1366	1759	53346	36846	16500	2955.62
contig_1367	1358	46882	32676	14206	3375.1
contig_1368	2908	6682	4758	1924	224.395
contig_1369	2774	31421	21879	9542	1106.92
contig_1370	1012	58883	38349	20534	5695.3
contig_1371	1286	1878	1314	564	142.911
contig_1372	1689	383927	266903	117024	22235.9
contig_1373	1955	12039	8403	3636	597.326
contig_1374	1058	9005	5875	3130	834.124
contig_1375	619	4429	2657	1772	695.275
contig_1376	1139	3059	2063	996	262.066
contig_1377	2115	10810	7660	3150	499.695
contig_1378	1028	17325	12249	5076	1647.29
contig_1379	2146	7662	5104	2558	346.233
contig_1380	678	130687	104079	26608	18770.4
contig_1381	1271	5811	4199	1612	446.342
contig_1382	1461	2943	1951	992	197.025
contig_1383	1652	41411	28221	13190	2450.99
contig_1384	3112	3230	2306	924	101.254
contig_1385	1346	119948	91940	28008	8691.51
contig_1386	1842	8034	5342	2692	425.74
contig_1387	1016	42343	27543	14800	4080.31
contig_1388	1188	11755	8049	3706	965.881
contig_1389	2336	258761	173185	85576	10802.9
contig_1390	1356	349	253	96	25.1777
contig_1391	2894	2699	1903	796	91.15
contig_1392	828	35148	24692	10456	4148.32
contig_1393	1144	14069	10067	4002	1201.53
contig_1394	1427	18812	13544	5268	1289.32
contig_1395	2554	24966	17964	7002	955.426
contig_1396	3525	27490	17536	9954	764.202
contig_1397	1037	27049	18971	8078	2545.69
contig_1398	1033	22987	15739	7248	2168.76
contig_1399	760	3139	2027	1112	403.517
contig_1400	1819	495264	378594	116670	26533.3
contig_1401	1585	8285	5993	2292	509.696
contig_1402	710	56047	33449	22598	7722.07
contig_1403	638	4471	3537	934	685.011
contig_1404	1005	6208	4172	2036	604.9
contig_1405	1784	150175	106263	43912	8229.93
contig_1406	1250	4013	2773	1240	314.484
contig_1407	1550	18655	13385	5270	1176.07
contig_1408	1925	11250	8164	3086	569.445
contig_1409	1433	3207	2285	922	217.874
contig_1410	1178	1971	1519	452	161.941
contig_1411	944	3259	2331	928	337.768
contig_1412	1017	46742	32130	14612	4491.7
contig_1413	1654	3745	2543	1202	220.609
contig_1414	2675	2356	1718	638	86.1252
contig_1415	897	8864	6332	2532	961.611
contig_1416	695	151140	108986	42154	21219.7
contig_1417	1648	15443	10837	4606	915.065
contig_1418	1936	10284	7864	2420	518.609
contig_1419	913	16423	10957	5466	1752.32
contig_1420	1362	18912	13082	5830	1354.1
contig_1421	1052	6497	3859	2638	602.817
contig_1422	1019	91868	64534	27334	8776.08
contig_1423	1071	24005	15887	8118	2186.09
contig_1424	2033	47320	34276	13044	2277.41
contig_1425	2011	8838	5924	2914	430.185
contig_1426	1437	8062	5430	2632	548.699
contig_1427	2831	8048	5690	2358	278.071
contig_1428	623	70121	51541	18580	10980.9
contig_1429	1103	7959	5431	2528	692.555
contig_1430	901	1416	1016	400	153.182
contig_1431	1133	6239	4539	1700	535.193
contig_1432	2885	3183	2351	832	107.678
contig_1433	1027	138245	93073	45172	13166
contig_1434	1563	18814	13086	5728	1166.97
contig_1435	2919	31967	21953	10014	1068.85
contig_1436	1147	158699	112657	46042	13527.8
contig_1437	2444	11788	8034	3754	471.377
contig_1438	687	133023	95767	37256	18935.2
contig_1439	1299	19902	14060	5842	1497.74
contig_1440	813	3721	2725	996	439.392
contig_1441	1464	18560	13074	5486	1239.06
contig_1442	2015	3085	2255	830	148.649
contig_1443	2249	28355	19877	8478	1217.91
contig_1444	1163	14071	9991	4080	1174.63
contig_1445	2322	45861	32493	13368	1931.95
contig_1446	1515	7033	5407	1626	449.748
contig_1447	1020	14111	9459	4652	1349.42
contig_1448	1175	27499	20635	6864	2279.92
contig_1449	849	13330	9022	4308	1527.77
contig_1450	4822	62785	43271	19514	1266.47
contig_1451	1008	24917	17459	7458	2418.12
contig_1452	565	10367	7299	3068	1783.63
contig_1453	1107	13407	9517	3890	1185.97
contig_1454	3043	24742	17002	7740	794.329
contig_1455	946	9549	6265	3284	984.617
contig_1456	1281	11431	7555	3876	868.348
contig_1457	1317	20390	14356	6034	1513.92
contig_1458	1061	6425	4633	1792	590.791
contig_1459	2316	8024	5534	2490	337.249
contig_1460	1320	1287	861	426	95.6242
contig_1461	3053	20059	13843	6216	641.21
contig_1462	1099	30724	21862	8862	2731.13
contig_1463	1997	2651	1781	870	129.671
contig_1464	1581	10977	7359	3618	677.706
contig_1465	2461	10375	7781	2594	411.684
contig_1466	1546	48754	33188	15566	3084.91
contig_1467	1728	2342	1532	810	132.557
contig_1468	1285	8596	5970	2626	651.164
contig_1469	1145	5805	4269	1536	496.582
contig_1470	2311	3562	2376	1186	150.507
contig_1471	1106	6805	4779	2026	601.777
contig_1472	563	13749	8405	5344	2389.59
contig_1473	1461	2149	1481	668	144.461
contig_1474	1079	17387	12249	5138	1577.54
contig_1475	2296	13447	9499	3948	572.003
contig_1476	1276	86504	61040	25464	6648.48
contig_1477	676	1504	998	506	216.504
contig_1478	912	1862	1224	638	199.595
contig_1479	1284	745	569	176	56.6986
contig_1480	4657	24926	17676	7250	523.38
contig_1481	1150	183952	120222	63730	15635.6
contig_1482	1325	173686	109390	64296	12797.4
contig_1483	1791	69191	48973	20218	3774.14
contig_1484	1943	5273	3613	1660	265.147
contig_1485	2257	1347	995	352	58.1963
contig_1486	1291	26948	19812	7136	2039.86
contig_1487	3010	42097	29955	12142	1366.6
contig_1488	1281	19830	13114	6716	1513.01
contig_1489	1240	2920	2086	834	228.732
contig_1490	1149	42268	27952	14316	3593.95
contig_1491	1807	22283	15579	6704	1207.43
contig_1492	1612	46881	31935	14946	2844.57
contig_1493	546	134395	87055	47340	23999.5
contig_1494	1626	31798	23402	8396	1899.82
contig_1495	735	1622	1186	436	215.618
contig_1496	2781	23875	16231	7644	841.328
contig_1497	1141	26865	18881	7984	2292.32
contig_1498	918	23451	16411	7040	2494.36
contig_1499	2582	3964	2834	1130	150.17
contig_1500	1871	53393	37791	15602	2784.05
contig_1501	1005	63865	45719	18146	6208.26
contig_1502	2483	9863	6979	2884	387.05
contig_1503	797	69905	54163	15742	8552.74
contig_1504	837	10745	8171	2574	1252.79
contig_1505	1778	4599	3125	1474	253.058
contig_1506	1120	136807	93903	42904	11965.9
contig_1507	2384	23546	16070	7476	959.839
contig_1508	1316	20292	13940	6352	1501.01
contig_1509	542	916	628	288	164.435
contig_1510	1663	5630	3732	1898	331.355
contig_1511	1661	23180	16264	6916	1366.41
contig_1512	724	6709	5307	1402	903.843
contig_1513	2277	19550	14240	5310	836.449
contig_1514	2003	6739	4717	2022	328.598
contig_1515	754	19957	13795	6162	2588.13
contig_1516	685	20050	13740	6310	2844
contig_1517	2054	39241	29609	9632	1854.69
contig_1518	2837	17384	12814	4570	598.338
contig_1519	1513	38839	27059	11780	2503.74
contig_1520	1009	18323	11697	6626	1771.09
contig_1521	860	14382	10070	4312	1626.68
contig_1522	1733	5821	4011	1810	327.353
contig_1523	2193	664	450	214	29.5987
contig_1524	1777	5386	3598	1788	296.993
contig_1525	965	42682	30560	12122	4321.12
contig_1526	3646	3815	2587	1228	102.41
contig_1527	1398	8752	6398	2354	610.583
contig_1528	2547	4989	4247	742	190.523
contig_1529	2065	13062	9144	3918	616.352
contig_1530	802	7807	4697	3110	950.345
contig_1531	1561	8426	5644	2782	526.333
contig_1532	1110	5001	3743	1258	438.866
contig_1533	1183	5066	3654	1412	418.38
contig_1534	3102	3106	2216	890	97.7189
contig_1535	668	305330	229064	76266	43718.1
contig_1536	3132	13964	9950	4014	435.678
contig_1537	668	3588	2530	1058	525.296
contig_1538	2710	58147	40559	17588	2096.9
contig_1539	6560	12612	8626	3986	188.061
contig_1540	905	12524	8430	4094	1353.76
contig_1541	836	33583	22863	10720	3923.87
contig_1542	3986	26544	18568	7976	650.784
contig_1543	1392	18005	13145	4860	1260.4
contig_1544	989	344	248	96	33.634
contig_1545	601	16807	13513	3294	2709.02
contig_1546	2021	185912	124438	61474	9003.46
contig_1547	1436	3656	2580	1076	248.504
contig_1548	860	31013	22993	8020	3513.52
contig_1549	771	34702	21046	13656	4387.52
contig_1550	1695	61673	42313	19360	3554.57
contig_1551	1613	12230	8886	3344	741.329
contig_1552	913	17863	11567	6296	1913.77
contig_1553	1194	63772	44250	19522	5218.18
contig_1554	647	6877	4479	2398	1025.03
contig_1555	860	47212	32334	14878	5357.15
contig_1556	3467	23009	15637	7372	648.253
contig_1557	1483	13243	9055	4188	867.79
contig_1558	1365	3049	2009	1040	218.484
contig_1559	2331	31789	22171	9618	1333.28
contig_1560	2283	35077	24557	10520	1500.23
contig_1561	1114	8251	5657	2594	723.041
contig_1562	2530	7158	4862	2296	276.405
contig_1563	1728	12405	8367	4038	701.289
contig_1564	536	15849	9903	5946	2900.8
contig_1565	1100	5483	3657	1826	486.07
contig_1566	3371	7473	5227	2246	216.862
contig_1567	1757	9727	6853	2874	541.73
contig_1568	1584	1529	1043	486	93.6837
contig_1569	1592	11465	8205	3260	704.893
contig_1570	719	11897	8589	3308	1621.73
contig_1571	1031	1661	1231	430	157.699
contig_1572	1532	23434	16404	7030	1485.63
contig_1573	1850	42511	28259	14252	2239.94
contig_1574	1298	4068	2848	1220	305.833
contig_1575	2497	39128	28000	11128	1529.53
contig_1576	2726	41543	28713	12830	1487.36
contig_1577	2449	4994	3304	1690	199.633
contig_1578	1164	4178	3060	1118	350.903
contig_1579	2144	102524	72026	30498	4660.68
contig_1580	2789	1745	1171	574	61.1513
contig_1581	2460	11395	8243	3152	452.009
contig_1582	958	12339	9343	2996	1260.33
contig_1583	1103	23613	16953	6660	2094.11
contig_1584	1183	9415	7015	2400	774.048
contig_1585	630	7807	5739	2068	1208.45
contig_1586	1727	4438	3012	1426	249.704
contig_1587	793	60443	43877	16566	7448.07
contig_1588	1298	84083	56871	27212	6346.69
contig_1589	1383	39758	27934	11824	2809.58
contig_1590	1529	28489	21101	7388	1818.17
contig_1591	1381	11648	8458	3190	825.334
contig_1592	505	10708	9480	1228	2056.1
contig_1593	1869	13252	9010	4242	694.922
contig_1594	1736	12510	8702	3808	703.74
contig_1595	3324	98680	67930	30750	2900.5
contig_1596	836	3760	2740	1020	438.346
contig_1597	1432	82063	56977	25086	5605.53
contig_1598	1208	2847	1923	924	230.397
contig_1599	4610	8416	5822	2594	178.51
contig_1600	753	12580	9638	2942	1630.25
contig_1601	762	6986	5230	1756	893.503
contig_1602	1557	21754	15790	5964	1366.98
contig_1603	1561	18015	12747	5268	1119.31
contig_1604	754	20173	14231	5942	2605.22
contig_1605	1441	30288	22486	7802	2046.41
contig_1606	1403	14014	9926	4088	970.927
contig_1607	2659	11415	8013	3402	419.59
contig_1608	1052	17022	11984	5038	1584.31
contig_1609	798	3079	2289	790	377.954
contig_1610	1641	43740	31932	11808	2598.8
contig_1611	2916	21266	14886	6380	712.842
contig_1612	1604	4083	2953	1130	248.862
contig_1613	1234	5480	3936	1544	432.658
contig_1614	964	1340	1062	278	136.155
contig_1615	1431	105384	72488	32896	7184.22
contig_1616	1432	8642	6066	2576	590.169
contig_1617	1034	740	524	216	70.0338
contig_1618	1766	15069	10783	4286	824.625
contig_1619	2415	10620	7204	3416	427.115
contig_1620	1964	7159	4887	2272	356.369
contig_1621	5077	7839	5477	2362	150.848
contig_1622	1191	20553	14353	6200	1687.92
contig_1623	1605	2073	1349	724	126.258
contig_1624	4901	6343	4367	1976	126.544
contig_1625	910	43750	29896	13854	4681.04
contig_1626	3233	10387	7565	2822	313.379
contig_1627	1522	1526	1068	458	97.6202
contig_1628	782	6907	4545	2362	862.547
contig_1629	2559	6555	4651	1904	250.348
contig_1630	872	8570	5844	2726	962.985
contig_1631	740	28421	22423	5998	3747.43
contig_1632	1467	3478	2352	1126	228.999
contig_1633	1749	1509	1045	464	84.7707
contig_1634	1126	30721	20887	9834	2670.21
contig_1635	1761	6779	4593	2186	377.123
contig_1636	2273	11068	7678	3390	475.098
contig_1637	787	11408	7436	3972	1419.44
contig_1638	1638	3431	2405	1026	204.92
contig_1639	4219	4628	3104	1524	107.376
contig_1640	728	445	341	104	59.647
contig_1641	1470	73757	47341	26416	4893.15
contig_1642	2738	18832	13166	5666	672.947
contig_1643	589	121	91	30	20.2003
contig_1644	1732	64455	44449	20006	3632.95
contig_1645	1394	2535	1671	864	178.307
contig_1646	1314	9867	6555	3312	735.336
contig_1647	1628	2246	1534	712	135.26
contig_1648	2732	4204	2832	1372	150.576
contig_1649	3353	12704	8866	3838	370.593
contig_1650	4788	46920	31196	15724	959.813
contig_1651	757	18690	9320	9370	2410.85
contig_1652	5588	48921	34713	14208	857.116
contig_1653	1270	2287	1579	708	176.272
contig_1654	1516	4080	2744	1336	262.96
contig_1655	929	19425	16337	3088	2031.03
contig_1656	1763	7781	5373	2408	431.779
contig_1657	1789	2978	2084	894	162.699
contig_1658	2533	90571	60951	29620	3503.7
contig_1659	1346	188268	130808	57460	13636.7
contig_1660	1264	9062	6208	2854	701.894
contig_1661	3403	13408	9438	3970	385.185
contig_1662	1116	1650	1174	476	143.725
contig_1663	3935	6117	4201	1916	151.383
contig_1664	4124	11218	7694	3524	265.994
contig_1665	1102	31980	22862	9118	2830.97
contig_1666	1726	656	472	184	37.091
contig_1667	2313	63088	44558	18530	2652.85
contig_1668	773	9230	6274	2956	1165.71
contig_1669	1491	20013	14417	5596	1309.98
contig_1670	1816	5958	4090	1868	320.303
contig_1671	1647	11833	8413	3420	698.67
contig_1672	2153	6006	4134	1872	272.576
contig_1673	1928	86652	63900	22752	4396.03
contig_1674	1579	3417	2429	988	211.143
contig_1675	1367	50023	34935	15088	3575.18
contig_1676	606	1559	1115	444	249.624
contig_1677	1746	3532	2498	1034	197.671
contig_1678	1554	9490	6766	2724	597.523
contig_1679	1489	20199	15239	4960	1320.28
contig_1680	1766	2110	1536	574	116.609
contig_1681	2002	1248	876	372	60.8696
contig_1682	1185	13253	9461	3792	1091.09
contig_1683	6958	21516	14984	6532	301.246
contig_1684	1884	18163	12969	5194	938.773
contig_1685	2162	6553	4651	1902	296.598
contig_1686	1339	9776	6572	3204	715.574
contig_1687	790	28873	19897	8976	3564.85
contig_1688	3362	5582	3788	1794	162.503
contig_1689	2982	9724	6468	3256	319.063
contig_1690	1242	24589	16189	8400	1929.55
contig_1691	1258	3862	2744	1118	299.041
contig_1692	1876	2868	1972	896	148.128
contig_1693	1822	2603	1899	704	139.002
contig_1694	1546	36517	24711	11806	2309.02
contig_1695	2280	2290	1518	772	98.2776
contig_1696	2595	24546	17302	7244	923.996
contig_1697	3086	3837	2665	1172	121.319
contig_1698	1321	3908	2606	1302	288.793
contig_1699	2084	59086	42248	16838	2767.49
contig_1700	1234	18790	13560	5230	1488.72
contig_1701	874	40931	28213	12718	4572.05
contig_1702	1259	10201	6971	3230	790.81
contig_1703	3008	13890	9762	4128	450.698
contig_1704	1716	1948	1326	622	111.005
contig_1705	2907	268332	187232	81100	9008.65
contig_1706	1430	82451	54897	27554	5614.14
contig_1707	3884	21829	14901	6928	550.444
contig_1708	2101	3619	2623	996	167.048
contig_1709	1566	3616	2574	1042	225.848
contig_1710	832	25759	18001	7758	3016.55
contig_1711	1178	3942	2804	1138	326.154
contig_1712	3114	17242	11580	5662	540.478
contig_1713	2655	5522	4022	1500	203.351
contig_1714	1498	13763	9457	4306	897.94
contig_1715	1999	14174	9728	4446	690.568
contig_1716	2200	18881	13621	5260	823.969
contig_1717	1973	15967	10849	5118	790.824
contig_1718	1037	5406	3630	1776	510.35
contig_1719	788	23923	16901	7022	2972.91
contig_1720	697	9899	7231	2668	1385.21
contig_1721	1321	837	613	224	61.6336
contig_1722	798	52076	33238	18838	6408.08
contig_1723	515	9032	7174	1858	1704.74
contig_1724	1148	27077	18185	8892	2296.29
contig_1725	507	30167	22731	7436	5810.73
contig_1726	1223	109534	79028	30506	8753.01
contig_1727	1112	17142	13172	3970	1506.92
contig_1728	1961	28373	19635	8738	1403.3
contig_1729	2385	36394	25406	10988	1492.33
contig_1730	2549	31885	22041	9844	1222.85
contig_1731	1009	8652	6150	2502	837.485
contig_1732	2852	6289	4579	1710	215.44
contig_1733	2553	13088	9028	4060	501.532
contig_1734	4054	8466	5936	2530	204.336
contig_1735	4461	23744	16916	6828	520.641
contig_1736	2217	136526	98252	38274	6018.87
contig_1737	1563	12599	8551	4048	786.842
contig_1738	604	1693	1491	202	269.844
contig_1739	780	15432	10940	4492	1929.88
contig_1740	639	2678	2020	658	408.859
contig_1741	2421	7201	4955	2246	289.428
contig_1742	2619	20626	14762	5864	770.269
contig_1743	2391	45593	31579	14014	1864.95
contig_1744	4345	65694	46532	19162	1479.3
contig_1745	1260	4741	3313	1428	367.725
contig_1746	2017	35915	24697	11218	1734.48
contig_1747	1524	666	506	160	42.5295
contig_1748	1509	26383	18845	7538	1704.48
contig_1749	909	11185	7913	3272	1193.53
contig_1750	1336	9922	6910	3012	718.917
contig_1751	741	19340	11730	7610	2562.58
contig_1752	1795	24318	17262	7056	1318.49
contig_1753	3223	87994	53080	34914	2676.45
contig_1754	947	64068	44476	19592	6508.11
contig_1755	1371	11498	7944	3554	820.79
contig_1756	1527	842	582	260	53.799
contig_1757	3058	10760	7606	3154	343.768
contig_1758	1406	8962	5972	2990	622.679
contig_1759	1265	3439	2221	1218	265.526
contig_1760	1494	4756	3254	1502	306.696
contig_1761	1051	1473	983	490	136.764
contig_1762	1407	789	575	214	54.7889
contig_1763	938	76463	59109	17354	7964.13
contig_1764	2346	642	496	146	26.841
contig_1765	1742	25397	17923	7474	1425.18
contig_1766	1572	8869	6039	2830	552.495
contig_1767	3221	75549	53417	22132	2292.84
contig_1768	4311	6475	4407	2068	146.714
contig_1769	1733	12617	8609	4008	710.075
contig_1770	1871	8107	5835	2272	423.943
contig_1771	2242	13330	9200	4130	579.791
contig_1772	1907	12151	8409	3742	623.341
contig_1773	1406	7700	5148	2552	535.053
contig_1774	1060	2624	1770	854	241.763
contig_1775	1963	49141	35377	13764	2447.71
contig_1776	2005	8330	5884	2446	406.275
contig_1777	1652	36181	24927	11254	2141.72
contig_1778	2048	6906	4494	2412	329.774
contig_1779	3666	96313	73037	23276	2559.94
contig_1780	2963	1487	1005	482	49.0678
contig_1781	1354	11138	7612	3526	803.089
contig_1782	5985	25797	18335	7462	419.894
contig_1783	965	6669	4941	1728	674.999
contig_1784	2170	6462	4822	1640	288.236
contig_1785	1319	6163	4401	1762	456.632
contig_1786	3038	2961	2045	916	94.9961
contig_1787	910	39271	29433	9838	4184.93
contig_1788	1972	13643	9653	3990	676.132
contig_1789	1690	13869	9589	4280	801.154
contig_1790	2721	13818	10118	3700	496.267
contig_1791	1274	9588	6358	3230	733.93
contig_1792	2041	9965	7105	2860	475.286
contig_1793	2370	14389	9777	4612	594.526
contig_1794	2677	22263	15559	6704	809.75
contig_1795	3279	418731	295705	123026	12495.7
contig_1796	3143	227315	165139	62176	7077.58
contig_1797	654	5602	3898	1704	840.157
contig_1798	1256	2521	1779	742	195.646
contig_1799	910	20400	13838	6562	2196.96
contig_1800	758	59274	42986	16288	7657.08
contig_1801	914	10195	7061	3134	1093.46
contig_1802	2128	949	687	262	43.6029
contig_1803	2152	4414	3040	1374	200.181
contig_1804	723	2202	1586	616	296.892
contig_1805	1875	4693	3259	1434	244.78
contig_1806	1305	19637	13055	6582	1456.34
contig_1807	963	4933	3485	1448	489.76
contig_1808	934	83373	64615	18758	8670
contig_1809	1632	6588	4488	2100	394.946
contig_1810	739	3549	2419	1130	470.528
contig_1811	1491	14659	10755	3904	961.396
contig_1812	1063	5559	3719	1840	510.88
contig_1813	3170	3834	2712	1122	118.383
contig_1814	1980	22903	15387	7516	1127.57
contig_1815	903	5225	3421	1804	563.58
contig_1816	1412	25499	17317	8182	1750.76
contig_1817	556	8094	6502	1592	1421.51
contig_1818	956	24938	17142	7796	2550.32
contig_1819	2967	11942	8514	3428	393.187
contig_1820	2300	21937	14993	6944	932.997
contig_1821	1638	8457	5901	2556	503.772
contig_1822	1498	18674	14602	4072	1213.86
contig_1823	1261	2494	1584	910	193.754
contig_1824	3400	8245	5865	2380	236.917
contig_1825	3603	10172	6960	3212	275.679
contig_1826	1193	5417	3763	1654	443.964
contig_1827	1294	39769	28667	11102	2953.41
contig_1828	1084	15585	11255	4330	1403.32
contig_1829	784	18536	14492	4044	2238.09
contig_1830	1669	54631	38289	16342	3202.26
contig_1831	2258	6770	4728	2042	293.459
contig_1832	1014	18907	12727	6180	1818.82
contig_1833	2260	6246	3952	2294	270.2
contig_1834	980	7245	4953	2292	721.196
contig_1835	1014	387	249	138	37.1391
contig_1836	2345	10286	7224	3062	428.495
contig_1837	5121	12213	8483	3730	231.988
contig_1838	6278	20116	13886	6230	313.179
contig_1839	1033	50465	37627	12838	4768.33
contig_1840	6021	23580	16310	7270	382.751
contig_1841	1442	1017	737	280	68.932
contig_1842	777	1460	1104	356	183.387
contig_1843	1733	11189	7989	3200	632.252
contig_1844	1985	14592	9766	4826	718.576
contig_1845	896	2762	1938	824	300.539
contig_1846	2230	23716	16376	7340	1040.19
contig_1847	1997	19964	14250	5714	973.227
contig_1848	2322	12771	8945	3826	537.199
contig_1849	1499	12943	8561	4382	845.778
contig_1850	797	2812	1950	862	345.31
contig_1851	1010	7491	5357	2134	724.95
contig_1852	1049	55108	36660	18448	5125.91
contig_1853	1205	64761	43591	21170	5249.18
contig_1854	1829	3804	2586	1218	202.926
contig_1855	1588	30380	22168	8212	1857.45
contig_1856	2065	5119	3613	1506	242.249
contig_1857	1645	1466	1066	400	86.9422
contig_1858	1441	48082	32298	15784	3263.01
contig_1859	940	175545	123997	51548	18198.4
contig_1860	2369	3077	2215	862	126.804
contig_1861	650	558	470	88	82.9231
contig_1862	4484	6069	4249	1820	132.539
contig_1863	834	11780	7752	4028	1378.88
contig_1864	1150	68114	48150	19964	5795.66
contig_1865	2964	17478	11754	5724	576.644
contig_1866	1687	4401	2933	1468	255.008
contig_1867	1679	15969	10603	5366	928.233
contig_1868	3693	9314	6468	2846	246.606
contig_1869	1328	4466	3008	1458	327.336
contig_1870	1477	10774	7938	2836	709.383
contig_1871	607	11679	8555	3124	1878.3
contig_1872	1205	778	544	234	62.4456
contig_1873	973	3231	2211	1020	323.438
contig_1874	1196	5003	3435	1568	407.606
contig_1875	996	1199	841	358	117.624
contig_1876	2166	819	599	220	37.072
contig_1877	1980	1918	1354	564	94.6071
contig_1878	1611	85102	57764	27338	5159.71
contig_1879	770	11993	8119	3874	1517.7
contig_1880	2234	24914	18038	6876	1080.32
contig_1881	1484	16463	11709	4754	1081.25
contig_1882	2671	15232	10292	4940	557.06
contig_1883	2077	3749	2663	1086	175.973
contig_1884	1570	10544	7228	3316	655.903
contig_1885	1443	5845	3863	1982	396.867
contig_1886	723	4386	3092	1294	592.924
contig_1887	2560	7204	4866	2338	275.029
contig_1888	999	12076	8492	3584	1176.28
contig_1889	1440	13541	9159	4382	916.68
contig_1890	4116	10476	7324	3152	248.698
contig_1891	1149	22629	16393	6236	1929.81
contig_1892	1086	20361	14123	6238	1830.39
contig_1893	2394	8151	5719	2432	333.229
contig_1894	980	41700	28206	13494	4163.82
contig_1895	2236	9861	6999	2862	428.648
contig_1896	3086	9352	6550	2802	296.159
contig_1897	791	1064	816	248	131.847
contig_1898	3969	25218	16994	8224	620.984
contig_1899	1317	2706	1792	914	200.844
contig_1900	2596	28297	21881	6416	1058.34
contig_1901	1171	38351	26395	11956	3198.42
contig_1902	1163	15263	11001	4262	1282.67
contig_1903	1408	4577	3011	1566	317.734
contig_1904	1506	132779	93093	39686	8600.41
contig_1905	1569	490	370	120	30.5328
contig_1906	632	11277	7869	3408	1741
contig_1907	630	26374	15728	10646	4104.92
contig_1908	1843	1985	1397	588	104.893
contig_1909	2312	4749	3243	1506	199.013
contig_1910	1429	7512	5246	2266	511.178
contig_1911	855	39489	26971	12518	4500.34
contig_1912	1685	9848	6986	2862	570.544
contig_1913	1408	2909	2083	826	201.954
contig_1914	2266	14416	10014	4402	620.887
contig_1915	1740	1436	994	442	80.458
contig_1916	2389	18820	12878	5942	767.817
contig_1917	641	11501	7453	4048	1683.79
contig_1918	850	7176	4930	2246	823.861
contig_1919	1203	12285	8507	3778	998.613
contig_1920	1959	4781	3579	1202	237.999
contig_1921	1195	14066	9538	4528	1152.6
contig_1922	2039	20950	14514	6436	1002.54
contig_1923	1238	9666	6738	2928	764.271
contig_1924	586	489	401	88	81.5478
contig_1925	1683	10695	7191	3504	620.993
contig_1926	2066	36469	26549	9920	1711.4
contig_1927	1658	2285	1547	738	134.663
contig_1928	2304	9119	6391	2728	387.641
contig_1929	1883	18864	12800	6064	979.56
contig_1930	1178	3855	2617	1238	320.033
contig_1931	1235	21649	14647	7002	1713.14
contig_1932	2548	5419	3855	1564	207.155
contig_1933	3509	4362	3132	1230	121.472
contig_1934	3362	7073	4999	2074	205.549
contig_1935	1775	76715	56979	19736	4217.52
contig_1936	670	30319	20809	9510	4411.7
contig_1937	1015	11722	8466	3256	1128.76
contig_1938	1198	2436	1554	882	198.664
contig_1939	3021	6808	4804	2004	220.67
contig_1940	922	2407	1667	740	254.262
contig_1941	822	2671	1935	736	316.342
contig_1942	1130	161246	109692	51554	13978.9
contig_1943	2079	2033	1471	562	95.6609
contig_1944	1121	19374	14386	4988	1674.35
contig_1945	1184	17322	11900	5422	1430.39
contig_1946	1440	1564	1052	512	106.279
contig_1947	5208	64198	43914	20284	1205.23
contig_1948	4145	5806	4144	1662	136.671
contig_1949	1689	36841	24905	11936	2130.78
contig_1950	854	3293	2411	882	377.347
contig_1951	2081	2868	1904	964	134.667
contig_1952	865	23339	16995	6344	2630.61
contig_1953	1713	37174	25876	11298	2116.83
contig_1954	1198	9019	6151	2868	737.741
contig_1955	936	2740	1892	848	286.624
contig_1956	1569	2929	2101	828	182.753
contig_1957	2228	16764	11878	4886	735.529
contig_1958	2002	23251	16031	7220	1135.32
contig_1959	922	2226	1434	792	236.107
contig_1960	936	11922	8164	3758	1242.3
contig_1961	1097	589	401	188	51.4895
contig_1962	4304	34598	24150	10448	786.026
contig_1963	1629	4345	2967	1378	260.991
contig_1964	3055	41230	27946	13284	1317.68
contig_1965	1961	7742	5726	2016	384.899
contig_1966	1051	22199	14815	7384	2067.07
contig_1967	1692	7127	4851	2276	409.678
contig_1968	1292	780	558	222	59.0441
contig_1969	1901	6171	4249	1922	316.27
contig_1970	1465	56009	37787	18222	3738.24
contig_1971	1947	3642	2580	1062	182.693
contig_1972	1126	17999	13149	4850	1558.25
contig_1973	1111	36592	24364	12228	3223.92
contig_1974	2434	14210	10056	4154	566.537
contig_1975	1435	6440	4636	1804	438.243
contig_1976	1225	3041	2135	906	242.761
contig_1977	2575	600	428	172	22.8252
contig_1978	926	85830	50338	35492	9019.43
contig_1979	1324	7045	4855	2190	517.468
contig_1980	1937	29826	20216	9610	1507.58
contig_1981	2422	3324	2376	948	133.321
contig_1982	1188	68983	48775	20208	5667.93
contig_1983	1299	17779	12173	5606	1339.1
contig_1984	832	231	177	54	27.0204
contig_1985	1603	23465	16211	7254	1429.45
contig_1986	2648	8587	5999	2588	316.613
contig_1987	1153	7059	5405	1654	598.787
contig_1988	1854	141549	95853	45696	7462.56
contig_1989	937	25871	18825	7046	2688.39
contig_1990	1218	32541	23291	9250	2606.87
contig_1991	967	3662	2800	862	367.533
contig_1992	2070	22600	16150	6450	1066.81
contig_1993	2004	4777	3393	1384	232.381
contig_1994	1524	13393	8729	4664	860.232
contig_1995	2003	38985	27481	11504	1903.41
contig_1996	1780	8791	6347	2444	482.676
contig_1997	2674	15847	10929	4918	579.713
contig_1998	3061	152213	128607	23606	4854.47
[truncated: 31,876 more rows]

## Sheet: S2B Table
S2B table report the total number of reads (unique gene reads) that were mapped uniquely to one place in the reference sequence, the number of total reads and the RPKM values for each contig.
		salt			cold			control			dark			dehydration			heat			N-starvation			wounding
Feature ID	Gene length	Unique gene reads	Total gene reads	RPKM	Unique gene reads	Total gene reads	RPKM	Unique gene reads	Total gene reads	RPKM	Unique gene reads	Total gene reads	RPKM	Unique gene reads	Total gene reads	RPKM	Unique gene reads	Total gene reads	RPKM	Unique gene reads	Total gene reads	RPKM	Unique gene reads	Total gene reads	RPKM	total counts	total mapped	RPKM
contig_1	2139	2441	2441	100.54	476	476	58.5395	698	698	64.2323	111	111	72.1195	1702	1702	89.6247	647	647	62.018	274	274	51.5521	1061	1061	63.4805	7410	0	#DIV/0!
contig_2	2410	2771	2773	101.371	794	794	86.6675	1038	1038	84.7792	118	118	68.0464	1800	1800	84.1268	941	941	80.0565	385	385	64.291	1175	1175	62.396	9024		#DIV/0!
contig_3	1971	693	693	30.9763	86	86	11.478	262	262	26.1652	64	64	45.1267	609	609	34.8024	220	220	22.8855	64	64	13.0677	382	382	24.8035	2380		#DIV/0!
contig_4	1659	31477	31477	1671.59	6632	6632	1051.6	15997	15997	1898.02	246	246	206.077	2416	2416	164.032	16778	16778	2073.57	5777	5777	1401.4	1868	1868	144.101	81191		#DIV/0!
contig_5	1348	174	174	11.3721	46	46	8.97679	45	45	6.571	24	24	24.7435	319	319	26.6551	54	54	8.2135	36	36	10.7478	347	347	32.9439	1045		#DIV/0!
contig_6	1169	478	478	36.0244	8	8	1.80023	197	197	33.1712	27	27	32.0989	343	343	33.049	148	148	25.958	95	95	32.7051	310	310	33.9377	1606		#DIV/0!
contig_7	603	25406	25406	3711.95	330	330	143.963	2855	2855	931.961	102	102	235.084	1563	1563	291.958	4781	4781	1625.64	435	435	290.321	644	644	136.68	36116		#DIV/0!
contig_8	4097	90598	90598	1948.21	105226	105226	6756.32	27219	27219	1307.72	8023	8023	2721.52	87227	87227	2398.08	55385	55385	2771.73	68694	68694	6747.76	106361	106361	3322.4	548733		#DIV/0!
contig_9	1004	695	695	60.9865	748	748	195.984	448	448	87.8321	96	96	132.886	4003	4003	449.087	369	369	75.3558	213	213	85.3793	1375	1375	175.269	7947		#DIV/0!
contig_10	756	857	857	99.8716	249	249	86.6424	542	542	141.119	13	13	23.898	376	377	56.1693	209	209	56.6825	360	360	191.641	363	363	61.4498	2970		#DIV/0!
contig_11	532	3424	3425	567.194	375	375	185.427	2173	2173	804.002	85	85	222.048	1011	1012	214.263	2260	2260	871.006	569	569	430.435	394	394	94.7808	10293		#DIV/0!
contig_12	2052	1111	1111	47.7001	262	262	33.5874	351	351	33.6697	23	23	15.5772	420	420	23.0543	366	366	36.5702	127	127	24.9077	498	498	31.059	3158		#DIV/0!
contig_13	894	905	905	89.1854	28	28	8.23898	84	84	18.4948	86	86	133.691	2031	2031	255.889	34	34	7.79768	36	36	16.2058	5829	5829	834.434	9033		#DIV/0!
contig_14	8225	84027	84027	900.048	123944	123944	3964.08	25795	25795	617.317	8018	8018	1354.78	84535	84535	1157.66	74106	74106	1847.32	163546	163546	8002.23	153286	153286	2385.08	717257		#DIV/0!
contig_15	1926	139	139	6.35831	4	4	0.546332	26	26	2.65721	2	2	1.44316	98	98	5.73124	44	44	4.68404	11	11	2.29849	64	64	4.25265	388		#DIV/0!
contig_16	595	8196	8196	1213.58	357	357	157.835	2196	2196	726.481	21	21	49.0504	500	500	94.6525	2852	2852	982.781	281	281	190.062	164	164	35.2746	14567		#DIV/0!
contig_17	1147	41217	41231	3166.97	26374	26376	6049.21	37446	37453	6427.35	3263	3266	3957.25	9823	9824	964.726	29748	29750	5317.99	15061	15062	5284.77	3025	3025	337.518	165987		#DIV/0!
contig_18	914	1792	1792	172.733	54	54	15.5418	201	201	43.2871	28	28	42.5747	938	938	115.594	274	274	61.4651	61	61	26.859	227	227	31.7845	3575		#DIV/0!
contig_19	1481	291	291	17.3109	68	68	12.0783	88	88	11.696	58	58	54.4268	617	617	46.9255	122	122	16.89	27	27	7.33695	524	524	45.2806	1795		#DIV/0!
contig_20	605	11393	11393	1659.07	3585	3585	1558.79	8458	8458	2751.83	652	652	1497.73	6313	6313	1175.33	7726	7726	2618.32	4172	4172	2775.21	5854	5854	1238.32	48153		#DIV/0!
contig_21	833	556	556	58.8048	360	360	113.687	431	431	101.845	54	54	90.0926	616	616	83.2942	233	233	57.3502	108	108	52.1778	1215	1215	186.667	3573		#DIV/0!
contig_22	861	334	334	34.1764	41	41	12.5266	134	134	30.6345	3	3	4.84237	58	58	7.58759	137	137	32.6243	128	128	59.8293	45	45	6.68875	880		#DIV/0!
contig_23	1055	9645	9645	805.439	2451	2451	611.144	5023	5023	937.173	367	367	483.453	3065	3065	327.233	5366	5366	1042.85	1434	1434	547.02	883	883	107.113	28234		#DIV/0!
contig_24	864	190	190	19.3742	70	70	21.3126	74	74	16.8588	23	23	36.996	129	129	16.8173	70	70	16.6115	52	52	24.2212	164	164	24.2921	772		#DIV/0!
contig_25	1180	1358	1358	101.391	89	89	19.8409	259	259	43.2043	26	26	30.6219	242	242	23.1	427	427	74.1942	112	112	38.1982	210	210	22.7758	2723		#DIV/0!
contig_26	1856	1097	1097	52.0729	327	327	46.3471	114	114	12.0903	57	57	42.6812	874	874	53.0411	264	264	29.1642	38	38	8.23972	580	580	39.9932	3351		#DIV/0!
contig_27	1363	96	96	6.20524	16	16	3.088	25	25	3.61038	3	3	3.0589	46	46	3.80138	35	35	5.26498	10	10	2.95264	26	26	2.44125	257		#DIV/0!
contig_28	1343	1377	1377	90.3318	690	690	135.153	972	972	142.462	62	62	64.1588	707	707	59.2956	721	721	110.074	523	523	156.723	903	903	86.0493	5955		#DIV/0!
contig_29	2761	1050	1050	33.5047	367	367	34.9665	326	326	23.2413	45	45	22.6509	672	672	27.4146	397	397	29.4814	157	157	22.8844	717	717	33.2344	3731		#DIV/0!
contig_30	1571	8810	8810	494.063	1413	1413	236.602	4855	4855	608.306	83	83	73.4247	1280	1280	91.7726	4707	4707	614.317	1980	1980	507.219	974	974	79.3448	24102		#DIV/0!
contig_31	1018	70	70	6.05805	6	6	1.55044	35	35	6.76751	5	5	6.82594	37	37	4.09386	24	24	4.83379	8	8	3.16263	37	37	4.65146	222		#DIV/0!
contig_32	1446	590	590	35.9473	79	79	14.3718	187	187	25.4555	15	15	14.4166	340	340	26.4844	175	175	24.8138	67	67	18.6472	262	262	23.1883	1715		#DIV/0!
contig_33	3395	622	622	16.1411	120	120	9.2981	155	155	8.98671	100	100	40.9355	1216	1216	40.3434	212	212	12.8033	49	49	5.80849	868	868	32.7202	3342		#DIV/0!
contig_34	550	68	68	10.8925	11	11	5.26118	58	58	20.7575	9	9	22.7415	39	39	7.98695	51	51	19.0122	15	15	10.9758	48	48	11.169	299		#DIV/0!
contig_35	1497	6064	6064	356.878	1030	1030	180.996	6802	6802	894.383	161	161	149.467	1054	1054	79.3045	3745	3745	512.925	2385	2385	641.17	1546	1546	132.167	22787		#DIV/0!
contig_36	658	257	257	34.4104	94	94	37.5798	136	136	40.6838	8	8	16.8968	158	158	27.0465	97	97	30.2253	42	42	25.688	77	77	14.9762	869		#DIV/0!
contig_37	1102	456	456	36.4558	171	171	40.8195	257	257	45.905	27	27	34.0504	452	452	46.1994	229	229	42.6067	82	82	29.946	409	409	47.4982	2083		#DIV/0!
contig_38	1813	16888	16888	820.66	11375	11375	1650.47	2495	2495	270.883	5436	5436	4166.98	53642	53642	3332.62	4235	4235	478.939	1401	1401	310.991	46059	46059	3251.26	141531		#DIV/0!
contig_39	3199	216	216	5.9487	40	40	3.28926	60	60	3.69187	8	8	3.47549	183	183	6.44341	45	45	2.88418	15	15	1.88705	123	123	4.9207	690		#DIV/0!
contig_40	1191	9433	9433	697.784	19010	19010	4198.78	3054	3054	504.738	241	241	281.22	22268	22268	2105.95	4104	4104	706.512	932	932	314.928	3612	3612	388.125	62654		#DIV/0!
contig_41	1543	637	637	36.3711	92	92	15.6846	336	336	42.863	19	19	17.1131	138	138	10.0738	236	236	31.3596	79	79	20.6048	111	111	9.20646	1648		#DIV/0!
contig_42	1123	126	126	9.88493	34	34	7.96438	37	37	6.48531	10	10	12.3754	178	178	17.8533	38	38	6.9379	18	18	6.45059	147	147	16.7523	588		#DIV/0!
contig_43	1900	542	542	25.1321	122	122	16.8911	124	124	12.8463	18	18	13.1662	777	777	46.0624	182	182	19.64	48	48	10.167	263	263	17.7149	2076		#DIV/0!
contig_44	2983	20521	20523	606.137	3513	3513	309.797	5047	5047	333.034	471	471	219.436	5797	5797	218.892	6448	6449	443.265	2044	2044	275.762	2395	2395	102.751	46239		#DIV/0!
contig_45	1514	2674	2674	155.603	97	97	16.8538	830	830	107.91	13	13	11.9332	125	125	9.29958	980	980	132.716	361	361	95.9595	51	51	4.31102	5131		#DIV/0!
contig_46	888	3507	3507	347.941	303	303	89.7599	1060	1060	234.964	65	65	101.728	863	863	109.465	1191	1191	274.994	292	292	132.336	715	715	103.045	7996		#DIV/0!
contig_47	814	5335	5335	577.421	1469	1469	474.734	4576	4576	1106.55	108	108	184.391	918	918	127.027	3796	3796	956.15	2054	2054	1015.51	716	716	112.57	18972		#DIV/0!
contig_48	1238	35174	35174	2503.13	6406	6406	1361.19	18073	18073	2873.55	1054	1054	1183.21	5763	5763	524.333	19102	19102	3163.61	6733	6733	2188.74	3492	3492	360.985	95797		#DIV/0!
contig_49	628	9625	9625	1350.28	1292	1292	541.197	2840	2840	890.159	924	924	2044.81	10529	10529	1888.45	2922	2922	953.992	1743	1743	1116.98	10370	10370	2113.27	40245		#DIV/0!
contig_50	779	3400	3400	384.525	959	959	323.843	1668	1668	421.471	466	466	831.359	6052	6052	875.065	1297	1297	341.371	650	650	335.802	5859	5859	962.546	20351		#DIV/0!
contig_51	3846	844	844	19.3337	149	149	10.1913	195	195	9.98009	32	32	11.5633	614	614	17.982	205	205	10.9287	83	83	8.68512	374	374	12.4451	2496		#DIV/0!
contig_52	4076	853	853	18.4373	228	228	14.7148	279	279	13.4735	32	32	10.9108	536	537	14.8395	306	306	15.3926	176	176	17.3774	454	454	14.2547	2865		#DIV/0!
contig_53	1898	7476	7476	347.021	2482	2482	344	5640	5640	584.914	83	83	60.7746	790	790	46.8824	5170	5170	558.494	2642	2642	560.2	689	689	46.4578	24972		#DIV/0!
contig_54	1176	445	445	33.3377	140	140	31.3165	201	201	33.6432	38	38	44.9073	425	425	40.7062	151	151	26.3265	37	37	12.662	304	304	33.0828	1741		#DIV/0!
contig_55	742	18491	18491	2195.53	3860	3860	1368.47	11878	11878	3151	414	414	775.419	2592	2592	393.469	9551	9551	2639.18	6614	6614	3587.3	585	585	100.899	53985		#DIV/0!
contig_56	1728	742	742	37.8306	154	154	23.4439	373	373	42.4888	24	24	19.3022	480	480	31.2879	271	271	32.1551	74	74	17.2343	363	363	26.8843	2481		#DIV/0!
contig_57	2132	851	851	35.1662	576	576	71.0703	253	253	23.3584	168	168	109.512	1211	1211	63.9788	351	351	33.7555	81	81	15.2899	1305	1305	78.3356	4796		#DIV/0!
contig_58	1912	6534	6534	301.075	240	240	33.0199	1179	1179	121.377	88	88	63.9639	650	650	38.2917	1904	1904	204.175	504	504	106.084	214	214	14.3239	11313		#DIV/0!
contig_59	587	213	213	31.9687	179	179	80.2173	149	149	49.964	19	19	44.9838	482	482	92.4886	90	90	31.4361	128	128	87.7564	615	615	134.083	1875		#DIV/0!
contig_60	1565	873	873	49.1454	208	208	34.9625	187	187	23.5199	46	46	40.8492	536	536	38.5771	196	196	25.6783	153	153	39.3445	627	627	51.273	2826		#DIV/0!
contig_61	3430	173	173	4.4436	32	32	2.45419	46	46	2.63981	2	2	0.810356	110	110	3.61225	47	47	2.80949	23	23	2.69861	102	102	3.80576	535		#DIV/0!
contig_62	1219	468	468	33.824	112	112	24.1695	104	104	16.7934	27	27	30.7822	597	597	55.1632	103	103	17.3244	22	22	7.26316	354	354	37.1651	1787		#DIV/0!
contig_63	1262	341	341	23.8055	107	107	22.3037	191	191	29.7909	12	12	13.2148	189	189	16.8687	111	111	18.0338	60	60	19.1337	185	185	18.7607	1196		#DIV/0!
contig_64	1721	1059	1059	54.2123	293	293	44.7857	454	454	51.9259	83	83	67.0251	1059	1059	69.3097	469	469	55.8748	152	152	35.5443	877	877	65.216	4446		#DIV/0!
contig_65	1496	2914	2914	171.609	284	284	49.939	307	307	40.3939	2	2	1.85797	144	144	10.842	536	536	73.4611	159	159	42.7733	21	21	1.79648	4367		#DIV/0!
contig_66	2113	7336	7336	305.874	926	926	115.283	989	989	92.131	125	125	82.2149	2697	2697	143.767	2025	2025	196.494	694	694	132.18	615	615	37.2487	15407		#DIV/0!
contig_67	867	453	453	46.0322	249	249	75.5498	452	452	102.619	12	12	19.2355	250	250	32.4788	134	134	31.6891	216	216	100.263	208	208	30.7029	1974		#DIV/0!
contig_68	704	1071	1071	134.029	115	115	42.9713	272	272	76.051	9	9	17.7668	174	174	27.8391	412	412	119.991	109	109	62.3104	157	157	28.5406	2319		#DIV/0!
contig_69	2281	1200	1200	46.3488	403	403	46.4764	336	336	28.995	148	148	90.173	1791	1791	88.4401	361	361	32.4494	143	143	25.23	1517	1517	85.113	5899		#DIV/0!
contig_70	1804	79	79	3.8581	22	22	3.20803	76	76	8.29251	1	1	0.770378	33	33	2.06042	59	59	6.70563	18	18	4.01553	24	24	1.70259	312		#DIV/0!
contig_71	701	4248	4248	533.887	247	247	92.6898	211	211	59.248	163	163	323.154	4746	4746	762.586	661	661	193.334	99	99	56.8361	1075	1075	196.257	11450		#DIV/0!
contig_72	2584	251	251	8.55784	12	12	1.22164	27	27	2.05674	1	1	0.537833	140	140	6.1026	34	34	2.69781	6	6	0.93447	42	42	2.08014	513		#DIV/0!
contig_73	688	13156	13161	1685.32	3223	3223	1232.32	5191	5191	1485.15	181	181	365.62	1373	1373	224.782	7722	7724	2301.86	2087	2087	1220.79	1008	1008	187.503	33948		#DIV/0!
contig_74	1036	490	490	41.6696	16	16	4.06268	533	533	101.269	0	0	0	8	8	0.86978	455	455	90.0484	219	219	85.0729	7	7	0.864717	1728		#DIV/0!
contig_75	1757	616	616	30.8881	52	52	7.78546	233	233	26.1032	8	8	6.32788	111	111	7.11591	206	206	24.0392	54	54	12.3688	112	112	8.15797	1392		#DIV/0!
contig_76	2114	3342	3342	139.279	1418	1418	176.451	170	170	15.829	82	82	53.9075	1423	1423	75.8192	358	358	34.7218	74	74	14.0875	479	479	28.9979	7346		#DIV/0!
contig_77	1447	7048	7048	429.121	297	297	53.9934	74	74	10.0664	11	11	10.5649	2511	2511	195.46	894	894	126.676	66	66	18.3562	98	98	8.66749	10999		#DIV/0!
contig_78	839	17060	17060	1791.43	2720	2720	852.825	5714	5714	1340.56	189	189	313.069	4119	4119	552.979	5146	5146	1257.57	3280	3280	1573.33	4287	4287	653.924	42515		#DIV/0!
contig_79	1903	12678	12678	586.942	519	519	71.7433	2449	2449	253.314	197	197	143.869	2268	2268	134.24	7788	7788	839.095	1267	1267	267.944	1133	1133	76.195	28299		#DIV/0!
contig_80	862	415	415	42.4154	383	383	116.881	477	477	108.923	137	137	220.879	1086	1086	141.906	251	251	59.7022	102	102	47.6211	1250	1250	185.583	4101		#DIV/0!
contig_81	1613	595	595	32.4987	42	42	6.84964	10	10	1.22032	93	93	80.1288	1843	1843	128.697	52	52	6.60987	3	3	0.748503	1308	1308	103.779	3946		#DIV/0!
contig_82	2287	624	624	24.0382	34	34	3.9108	50	50	4.30341	167	167	101.482	1657	1657	81.6085	90	90	8.06864	13	13	2.28762	1314	1314	73.53	3949		#DIV/0!
contig_83	740	328	328	39.0504	160	160	56.8776	165	165	43.8896	26	26	48.8295	261	261	39.7272	140	140	38.7901	51	51	27.7361	225	225	38.9123	1356		#DIV/0!
contig_84	638	3701	3701	511.071	1102	1102	454.374	2977	2977	918.474	96	96	209.118	567	567	100.102	2945	2945	946.431	1409	1409	888.786	447	447	89.6649	13244		#DIV/0!
contig_85	1681	17839	17839	934.944	1550	1550	242.559	5153	5153	603.395	70	70	57.8723	724	724	48.5121	6962	6962	849.162	2961	2961	708.888	279	279	21.2409	35538		#DIV/0!
contig_86	763	19080	19080	2203.11	635	635	218.928	3993	3993	1030.11	55	55	100.179	520	520	76.7641	5012	5012	1346.82	1812	1812	955.742	58	58	9.72835	31165		#DIV/0!
contig_87	854	20	20	2.06327	13	13	4.00441	19	19	4.3793	26	26	42.3112	97	97	12.7936	13	13	3.12111	1	1	0.471247	120	120	17.9829	309		#DIV/0!
contig_88	983	18	18	1.61325	1	1	0.267608	0	0	0	1	1	1.4138	8	8	0.916675	4	4	0.834316	2	2	0.81881	11	11	1.4321	45		#DIV/0!
contig_89	1496	4197	4197	247.167	2324	2324	408.656	872	872	114.734	341	341	316.784	7068	7068	532.162	1253	1253	171.729	231	231	62.1423	4356	4356	372.642	20642		#DIV/0!
contig_90	551	2448	2448	391.42	420	420	200.517	826	826	295.078	73	73	184.124	1577	1577	322.373	1341	1341	499.001	526	526	384.185	763	763	177.218	7974		#DIV/0!
contig_91	4397	416	416	8.33527	169	169	10.1107	131	131	5.8644	21	21	6.63748	443	443	11.3482	148	148	6.90128	58	58	5.30858	349	349	10.1579	1735		#DIV/0!
contig_92	1297	175	175	11.8872	67	67	13.589	56	56	8.49879	10	10	10.7152	133	133	11.5502	48	48	7.58797	33	33	10.2395	154	154	15.1955	676		#DIV/0!
contig_93	828	532	532	56.6062	246	246	78.1552	262	262	62.2845	84	84	140.99	1053	1053	143.244	166	166	41.1057	51	51	24.7883	969	969	149.771	3363		#DIV/0!
contig_94	640	704	704	96.9116	2	2	0.822059	2	2	0.615119	8	8	17.372	2492	2492	438.578	18	18	5.76656	0	0	0	175	175	34.994	3401		#DIV/0!
contig_95	792	296	296	32.9268	132	132	43.8431	391	391	97.1763	43	43	75.4542	439	439	62.4336	328	328	84.9127	96	96	48.7812	342	342	55.2633	2067		#DIV/0!
contig_96	1743	3494	3494	176.607	2276	2276	343.501	1494	1494	168.718	236	236	188.172	3396	3396	219.457	1071	1071	125.984	952	952	219.809	3100	3100	227.614	16019		#DIV/0!
contig_97	1451	237	237	14.3901	74	74	13.4158	74	74	10.0386	17	17	16.2825	324	324	25.1511	117	117	16.5327	31	31	8.59807	223	223	19.6686	1097		#DIV/0!
contig_98	2360	573	573	21.3907	117	117	13.0415	228	228	19.0166	13	13	7.65547	288	288	13.7455	173	173	15.03	69	69	11.7664	221	221	11.9844	1682		#DIV/0!
contig_99	676	664	664	86.5375	589	589	229.204	1014	1014	295.257	45	45	92.5137	652	652	108.638	515	515	156.201	659	659	392.325	530	530	100.338	4668		#DIV/0!
contig_100	2097	514	514	21.5947	189	189	23.7092	138	138	12.9536	54	54	35.7878	584	584	31.3685	164	164	16.035	47	47	9.01999	409	409	24.9609	2099		#DIV/0!
contig_101	1418	50585	50585	3142.88	1982	1982	367.689	4407	4407	611.752	414	414	405.755	8230	8230	653.736	6723	6723	972.1	3822	3822	1084.73	2599	2599	234.566	78762		#DIV/0!
contig_102	2248	358	358	14.0304	70	70	8.19133	117	117	10.2447	26	26	16.0738	295	295	14.781	126	126	11.4921	59	59	10.5624	273	273	15.5418	1324		#DIV/0!
contig_103	1551	515	515	29.2535	114	114	19.3351	245	245	31.093	4	4	3.58417	62	62	4.50255	207	207	27.3642	92	92	23.8717	15	15	1.2377	1254		#DIV/0!
contig_104	1732	116	116	5.90056	31	31	4.70833	53	53	6.02333	3	3	2.40721	95	95	6.1781	59	59	6.98439	30	30	6.97076	57	57	4.21175	444		#DIV/0!
contig_105	2091	1338	1338	56.3748	234	234	29.4384	529	529	49.7978	7	7	4.65248	153	153	8.24169	504	504	49.4198	248	248	47.7314	115	115	7.03849	3128		#DIV/0!
contig_106	1603	129	129	7.08988	43	43	7.05648	42	42	5.15733	13	13	11.2707	269	269	18.9016	47	47	6.01158	13	13	3.26375	256	256	20.4382	812		#DIV/0!
contig_107	3344	475	475	12.5144	128	128	10.0692	249	249	14.6569	26	26	10.8056	421	421	14.1806	196	196	12.0175	63	63	7.58195	396	396	15.1553	1954		#DIV/0!
contig_108	1502	6349	6349	372.407	475	475	83.191	27	27	3.53837	1596	1596	1476.74	19576	19576	1468.02	105	105	14.3332	8	8	2.14352	17456	17456	1487.34	45592		#DIV/0!
contig_109	1205	7901	7901	577.667	1531	1531	334.227	4434	4434	724.298	48	48	55.3598	829	829	77.4902	4055	4055	689.966	1140	1140	380.737	506	506	53.7402	20444		#DIV/0!
contig_110	2456	2526	2526	90.6125	483	483	51.7335	1507	1507	120.78	105	105	59.4157	788	788	36.1391	1197	1197	99.9286	420	420	68.8221	493	493	25.6894	7519		#DIV/0!
contig_111	890	2592	2592	256.583	319	319	94.2874	470	470	103.948	433	433	676.142	4731	4731	598.745	680	680	156.655	202	202	91.3415	2376	2376	341.658	11803		#DIV/0!
contig_112	918	812	812	77.9285	278	278	79.6627	786	786	168.534	23	23	34.8197	276	276	33.8646	304	304	67.8977	214	214	93.8162	270	270	37.6406	2963		#DIV/0!
contig_113	1578	46822	46822	2614.12	53160	53160	8861.98	15119	15119	1885.93	4773	4773	4203.63	40187	40187	2868.52	28935	28935	3759.59	47200	47200	12037.7	50387	50387	4086.46	286583		#DIV/0!
contig_114	1427	1587	1587	97.9796	467	467	86.0886	699	699	96.4189	53	53	51.6169	879	879	69.3815	577	577	82.9041	215	215	60.6347	648	648	58.1148	5125		#DIV/0!
contig_115	862	158	158	16.1485	18	18	5.49311	55	55	12.5593	3	3	4.83676	74	74	9.66949	43	43	10.2279	35	35	16.3406	78	78	11.5804	464		#DIV/0!
contig_116	2773	856	856	27.1961	271	271	25.7082	169	169	11.9963	48	48	24.0565	1187	1187	48.2148	211	211	15.6012	40	40	5.8052	538	538	24.8295	3320		#DIV/0!
contig_117	1485	227	227	13.4674	21	21	3.72002	14	14	1.85571	2	2	1.87173	36	36	2.73058	34	34	4.69436	5	5	1.35503	67	67	5.7741	406		#DIV/0!
contig_118	1817	444	444	21.5284	335	335	48.5001	109	109	11.8081	79	79	60.4244	953	953	59.0768	101	101	11.397	55	55	12.1819	684	684	48.1767	2760		#DIV/0!
contig_119	654	326	326	43.916	74	74	29.7651	308	308	92.7005	14	14	29.7502	156	156	26.8674	152	152	47.653	143	143	87.9964	139	139	27.2002	1312		#DIV/0!
contig_120	1440	63801	63802	3903.5	8773	8773	1602.65	17142	17142	2343.19	781	781	753.753	5713	5713	446.87	22951	22951	3267.86	13415	13415	3749.17	3039	3039	270.087	135616		#DIV/0!
contig_121	815	10018	10018	1082.94	1903	1903	614.234	5667	5667	1368.69	182	182	310.352	1286	1286	177.731	5100	5100	1283.03	5216	5216	2575.65	853	853	133.945	30225		#DIV/0!
contig_122	1421	201	201	12.4619	50	50	9.25612	80	80	11.0817	5	5	4.89008	110	110	8.71922	85	85	12.2645	46	46	13.0278	63	63	5.67391	640		#DIV/0!
contig_123	2810	536	536	16.8051	162	162	15.1657	213	213	14.9205	40	40	19.7831	515	515	20.6433	218	218	15.9065	92	92	13.1761	476	476	21.6788	2252		#DIV/0!
contig_124	2391	9267	9267	341.462	829	829	91.2069	1580	1580	130.073	331	331	192.393	4194	4194	197.573	2793	2793	239.506	730	730	122.871	3009	3009	161.056	22733		#DIV/0!
contig_125	2145	922	922	37.8692	85	85	10.4242	237	237	21.7485	16	16	10.3665	261	261	13.7054	303	303	28.9627	88	88	16.5106	186	186	11.0974	2098		#DIV/0!
contig_126	1125	198	198	15.5058	48	48	11.2238	94	94	16.4469	9	9	11.1181	185	185	18.5224	67	67	12.2109	35	35	12.5205	101	101	11.4896	737		#DIV/0!
contig_127	908	268	268	26.0035	106	106	30.7095	102	102	22.1118	15	15	22.9586	246	246	30.5161	96	96	21.6775	37	37	16.3992	169	169	23.8197	1039		#DIV/0!
contig_128	2344	487	487	18.3043	109	109	12.2327	135	135	11.3367	28	28	16.6012	497	497	23.8824	174	174	15.22	35	35	6.00921	380	380	20.7473	1845		#DIV/0!
contig_129	878	26	26	2.60893	7	7	2.09728	17	17	3.81121	6	6	9.49723	31	31	3.97691	8	8	1.86818	1	1	0.458366	21	21	3.06098	117		#DIV/0!
contig_130	1479	308	308	18.347	1774	1774	315.528	134	134	17.8339	125	125	117.458	917	917	69.8361	141	141	19.5468	60	60	16.3264	249	249	21.546	3708		#DIV/0!
contig_131	507	9431	9431	1638.83	3443	3443	1786.41	9097	9097	3531.82	247	247	677.063	2516	2516	558.961	8271	8271	3344.83	4975	4975	3949.04	1652	1652	417.002	39632		#DIV/0!
contig_132	571	1983	1983	305.963	872	872	401.729	2015	2015	694.621	80	80	194.713	610	610	120.33	1954	1954	701.637	834	834	587.81	224	224	50.2051	8572		#DIV/0!
contig_133	2057	431	431	18.4598	779	779	99.6222	617	617	59.0418	112	112	75.67	865	865	47.3654	162	162	16.1475	316	316	61.8244	1592	1592	99.0477	4874		#DIV/0!
contig_134	771	4653	4653	531.694	933	933	318.332	1161	1161	296.406	204	204	367.719	2347	2347	342.877	1406	1406	373.9	599	599	312.665	2465	2465	409.165	13768		#DIV/0!
contig_135	643	978	978	134.002	730	730	298.652	1829	1829	559.902	40	40	86.4548	382	382	66.9162	1173	1173	374.034	738	738	461.905	387	387	77.0257	6257		#DIV/0!
contig_136	873	1668	1668	168.331	545	545	164.223	997	997	224.797	15	15	23.8791	217	217	27.9978	1115	1115	261.869	529	529	243.864	432	432	63.3294	5518		#DIV/0!
contig_137	1583	47550	47553	2646.55	8853	8853	1471.17	22352	22352	2779.36	293	293	257.233	3662	3662	260.565	25314	25314	3278.72	20408	20408	5188.32	2310	2310	186.753	130745		#DIV/0!
contig_138	1098	42616	42616	3419.43	9329	9329	2235.04	23347	23347	4185.41	1374	1374	1739.1	11279	11279	1157.04	22178	22178	4141.37	11615	11615	4257.2	3407	3407	397.105	125145		#DIV/0!
contig_139	1220	7854	7854	567.171	1949	1949	420.247	7656	7656	1235.24	148	148	168.594	334	334	30.8365	6505	6505	1093.23	4942	4942	1630.23	718	718	75.3182	30106		#DIV/0!
contig_140	3283	482	482	12.9348	151	151	12.0993	175	175	10.4924	32	32	13.5463	567	567	19.4532	180	180	11.2415	66	66	8.09058	574	574	22.3757	2227		#DIV/0!
contig_141	1566	30	30	1.68777	19	19	3.19165	9	9	1.13125	6	6	5.32476	91	91	6.54529	6	6	0.785568	7	7	1.79893	68	68	5.55716	236		#DIV/0!
contig_142	1122	20421	20421	1603.49	2801	2801	656.709	9827	9827	1724	192	192	237.82	1840	1840	184.716	9015	9015	1647.39	3570	3570	1280.51	986	986	112.466	48652		#DIV/0!
contig_143	745	1448	1448	171.236	999	999	352.746	1031	1031	272.403	132	132	246.24	6238	6238	943.123	968	968	266.406	355	355	191.769	1078	1078	185.182	12249		#DIV/0!
contig_144	1865	12241	12241	578.257	4787	4787	675.208	8714	8714	919.703	135	135	100.599	1305	1305	78.8153	8886	8886	976.903	5619	5619	1212.51	973	973	66.7682	42660		#DIV/0!
contig_145	1102	2373	2373	189.714	438	438	104.555	968	968	172.903	32	32	40.356	471	471	48.1414	973	973	181.032	273	273	99.6983	313	313	36.3495	5841		#DIV/0!
contig_146	938	254	254	23.8569	65	65	18.229	97	97	20.3553	26	26	38.5222	363	363	43.5896	84	84	18.3612	40	40	17.1618	260	260	35.4737	1189		#DIV/0!
contig_147	2608	2377	2377	80.298	492	492	49.6261	352	352	26.5671	206	206	109.774	2538	2538	109.613	469	469	36.8714	138	138	21.295	2065	2065	101.332	8637		#DIV/0!
contig_148	1872	19833	19833	933.395	6304	6304	885.856	11993	11993	1261.05	477	477	354.122	6009	6009	361.556	11272	11272	1234.58	10011	10011	2152.18	4279	4279	292.531	70178		#DIV/0!
contig_149	2699	102	102	3.32951	53	53	5.16566	105	105	7.65765	2	2	1.02983	67	67	2.79609	78	78	5.92538	27	27	4.02594	66	66	3.12951	500		#DIV/0!
contig_150	1568	29490	29490	1656.96	7968	7968	1336.77	19016	19016	2387.16	82	82	72.6788	875	875	62.8552	15397	15397	2013.33	8945	8945	2295.84	430	430	35.096	82203		#DIV/0!
contig_151	1132	12951	12951	1007.95	460	460	106.897	3949	3949	686.672	143	143	175.562	1302	1302	129.552	346	346	62.6692	392	392	139.363	756	756	85.4695	20299		#DIV/0!
contig_152	771	1244	1244	142.151	131	131	44.6961	95	95	24.2537	93	93	167.637	1809	1809	264.279	117	117	31.114	60	60	31.3187	753	753	124.99	4302		#DIV/0!
contig_153	857	40697	40697	4183.74	5493	5493	1686.09	13894	13894	3191.21	715	715	1159.49	7118	7118	935.527	15914	15914	3807.35	13711	13711	6438.65	3498	3498	522.366	101040		#DIV/0!
contig_154	1409	1707	1707	106.735	298	298	55.6363	621	621	86.754	53	53	52.2763	853	853	68.1894	532	532	77.4149	145	145	41.4156	714	714	64.8519	4923		#DIV/0!
contig_155	1547	2095	2096	119.367	630	630	107.128	1523	1523	193.784	14	14	12.577	82	82	5.97039	1121	1121	148.573	437	437	113.684	49	49	4.0536	5952		#DIV/0!
contig_156	822	750	750	80.3845	182	182	58.2442	299	299	71.5992	8	8	13.5257	106	106	14.5249	254	254	63.3558	94	94	46.0217	35	35	5.44919	1728		#DIV/0!
contig_157	1395	1523	1523	96.1853	2710	2710	511.032	616	616	86.9191	134	134	133.497	3798	3798	306.662	435	435	63.9351	245	245	70.6803	1575	1575	144.491	11036		#DIV/0!
contig_158	1600	3555	3555	195.75	130	130	21.3735	401	401	49.3325	140	140	121.604	2452	2452	172.615	271	271	34.7275	217	217	54.5816	3421	3421	273.633	10587		#DIV/0!
contig_159	545	9321	9321	1506.78	2171	2171	1047.89	12028	12028	4344.16	176	176	448.804	1034	1034	213.699	9186	9186	3455.84	5817	5817	4295.46	539	539	126.569	40272		#DIV/0!
contig_160	975	2151	2151	194.365	167	167	45.0573	487	487	98.3181	56	56	79.8222	755	755	87.2211	775	775	162.975	187	187	77.1869	206	206	27.0395	4784		#DIV/0!
contig_161	2371	1565	1565	58.1521	471	471	52.2567	802	802	66.5812	43	43	25.2044	688	688	32.6841	634	634	54.8254	282	282	47.8657	559	559	30.1728	5044		#DIV/0!
contig_162	744	552	552	65.3656	72	72	25.4573	526	526	139.162	9	9	16.8116	164	164	24.8285	275	275	75.7851	222	222	120.084	171	171	29.4143	1991		#DIV/0!
contig_163	1280	2384	2384	164.089	648	648	133.174	1320	1320	202.989	45	45	48.8588	387	387	34.0549	1145	1145	183.409	429	429	134.882	323	323	32.2945	6681		#DIV/0!
contig_164	576	208	208	31.8144	4	4	1.8268	23	23	7.85985	1	1	2.41278	17	17	3.32434	28	28	9.96689	3	3	2.09607	1	1	0.222184	285		#DIV/0!
contig_165	677	8685	8685	1130.22	2369	2369	920.512	9298	9298	2703.4	89	89	182.701	532	532	88.512	7768	7768	2352.58	2304	2304	1369.62	278	278	52.5523	31323		#DIV/0!
contig_166	591	13581	13581	2024.54	3683	3683	1639.33	10005	10005	3332.26	103	103	242.209	634	634	120.832	9561	9561	3316.96	7647	7647	5207.27	504	504	109.139	45718		#DIV/0!
contig_167	885	463	463	46.0915	128	128	38.0469	535	535	118.992	6	6	9.42211	65	65	8.27274	375	375	86.8785	139	139	63.2089	91	91	13.1593	1802		#DIV/0!
contig_168	2946	39132	39133	1170.29	10436	10437	931.957	32631	32631	2180.25	1100	1100	518.92	6059	6059	231.658	27435	27435	1909.4	9665	9665	1320.31	2837	2837	123.243	129297		#DIV/0!
contig_169	935	2893	2893	272.596	1333	1333	375.035	1150	1150	242.1	231	231	343.353	3003	3003	361.762	1033	1033	226.523	941	941	405.028	2443	2443	334.386	13027		#DIV/0!
contig_170	1441	221	221	13.5117	64	64	11.6834	104	104	14.2062	15	15	14.4666	185	185	14.4606	95	95	13.5171	32	32	8.93702	197	197	17.496	913		#DIV/0!
contig_171	1447	176	176	10.7159	43	43	7.81723	49	49	6.66556	21	21	20.1693	286	286	22.2626	56	56	7.93494	19	19	5.28435	357	357	31.5744	1007		#DIV/0!
contig_172	765	119	119	13.7047	33	33	11.3476	23	23	5.91801	25	25	45.417	348	348	51.2386	35	35	9.3806	7	7	3.68251	326	326	54.5371	916		#DIV/0!
contig_173	712	151	151	18.6844	61	61	22.5373	34	34	9.39957	24	24	46.8459	388	388	61.3806	47	47	13.5345	6	6	3.39139	454	454	81.604	1165		#DIV/0!
contig_174	1354	221	221	14.3799	49	49	9.51985	105	105	15.2644	16	16	16.4226	156	156	12.9773	79	79	11.9628	36	36	10.7002	161	161	15.2175	823		#DIV/0!
contig_175	1756	748	748	37.5284	257	257	38.5001	346	346	38.7847	111	111	87.8494	1351	1351	86.6583	334	334	38.9983	110	110	25.2101	1042	1042	75.9414	4299		#DIV/0!
contig_176	1083	4309	4309	350.535	1086	1086	263.788	1078	1078	195.929	45	45	57.7463	1041	1041	108.268	1712	1712	324.115	341	341	126.716	515	515	60.8575	10127		#DIV/0!
contig_177	1415	18593	18593	1157.65	2220	2220	412.714	7241	7241	1007.28	281	281	275.988	2573	2573	204.815	6964	6964	1009.08	2807	2807	798.349	1417	1417	128.159	42096		#DIV/0!
contig_178	1475	65	65	3.88244	14	14	2.49683	25	25	3.33624	3	3	2.82663	71	71	5.42182	28	28	3.89216	3	3	0.818533	52	52	4.51177	261		#DIV/0!
contig_179	2801	143	143	4.49786	48	48	4.50797	39	39	2.74069	8	8	3.96933	151	151	6.07216	43	43	3.1476	13	13	1.86783	159	159	7.26473	604		#DIV/0!
contig_180	691	1607	1607	204.89	9	9	3.42624	16	16	4.55775	11	11	22.1236	573	573	93.4019	25	25	7.41799	2	2	1.16482	41	41	7.59349	2284		#DIV/0!
contig_181	2284	2518	2518	97.1276	267	267	30.7516	494	494	42.5735	41	41	24.9476	1153	1153	56.8607	685	685	61.492	331	331	58.3228	421	421	23.5897	5910		#DIV/0!
contig_182	1303	1555	1555	105.14	275	275	55.5189	581	581	87.7689	27	27	28.7978	607	607	52.4715	644	644	101.336	151	151	46.6379	526	526	51.6627	4366		#DIV/0!
contig_183	2698	3463	3463	113.082	1003	1003	97.7939	1454	1454	106.079	140	140	72.1151	1597	1597	66.6718	1760	1760	133.75	420	420	62.649	881	881	41.7897	10718		#DIV/0!
contig_184	2229	706	706	27.9047	506	506	59.7164	320	320	28.2585	43	43	26.8101	787	787	39.7689	254	254	23.364	153	153	27.6241	829	829	47.5971	3598		#DIV/0!
contig_185	1227	161	161	11.5602	12	12	2.5727	261	261	41.8702	2	2	2.2653	20	20	1.83597	93	93	15.5404	112	112	36.735	66	66	6.88391	727		#DIV/0!
contig_186	698	10265	10269	1296.15	1033	1034	389.689	4708	4708	1327.67	86	86	171.231	624	624	100.695	5589	5589	1641.73	2365	2366	1364.16	208	208	38.1367	24884		#DIV/0!
contig_187	1524	5375	5375	310.725	618	618	106.673	1065	1065	137.554	344	344	313.699	3024	3024	223.499	1456	1456	195.885	505	505	133.356	3928	3928	329.854	16315		#DIV/0!
contig_188	1724	16462	16462	841.256	2870	2870	437.923	7618	7618	869.786	124	124	99.9596	844	844	55.1422	7793	7793	926.812	3705	3705	864.884	381	381	28.2829	39797		#DIV/0!
contig_189	2060	13504	13504	577.535	2772	2772	353.98	3646	3646	348.384	213	213	143.699	3514	3514	192.138	5283	5283	525.821	1341	1341	261.98	1618	1618	100.519	31891		#DIV/0!
contig_190	2141	2955	2955	121.597	391	391	48.0411	736	736	67.6659	76	76	49.333	985	985	51.8201	838	838	80.2512	310	310	58.2709	434	434	25.9423	6725		#DIV/0!
contig_191	1061	6113	6113	507.6	229	229	56.7771	442	442	82.0004	25	25	32.7465	589	589	62.5286	1028	1028	198.656	183	183	69.4133	266	266	32.085	8875		#DIV/0!
contig_192	2167	5863	5863	238.366	1125	1125	136.567	3968	3968	360.431	146	146	93.6341	1491	1491	77.4993	3842	3842	363.515	1847	1847	343.016	999	999	58.9987	19281		#DIV/0!
contig_193	1758	305	305	15.2849	78	78	11.6716	76	76	8.50949	19	19	15.0202	254	254	16.274	97	97	11.313	25	25	5.72306	174	174	12.6668	1028		#DIV/0!
contig_194	3765	38359	38359	897.605	7085	7085	495.026	10199	10199	533.214	449	449	165.738	3435	3435	102.764	13705	13705	746.343	4770	4770	509.871	2229	2229	75.7671	80231		#DIV/0!
contig_195	1897	4956	4956	230.169	1054	1054	146.159	1466	1466	152.116	74	74	54.2131	1179	1179	70.0044	1552	1552	167.745	554	554	117.53	1119	1119	75.4916	11954		#DIV/0!
contig_196	1637	1315	1315	70.7718	23	23	3.696	204	204	24.5296	124	124	105.272	964	964	66.3296	264	264	33.0658	73	73	17.9466	976	976	76.3021	3943		#DIV/0!
contig_197	737	4550	4550	543.91	805	805	287.33	1754	1754	468.458	456	456	859.879	4271	4271	652.741	2576	2576	716.642	1251	1251	683.119	4272	4272	741.821	19935		#DIV/0!
contig_198	1971	936	936	41.8381	146	146	19.4858	501	501	50.0334	38	38	26.794	403	403	23.0302	388	388	40.3617	152	152	31.0359	376	376	24.4139	2940		#DIV/0!
contig_199	1490	2115	2115	125.057	353	353	62.322	904	904	119.424	57	57	53.1654	725	725	54.8063	779	779	107.195	305	305	82.3797	415	415	35.6449	5653		#DIV/0!
contig_200	3855	750	750	17.1404	211	211	14.3983	271	271	13.8374	28	28	10.0942	357	357	10.4309	281	281	14.9454	124	124	12.9451	281	281	9.32862	2303		#DIV/0!
contig_201	2339	15244	15244	574.185	1046	1046	117.64	1056	1056	88.8674	185	185	109.921	4373	4373	210.585	2738	2738	240.009	563	563	96.869	882	882	48.2585	26087		#DIV/0!
contig_202	2865	1706	1706	52.4611	358	358	32.8709	790	790	54.2764	28	28	13.5823	483	483	18.989	829	829	59.3272	332	332	46.6359	308	308	13.7582	4834		#DIV/0!
contig_203	3312	1501	1501	39.9276	70	70	5.55982	511	511	30.3696	19	19	7.97266	391	391	13.2974	554	554	34.296	194	194	23.5732	311	311	12.0173	3551		#DIV/0!
contig_204	1573	338	338	18.9309	243	243	40.6378	84	84	10.5114	77	77	68.0303	826	826	59.1467	68	68	8.86348	46	46	11.7689	932	932	75.8268	2614		#DIV/0!
contig_205	771	26090	26090	2981.28	7821	7821	2668.46	17694	17694	4517.32	820	820	1478.09	6751	6751	986.263	16048	16048	4267.67	9669	9669	5047.01	4137	4137	686.7	89030		#DIV/0!
contig_206	2468	466	466	16.635	92	92	9.80608	198	198	15.7917	16	16	9.0098	366	366	16.7038	189	189	15.7015	118	118	19.2417	354	354	18.3567	1799		#DIV/0!
contig_207	2422	572	572	20.8068	339	339	36.8195	276	276	22.4308	155	155	88.9401	1500	1500	69.7584	335	335	28.3593	128	128	21.2688	1914	1914	101.135	5219		#DIV/0!
contig_208	1028	3395	3395	290.958	1619	1619	414.292	2457	2457	470.458	40	40	54.0763	225	225	24.6529	2499	2499	498.422	710	710	277.953	132	132	16.433	11077		#DIV/0!
contig_209	977	11810	11810	1064.97	888	888	239.095	3219	3219	648.538	84	84	119.488	2684	2684	309.433	6132	6132	1286.86	1340	1340	551.972	1953	1953	255.825	28110		#DIV/0!
contig_210	1198	82	82	6.03031	8	8	1.75665	20	20	3.28611	14	14	16.241	92	92	8.64988	18	18	3.08063	7	7	2.35152	57	57	6.08911	298		#DIV/0!
contig_211	1883	566	566	26.4819	31	31	4.33076	105	105	10.9761	12	12	8.85668	428	428	25.6019	142	142	15.4619	40	40	8.54902	156	156	10.6025	1480		#DIV/0!
contig_212	1221	3904	3904	281.694	70	70	15.0812	1716	1716	276.637	90	90	102.439	682	682	62.9141	2187	2187	367.246	489	489	161.176	335	335	35.1127	9473		#DIV/0!
contig_213	585	4116	4116	619.873	1550	1550	696.993	4030	4030	1356	122	122	289.831	820	820	157.884	3656	3656	1281.37	2853	2853	1962.69	631	631	138.041	17778		#DIV/0!
contig_214	2061	108	108	4.61667	68	68	8.67928	30	30	2.86518	18	18	12.1377	245	245	13.3896	39	39	3.87981	16	16	3.12427	223	223	13.8472	747		#DIV/0!
contig_215	827	25209	25209	2685.55	11097	11097	3529.82	25594	25594	6091.74	187	187	314.251	2582	2582	351.666	21621	21621	5360.37	15622	15622	7602.18	989	989	153.048	102901		#DIV/0!
contig_216	2545	2185	2185	75.6391	295	295	30.4921	83	83	6.41947	162	162	88.4642	1331	1331	58.9073	203	203	16.3543	61	61	9.64604	1713	1713	86.1401	6033		#DIV/0!
contig_217	516	3062	3062	522.803	3376	3376	1721.1	1644	1644	627.135	212	212	570.987	4890	4890	1067.43	1767	1767	702.119	1452	1452	1132.46	2841	2841	704.624	19244		#DIV/0!
contig_218	1999	103	103	4.53949	32	32	4.21105	43	43	4.23413	7	7	4.8666	51	51	2.87367	30	30	3.07704	7	7	1.40926	63	63	4.03333	336		#DIV/0!
contig_219	811	28741	28761	3124.4	15679	15683	5086.99	22727	22732	5517.29	1068	1070	1833.59	8690	8693	1207.34	19326	19328	4886.41	9606	9608	4767.81	3758	3760	593.339	109635		#DIV/0!
contig_220	685	45	45	5.78768	30	30	11.5208	58	58	16.6666	4	4	8.11539	37	37	6.08401	15	15	4.48978	7	7	4.11258	31	31	5.79171	227		#DIV/0!
contig_221	1585	5269	5269	292.875	290	290	48.1306	916	916	113.756	401	401	351.605	3559	3559	252.917	2046	2046	264.667	430	430	109.181	1835	1835	148.164	14746		#DIV/0!
contig_222	1671	206	206	10.8611	135	135	21.2525	109	109	12.8398	13	13	10.812	165	165	11.1221	68	68	8.34366	26	26	6.26187	141	141	10.7989	863		#DIV/0!
contig_223	508	16	16	2.77485	7	7	3.62483	18	18	6.97457	2	2	5.4715	3	3	0.665176	7	7	2.82526	7	7	5.54551	6	6	1.51155	66		#DIV/0!
contig_224	903	291	291	28.3915	9	9	2.62185	10	10	2.17982	0	0	0	36	36	4.49049	87	87	19.754	1	1	0.445676	0	0	0	434		#DIV/0!
contig_225	1730	953	953	48.5322	521	521	79.2218	483	483	54.9553	25	25	20.0833	645	645	41.9945	451	451	53.4509	167	167	38.8488	185	185	13.6855	3430		#DIV/0!
contig_226	1929	158	158	7.21619	56	56	7.63675	128	128	13.0613	22	22	15.8501	252	252	14.7146	77	77	8.18432	35	35	7.30201	241	241	15.989	969		#DIV/0!
contig_227	1919	304	304	13.9567	40	40	5.48325	129	129	13.2319	19	19	13.76	234	234	13.7347	111	111	11.8597	51	51	10.6955	193	193	12.8712	1081		#DIV/0!
contig_228	1266	1195	1195	83.1605	197	197	40.9341	326	326	50.6866	84	84	92.2117	1398	1398	124.381	444	444	71.9074	103	103	32.7424	1625	1625	164.269	5372		#DIV/0!
contig_229	2622	916	916	30.7784	642	642	64.4103	387	387	29.0527	64	64	33.9225	1163	1163	49.9604	447	447	34.9542	169	169	25.9395	963	963	47.0034	4751		#DIV/0!
contig_230	2889	3725	3725	113.596	467	467	42.5228	464	464	31.614	177	177	85.1463	2613	2613	101.876	679	679	48.1888	205	205	28.557	1322	1322	58.5625	9652		#DIV/0!
contig_231	1595	673	673	37.1738	40	40	6.59709	189	189	23.3244	0	0	0	19	19	1.34175	265	265	34.0651	80	80	20.1853	8	8	0.641896	1274		#DIV/0!
contig_232	1683	1673	1673	87.5779	384	384	60.0206	364	364	42.5722	44	44	36.3336	828	828	55.4147	501	501	61.0348	212	212	50.6942	772	772	58.7041	4778		#DIV/0!
contig_233	1912	1937	1937	89.2534	564	564	77.5969	755	755	77.7263	116	116	84.3161	1543	1543	90.8986	755	755	80.9624	307	307	64.6186	1139	1139	76.238	7116		#DIV/0!
contig_234	2296	630	630	24.1742	219	219	25.0914	287	287	24.6047	20	20	12.1059	235	235	11.5286	185	185	16.5205	69	69	12.0944	194	194	10.8135	1839		#DIV/0!
contig_235	1633	293	293	15.8075	156	156	25.1299	92	92	11.0895	63	63	53.616	511	511	35.2463	88	88	11.0489	42	42	10.3507	522	522	40.9091	1767		#DIV/0!
contig_236	660	10446	10446	1394.41	24	24	9.56578	98	98	29.2275	2	2	4.2114	314	314	53.5877	747	747	232.06	32	32	19.5125	22	22	4.26594	11685		#DIV/0!
contig_237	821	115	115	12.3406	55	55	17.6227	74	74	17.7418	7	7	11.8494	140	140	19.2072	48	48	11.9873	12	12	5.88227	99	99	15.4322	550		#DIV/0!
contig_238	7222	1211	1211	14.773	275	275	10.0168	381	381	10.3843	67	67	12.8931	791	791	12.3367	402	402	11.4128	172	172	9.58468	594	594	10.526	3893		#DIV/0!
contig_239	1357	1575	1575	102.255	566	566	109.721	745	745	108.065	88	88	90.1245	872	872	72.3795	920	920	139.006	357	357	105.875	619	619	58.3776	5742		#DIV/0!
contig_240	1639	19263	19263	1035.45	4775	4775	766.386	9666	9666	1160.85	1099	1099	931.878	8330	8330	572.46	8965	8965	1121.49	6171	6171	1515.25	6930	6930	541.115	65199		#DIV/0!
contig_241	2299	3156	3156	120.943	253	253	28.9491	1534	1534	131.339	37	37	22.3668	471	471	23.076	1392	1392	124.144	867	867	151.77	303	303	16.8671	8013		#DIV/0!
contig_242	1394	290	290	18.3281	70	70	13.2096	114	114	16.0972	22	22	21.9331	358	358	28.9267	96	96	14.1199	44	44	12.7027	258	258	23.686	1252		#DIV/0!
contig_243	5356	1281	1281	21.0713	241	241	11.8367	440	440	16.1704	43	43	11.1575	460	460	9.67378	426	426	16.3077	150	150	11.2709	377	377	9.00817	3418		#DIV/0!
contig_244	681	1850	1850	239.336	144	144	55.6248	704	704	203.486	13	13	26.53	144	144	23.8174	856	856	257.722	185	185	109.328	121	121	22.7391	4017		#DIV/0!
contig_245	1915	227	227	10.4434	54	54	7.41785	75	75	7.70906	9	9	6.53152	154	154	9.05797	80	80	8.56536	8	8	1.68123	86	86	5.74732	693		#DIV/0!
contig_246	978	6365	6366	573.47	1709	1709	459.681	8435	8435	1697.68	358	358	508.727	2664	2664	306.813	7658	7658	1605.46	3202	3202	1317.62	2005	2005	262.368	32397		#DIV/0!
contig_247	2923	517	517	15.5828	40	40	3.59985	93	93	6.26272	0	0	0	122	122	4.70121	114	114	7.99651	18	18	2.47828	47	47	2.05781	951		#DIV/0!
contig_248	2915	16393	16393	495.453	391	391	35.2851	1104	1104	74.5486	42	42	20.024	2759	2759	106.609	4563	4563	320.949	366	366	50.53	1186	1186	52.0693	26804		#DIV/0!
contig_249	1214	5845	5845	424.179	1460	1460	316.364	1631	1631	264.45	270	270	309.09	3769	3769	349.693	2014	2014	340.146	2060	2060	682.897	2637	2637	277.989	19686		#DIV/0!
contig_250	1400	45	45	2.83183	2	2	0.375798	16	16	2.24958	2	2	1.98537	8	8	0.643637	22	22	3.22195	8	8	2.29969	8	8	0.731303	111		#DIV/0!
contig_251	918	1600	1601	153.65	460	460	131.816	1041	1041	223.212	34	34	51.4726	639	639	78.4038	431	431	96.2629	698	698	305.999	587	587	81.8335	5491		#DIV/0!
contig_252	1015	6948	6948	603.082	1096	1096	284.052	5778	5778	1120.52	218	218	298.491	1893	1893	210.07	5423	5423	1095.46	3537	3537	1402.41	3656	3656	460.973	28549		#DIV/0!
contig_253	1111	920	920	72.9553	671	671	158.877	448	448	79.373	39	39	48.7855	673	673	68.2307	352	353	65.1456	151	151	54.6978	437	437	50.3388	3692		#DIV/0!
contig_254	1560	550	550	31.0614	189	189	31.8706	301	301	37.9796	9	9	8.01785	221	221	15.9568	133	133	17.4804	131	131	33.7951	163	163	13.3721	1697		#DIV/0!
contig_255	835	339	339	35.7681	48	48	15.1219	63	63	14.8512	7	7	11.6507	179	179	24.146	97	97	23.8182	19	19	9.15744	134	134	20.5378	886		#DIV/0!
contig_256	1869	2217	2217	104.506	244	244	34.3426	576	576	60.6628	76	76	56.5125	829	829	49.9602	759	759	83.2639	264	264	56.8462	738	738	50.5339	5703		#DIV/0!
contig_257	3697	680	680	16.2048	78	78	5.55006	243	243	12.938	26	26	9.77382	219	219	6.67227	284	284	15.7505	68	68	7.40229	188	188	6.50795	1786		#DIV/0!
contig_258	516	29	29	4.95144	7	7	3.56863	10	10	3.81469	3	3	8.08001	29	29	6.33035	11	11	4.37086	2	2	1.55987	38	38	9.42474	129		#DIV/0!
contig_259	810	604	604	65.6954	240	240	77.9434	296	296	71.9309	100	100	171.575	926	926	128.767	268	268	67.8381	65	65	32.295	1056	1056	166.845	3555		#DIV/0!
contig_260	1795	441	441	21.645	157	157	23.0085	122	122	13.3784	94	94	72.7786	755	755	47.3763	131	131	14.9634	31	31	6.95031	620	620	44.2041	2351		#DIV/0!
contig_261	5417	416	416	6.76577	121	121	5.87597	77	77	2.79796	25	25	6.41389	511	511	10.6253	102	102	3.8607	42	42	3.12031	428	428	10.1116	1722		#DIV/0!
contig_262	1753	967	967	48.599	282	282	42.3175	270	270	30.3173	18	18	14.2702	361	361	23.1955	307	307	35.9071	70	70	16.0703	438	438	31.9763	2713		#DIV/0!
contig_263	1268	16808	16808	1167.83	2331	2331	483.588	1212	1212	188.145	844	844	925.046	16546	16546	1469.78	2454	2454	396.807	477	477	151.393	6608	6608	666.939	47280		#DIV/0!
contig_264	1020	754	754	65.126	357	357	92.0706	244	244	47.0867	99	99	134.889	1302	1302	143.777	282	282	56.6856	82	82	32.3534	1332	1332	167.124	4452		#DIV/0!
contig_265	1635	148	148	7.97493	30	30	4.82677	32	32	3.85249	9	9	7.65006	192	192	13.227	46	46	5.76852	25	25	6.1536	131	131	10.2539	613		#DIV/0!
contig_266	1287	836	836	57.2283	158	158	32.2947	364	364	55.6714	6	6	6.47907	84	84	7.35157	378	378	60.2195	123	123	38.4621	40	40	3.97756	1989		#DIV/0!
contig_267	996	506	506	44.7584	94	94	24.8268	163	163	32.2134	44	44	61.3951	614	614	69.4365	198	198	40.7596	24	24	9.69748	357	357	45.8717	2000		#DIV/0!
contig_268	3071	36192	36192	1038.28	7069	7069	605.524	19877	19877	1274.03	1190	1190	538.527	8202	8202	300.829	18676	18676	1246.89	7724	7724	1012.21	5604	5604	233.536	104534		#DIV/0!
contig_269	1497	13724	13724	807.685	1467	1467	257.787	4733	4733	622.334	160	160	148.538	2068	2068	155.599	7952	7952	1089.13	3788	3788	1018.35	1406	1406	120.199	35298		#DIV/0!
contig_270	2365	161	161	5.9976	30	30	3.3369	79	79	6.57514	4	4	2.35055	86	86	4.09587	73	73	6.32872	27	27	4.59451	50	50	2.70567	510		#DIV/0!
contig_271	746	857	857	101.21	69	69	24.3312	150	150	39.5787	21	21	39.122	249	249	37.5958	277	277	76.1316	115	115	62.0391	344	344	59.014	2082		#DIV/0!
contig_272	2336	41	41	1.5463	19	19	2.13961	16	16	1.34821	3	3	1.7848	84	84	4.05028	18	18	1.57988	9	9	1.55052	59	59	3.23232	249		#DIV/0!
contig_273	1480	1579	1579	93.9947	481	481	85.4941	463	463	61.5784	265	265	248.842	2948	2948	224.36	613	613	84.9225	204	204	55.4722	2908	2908	251.46	9461		#DIV/0!
contig_274	1558	179	179	10.1221	84	84	14.1829	82	82	10.3599	26	26	23.1924	346	346	25.0143	92	92	12.1072	39	39	10.074	308	308	25.2999	1156		#DIV/0!
contig_275	1427	10226	10234	631.836	1059	1059	195.22	3931	3931	542.236	107	107	104.208	1245	1245	98.2708	4111	4111	590.674	1079	1079	304.302	440	440	39.4607	22206		#DIV/0!
contig_276	2474	714	714	25.4262	90	90	9.56964	216	216	17.1855	86	86	48.3102	1082	1082	49.2614	269	269	22.2934	60	60	9.76019	794	794	41.073	3311		#DIV/0!
contig_277	1920	4719	4719	216.537	1470	1470	201.404	2228	2228	228.414	100	100	72.3834	1432	1432	84.008	1924	1924	205.46	704	704	147.563	1780	1780	118.646	14357		#DIV/0!
contig_278	1956	852	852	38.3755	168	168	22.594	295	295	29.6867	55	55	39.0782	423	423	24.3585	375	375	39.3085	156	156	32.0969	341	341	22.3111	2665		#DIV/0!
contig_279	1609	24059	24061	1317.47	4747	4747	776.097	22428	22428	2743.74	276	276	238.393	2969	2969	207.842	14917	14917	1900.86	8958	8958	2240.59	1940	1940	154.305	80296		#DIV/0!
contig_280	1549	18005	18005	1024.06	1174	1174	199.374	12997	12997	1651.58	11	11	9.86919	76	76	5.52639	15621	15621	2067.67	4394	4394	1141.6	39	39	3.22217	52317		#DIV/0!
contig_281	1776	1679	1679	83.2896	260	260	38.5109	714	714	79.1342	101	101	79.0349	1173	1173	74.3934	623	623	71.9232	362	362	82.0299	1384	1384	99.7307	6296		#DIV/0!
contig_282	1946	623	623	28.2051	231	231	31.2264	545	545	55.1268	115	115	82.1288	1177	1177	68.126	385	385	40.5641	216	216	44.6702	1178	1178	77.4708	4470		#DIV/0!
contig_283	1783	315	315	15.5647	80	80	11.803	236	236	26.0537	2	2	1.5589	17	17	1.07393	93	93	10.6944	112	112	25.2798	23	23	1.65087	878		#DIV/0!
contig_284	1898	43	43	1.99598	2	2	0.277196	17	17	1.76304	3	3	2.19667	33	33	1.95838	16	16	1.72841	7	7	1.48426	25	25	1.6857	146		#DIV/0!
contig_285	1021	20097	20097	1734.16	3330	3330	857.969	11287	11287	2176.01	480	480	653.365	8099	8099	893.48	10093	10093	2026.84	3137	3137	1236.5	443	443	55.5282	56966		#DIV/0!
contig_286	611	1186	1186	171.012	195	195	83.9549	175	175	56.3775	7	7	15.922	223	223	41.1096	448	448	150.335	30	30	19.76	278	278	58.229	2542		#DIV/0!
contig_287	2487	1346	1346	47.6817	278	278	29.405	451	451	35.6952	124	124	69.2925	1472	1472	66.667	538	538	44.3538	169	169	27.3475	1406	1406	72.3511	5784		#DIV/0!
contig_288	619	14148	14153	2014.38	1745	1745	741.579	5981	5981	1901.92	305	305	684.777	2526	2526	459.644	6376	6376	2111.94	1269	1269	825.045	1902	1902	393.238	34257		#DIV/0!
contig_289	1411	2726	2726	170.209	989	989	184.384	1942	1942	270.914	67	67	65.9915	852	852	68.013	1796	1796	260.978	554	554	158.012	648	648	58.7738	9574		#DIV/0!
contig_290	1364	1477	1477	95.4001	126	126	24.3002	641	641	92.5023	41	41	41.7744	315	315	26.0121	775	775	116.496	155	155	45.7324	488	488	45.7869	4018		#DIV/0!
contig_291	2298	16724	16724	641.17	2319	2319	265.463	9059	9059	775.96	360	360	217.717	2627	2627	128.762	9376	9376	836.55	3515	3515	615.577	2200	2200	122.52	46180		#DIV/0!
contig_292	1025	47701	47701	4100.03	6364	6364	1633.27	25620	25620	4919.99	496	496	672.509	2655	2655	291.756	26951	26951	5391.07	7226	7226	2837.14	1035	1035	129.227	118048		#DIV/0!
contig_293	1572	32430	32430	1817.51	6900	6900	1154.65	13755	13755	1722.33	742	742	655.982	7401	7401	530.294	14057	14057	1833.43	10073	10073	2578.77	4581	4581	372.944	89939		#DIV/0!
contig_294	2148	635	635	26.0449	213	213	26.0854	185	185	16.953	29	29	18.7631	516	516	27.0579	211	211	20.1406	119	119	22.2956	422	422	25.1428	2330		#DIV/0!
contig_295	1151	1607	1607	123.005	204	204	46.6238	473	473	80.89	154	154	185.945	1872	1872	183.193	510	510	90.8488	224	224	78.3212	1532	1532	170.341	6576		#DIV/0!
contig_296	1136	812	812	62.9739	316	316	73.1748	274	274	47.4768	12	12	14.6806	158	158	15.666	311	311	56.1314	54	54	19.1303	93	93	10.4771	2030		#DIV/0!
contig_297	1449	226	226	13.7411	126	126	22.8747	81	81	11.0034	21	21	20.1415	401	401	31.1713	79	79	11.1785	30	30	8.3322	176	176	15.5446	1140		#DIV/0!
contig_298	1484	155	155	9.20197	83	83	14.7129	98	98	12.9987	5	5	4.68248	67	67	5.08534	52	52	7.18445	15	15	4.06784	59	59	5.08808	534		#DIV/0!
contig_299	1562	1286	1286	72.5342	506	506	85.2162	1027	1027	129.419	22	22	19.5741	123	123	8.86958	772	772	101.335	459	459	118.26	136	136	11.1428	4331		#DIV/0!
contig_300	1589	1112	1112	61.6544	171	171	28.309	158	158	19.5723	52	52	45.4799	988	988	70.0345	339	339	43.7421	48	48	12.1569	434	434	34.9544	3302		#DIV/0!
contig_301	1647	409	409	21.8783	233	233	37.2148	155	155	18.5245	48	48	40.5031	597	597	40.8282	127	127	15.8101	80	80	19.548	543	543	42.1931	2192		#DIV/0!
contig_302	1486	2012	2012	119.287	137	137	24.2524	288	288	38.149	60	60	56.1142	779	779	59.047	349	349	48.1538	44	44	11.9163	372	372	32.0376	4041		#DIV/0!
contig_303	1820	10676	10676	516.797	3853	3853	556.904	2741	2741	296.447	583	583	445.182	8977	8977	555.57	3969	3969	447.13	1627	1627	359.768	3401	3401	239.15	35827		#DIV/0!
contig_304	2276	2160	2160	83.6112	404	404	46.6941	424	424	36.6693	14	14	8.54862	196	196	9.6998	1075	1075	96.8413	145	145	25.6391	172	172	9.67145	4590		#DIV/0!
contig_305	990	2766	2766	246.15	327	327	86.8891	987	987	196.242	3	3	4.2114	58	58	6.59891	972	972	201.305	359	359	145.937	53	53	6.85135	5525		#DIV/0!
contig_306	2509	466	466	16.3632	112	112	11.7428	270	270	21.1822	6	6	3.32346	26	26	1.16722	234	234	19.1223	111	111	17.8045	18	18	0.918137	1243		#DIV/0!
contig_307	2807	413	413	12.9626	64	64	5.99778	130	130	9.11612	9	9	4.45595	138	138	5.53753	150	150	10.9565	49	49	7.02523	124	124	5.65347	1077		#DIV/0!
contig_308	1298	710	710	48.1911	259	259	52.4902	346	346	52.4699	49	49	52.464	777	777	67.4257	306	306	48.336	110	110	34.1055	1157	1157	114.076	3714		#DIV/0!
contig_309	645	942	942	128.669	330	330	134.588	361	361	110.168	49	49	105.579	820	820	143.197	463	463	147.179	128	128	79.8651	608	608	120.637	3701		#DIV/0!
contig_310	4279	739	739	15.2155	193	193	11.865	208	208	9.56819	32	32	10.3932	626	626	16.4783	291	291	13.9436	80	80	7.5241	516	516	15.4327	2685		#DIV/0!
contig_311	1291	2636	2636	179.888	390	390	79.4678	532	532	81.1137	26	26	27.989	1244	1244	108.536	537	537	85.2849	176	176	54.8647	365	365	36.1828	5906		#DIV/0!
contig_312	1847	2101	2101	100.217	2433	2433	346.52	1301	1301	138.65	10	10	7.52443	318	318	19.3927	961	961	106.679	1093	1093	238.155	141	141	9.76985	8358		#DIV/0!
contig_313	1822	356	356	17.2141	24	24	3.4651	130	130	14.0444	43	43	32.799	465	465	28.7464	146	146	16.4297	38	38	8.39348	338	338	23.7413	1540		#DIV/0!
contig_314	912	10220	10220	987.277	2683	2683	773.889	7469	7469	1612.04	352	352	536.399	3269	3269	403.738	6850	6850	1540	2825	2825	1246.61	2075	2075	291.178	35743		#DIV/0!
contig_315	632	37	37	5.15784	3	3	1.2487	30	30	9.34358	4	4	8.79596	51	51	9.08934	16	16	5.19071	17	17	10.8253	73	73	14.7823	231		#DIV/0!
contig_316	1117	15106	15106	1191.46	2843	2843	669.54	6925	6925	1220.33	887	887	1103.6	9692	9692	977.326	6682	6682	1226.53	3561	3561	1283	8261	8261	946.488	53957		#DIV/0!
contig_317	1315	570	570	38.1884	146	146	29.2065	205	205	30.6858	28	28	29.5919	396	396	33.9194	229	229	35.7054	64	64	19.5867	342	342	33.284	1980		#DIV/0!
contig_318	921	1797	1797	171.898	292	292	83.4019	1300	1300	277.839	73	73	110.155	707	707	86.4647	1209	1209	269.148	688	688	300.632	718	718	99.7701	6784		#DIV/0!
contig_319	1047	1195	1195	100.555	106	106	26.6325	675	675	126.901	37	37	49.1129	459	459	49.3793	733	733	143.543	198	198	76.1071	714	714	87.2745	4117		#DIV/0!
contig_320	952	198	198	18.3236	78	78	21.5531	73	73	15.0937	19	19	27.7368	219	219	25.9111	68	68	14.6452	9	9	3.80463	194	194	26.0796	858		#DIV/0!
contig_321	1951	75	75	3.38678	25	25	3.37082	24	24	2.42138	2	2	1.42467	24	24	1.38558	25	25	2.62728	6	6	1.23766	28	28	1.83669	209		#DIV/0!
contig_322	567	75	75	11.6536	31	31	14.3824	45	45	15.6221	4	4	9.80431	116	116	23.0438	66	66	23.8663	24	24	17.0347	131	131	29.5681	492		#DIV/0!
contig_323	825	4810	4810	513.658	765	765	243.927	2575	2575	614.373	281	281	473.361	3859	3859	526.866	2222	2222	552.223	1388	1388	677.084	5140	5140	797.342	21040		#DIV/0!
contig_324	1372	1591	1591	102.164	73	73	13.9966	501	501	71.8774	10	10	10.1295	177	177	14.5311	698	698	104.31	189	189	55.4389	134	134	12.4993	3373		#DIV/0!
contig_325	718	32954	32955	4043.71	6705	6707	2457.29	24917	24919	6831.48	118	118	228.401	838	838	131.462	20090	20094	5738.07	7174	7174	4021.09	425	425	75.753	93230		#DIV/0!
contig_326	2050	131	131	5.6299	64	64	8.21257	41	42	4.03278	12	12	8.13519	175	175	9.61531	59	59	5.90096	17	18	3.53367	205	205	12.7978	706		#DIV/0!
contig_327	1324	91	91	6.05531	30	30	5.96055	45	45	6.69011	10	10	10.4967	111	111	9.44309	36	36	5.57492	12	12	3.64754	110	110	10.6326	445		#DIV/0!
contig_328	3137	6419	6419	180.275	1113	1113	93.3326	3766	3766	236.306	31	31	13.7337	375	375	13.4647	3508	3508	229.282	2605	2605	334.195	338	338	13.7892	18155		#DIV/0!
contig_329	1174	3190	3190	239.39	380	380	85.1468	395	395	66.2274	50	50	59.1892	952	952	91.3373	886	886	154.735	114	114	39.079	1458	1458	158.937	7425		#DIV/0!
contig_330	1214	5937	5937	430.855	1595	1595	345.617	2141	2141	347.142	647	647	740.672	8781	8781	814.712	2170	2170	366.493	984	984	326.199	7531	7531	793.907	29786		#DIV/0!
contig_331	1496	2498	2498	147.111	195	195	34.2891	223	223	29.3415	229	229	212.738	3330	3330	250.722	432	432	59.2074	123	123	33.0887	2585	2585	221.139	9615		#DIV/0!
contig_332	1869	235	235	11.0775	25	25	3.51871	106	106	11.1636	12	12	8.92303	238	238	14.3432	139	139	15.2486	39	39	8.39773	212	212	14.5165	1006		#DIV/0!
contig_333	1371	1464	1464	94.0777	409	409	78.4763	749	749	107.536	24	24	24.3284	398	398	32.6983	689	689	103.04	341	341	100.098	418	418	39.0188	4492		#DIV/0!
contig_334	2454	1171	1171	42.0402	461	461	49.4173	461	461	36.9773	118	118	66.8263	1449	1449	66.5079	515	515	43.0286	221	221	36.243	1445	1445	75.3579	5841		#DIV/0!
contig_335	2157	1328	1328	54.2414	202	202	24.6351	397	397	36.2284	65	65	41.8797	694	694	36.24	452	452	42.9648	202	202	37.6884	601	601	35.6582	3941		#DIV/0!
contig_336	1576	4614	4614	257.931	1267	1267	211.482	3541	3541	442.261	63	63	55.5552	1004	1004	71.7557	2765	2765	359.719	3397	3397	867.453	1008	1008	81.854	17659		#DIV/0!
contig_337	1007	124	124	10.8486	9	9	2.35107	34	34	6.64597	8	8	11.0408	94	94	10.5142	40	40	8.14432	6	6	2.39789	32	32	4.06683	347		#DIV/0!
contig_338	1043	9235	9235	780.073	1949	1949	491.564	6694	6694	1263.31	240	240	319.792	1517	1517	163.825	5087	5087	1000	3643	3644	1406.05	1227	1228	150.678	29594		#DIV/0!
contig_339	1896	1984	1984	92.1905	431	431	59.7987	985	985	102.26	27	27	19.7909	410	410	24.357	1020	1020	110.303	324	324	68.7723	271	271	18.2922	5452		#DIV/0!
contig_340	926	13196	13196	1255.49	2508	2508	712.475	9320	9320	1981.13	499	499	748.91	4180	4180	508.445	7899	7899	1748.98	3327	3327	1445.93	3098	3098	428.16	44027		#DIV/0!
contig_341	1249	8079	8079	569.873	1414	1414	297.81	2888	2888	455.139	801	801	891.272	3373	3373	304.182	3604	3604	591.625	1290	1290	415.656	2637	2637	270.199	24086		#DIV/0!
contig_342	694	8	8	1.01558	12	12	4.54857	12	12	3.40354	2	2	4.00508	10	10	1.623	8	8	2.3635	0	0	0	11	11	2.02847	63		#DIV/0!
contig_343	1833	3797	3797	182.499	1196	1196	171.641	716	716	76.8882	201	201	152.396	4474	4474	274.924	889	889	99.4405	491	491	107.802	2052	2052	143.268	13816		#DIV/0!
contig_344	998	4634	4634	409.08	663	663	174.758	2845	2845	561.126	49	49	68.2348	272	272	30.6985	2360	2360	484.848	2247	2247	906.107	152	152	19.4917	13222		#DIV/0!
contig_345	888	922	922	91.4747	478	478	141.601	520	520	115.265	4	4	6.26019	329	329	41.7313	325	325	75.0403	235	235	106.503	168	168	24.2121	2981		#DIV/0!
contig_346	1305	3159	3159	213.266	834	834	168.116	1418	1418	213.882	95	95	101.17	1041	1041	89.8503	1239	1239	194.664	409	409	126.13	717	717	70.3144	8912		#DIV/0!
contig_347	1094	105	105	8.4558	8	8	1.92365	22	22	3.95835	11	11	13.9738	59	59	6.07455	20	20	3.74832	6	6	2.2072	43	43	5.03022	274		#DIV/0!
contig_348	1120	1796	1796	141.277	1276	1276	299.699	2495	2495	438.492	188	188	233.281	1672	1672	168.15	1506	1506	275.696	858	858	308.302	1628	1628	186.025	11419		#DIV/0!
contig_349	545	115	115	18.5902	5	5	2.41338	34	34	12.2798	0	0	0	4	4	0.82669	0	0	0	15	15	11.0765	0	0	0	173		#DIV/0!
contig_350	1156	884	884	67.3717	296	296	67.3576	508	508	86.4997	24	24	28.8532	401	401	39.072	360	360	63.8512	121	121	42.1245	325	325	35.98	2919		#DIV/0!
contig_351	1604	227	227	12.4682	49	49	8.03609	153	153	18.7757	8	8	6.93148	116	116	8.14578	98	98	12.527	75	75	18.8176	112	112	8.93613	838		#DIV/0!
contig_352	4672	2425	2425	45.729	153	153	8.61473	218	218	9.18465	38	38	11.3037	1042	1042	25.1214	390	390	17.1154	122	122	10.5091	392	392	10.7379	4780		#DIV/0!
contig_353	668	6336	6336	835.645	1302	1302	512.728	1473	1473	434.045	56	56	116.507	1974	1974	332.851	1719	1719	527.623	339	339	204.235	100	100	19.1584	13299		#DIV/0!
contig_354	1476	247	247	14.7433	19	19	3.38626	48	48	6.40124	5	5	4.70786	66	66	5.03659	69	69	9.58489	26	26	7.08914	43	43	3.72836	523		#DIV/0!
contig_355	1816	442	442	21.4432	101	101	14.6305	194	194	21.0278	15	15	11.4793	359	359	22.2668	190	190	21.4517	96	96	21.2746	349	349	24.5949	1746		#DIV/0!
contig_356	967	401	401	36.5343	33	33	8.97719	268	268	54.5528	0	0	0	1	1	0.11648	272	272	57.6722	203	203	84.4844	1	1	0.132345	1179		#DIV/0!
contig_357	1318	11772	11772	786.897	3533	3533	705.149	3421	3421	510.913	1084	1084	1143.02	16226	16226	1386.68	4258	4258	662.391	2076	2076	633.897	12466	12466	1210.45	54836		#DIV/0!
contig_358	1986	1725	1725	76.5231	978	978	129.543	762	762	75.5239	171	171	119.662	2009	2009	113.941	789	789	81.4558	331	331	67.0742	1111	1111	71.593	7876		#DIV/0!
contig_359	1314	362	362	24.2715	93	93	18.6183	178	178	26.6645	8	8	8.46126	183	183	15.6868	158	158	24.6539	42	42	12.8635	157	157	15.2911	1181		#DIV/0!
contig_360	1149	1636	1636	125.443	441	441	100.965	800	800	137.05	44	44	53.2198	469	469	45.9761	687	687	122.592	299	299	104.727	360	360	40.0976	4736		#DIV/0!
contig_361	1237	224	224	15.9537	19	19	4.04052	100	100	15.9125	1	1	1.12349	35	35	3.18697	57	57	9.44777	17	17	5.53078	53	53	5.4833	506		#DIV/0!
contig_362	2748	1058	1058	33.9197	433	433	41.45	312	312	22.3484	188	188	95.0783	2265	2265	92.839	359	359	26.7856	125	125	18.3063	1476	1476	68.7393	6216		#DIV/0!
contig_363	1895	325	325	15.1097	56	56	7.77377	127	127	13.1918	6	6	4.4003	107	107	6.35995	129	129	13.9574	46	46	9.76912	97	97	6.55086	893		#DIV/0!
contig_364	1344	305	305	19.9933	89	89	17.4198	127	127	18.6	13	13	13.4426	204	204	17.0966	106	106	16.1708	64	64	19.1641	173	173	16.4734	1081		#DIV/0!
contig_365	1523	110	110	6.3632	5	5	0.863621	28	28	3.61882	2	2	1.82503	42	42	3.10619	49	49	6.5966	9	9	2.37821	17	17	1.42851	262		#DIV/0!
contig_366	2257	439	439	17.1363	183	183	21.3291	220	220	19.1867	7	7	4.31029	307	307	15.321	273	273	24.8002	66	66	11.7684	123	123	6.97444	1618		#DIV/0!
contig_367	1060	487	487	40.4768	202	202	50.1301	325	326	60.537	23	23	30.1552	361	361	38.3602	213	213	41.2001	74	74	28.0952	328	328	39.6008	2014		#DIV/0!
contig_368	2270	325	325	12.6136	89	89	10.3138	138	138	11.9664	24	24	14.6935	265	265	13.1492	100	100	9.0323	29	29	5.14137	228	228	12.8542	1198		#DIV/0!
contig_369	5386	19636	19636	321.196	428	428	20.904	342	342	12.4988	274	274	70.7008	711	711	14.869	225	225	8.56526	92	92	6.8743	763	763	18.1298	22471		#DIV/0!
contig_370	1251	414	414	29.1559	282	282	59.2986	237	237	37.2907	37	37	41.1041	579	579	52.1315	203	203	33.2708	85	85	27.3444	492	492	50.3319	2329		#DIV/0!
contig_371	1190	198	198	14.6589	102	102	22.5479	131	131	21.6687	71	71	82.9185	541	541	51.207	108	108	18.6081	34	34	11.4984	740	740	79.583	1925		#DIV/0!
contig_372	1105	1042	1042	83.0784	291	291	69.2761	786	786	140.013	61	61	76.7199	828	828	84.4009	352	352	65.3137	490	490	178.46	644	644	74.5863	4494		#DIV/0!
contig_373	1270	143	143	9.92008	29	29	6.00686	123	123	19.0638	2	2	2.1886	44	44	3.90237	62	62	10.0095	30	30	9.50658	61	61	6.14698	494		#DIV/0!
contig_374	3174	2181	2181	60.5385	835	835	69.2042	837	837	51.9072	231	231	101.145	2398	2398	85.0984	852	852	55.0373	311	311	39.433	2255	2255	90.9233	9900		#DIV/0!
contig_375	1669	1879	1879	99.1867	322	322	50.7519	562	562	66.281	75	75	62.4518	1109	1109	74.8435	811	811	99.6297	198	198	47.7437	583	583	44.7041	5539		#DIV/0!
contig_376	967	1472	1472	134.111	183	183	49.7826	369	369	75.1119	25	25	35.9297	244	244	28.4212	623	623	132.095	190	190	79.074	88	88	11.6464	3194		#DIV/0!
contig_377	1716	1600	1600	82.1458	423	423	64.8449	650	650	74.5598	90	90	72.8896	1320	1320	86.6434	526	526	62.8482	155	155	36.3514	1212	1212	90.3901	5976		#DIV/0!
contig_378	966	2441	2441	222.625	941	941	256.251	1519	1519	309.521	100	100	143.868	1457	1457	169.888	814	814	172.771	1101	1101	458.688	1324	1324	175.407	9697		#DIV/0!
contig_379	849	16	16	1.66033	2	2	0.619691	8	8	1.85477	0	0	0	4	4	0.530678	0	0	0	1	1	0.474023	0	0	0	31		#DIV/0!
contig_380	1750	393	393	19.7851	47	47	7.06501	73	73	8.21096	15	15	11.9122	152	152	9.78328	101	101	11.8333	30	30	6.89906	110	110	8.04434	921		#DIV/0!
contig_381	1788	979	979	48.239	403	403	59.2912	300	300	33.0265	90	90	69.9544	1139	1139	71.7522	307	307	35.2042	205	205	46.1417	1016	1016	72.7213	4439		#DIV/0!
contig_382	2177	449	449	18.1707	87	87	10.5127	84	84	7.59504	52	52	33.196	576	576	29.8018	108	108	10.1716	33	33	6.10046	319	319	18.7529	1708		#DIV/0!
contig_383	1248	533	533	37.6266	104	104	21.9216	156	156	24.6047	27	27	30.067	221	221	19.946	150	150	24.6434	44	44	14.1888	174	174	17.8431	1409		#DIV/0!
contig_384	3287	510	510	13.6695	194	194	15.5258	146	146	8.74303	61	61	25.7911	399	399	13.6726	153	153	9.54368	75	75	9.18266	303	303	11.7972	1841		#DIV/0!
contig_385	3503	441	441	11.0913	354	354	26.5837	143	143	8.03535	66	66	26.1845	987	987	31.7363	171	171	10.0088	69	69	7.92713	759	759	27.7292	2990		#DIV/0!
contig_386	1722	830	830	42.4647	224	224	34.219	235	235	26.8623	45	45	36.3178	861	861	56.3182	269	269	32.029	78	78	18.2292	545	545	40.5041	3087		#DIV/0!
contig_387	1702	1234	1234	63.8761	685	685	105.873	597	597	69.0436	119	119	97.169	913	913	60.4213	565	565	68.0633	159	159	37.5962	1197	1197	90.0057	5469		#DIV/0!
contig_388	888	644	644	63.8934	406	406	120.272	457	457	101.301	160	160	250.407	1837	1837	233.01	376	376	86.8159	150	150	67.9806	1679	1679	241.977	5709		#DIV/0!
contig_389	824	2659	2659	284.298	286	286	91.3044	641	641	153.123	33	33	55.6579	698	698	95.4129	925	925	230.165	247	247	120.636	285	285	44.2643	5774		#DIV/0!
contig_390	1889	110	110	5.13031	65	65	9.05179	54	54	5.62692	5	5	3.67856	147	147	8.76525	43	43	4.66725	12	12	2.55656	100	100	6.77491	536		#DIV/0!
contig_391	2161	463	463	18.876	126	126	15.338	216	216	19.6747	29	29	18.6502	313	313	16.3143	172	172	16.3192	71	71	13.2224	280	280	16.5821	1670		#DIV/0!
contig_392	1377	3646	3646	233.274	695	695	132.771	1200	1200	171.536	142	142	143.316	1676	1676	137.094	1368	1368	203.693	502	502	146.716	1105	1105	102.698	10334		#DIV/0!
contig_393	1299	22814	22814	1547.3	4923	4923	996.95	14314	14314	2169.01	250	250	267.468	1856	1856	160.934	12824	12824	2024.13	6885	6885	2133.05	851	851	83.8409	64717		#DIV/0!
contig_394	853	19174	19174	1980.37	37	37	11.4105	109	109	25.1528	10	10	16.2926	249	249	32.8798	491	491	118.02	14	14	6.6052	366	366	54.912	20450		#DIV/0!
contig_395	1621	432	432	23.4792	105	105	17.0396	214	214	25.986	7	7	6.00144	159	159	11.0482	196	196	24.7912	76	76	18.8685	135	135	10.6583	1324		#DIV/0!
contig_396	3638	6578	6578	159.299	27	27	1.95233	1278	1278	69.1476	7	7	2.67409	54	54	1.6719	3612	3612	203.568	468	468	51.7714	55	55	1.9348	12079		#DIV/0!
contig_397	2019	1773	1773	77.3669	255	255	33.2244	474	474	46.2116	168	168	115.641	2179	2179	121.563	530	530	53.8225	162	162	32.2913	1589	1589	100.722	7130		#DIV/0!
contig_398	3408	19076	19076	493.14	8014	8014	618.59	5834	5834	336.958	2738	2738	1116.54	30017	30017	992.08	7966	7966	479.253	2697	2697	318.484	22360	22360	839.668	98702		#DIV/0!
contig_399	1398	32085	32085	2021.98	6063	6063	1140.86	13527	13527	1904.6	592	592	588.511	7858	7858	633.117	12808	12808	1878.44	5956	5956	1714.57	4108	4108	376.061	82997		#DIV/0!
contig_400	909	212	212	20.5473	28	28	8.10302	68	68	14.725	23	23	35.1645	130	130	16.1086	104	104	23.4581	19	19	8.41195	193	193	27.1725	777		#DIV/0!
contig_401	1788	1539	1539	75.8323	191	191	28.1008	485	485	53.3929	18	18	13.9909	289	289	18.2058	629	629	72.1286	163	163	36.6882	206	206	14.7447	3520		#DIV/0!
contig_402	2585	1331	1331	45.3629	322	322	32.7679	229	229	17.4375	77	77	41.3971	1194	1194	52.0263	327	327	25.9365	114	114	17.7481	652	652	32.2792	4246		#DIV/0!
contig_403	667	3179	3179	419.902	68	68	26.8186	119	119	35.118	150	150	312.54	2933	2933	495.297	129	129	39.6541	26	26	15.6875	1062	1062	203.767	7666		#DIV/0!
contig_404	880	474	474	47.4546	77	77	23.0176	188	188	42.0518	12	12	18.9513	231	231	29.5671	139	139	32.3859	78	78	35.6713	192	192	27.9225	1391		#DIV/0!
contig_405	1703	3545	3545	183.394	1799	1799	277.888	2428	2428	280.636	209	209	170.558	2401	2401	158.802	1399	1399	168.433	908	908	214.574	2397	2397	180.131	15086		#DIV/0!
contig_406	2918	469	469	14.1602	73	73	6.58098	133	133	8.97171	12	12	5.71526	228	228	8.80093	195	195	13.7017	91	91	12.5506	137	137	6.00857	1338		#DIV/0!
contig_407	2157	1629	1629	66.5356	429	429	52.3191	1252	1252	114.252	29	29	18.6848	470	470	24.543	1119	1119	106.366	424	424	79.1084	308	308	18.2741	5660		#DIV/0!
contig_408	3431	433	433	11.1186	221	221	16.9443	195	195	11.1872	88	88	35.6453	867	867	28.4628	167	167	9.97976	67	67	7.85888	689	689	25.7001	2727		#DIV/0!
contig_409	3291	32299	32299	864.657	9460	9460	756.164	5371	5371	321.245	852	852	359.792	14574	14575	498.838	9704	9704	604.571	1716	1716	209.844	10837	10837	421.422	84814		#DIV/0!
contig_410	1826	1911	1911	92.2025	363	363	52.2948	476	476	51.3115	83	83	63.171	2062	2062	127.194	703	703	78.9367	159	159	35.0432	2365	2365	165.755	8122		#DIV/0!
contig_411	1808	534	534	26.0211	142	142	20.6606	378	378	41.1531	58	58	44.5831	790	790	49.2162	282	282	31.9797	69	69	15.3588	673	673	47.6379	2926		#DIV/0!
contig_412	2834	333	333	10.3521	12	12	1.11387	290	290	20.1422	8	8	3.92311	69	69	2.74238	229	229	16.5676	17	17	2.4141	24	24	1.08379	982		#DIV/0!
contig_413	2003	341	341	14.9988	111	111	14.5779	118	118	11.596	19	19	13.183	283	283	15.9142	137	137	14.0237	46	46	9.24238	229	229	14.6315	1284		#DIV/0!
contig_414	631	1268	1268	177.041	8	8	3.33514	57	57	17.7809	0	0	0	41	41	7.31869	159	159	51.6645	13	13	8.29127	1	1	0.202818	1547		#DIV/0!
contig_415	1149	988	988	75.7565	264	264	60.4417	499	499	85.4849	9	9	10.8859	128	128	12.5478	391	391	69.772	154	154	53.9396	134	134	14.9252	2567		#DIV/0!
contig_416	2152	510	510	20.8791	53	53	6.47868	167	167	15.2751	12	12	7.7496	154	154	8.06042	146	146	13.9102	66	66	12.3427	98	98	5.828	1206		#DIV/0!
contig_417	849	813	813	84.3657	373	373	115.572	555	555	128.675	30	30	49.1082	276	276	36.6168	581	581	140.311	169	169	80.1098	237	237	35.7253	3034		#DIV/0!
contig_418	2484	5086	5086	180.388	996	996	105.478	524	524	41.523	250	250	139.871	2961	2961	134.266	1104	1104	91.1259	183	183	29.6487	2104	2104	108.4	13208		#DIV/0!
contig_419	1116	1406	1406	110.995	153	153	36.0645	160	160	28.2205	174	174	216.683	2678	2678	270.287	228	228	41.8885	69	69	24.8824	1816	1816	208.251	6684		#DIV/0!
contig_420	571	179	179	27.6185	15	15	6.91048	16	16	5.5156	30	30	73.0172	399	399	78.7075	39	39	14.004	9	9	6.34327	270	270	60.515	957		#DIV/0!
contig_421	884	1025	1025	102.154	423	423	125.875	377	377	83.9456	23	23	36.1589	613	613	78.1065	303	303	70.2772	129	129	58.7279	370	370	53.5655	3263		#DIV/0!
contig_422	1392	24	24	1.51899	4	4	0.755916	4	4	0.565626	0	0	0	6	6	0.485502	3	3	0.441882	8	8	2.3129	10	10	0.919383	59		#DIV/0!
contig_423	1734	149	149	7.57042	11	11	1.66877	88	88	9.98947	2	2	1.60295	69	69	4.48207	63	63	7.4493	13	13	3.01718	57	57	4.20689	452		#DIV/0!
contig_424	922	893	893	85.3303	829	829	236.525	1560	1560	333.045	149	149	224.593	1464	1464	178.85	965	965	214.595	612	612	267.133	1399	1399	194.188	7871		#DIV/0!
contig_425	747	18454	18454	2176.47	4867	4867	1713.93	9750	9750	2569.17	1144	1144	2128.36	10633	10633	1603.3	10878	10878	2985.74	8015	8015	4318.07	10711	10711	1835.04	74452		#DIV/0!
contig_426	1267	790	790	54.933	137	137	28.4444	328	328	50.9573	20	20	21.9378	211	211	18.7579	305	305	49.3568	124	124	39.3869	123	123	12.4241	2038		#DIV/0!
contig_427	526	3033	3033	508.007	6261	6262	3131.7	429	429	160.539	128	128	338.193	13929	13932	2983.37	1140	1140	444.369	237	237	181.33	1254	1254	305.104	26415		#DIV/0!
contig_428	2014	279	279	12.2047	38	38	4.96337	67	67	6.54824	8	8	5.5204	137	137	7.66197	78	78	7.94071	23	23	4.59595	124	124	7.87948	754		#DIV/0!
contig_429	580	23	23	3.49368	3	3	1.36065	3	3	1.01813	0	0	0	4	4	0.776803	12	12	4.24207	1	1	0.693871	6	6	1.32391	52		#DIV/0!
contig_430	945	95	95	8.85676	49	49	13.6401	51	51	10.623	3	3	4.41194	67	67	7.98587	42	42	9.11259	21	21	8.94323	50	50	6.77133	378		#DIV/0!
contig_431	3715	143	143	3.39125	40	40	2.8324	64	64	3.39102	12	12	4.48913	140	140	4.24471	64	64	3.5322	28	28	3.03323	142	142	4.89176	633		#DIV/0!
contig_432	1858	11783	11784	558.766	2527	2527	357.777	5085	5085	538.709	293	293	219.16	2536	2536	153.738	7024	7025	775.22	1675	1676	363.024	967	967	66.6065	31893		#DIV/0!
contig_433	1953	355	355	16.0143	357	357	48.086	100	100	10.0788	110	110	78.2764	1233	1233	71.1115	112	112	11.7582	69	69	14.2185	1229	1229	80.5351	3565		#DIV/0!
contig_434	2086	455	455	19.2168	275	275	34.6794	270	270	25.4776	15	15	9.99349	282	282	15.227	221	221	21.7221	118	118	22.7654	331	331	20.3072	1967		#DIV/0!
contig_435	1260	138	138	9.6492	25	25	5.21942	63	63	9.8419	11	11	12.1328	119	119	10.6379	41	41	6.67172	12	12	3.83281	108	108	10.9695	517		#DIV/0!
contig_436	2003	512	512	22.5202	180	180	23.6398	196	196	19.2612	40	40	27.7536	668	668	37.5642	220	220	22.5199	65	65	13.0599	258	258	16.4844	2139		#DIV/0!
contig_437	2004	467	467	20.5306	213	213	27.9598	198	198	19.4481	22	22	15.2569	337	337	18.9414	195	195	19.9508	91	91	18.2747	296	296	18.903	1819		#DIV/0!
contig_438	731	99	99	11.9317	19	19	6.83737	22	22	5.92399	4	4	7.60471	43	43	6.62568	40	40	11.2193	9	9	4.95487	27	27	4.72696	263		#DIV/0!
contig_439	1543	11445	11445	653.481	480	480	81.8329	1062	1062	135.478	61	61	54.942	3162	3162	230.821	2363	2363	313.994	706	706	184.139	951	951	78.877	20230		#DIV/0!
contig_440	1220	760	760	54.8829	48	48	10.3499	188	188	30.3324	44	44	50.1225	515	515	47.5474	246	246	41.3428	45	45	14.8443	336	336	35.2464	2182		#DIV/0!
contig_441	562	124	124	19.4387	44	44	20.5954	32	32	11.2079	10	10	24.7288	131	131	26.2551	37	37	13.4986	17	17	12.1736	81	81	18.4452	476		#DIV/0!
contig_442	1241	1848	1848	131.194	967	967	204.978	963	963	152.744	73	73	81.7507	842	842	76.4222	657	657	108.547	898	898	291.213	994	995	102.609	7243		#DIV/0!
contig_443	1163	4499	4499	340.815	2750	2750	622.022	2361	2361	399.6	213	213	254.531	3253	3253	315.053	1931	1931	340.429	1509	1509	522.175	3084	3084	339.368	19600		#DIV/0!
contig_444	1736	4730	4730	240.046	2518	2518	381.557	950	950	107.717	1899	1899	1520.25	18047	18047	1170.94	1296	1296	153.066	384	384	89.0201	16163	16163	1191.54	45987		#DIV/0!
contig_445	687	265	265	33.9838	29	29	11.1044	104	104	29.7979	6	6	12.1377	168	168	27.5443	125	125	37.3059	35	35	20.503	58	58	10.8046	790		#DIV/0!
contig_446	1727	244	244	12.4475	1	1	0.152321	1	1	0.113977	1	1	0.804726	157	157	10.2397	3	3	0.356167	0	0	0	1	1	0.0741043	408		#DIV/0!
contig_447	1909	79	79	3.64589	41	41	5.64977	25	25	2.57776	2	2	1.45601	4	4	0.236011	10	10	1.07403	13	13	2.74059	7	7	0.469275	181		#DIV/0!
contig_448	3701	169	169	4.023	26	26	1.84802	35	35	1.86148	18	18	6.75917	222	222	6.75636	40	40	2.21598	14	14	1.52235	211	211	7.29624	735		#DIV/0!
contig_449	1151	439	439	33.6025	57	57	13.0272	123	123	21.0348	8	8	9.65951	209	209	20.4527	142	142	25.2951	82	82	28.6712	188	188	20.9035	1248		#DIV/0!
contig_450	3571	1219	1219	30.0744	908	908	66.8881	293	293	16.1505	1942	1942	755.787	11772	11772	371.312	391	391	22.4497	141	141	15.8904	15799	15799	566.207	32465		#DIV/0!
contig_451	1118	635	635	50.0397	175	175	41.1765	219	219	38.5577	118	118	146.683	1488	1488	149.913	224	224	41.08	93	93	33.4771	1474	1474	168.73	4426		#DIV/0!
contig_452	3758	2355	2355	55.2099	505	505	35.3498	644	644	33.7317	328	328	121.299	3360	3360	100.707	677	677	36.9365	205	205	21.9535	2751	2751	93.6849	10825		#DIV/0!
contig_453	1607	2376	2376	130.261	316	316	51.7278	1700	1700	208.229	55	55	47.5649	538	538	37.709	1252	1252	159.74	402	402	100.674	283	283	22.5375	6922		#DIV/0!
contig_454	693	647	647	82.2534	107	107	40.6166	170	170	48.2864	57	57	114.309	845	845	137.342	175	175	51.7761	61	61	35.4245	719	719	132.78	2781		#DIV/0!
contig_455	2678	966	966	31.7797	112	112	11.0017	301	301	22.1241	32	32	16.6066	288	288	12.1133	325	325	24.8827	115	115	17.282	160	160	7.64619	2299		#DIV/0!
contig_456	1375	169	169	10.8285	87	87	16.6444	96	96	13.7429	15	15	15.161	192	192	15.7281	81	81	12.0783	51	51	14.9271	173	173	16.102	864		#DIV/0!
contig_457	4590	16350	16350	313.825	3214	3214	184.198	7379	7379	316.442	90	90	27.2502	1513	1513	37.1283	8277	8277	369.73	3605	3605	316.082	523	523	14.5823	40951		#DIV/0!
contig_458	3052	387	387	11.1714	55	55	4.74058	294	294	18.9615	29	29	13.2055	219	219	8.08237	252	252	16.9293	78	78	10.2853	153	153	6.41568	1467		#DIV/0!
contig_459	1493	698	698	41.1887	101	101	17.7957	215	215	28.3457	41	41	38.1649	522	522	39.3813	183	183	25.1313	167	167	45.0156	479	479	41.0593	2406		#DIV/0!
contig_460	701	458	458	57.5613	302	302	113.329	528	528	148.26	13	13	25.773	310	310	49.8107	202	202	59.0823	488	488	280.162	299	299	54.5869	2600		#DIV/0!
contig_461	2878	1039	1039	31.8059	372	372	34.002	698	698	47.739	80	80	38.6313	1053	1053	41.2113	591	591	42.1038	250	250	34.9588	1661	1661	73.8609	5744		#DIV/0!
contig_462	2033	541	541	23.4446	169	169	21.8677	269	269	26.045	28	28	19.1408	347	347	19.2252	234	234	23.5995	142	142	28.1098	439	439	27.6352	2169		#DIV/0!
contig_463	1779	59024	59024	2923.05	8289	8289	1225.69	33321	33321	3686.81	382	382	298.42	4009	4009	253.828	29286	29287	3375.38	16186	16186	3661.6	2276	2276	163.731	152774		#DIV/0!
contig_464	1265	419	419	29.1814	1936	1936	402.594	1805	1805	280.864	66	66	72.5093	243	243	21.6369	344	344	55.7561	664	664	211.244	733	733	74.1565	6210		#DIV/0!
contig_465	1606	1267	1267	69.5047	367	367	60.1137	367	367	44.981	109	109	94.3238	1137	1137	79.7433	513	513	65.4932	181	181	45.3565	1402	1402	111.722	5343		#DIV/0!
contig_466	1801	249	249	12.1806	132	132	19.2803	56	56	6.12045	11	11	8.48827	296	296	18.5122	100	100	11.3844	35	35	7.82098	232	232	16.4858	1111		#DIV/0!
contig_467	4390	790	790	15.8542	99	99	5.93231	138	138	6.18762	37	37	11.7133	585	585	15.0096	340	340	15.8796	51	51	4.67533	386	386	11.2527	2426		#DIV/0!
contig_468	1333	2054	2054	135.754	400	400	78.9374	849	849	125.368	47	47	49.0013	556	556	46.9812	935	935	143.815	275	275	83.0251	357	357	34.2747	5473		#DIV/0!
contig_469	941	4100	4100	383.864	2254	2254	630.111	17238	17238	3605.84	10	10	14.769	51	51	6.10463	6011	6011	1309.73	6359	6359	2719.61	87	87	11.8322	36110		#DIV/0!
contig_470	1259	179	179	12.5259	111	111	23.1926	169	169	26.4223	22	22	24.2849	495	495	44.2852	48	48	7.81699	25	25	7.99137	155	155	15.7558	1204		#DIV/0!
contig_471	1399	1129	1129	71.0983	264	264	49.6408	695	695	97.7859	26	26	25.8283	176	176	14.1701	621	621	91.0119	303	303	87.1629	156	156	14.2706	3370		#DIV/0!
contig_472	1823	369	369	17.8329	41	41	5.9163	129	129	13.9287	26	26	19.8211	318	318	19.6481	109	109	12.2593	78	78	17.2193	317	317	22.254	1387		#DIV/0!
contig_473	863	10	10	1.02087	1	1	0.304819	5	5	1.14043	2	2	3.22077	14	14	1.82724	8	8	1.90066	2	2	0.932666	6	6	0.889767	48		#DIV/0!
contig_474	1024	206	206	17.7235	116	116	29.7996	154	154	29.6026	27	27	36.6441	329	329	36.1889	63	63	12.6143	29	29	11.3974	300	300	37.4936	1224		#DIV/0!
contig_475	2770	2490	2490	79.1959	1147	1147	108.927	2673	2673	189.945	90	90	45.1547	964	964	39.1991	1697	1697	125.611	1053	1053	152.987	1262	1262	58.3063	11376		#DIV/0!
contig_476	2698	2232	2232	72.8845	856	856	83.4612	1302	1302	94.99	203	203	104.567	1819	1819	75.9399	1257	1257	95.5251	874	875	130.519	2523	2523	119.677	11067		#DIV/0!
contig_477	2420	173	173	6.29816	29	29	3.15236	44	44	3.57887	16	16	9.1885	169	169	7.86594	76	76	6.43906	21	21	3.49229	114	114	6.02872	642		#DIV/0!
contig_478	1042	585	585	49.4619	87	87	21.9636	470	470	88.7849	18	18	24.0074	172	172	18.5926	303	303	59.621	144	144	55.6162	150	150	18.4229	1929		#DIV/0!
contig_479	919	373	373	35.7582	111	111	31.7732	138	138	29.5578	36	36	54.4411	363	363	44.4908	145	145	32.3502	58	58	25.3992	293	293	40.8026	1517		#DIV/0!
contig_480	2251	1672	1672	65.4401	127	127	14.8416	693	693	60.5992	5	5	3.08699	40	40	2.00154	861	861	78.4245	392	392	70.0838	46	46	2.61528	3836		#DIV/0!
contig_481	525	878	878	147.339	142	142	71.1512	590	590	221.208	27	27	71.4734	541	541	116.069	463	463	180.82	546	546	418.543	406	406	98.9697	3593		#DIV/0!
contig_482	1387	226	226	14.3554	119	119	22.5696	112	112	15.8946	36	36	36.0717	365	365	29.6412	82	82	12.1216	58	58	16.829	391	391	36.0775	1389		#DIV/0!
contig_483	4273	43400	43400	894.828	4276	4276	263.244	17002	17002	783.206	2439	2439	793.267	14797	14797	390.05	20661	20661	991.386	6148	6148	579.039	9429	9429	282.402	118152		#DIV/0!
contig_484	1074	266	266	21.8203	27	27	6.61321	124	124	22.7262	16	16	20.7041	160	160	16.7801	135	135	25.7723	36	36	13.4898	168	168	20.0189	932		#DIV/0!
contig_485	1644	269	269	14.4156	62	62	9.92071	208	208	24.9041	8	8	6.76283	173	173	11.8529	102	102	12.721	52	52	12.7294	188	188	14.635	1062		#DIV/0!
contig_486	3378	257	257	6.7028	75	75	5.84056	75	75	4.37029	32	32	13.1653	553	553	18.4393	77	77	4.67364	29	29	3.45498	704	704	26.6716	1802		#DIV/0!
contig_487	951	4556	4556	422.072	875	875	242.036	2488	2488	514.966	73	73	106.68	556	556	65.8527	2105	2105	453.833	1356	1356	573.834	384	384	51.6757	12393		#DIV/0!
contig_488	2016	5196	5196	227.071	1022	1022	133.356	1337	1337	130.542	216	216	148.903	2666	2666	148.953	1845	1845	187.642	638	638	127.361	2362	2362	149.943	15282		#DIV/0!
contig_489	1881	1180	1180	55.2683	568	568	79.4351	227	227	23.7545	92	92	67.9734	1017	1017	60.8992	286	286	31.1746	79	79	16.9023	1012	1012	68.8537	4461		#DIV/0!
contig_490	710	458	458	56.8316	357	357	132.27	1001	1001	277.514	22	22	43.063	163	163	25.8588	493	493	142.368	314	314	177.983	178	178	32.0846	2986		#DIV/0!
contig_491	967	12323	12323	1122.72	4151	4151	1129.22	9948	9948	2024.97	214	214	307.558	1707	1707	198.832	7760	7760	1645.35	7941	7941	3304.88	1018	1018	134.728	45062		#DIV/0!
contig_492	1005	23880	23880	2093.39	5461	5461	1429.42	10852	10852	2125.46	652	652	901.616	5844	5844	654.973	8685	8685	1771.85	3451	3451	1381.93	3229	3229	411.185	62054		#DIV/0!
contig_493	957	412	412	37.9287	191	191	52.5018	178	178	36.6115	12	12	17.4265	256	256	30.1306	117	117	25.0668	62	62	26.0727	270	270	36.1067	1498		#DIV/0!
contig_494	723	24607	24607	2998.49	4211	4211	1532.14	8582	8582	2336.46	422	422	811.175	2600	2600	405.055	8806	8806	2497.26	11588	11588	6450.26	741	741	131.164	61557		#DIV/0!
contig_495	3559	676	676	16.7341	223	223	16.4828	636	636	35.1753	0	0	0	55	55	1.74066	423	423	24.3689	340	340	38.4466	61	61	2.1935	2414		#DIV/0!
contig_496	609	47	47	6.79929	18	18	7.77514	22	22	7.11073	5	5	11.4102	52	52	9.61757	28	28	9.42681	11	11	7.26913	51	51	10.7174	234		#DIV/0!
contig_497	756	125	125	14.567	64	64	22.2695	63	63	16.4032	11	11	20.2214	141	141	21.0076	50	50	13.5604	26	26	13.8407	139	139	23.5304	619		#DIV/0!
contig_498	1022	1085	1085	93.5323	312	312	80.3076	932	932	179.504	29	29	39.4355	495	495	54.5549	292	292	58.5809	345	345	135.855	408	408	51.0911	3898		#DIV/0!
contig_499	1085	2955	2955	239.944	1	1	0.242451	5	5	0.907088	11	11	14.0897	1350	1350	140.147	38	38	7.18089	4	4	1.48367	192	192	22.6468	4556		#DIV/0!
contig_500	1649	169	169	9.02919	64	64	10.2097	97	97	11.5787	9	9	7.58511	118	118	8.0601	58	58	7.2116	28	28	6.83352	100	100	7.76095	643		#DIV/0!
contig_501	1611	88	88	4.81249	13	13	2.12276	28	28	3.42114	2	2	1.72534	22	22	1.53818	33	33	4.19994	12	12	2.99773	20	20	1.5888	218		#DIV/0!
contig_502	1021	359	359	30.9779	66	66	17.0048	230	230	44.3416	4	4	5.44471	29	29	3.19927	133	133	26.7085	106	106	41.7818	25	25	3.13365	952		#DIV/0!
contig_503	2735	15217	15217	490.179	2014	2014	193.711	7525	7525	541.574	185	185	94.0058	1854	1854	76.3539	7340	7340	550.254	3422	3422	503.535	748	748	35.001	38305		#DIV/0!
contig_504	1290	401	401	27.3866	22	22	4.48627	56	56	8.54491	18	18	19.392	306	306	26.7184	86	86	13.6689	22	22	6.86341	96	96	9.52395	1007		#DIV/0!
contig_505	925	316	316	30.0973	114	114	32.4202	99	99	21.067	18	18	27.044	223	223	27.1545	112	112	24.8256	64	64	27.8449	184	184	25.4573	1130		#DIV/0!
contig_506	1641	80	80	4.29501	4	4	0.641216	26	26	3.1187	1	1	0.846899	14	14	0.960945	40	40	4.99776	11	11	2.69768	12	12	0.935854	188		#DIV/0!
contig_507	816	245	245	26.452	45	45	14.5069	76	76	18.333	4	4	6.81256	76	76	10.4907	67	67	16.8348	12	12	5.91831	62	62	9.72382	587		#DIV/0!
contig_508	2553	24815	24815	856.34	4725	4725	486.86	15797	15797	1217.96	253	253	137.724	2758	2758	121.681	15664	15664	1257.99	5923	5923	933.679	1792	1792	89.8303	71727		#DIV/0!
contig_509	956	603	603	55.5702	444	444	122.174	1109	1109	228.34	3	3	4.36118	53	53	6.24449	474	474	101.659	519	519	218.482	70	70	9.37078	3275		#DIV/0!
contig_510	699	56	56	7.0582	6	6	2.25802	21	21	5.91359	5	5	9.94107	53	53	8.54039	19	19	5.57315	13	13	7.48468	50	50	9.15437	223		#DIV/0!
contig_511	1038	448	448	38.0245	112	112	28.384	166	166	31.4789	19	19	25.4388	236	236	25.6091	130	130	25.6785	36	36	13.9576	184	184	22.6859	1331		#DIV/0!
contig_512	1676	6045	6045	317.764	1094	1094	171.71	1495	1495	175.58	253	253	209.791	4042	4042	271.645	2281	2281	279.046	669	669	160.642	3178	3178	242.67	19057		#DIV/0!
contig_513	3924	348	348	7.81328	20	20	1.34077	115	115	5.7687	10	10	3.5417	349	349	10.0179	114	114	5.95662	45	45	4.6152	231	231	7.53388	1232		#DIV/0!
contig_514	1250	746	746	52.5789	13	13	2.73581	86	86	13.5425	0	0	0	34	34	3.06371	14	14	2.29637	28	28	9.01477	22	22	2.25241	943		#DIV/0!
contig_515	1895	4687	4687	217.906	337	337	46.7814	2042	2042	212.107	22	22	16.1344	272	272	16.1673	2304	2304	249.286	929	929	197.294	276	276	18.6396	10869		#DIV/0!
contig_516	2025	4361	4361	189.733	1208	1208	156.926	2755	2755	267.797	53	53	36.374	285	285	15.8525	2338	2338	236.725	1285	1285	255.379	179	179	11.3126	12464		#DIV/0!
contig_517	767	5494	5494	631.068	1508	1508	517.2	5147	5147	1320.89	87	87	157.639	623	623	91.4896	5174	5174	1383.11	1017	1017	533.62	380	380	63.405	19430		#DIV/0!
contig_518	1257	104	104	7.28922	13	13	2.72058	36	36	5.63736	3	3	3.31685	47	47	4.21155	25	25	4.07783	10	10	3.20163	42	42	4.27612	280		#DIV/0!
contig_519	1197	996	996	73.3074	274	274	60.2156	347	347	57.0616	68	68	78.9505	593	593	55.8007	391	391	66.9741	163	163	54.8025	413	413	44.1562	3245		#DIV/0!
contig_520	3118	1118	1118	31.5899	1372	1372	115.753	448	448	28.282	2050	2050	913.73	12366	12366	446.717	587	587	38.5999	234	234	30.2028	19803	19803	812.813	37978		#DIV/0!
contig_521	2821	1080	1080	33.729	460	460	42.8951	892	892	62.2402	23	23	11.3309	374	374	14.933	530	530	38.5209	366	366	52.2137	447	447	20.2787	4172		#DIV/0!
contig_522	2209	364	364	14.5174	229	229	27.2705	297	297	26.4649	10	10	6.29136	174	174	8.87223	256	256	23.7612	153	153	27.8742	150	150	8.69023	1633		#DIV/0!
contig_523	1016	26310	26310	2281.45	5599	5599	1449.67	20662	20662	4003.02	88	88	120.373	925	925	102.548	23707	23707	4784.18	10310	10310	4083.87	191	191	24.0589	87792		#DIV/0!
contig_524	873	1663	1663	167.827	18	18	5.42389	151	151	34.0464	11	11	17.5113	284	284	36.6423	353	353	82.9057	88	88	40.5672	75	75	10.9947	2643		#DIV/0!
contig_525	2701	476	476	15.5262	58	58	5.6488	48	48	3.49805	81	81	41.6774	739	739	30.8176	143	143	10.8551	17	17	2.53298	519	519	24.5911	2081		#DIV/0!
contig_526	814	9841	9841	1065.12	1945	1945	628.562	3721	3721	899.796	284	284	484.88	5436	5436	752.201	3809	3809	959.424	2007	2007	992.27	3747	3747	589.108	30790		#DIV/0!
contig_527	1017	4377	4377	379.174	1738	1738	449.554	3431	3431	664.062	79	79	107.956	936	936	103.665	3130	3130	631.026	893	893	353.376	628	628	79.0268	15212		#DIV/0!
contig_528	3102	2731	2731	77.5645	2322	2322	196.913	1197	1197	75.9559	670	670	300.174	5702	5702	207.045	1542	1542	101.922	595	595	77.1937	4331	4331	178.682	19090		#DIV/0!
contig_529	1822	1733	1733	83.7979	8	8	1.15503	297	297	32.0861	0	0	0	48	48	2.96737	515	515	57.9539	126	126	27.831	21	21	1.47505	2748		#DIV/0!
contig_530	3136	204	204	5.73109	82	82	6.87845	109	109	6.84163	18	18	7.97695	307	307	11.0266	101	101	6.60343	42	42	5.38989	270	270	11.0185	1133		#DIV/0!
contig_531	1872	9624	9624	452.932	432	432	60.7059	1677	1677	176.334	161	161	119.525	1287	1287	77.4376	2773	2773	303.716	494	494	106.201	664	664	45.3939	17112		#DIV/0!
contig_532	650	49	49	6.64149	8	8	3.23765	4	4	1.21131	6	6	12.8286	66	66	11.4369	7	7	2.20805	5	5	3.09573	20	20	3.93779	165		#DIV/0!
contig_533	1975	4198	4204	187.533	661	661	88.0415	939	939	93.5853	89	89	62.6272	1724	1726	98.4357	915	915	94.9901	326	326	66.4289	1019	1019	66.0302	9879		#DIV/0!
contig_534	516	30	30	5.12218	33	33	16.8235	9	9	3.43322	2	2	5.38667	63	63	13.7521	21	21	8.34437	5	5	3.89966	31	31	7.68861	194		#DIV/0!
contig_535	1537	128	128	7.33701	85	85	14.5478	23	23	2.94553	7	7	6.32943	183	183	13.4109	51	51	6.80331	12	12	3.14206	61	61	5.07916	550		#DIV/0!
contig_536	1639	1340	1340	72.0292	440	440	70.6198	910	910	109.288	60	60	50.8759	846	846	58.1394	743	743	92.9467	330	330	81.0292	624	624	48.7238	5293		#DIV/0!
contig_537	643	1288	1288	176.477	1	1	0.409112	2	2	0.612249	11	11	23.7751	229	229	40.1147	5	5	1.59435	0	0	0	2	2	0.398066	1538		#DIV/0!
contig_538	921	2034	2036	194.761	684	684	195.366	1811	1812	387.264	35	36	54.3229	582	582	71.1775	1243	1243	276.717	1155	1155	504.695	359	359	49.8851	7907		#DIV/0!
contig_539	1862	140	140	6.62417	73	73	10.3133	108	108	11.417	16	16	11.9421	121	121	7.31956	92	92	10.1305	38	38	8.21317	145	145	9.96607	733		#DIV/0!
contig_540	4504	752	752	14.7097	55	55	3.21231	239	239	10.445	8	8	2.46849	104	104	2.60084	198	198	9.01345	135	135	12.0626	92	92	2.61412	1583		#DIV/0!
contig_541	3317	2576	2576	68.42	2037	2037	161.547	343	343	20.3544	651	651	272.757	11759	11759	399.304	748	748	46.236	170	170	20.6258	10544	10544	406.814	28828		#DIV/0!
contig_542	2370	897	897	33.3447	418	418	46.396	206	206	17.1091	85	85	49.8438	1356	1356	64.4452	370	370	32.0094	56	56	9.50926	1058	1058	57.1311	4446		#DIV/0!
contig_543	3316	647	647	17.1899	280	280	22.2124	204	204	12.1095	32	32	13.4114	751	751	25.5097	261	261	16.138	66	66	8.01007	562	562	21.6899	2803		#DIV/0!
contig_544	1899	3025	3025	140.341	712	712	98.6297	2037	2037	211.142	3	3	2.19552	56	56	3.32156	1577	1577	170.267	617	617	130.758	21	21	1.41524	8048		#DIV/0!
contig_545	2035	1299	1299	56.2377	81	81	10.4706	176	176	17.0238	27	27	18.4391	548	548	30.3316	262	262	26.3974	104	104	20.5672	191	191	12.0117	2688		#DIV/0!
contig_546	1144	2378	2378	183.134	166	166	38.1711	555	555	95.494	132	132	160.357	1555	1555	153.103	620	620	111.119	258	258	90.7613	1016	1016	113.659	6680		#DIV/0!
contig_547	795	191	191	21.1665	38	38	12.5739	55	55	13.6177	31	31	54.192	362	362	51.2886	70	70	18.0532	18	18	9.11197	313	313	50.3863	1078		#DIV/0!
contig_548	875	600	600	60.4124	218	218	65.5392	256	256	57.5892	18	18	28.5894	429	429	55.2241	233	233	54.5974	93	93	42.7742	311	311	45.4871	2158		#DIV/0!
contig_549	915	760	760	73.1771	289	289	83.0863	401	401	86.2645	29	29	44.0471	799	799	98.3569	321	321	71.9297	248	248	109.078	507	507	70.9124	3354		#DIV/0!
contig_550	2675	6423	6423	211.542	2893	2893	284.497	1329	1329	97.7935	275	275	142.873	9496	9496	399.849	1807	1807	138.503	862	862	129.685	2379	2379	113.817	25464		#DIV/0!
contig_551	1382	71	71	4.52619	39	39	7.42351	46	46	6.55177	7	7	7.03931	60	60	4.89015	24	24	3.56063	11	11	3.20325	55	55	5.09319	313		#DIV/0!
contig_552	891	2047	2047	202.406	508	508	149.982	707	707	156.189	38	38	59.2715	1120	1120	141.586	527	527	121.271	280	280	126.47	446	446	64.0609	5673		#DIV/0!
contig_553	1056	552	552	46.053	102	102	25.4091	162	162	30.1967	100	100	131.606	1026	1026	109.437	184	184	35.7255	38	38	14.4819	1146	1146	138.885	3310		#DIV/0!
contig_554	1268	102	102	7.08702	18	18	3.73427	27	27	4.19135	9	9	9.86424	123	123	10.9261	32	32	5.17434	2	2	0.634772	128	128	12.9189	441		#DIV/0!
contig_555	1297	4240	4240	288.011	609	609	123.518	437	437	66.3209	1469	1469	1574.06	14284	14284	1240.48	885	885	139.903	263	263	81.6061	19265	19265	1900.92	41452		#DIV/0!
contig_556	1483	4064	4064	241.432	1651	1651	292.859	2693	2693	357.441	66	66	61.8505	746	746	56.66	2021	2021	279.415	904	904	245.321	568	568	49.0166	12713		#DIV/0!
contig_557	1610	461	461	25.2266	158	158	25.8157	184	184	22.4958	53	53	45.7499	620	620	43.3755	220	220	28.017	81	81	20.2472	1304	1304	103.654	3081		#DIV/0!
contig_558	666	108	108	14.2867	13	13	5.13478	57	57	16.8465	3	3	6.26019	33	33	5.58109	40	40	12.3143	21	21	12.6897	47	47	9.03149	322		#DIV/0!
contig_559	1730	3029	3029	154.254	468	468	71.1627	695	695	79.0765	69	69	55.4298	1156	1156	75.2646	830	830	98.3685	251	251	58.3895	854	854	63.1753	7352		#DIV/0!
contig_560	3883	243	243	5.51343	159	159	10.7717	79	79	4.00469	53	53	18.9692	587	587	17.0275	79	79	4.17142	37	37	3.83479	471	471	15.5235	1708		#DIV/0!
contig_561	539	8830	8830	1443.29	3255	3255	1588.6	11703	11703	4273.83	258	258	665.229	2648	2648	553.361	8893	8893	3382.86	2970	2970	2217.56	1295	1295	307.48	39852		#DIV/0!
contig_562	3320	338	338	8.96936	123	123	9.74585	110	110	6.52174	34	34	14.2325	577	577	19.5757	128	128	7.90489	49	49	5.9397	497	497	19.1582	1856		#DIV/0!
contig_563	2352	6698	6698	250.894	1059	1059	118.444	999	999	83.6059	592	592	349.804	5085	5085	243.519	2245	2245	195.706	527	527	90.1737	3553	3553	193.327	20758		#DIV/0!
contig_564	1943	1357	1357	61.5304	452	452	61.1954	923	923	93.5056	16	16	11.4443	324	324	18.7824	888	888	93.7053	201	201	41.6323	238	238	15.6762	4399		#DIV/0!
contig_565	1847	375	375	17.8874	105	105	14.9546	166	166	17.6909	17	17	12.7915	141	141	8.59867	105	105	11.6559	59	59	12.8556	181	181	12.5414	1149		#DIV/0!
contig_566	558	756	756	119.363	448	448	211.201	524	524	184.844	37	37	92.1526	427	427	86.1932	319	319	117.214	427	427	307.964	416	416	95.4102	3354		#DIV/0!
contig_567	539	970	970	158.55	315	315	153.736	595	595	217.289	22	22	56.725	620	620	129.563	404	404	153.68	521	521	389.006	566	566	134.389	4013		#DIV/0!
contig_568	827	593	593	63.1731	741	741	235.703	441	441	104.964	222	222	373.068	2692	2692	366.647	323	323	80.0795	63	63	30.6579	1545	1545	239.088	6620		#DIV/0!
contig_569	2738	190	190	6.11369	42	42	4.03523	59	59	4.24158	11	11	5.58341	189	189	7.77513	83	83	6.2154	22	22	3.23367	138	138	6.45032	734		#DIV/0!
contig_570	3580	3546	3546	87.2647	517	517	37.9892	912	912	50.1442	232	232	90.0627	3321	3321	104.488	943	943	54.0073	272	272	30.5768	2339	2339	83.6147	12082		#DIV/0!
contig_571	866	316	316	32.1479	41	41	12.4543	131	131	29.7757	9	9	14.4432	109	109	14.1771	126	126	29.8316	45	45	20.9123	103	103	15.2214	880		#DIV/0!
contig_572	1063	528	528	43.7606	103	103	25.4892	372	372	68.884	38	38	49.681	350	350	37.0863	234	234	45.1343	111	111	42.0239	359	359	43.2212	2095		#DIV/0!
contig_573	4594	657	657	12.5996	146	146	8.36016	263	263	11.2687	66	66	19.9661	506	506	12.4062	198	198	8.83687	99	99	8.67263	651	651	18.1353	2586		#DIV/0!
contig_574	1389	4785	4785	303.503	496	496	93.9361	802	802	113.653	866	866	866.475	6427	6427	521.177	1494	1494	220.532	216	216	62.5833	4503	4503	414.892	19589		#DIV/0!
contig_575	1023	3169	3169	272.916	668	668	171.773	1842	1842	354.424	93	93	126.342	771	771	84.8903	1699	1699	340.519	736	736	289.54	799	799	99.9555	9777		#DIV/0!
contig_576	1597	497	497	27.4179	147	147	24.2139	148	148	18.2417	66	66	57.4353	702	702	49.5121	145	145	18.616	69	69	17.3881	559	559	44.7963	2333		#DIV/0!
contig_577	1898	671	671	31.1465	214	214	29.66	319	319	33.0829	56	56	41.0045	686	686	40.7106	261	261	28.1948	127	127	26.9286	534	534	36.0065	2868		#DIV/0!
contig_578	4570	397	397	7.65345	130	130	7.48307	96	96	4.13489	36	36	10.9478	466	466	11.4855	128	128	5.74272	28	28	2.46575	320	320	8.96127	1601		#DIV/0!
contig_579	1903	1391	1391	64.3978	4	4	0.552935	85	85	8.79203	0	0	0	0	0	0	612	612	65.9382	35	35	7.40178	1	1	0.0672507	2128		#DIV/0!
contig_580	2862	346	346	10.651	38	38	3.49274	183	183	12.5861	3	3	1.45677	154	154	6.0608	179	179	12.8235	111	111	15.6085	103	103	4.60578	1117		#DIV/0!
contig_581	869	659	659	66.8111	103	103	31.1796	251	251	56.8542	3	3	4.7978	22	22	2.85156	395	395	93.1969	88	88	40.754	14	14	2.06179	1535		#DIV/0!
contig_582	1957	1122	1122	50.5109	391	391	52.558	558	558	56.1245	46	46	32.6668	787	787	45.2963	357	357	37.4026	264	264	54.29	570	570	37.2752	4095		#DIV/0!
contig_583	2865	502	502	15.437	129	129	11.8445	276	276	18.9624	5	5	2.42541	125	125	4.91433	185	185	13.2395	87	87	12.2209	115	115	5.13699	1424		#DIV/0!
contig_584	1327	2840	2840	188.552	179	179	35.4842	1136	1136	168.506	83	83	86.9255	1066	1067	90.5675	1038	1038	160.38	768	768	232.915	1109	1109	106.954	8220		#DIV/0!
contig_585	2312	405	405	15.433	56	56	6.37167	194	194	16.5167	18	18	10.8199	134	134	6.52824	160	160	14.1891	59	59	10.27	216	216	11.9564	1242		#DIV/0!
contig_586	890	17	17	1.68284	21	21	6.20701	8	8	1.76933	0	0	0	11	11	1.39214	13	13	2.99487	2	2	0.904371	10	10	1.43796	82		#DIV/0!
contig_587	1861	6659	6659	315.243	1340	1340	189.414	3312	3312	350.31	121	121	90.3606	888	888	53.7459	3663	3663	403.566	2545	2545	550.362	504	504	34.6593	19032		#DIV/0!
contig_588	1774	17310	17310	859.659	5054	5054	749.436	11107	11107	1232.4	76	76	59.5388	434	434	27.5559	10970	10970	1267.88	5157	5157	1169.9	267	267	19.2616	50375		#DIV/0!
contig_589	540	632	632	103.111	261	261	127.145	254	254	92.5868	20	20	51.4726	399	399	83.2258	386	386	146.561	279	279	207.93	383	383	90.7696	2614		#DIV/0!
contig_590	3007	456	456	13.3602	166	166	14.522	215	215	14.0739	49	49	22.6466	619	619	23.1866	193	193	13.1598	71	71	9.50237	471	471	20.0458	2240		#DIV/0!
contig_591	1479	677	677	40.3277	273	273	48.5565	356	356	47.3795	21	21	19.7329	650	650	49.5022	303	303	42.0048	151	151	41.0881	347	347	30.026	2778		#DIV/0!
contig_592	1586	11823	11823	656.761	485	485	80.4436	1190	1190	147.691	119	119	104.276	1996	1996	141.754	2277	2277	294.364	522	522	132.457	2025	2025	163.402	20437		#DIV/0!
contig_593	1686	956	956	49.9555	211	211	32.9214	403	403	47.0497	15	15	12.3644	406	406	27.1236	433	433	52.6568	161	161	38.4304	190	190	14.4222	2775		#DIV/0!
contig_594	2198	1024	1024	41.0445	428	428	51.2235	565	565	50.5976	128	128	80.9324	1224	1224	62.7239	532	532	49.6259	185	185	33.8728	830	830	48.3266	4916		#DIV/0!
contig_595	779	28072	28072	3174.82	35	35	11.8191	228	228	57.6111	34	34	60.6571	308	308	44.5341	602	602	158.447	13	13	6.71603	403	403	66.2069	29695		#DIV/0!
contig_596	1339	776	776	51.058	914	914	179.564	4760	4760	699.738	22	22	22.834	176	176	14.8051	1182	1182	180.993	1574	1574	473.076	610	610	58.3022	10014		#DIV/0!
contig_597	1370	129	129	8.29568	7	7	1.3441	14	14	2.01148	5	5	5.07212	115	115	9.45489	18	18	2.69387	21	21	6.16887	388	388	36.2449	697		#DIV/0!
contig_598	2813	2060	2060	64.5179	348	348	32.5434	807	807	56.4693	29	29	14.3274	363	363	14.535	855	855	62.319	312	312	44.6367	235	235	10.6914	5009		#DIV/0!
contig_599	999	1859	1859	163.944	532	532	140.087	945	945	186.198	178	178	247.625	1920	1920	216.479	678	678	139.152	550	550	221.566	1715	1715	219.702	8377		#DIV/0!
contig_600	1438	25339	25339	1552.44	5224	5224	955.646	6948	6948	951.064	129	129	124.673	1799	1799	140.913	6319	6319	900.977	5683	5683	1590.47	1149	1149	102.258	52590		#DIV/0!
contig_601	975	317	317	28.6443	50	50	13.4902	140	140	28.2639	10	10	14.254	146	146	16.8666	136	136	28.5995	69	69	28.4807	136	136	17.8513	1004		#DIV/0!
contig_602	2705	1579	1579	51.4278	115	115	11.1836	742	742	53.994	18	18	9.24795	406	406	16.9059	918	918	69.5824	289	289	42.9969	405	405	19.1612	4472		#DIV/0!
contig_603	1388	753	753	47.7957	142	142	26.9124	285	285	40.417	3	3	3.00381	44	44	3.57061	266	266	39.2931	96	96	27.8348	24	24	2.21288	1613		#DIV/0!
contig_604	1310	363	363	24.4128	485	485	97.392	104	104	15.6268	30	30	31.8266	833	833	71.623	114	114	17.8426	33	33	10.1379	417	417	40.7381	2379		#DIV/0!
contig_605	1137	1648	1648	127.697	48	48	11.1054	163	163	28.2186	19	19	23.2238	556	556	55.0799	176	176	31.7378	25	25	8.84884	196	196	22.0613	2831		#DIV/0!
contig_606	1444	23581	23581	1438.73	1673	1673	304.777	656	656	89.4222	152	152	146.291	2961	2961	230.967	3607	3607	512.157	168	168	46.8219	2522	2522	223.519	35320		#DIV/0!
contig_607	556	182	182	28.839	30	30	14.1938	57	57	20.1794	8	8	19.9966	89	89	18.0299	65	65	23.9697	18	18	13.0288	59	59	13.5804	508		#DIV/0!
contig_608	1841	577	577	27.6124	193	193	27.5776	302	302	32.2896	8	8	6.03916	154	154	9.42206	354	354	39.4252	121	121	26.4508	103	103	7.1601	1812		#DIV/0!
contig_609	1537	484	484	27.7431	50	50	8.55754	231	231	29.5833	38	38	34.3597	406	406	29.753	181	181	24.1451	71	71	18.5905	308	308	25.6456	1769		#DIV/0!
contig_610	1017	162	162	14.0339	49	49	12.6744	73	73	14.129	23	23	31.4302	210	210	23.2583	64	64	12.9028	28	28	11.0801	227	227	28.5654	836		#DIV/0!
contig_611	1135	10469	10471	812.784	810	810	187.734	2262	2262	392.289	311	311	380.807	3820	3822	379.292	3717	3717	671.461	775	775	274.797	2080	2080	234.533	24248		#DIV/0!
contig_612	1631	3741	3742	202.131	615	615	99.1914	786	787	94.9795	68	68	57.9422	1294	1294	89.3633	1067	1067	134.133	387	387	95.4913	1052	1052	82.5463	9012		#DIV/0!
contig_613	1602	658	658	36.1865	222	222	36.4538	303	303	37.2297	48	48	41.6408	762	762	53.5762	243	243	31.1005	83	83	20.8508	544	544	43.4582	2863		#DIV/0!
contig_614	3092	1026	1026	29.2342	452	452	38.4549	402	402	25.5915	109	109	48.9922	1328	1328	48.3769	501	501	33.2217	227	227	29.5456	1243	1243	51.4479	5288		#DIV/0!
contig_615	932	1565	1565	147.939	226	226	63.7889	486	486	102.643	150	150	223.674	1917	1917	231.678	514	514	113.076	174	174	75.1346	1898	1898	260.625	6930		#DIV/0!
contig_616	2037	96	96	4.15206	21	21	2.71195	46	46	4.44504	1	1	0.682259	6	6	0.331772	32	32	3.22094	26	26	5.13676	8	8	0.502614	236		#DIV/0!
contig_617	692	6523	6523	830.47	1284	1284	488.103	7954	7954	2262.5	53	53	106.441	286	286	46.5521	7665	7665	2271.07	3654	3654	2125.05	198	198	36.618	27617		#DIV/0!
contig_618	2029	377	377	16.3698	200	200	25.9299	197	197	19.1114	71	71	48.6314	1087	1087	60.343	169	169	17.0777	46	46	9.12394	908	908	57.2716	3055		#DIV/0!
contig_619	899	4900	4900	480.197	545	545	159.474	2687	2687	588.324	134	134	207.15	1998	1998	250.331	2727	2727	621.942	1021	1021	457.06	989	989	140.79	15001		#DIV/0!
contig_620	2785	4602	4602	145.581	386	386	36.4599	556	556	39.2969	3698	3698	1845.36	28895	28895	1168.63	648	648	47.7061	220	220	31.791	25349	25349	1164.85	64354		#DIV/0!
contig_621	666	4496	4496	594.751	2164	2164	854.744	4555	4555	1346.24	89	89	185.719	800	800	135.299	3724	3724	1146.46	3081	3081	1861.76	674	674	129.515	19583		#DIV/0!
contig_622	1626	25944	25944	1405.72	4306	4306	696.637	9902	9902	1198.7	211	211	180.344	2359	2359	163.413	10656	10656	1343.69	4129	4129	1021.95	642	642	50.5301	58149		#DIV/0!
contig_623	832	1633	1633	172.92	293	293	92.6397	1582	1582	374.276	28	28	46.7708	384	384	51.9861	819	819	201.83	480	480	232.18	326	326	50.1453	5545		#DIV/0!
contig_624	1624	229	229	12.4232	59	59	9.55694	91	91	11.0297	11	11	9.41341	229	229	15.8829	68	68	8.58513	29	29	7.18652	175	175	13.7907	891		#DIV/0!
contig_625	3362	6755	6755	177.015	2303	2303	180.198	4118	4118	241.1	420	420	173.617	5976	5976	200.213	3624	3624	221.011	2132	2132	255.209	7029	7029	267.566	32357		#DIV/0!
contig_626	1594	116	116	6.4114	19	19	3.13558	71	71	8.76756	18	18	15.6937	240	240	16.9591	30	30	3.85884	15	15	3.78713	170	170	13.6489	679		#DIV/0!
contig_627	3726	310	310	7.32996	112	112	7.9073	112	112	5.91676	48	48	17.9035	366	366	11.0641	128	128	7.04355	41	41	4.42841	361	361	12.3994	1478		#DIV/0!
contig_628	785	19892	19892	2232.5	729	729	244.293	4932	4932	1236.69	402	402	711.699	6095	6095	874.547	4905	4905	1281.13	2500	2500	1281.67	1965	1965	320.353	41420		#DIV/0!
contig_629	1842	139	139	6.64826	30	30	4.28435	73	73	7.80085	13	13	9.8083	217	217	13.2693	69	69	7.6804	23	23	5.0251	159	159	11.047	723		#DIV/0!
contig_630	1781	279	279	13.8014	151	151	22.3031	181	181	20.0043	15	15	11.7049	177	177	11.1941	180	180	20.7221	92	92	20.7889	109	109	7.83246	1184		#DIV/0!
contig_631	649	3957	3958	537.296	1739	1739	704.868	6409	6411	1944.42	72	72	154.18	689	689	119.579	4729	4730	1494.31	3007	3010	1866.5	339	340	67.0455	20949		#DIV/0!
contig_632	2382	169	169	6.25069	56	56	6.18442	75	75	6.19767	4	4	2.33377	116	116	5.48524	56	56	4.82026	29	29	4.89963	112	112	6.01744	617		#DIV/0!
contig_633	555	4403	4403	698.938	10	10	4.7398	58	58	20.5705	1	1	2.50407	96	96	19.4831	485	485	179.173	9	9	6.52614	11	11	2.5365	5073		#DIV/0!
contig_634	812	826	826	89.6204	279	279	90.386	442	442	107.146	83	83	142.057	955	955	132.473	300	300	75.7512	147	147	72.8565	1100	1100	173.369	4132		#DIV/0!
contig_635	2934	7011	7011	210.525	1026	1026	91.9899	1307	1307	87.6848	446	446	211.259	7946	7948	305.124	1772	1772	123.831	664	664	91.0783	6830	6831	297.961	27005		#DIV/0!
contig_636	1821	3747	3747	181.283	205	205	29.614	450	450	48.642	26	26	19.8428	765	765	47.3185	657	657	73.9741	155	155	34.2554	307	307	21.5757	6312		#DIV/0!
contig_637	1941	909	909	41.2592	377	377	51.0939	200	200	20.2821	68	68	48.6882	972	972	56.4053	286	286	30.211	73	73	15.1358	724	724	47.7363	3609		#DIV/0!
contig_638	926	5618	5618	534.507	1459	1459	414.474	1969	1969	418.546	254	254	381.209	4662	4662	567.075	2375	2375	525.868	591	591	256.852	3443	3443	475.841	20371		#DIV/0!
contig_639	714	12725	12725	1570.15	3342	3342	1231.29	7672	7672	2115.04	317	317	617.023	2759	2759	435.244	6578	6578	1888.95	2069	2069	1166.19	1487	1487	266.531	36949		#DIV/0!
contig_640	1477	751	751	44.7963	123	123	21.9067	91	91	12.1275	24	24	22.5824	425	425	32.4106	114	114	15.8252	36	36	9.80909	95	95	8.23149	1659		#DIV/0!
contig_641	1863	11717	11717	554.098	1500	1500	211.803	3398	3398	359.021	74	74	55.2025	1019	1019	61.6085	3963	3963	436.15	1629	1629	351.897	764	764	52.4827	24064		#DIV/0!
contig_642	510	395	395	68.2354	180	180	92.8443	280	280	108.068	29	29	79.0256	469	469	103.581	167	167	67.1383	80	80	63.1287	525	525	131.742	2125		#DIV/0!
contig_643	1355	323	323	21.0013	136	136	26.403	144	144	20.9186	30	30	30.7696	365	365	30.3412	63	63	9.53291	66	66	19.6025	354	354	33.4349	1481		#DIV/0!
contig_644	1814	1067	1067	51.8215	273	273	39.5893	316	316	34.2893	108	108	82.7421	1523	1523	94.5675	359	359	40.5771	86	86	19.0795	1211	1211	85.4363	4943		#DIV/0!
contig_645	2113	62	62	2.58509	36	36	4.48184	61	61	5.6825	8	8	5.26176	90	90	4.79758	38	38	3.6873	9	9	1.71415	86	86	5.20876	390		#DIV/0!
contig_646	3784	165	165	3.84163	94	94	6.53476	31	31	1.61257	14	14	5.14182	298	298	8.87042	72	72	3.90127	23	23	2.44615	190	190	6.42596	887		#DIV/0!
contig_647	1597	358	358	19.7497	529	529	87.1372	110	110	13.558	46	46	40.0307	784	784	55.2956	116	116	14.8928	44	44	11.088	403	403	32.295	2390		#DIV/0!
contig_648	1597	1888	1888	104.155	987	987	162.579	1928	1928	237.635	26	26	22.626	394	394	27.7888	1343	1343	172.423	885	885	223.021	308	308	24.6821	7759		#DIV/0!
contig_649	2692	460	460	15.0545	149	149	14.5601	217	217	15.867	27	27	13.9389	476	476	19.9164	172	172	13.1002	90	90	13.4547	332	332	15.7833	1923		#DIV/0!
contig_650	2273	2068	2068	80.1556	608	608	70.3651	337	337	29.1836	332	332	202.992	4412	4412	218.633	732	732	66.0292	111	111	19.6531	3185	3185	179.327	11785		#DIV/0!
contig_651	2060	1736	1736	74.2447	237	237	30.2645	515	515	49.2095	48	48	32.3828	713	713	38.9853	644	644	64.0978	138	138	26.9599	558	558	34.6659	4589		#DIV/0!
contig_652	2169	252	252	10.2358	52	52	6.30662	116	116	10.5271	10	10	6.40738	238	238	12.3594	90	90	8.5076	37	37	6.86513	149	149	8.79149	944		#DIV/0!
contig_653	677	7458	7458	970.547	1570	1570	610.048	5300	5300	1540.98	54	54	110.852	551	551	91.6731	4670	4670	1414.34	2806	2806	1668.04	231	231	43.6676	22640		#DIV/0!
contig_654	1411	10971	10971	685.018	5079	5079	946.9	2353	2353	328.249	1033	1033	1017.45	12815	12815	1022.99	2484	2484	360.951	760	760	216.767	11010	11010	998.61	46505		#DIV/0!
contig_655	1690	2275	2275	118.598	194	194	30.1973	216	216	25.158	119	119	97.8589	1450	1450	96.6408	411	411	49.8631	78	78	18.5744	720	720	54.5232	5463		#DIV/0!
contig_656	1882	366	366	17.1334	101	101	14.1174	120	120	12.5508	29	29	21.415	500	500	29.9247	132	132	14.3806	74	74	15.8241	419	419	28.4925	1741		#DIV/0!
contig_657	1533	406	406	23.3328	87	87	14.929	133	133	17.0773	5	5	4.53282	259	259	19.0299	135	135	18.0558	46	46	12.076	177	177	14.7763	1248		#DIV/0!
contig_658	809	3	3	0.326705	3	3	0.975496	0	0	0	0	0	0	21	21	2.92381	0	0	0	0	0	0	2	2	0.316386	29		#DIV/0!
contig_659	2452	1667	1667	59.896	154	154	16.5216	721	721	57.8794	5	5	2.83393	209	209	9.60074	508	508	42.4783	398	398	65.3235	53	53	2.76625	3715		#DIV/0!
contig_660	641	2510	2510	344.984	545	545	223.662	738	739	226.932	34	34	73.7159	652	653	114.745	934	935	299.073	636	636	399.306	597	597	119.193	6649		#DIV/0!
contig_661	957	2032	2033	187.158	320	320	87.9612	1084	1086	223.371	57	57	82.7758	841	842	99.1013	1194	1194	255.809	710	710	298.575	564	565	75.5565	6807		#DIV/0!
contig_662	2352	1578	1578	59.1089	202	202	22.5926	507	507	42.4306	5	5	2.95442	87	87	4.1664	676	676	58.9296	234	234	40.0392	21	21	1.14266	3310		#DIV/0!
contig_663	1820	102	102	4.93755	85	85	12.2857	46	46	4.97503	12	12	9.16326	204	204	12.6252	14	14	1.57718	23	23	5.08585	161	161	11.3211	647		#DIV/0!
contig_664	739	14088	14088	1679.53	3691	3691	1313.87	4300	4300	1145.34	451	451	848.149	11301	11301	1722.47	5260	5260	1459.37	1664	1664	906.183	7186	7186	1244.45	47941		#DIV/0!
contig_665	752	116	116	13.5901	22	22	7.69587	53	53	13.8729	3	3	5.54426	96	96	14.3791	34	34	9.27012	29	29	15.5198	112	112	19.0606	465		#DIV/0!
contig_666	1510	1702	1702	99.3037	376	376	65.5034	681	681	88.7726	28	28	25.7704	258	258	19.2452	734	734	99.6651	219	219	58.3679	108	108	9.1534	4106		#DIV/0!
contig_667	2360	1284	1284	47.9331	174	174	19.395	331	331	27.6074	17	17	10.011	266	266	12.6955	387	387	33.622	154	154	26.2613	233	233	12.6351	2846		#DIV/0!
contig_668	2119	1760	1760	73.1753	194	194	24.0837	462	462	42.9161	27	27	17.7081	624	624	33.169	492	492	47.6056	192	192	36.4651	452	452	27.2988	4203		#DIV/0!
contig_669	969	445	445	40.4594	394	394	106.961	281	281	57.081	501	501	718.545	3423	3423	397.889	396	396	83.7907	423	423	175.68	3504	3504	462.781	9367		#DIV/0!
contig_670	2247	683	683	26.7794	155	155	18.146	401	401	35.1277	12	12	7.42196	327	327	16.3917	293	293	26.7355	76	76	13.6119	200	200	11.391	2147		#DIV/0!
contig_671	2734	9083	9083	292.694	3255	3255	313.188	4609	4609	331.831	696	696	353.794	5162	5162	212.666	4267	4267	319.999	2209	2209	325.165	5466	5466	255.863	34747		#DIV/0!
contig_672	2525	4178	4178	145.777	1285	1285	133.874	2861	2861	223.031	42	42	23.1168	530	530	23.6425	1904	1904	154.607	1135	1135	180.901	731	731	37.0503	12666		#DIV/0!
contig_673	734	60	60	7.20175	8	8	2.86713	38	38	10.1905	0	0	0	36	36	5.52441	22	22	6.14541	11	11	6.0312	23	23	4.01021	198		#DIV/0!
contig_674	747	6414	6414	756.469	42	42	14.7905	114	114	30.0395	1	1	1.86046	7	7	1.0555	3154	3154	865.696	12	12	6.46498	2	2	0.342645	9746		#DIV/0!
contig_675	860	334	334	34.2161	94	94	28.7529	101	101	23.117	18	18	29.088	223	223	29.2069	119	119	28.3709	46	46	21.5261	233	233	34.6731	1168		#DIV/0!
contig_676	680	29	29	3.75727	17	17	6.57647	12	12	3.47361	0	0	0	18	18	2.98155	9	9	2.71367	2	2	1.18366	8	8	1.50562	95		#DIV/0!
contig_677	681	362	362	46.8322	121	121	46.7403	184	184	53.1838	9	9	18.3669	166	166	27.4562	163	163	49.0755	57	57	33.6848	133	133	24.9943	1195		#DIV/0!
contig_678	3483	2296	2296	58.0766	122	122	9.21423	326	326	18.4235	32	32	12.7684	918	918	29.6871	381	381	22.4283	238	238	27.4998	502	502	18.4453	4815		#DIV/0!
contig_679	1425	965	965	59.6617	406	406	74.9487	481	481	66.4415	73	73	71.1948	856	856	67.6609	252	252	36.2585	276	276	77.9473	880	880	79.0321	4189		#DIV/0!
contig_680	2325	248	248	9.39748	181	181	20.479	76	76	6.43427	13	13	7.77071	260	260	12.5959	97	97	8.55407	35	35	6.05832	195	195	10.7336	1105		#DIV/0!
contig_681	1741	273	273	13.8149	109	109	16.4695	129	129	14.5848	19	19	15.1668	210	210	13.5863	90	90	10.5991	60	60	13.8695	212	212	15.5838	1102		#DIV/0!
contig_682	1615	289	289	15.7655	150	150	24.4327	110	110	13.4069	40	40	34.4213	683	683	47.6351	84	84	10.6643	24	24	5.98061	557	557	44.1386	1937		#DIV/0!
contig_683	1485	2004	2004	118.892	908	908	160.847	1714	1714	227.192	23	23	21.5249	126	126	9.55704	1341	1341	185.151	610	610	165.314	128	128	11.0311	6854		#DIV/0!
contig_684	546	1774	1774	286.249	9	9	4.33613	40	40	14.4204	11	11	27.9989	541	541	111.605	135	135	50.695	18	18	13.2674	11	11	2.57831	2539		#DIV/0!
contig_685	4321	1593	1593	32.4799	484	484	29.4655	225	225	10.2496	102	102	32.8062	1064	1064	27.7355	384	384	18.221	88	88	8.19606	567	567	16.7932	4507		#DIV/0!
contig_686	1799	2774	2774	135.85	197	197	28.8063	642	642	70.2446	108	108	83.432	1353	1353	84.7122	773	773	88.0993	343	343	76.7308	1255	1255	89.2788	7445		#DIV/0!
contig_687	1730	157	157	7.99533	8	8	1.21646	51	51	5.80274	8	8	6.42664	82	82	5.33884	55	55	6.5184	26	26	6.04831	99	99	7.3236	486		#DIV/0!
contig_688	515	15482	15482	2648.52	3636	3636	1857.25	13076	13076	4997.77	543	543	1465.32	3503	3503	766.147	12491	12491	4972.95	3270	3270	2555.33	2059	2059	511.664	54060		#DIV/0!
contig_689	4475	1696	1696	33.3899	318	318	18.6933	479	479	21.0694	198	198	61.4911	2033	2033	51.1709	538	538	24.6498	150	150	13.4898	1615	1615	46.1865	7027		#DIV/0!
contig_690	1433	9041	9041	555.844	272	272	49.9316	1272	1272	174.723	22	22	21.3362	820	820	64.4535	2424	2424	346.825	212	212	59.5383	114	114	10.1811	14177		#DIV/0!
contig_691	695	8	8	1.01412	1	1	0.378502	1	1	0.28322	0	0	0	2	2	0.324134	1	1	0.295012	1	1	0.579058	1	1	0.184141	15		#DIV/0!
contig_692	1060	988	988	82.1172	212	212	52.6118	381	381	70.7503	26	26	34.0885	306	306	32.5158	383	383	74.0827	130	130	49.3565	325	325	39.2386	2751		#DIV/0!
contig_693	797	374	374	41.3424	70	70	23.1043	136	136	33.5884	5	5	8.7187	150	150	21.1988	166	166	42.7045	40	40	20.198	97	97	15.5758	1038		#DIV/0!
contig_694	1760	848	848	42.4489	369	369	55.1527	218	218	24.3811	77	77	60.8021	1674	1674	107.133	307	307	35.7643	111	111	25.3815	1288	1288	93.6567	4892		#DIV/0!
contig_695	2503	89	89	3.13265	55	55	5.78036	51	51	4.01068	4	4	2.22095	160	160	7.20009	51	51	4.17766	17	17	2.73335	47	47	2.4031	474		#DIV/0!
contig_696	1823	14374	14374	694.663	1835	1835	264.79	2363	2363	255.144	1086	1086	827.91	4664	4664	288.171	4858	4858	546.38	1971	1971	435.118	5094	5094	357.609	36245		#DIV/0!
contig_697	2287	121	121	4.66125	27	27	3.10564	138	138	11.8774	16	16	9.72286	106	106	5.22058	94	94	8.42725	34	34	5.98301	132	132	7.38658	668		#DIV/0!
contig_698	1632	860	860	46.426	170	170	27.402	323	323	38.9575	29	29	24.6955	496	496	34.2327	287	287	36.0567	97	97	23.9198	352	352	27.6031	2614		#DIV/0!
contig_699	1168	2027	2027	152.895	594	594	133.782	1184	1184	199.534	24	24	28.5567	1261	1261	121.605	824	824	144.647	830	830	285.984	532	532	58.2914	7276		#DIV/0!
contig_700	572	15325	15326	2360.56	3507	3507	1612.84	8484	8484	2919.53	224	224	544.242	1651	1651	325.11	9286	9286	3328.56	5591	5592	3934.39	1254	1254	280.567	45324		#DIV/0!
contig_701	1379	145	145	9.26375	23	23	4.38749	49	49	6.99424	4	4	4.03121	130	130	10.6184	45	45	6.69071	19	19	5.54493	96	96	8.90928	511		#DIV/0!
contig_702	671	503	503	66.0432	203	203	79.5841	284	284	83.3115	41	41	84.9184	409	409	68.6562	200	200	61.1127	54	54	32.3875	295	295	56.2646	1989		#DIV/0!
contig_703	2173	9897	9898	401.301	3468	3468	419.829	8446	8447	765.159	300	300	191.868	3561	3561	184.583	7002	7002	660.673	4116	4116	762.294	1903	1903	112.077	38695		#DIV/0!
contig_704	1971	1258	1258	56.2311	308	308	41.1071	658	658	65.7125	11	11	7.75615	126	126	7.20051	603	603	62.7271	318	318	64.9303	89	89	5.77882	3371		#DIV/0!
contig_705	548	1827	1827	293.725	383	383	183.853	1085	1085	389.725	31	31	78.6179	320	320	65.7731	1225	1225	458.332	679	679	498.65	240	240	56.0488	5790		#DIV/0!
contig_706	747	18	18	2.12293	2	2	0.704307	11	11	2.89855	2	2	3.72091	3	3	0.452355	5	5	1.37238	4	4	2.15499	4	4	0.685291	49		#DIV/0!
contig_707	4044	1744	1744	37.9943	356	356	23.1575	313	313	15.235	627	627	215.475	6139	6139	170.988	462	462	23.4237	108	108	10.7478	5222	5222	165.258	14971		#DIV/0!
contig_708	758	42	42	4.88161	18	18	6.24678	50	50	12.984	1	1	1.83346	20	20	2.97194	31	31	8.38526	18	18	9.55675	17	17	2.87022	197		#DIV/0!
contig_709	839	2612	2612	274.28	987	987	309.463	1977	1977	463.824	567	567	939.207	3089	3089	414.701	1839	1839	449.411	973	973	466.721	2694	2694	410.933	14738		#DIV/0!
contig_710	1167	769	769	58.0548	167	167	37.6442	331	331	55.8298	24	24	28.5812	207	207	19.9792	291	291	51.1265	210	210	72.4195	225	225	24.6744	2224		#DIV/0!
contig_711	1446	58	58	3.53381	1	1	0.181922	12	12	1.63351	2	2	1.92221	30	30	2.33686	21	21	2.97766	9	9	2.50485	27	27	2.38963	160		#DIV/0!
contig_712	1635	3912	3912	210.797	385	385	61.9435	750	750	90.2927	126	126	107.101	1818	1818	125.244	1006	1006	126.155	332	332	81.7198	1355	1355	106.061	9684		#DIV/0!
contig_713	1017	27802	27802	2408.45	7401	7401	1914.35	126	126	24.387	677	677	925.141	39733	39733	4400.58	2304	2304	464.5	176	176	69.6464	2595	2595	326.552	80814		#DIV/0!
contig_714	1622	1850	1850	100.486	1852	1852	300.361	525	525	63.7114	125	125	107.102	1724	1724	119.72	726	726	91.7719	280	280	69.4727	1633	1633	128.846	8715		#DIV/0!
contig_715	2041	834	834	36.0003	310	310	39.955	289	289	27.8717	62	62	42.2172	770	770	42.4939	316	316	31.7445	162	162	31.9432	914	914	57.3111	3657		#DIV/0!
contig_716	5706	411	411	6.3459	138	138	6.3621	124	124	4.27759	30	30	7.30684	378	378	7.46172	141	141	5.06654	56	56	3.94969	400	400	8.97147	1678		#DIV/0!
contig_717	809	4657	4657	507.155	17	17	5.52781	34	34	8.27255	17	17	29.2039	324	324	45.1103	229	229	58.0378	10	10	4.9746	86	86	13.6046	5374		#DIV/0!
contig_718	2437	1716	1717	62.0723	593	593	64.0106	283	283	22.8581	214	214	122.039	2539	2539	117.351	403	403	33.9058	159	159	26.2572	2707	2707	142.157	8615		#DIV/0!
contig_719	1269	728	728	50.542	67	67	13.8888	334	334	51.8076	114	114	124.849	989	989	87.7837	368	368	59.458	88	88	27.9079	905	905	91.2688	3593		#DIV/0!
contig_720	1494	5297	5297	312.365	2121	2121	373.459	600	600	79.0514	535	535	497.672	7019	7019	529.18	1348	1348	184.996	210	210	56.5686	4063	4063	348.042	21193		#DIV/0!
contig_721	828	2645	2645	281.435	653	653	207.461	1079	1079	256.507	79	79	132.598	2119	2119	288.257	777	777	192.404	691	691	335.857	1704	1704	263.375	9747		#DIV/0!
contig_722	1612	856	856	46.7834	725	725	118.311	382	382	46.6452	128	128	110.353	1298	1298	90.6961	375	375	47.6969	172	172	42.9408	1235	1235	98.0477	5171		#DIV/0!
contig_723	1012	64	64	5.57163	13	13	3.37921	40	40	7.78016	0	0	0	44	44	4.89724	28	28	5.67286	9	9	3.57906	38	38	4.8055	236		#DIV/0!
contig_724	2937	1194	1194	35.8165	139	139	12.4498	259	259	17.3582	83	83	39.2748	1157	1157	44.3719	335	335	23.3865	70	70	9.59182	909	909	39.6092	4146		#DIV/0!
contig_725	2040	399	399	17.2316	269	269	34.6877	114	114	10.9998	7	7	4.76879	205	205	11.3189	130	130	13.0658	53	53	10.4557	136	136	8.53187	1313		#DIV/0!
contig_726	5728	1328	1328	20.4257	314	314	14.4205	681	681	23.402	95	95	23.0495	1014	1014	19.9395	886	886	31.7143	171	171	12.0143	1355	1355	30.2741	5844		#DIV/0!
contig_727	1973	153	153	6.83199	18	18	2.39993	68	68	6.78408	2	2	1.40878	26	26	1.48431	63	63	6.54693	22	22	4.48748	13	13	0.843241	365		#DIV/0!
contig_728	1923	3424	3424	156.869	558	558	76.3322	160	160	16.3776	853	853	616.467	7972	7972	466.946	361	361	38.4904	48	48	10.0454	8592	8592	571.808	21968		#DIV/0!
contig_729	1482	151	151	8.9766	25	25	4.43756	83	83	11.024	6	6	5.62656	64	64	4.86419	74	74	10.2378	48	48	13.0347	52	52	4.49046	503		#DIV/0!
contig_730	1679	2313	2313	121.369	135	135	21.1512	763	763	89.4505	1	1	0.827732	59	59	3.95804	881	881	107.584	273	273	65.4363	34	34	2.59158	4459		#DIV/0!
contig_731	1404	945	945	59.299	195	195	36.5359	356	356	49.9105	49	49	48.5031	544	544	43.6426	405	405	59.1442	111	111	31.8173	357	357	32.5414	2962		#DIV/0!
contig_732	2451	455	455	16.355	104	104	11.162	200	200	16.0619	4	4	2.26807	55	55	2.52754	207	207	17.3161	94	94	15.4345	39	39	2.03637	1158		#DIV/0!
contig_733	979	229	229	20.608	87	87	23.377	71	71	14.2753	6	6	8.51743	138	138	15.8773	63	63	13.1942	42	42	17.2653	153	153	20.0007	789		#DIV/0!
contig_734	1232	1438	1438	102.833	238	238	50.8182	391	391	62.4705	4	4	4.51221	93	93	8.50259	490	490	81.5473	177	177	57.8188	59	59	6.12882	2890		#DIV/0!
contig_735	1795	537	537	26.3568	44	44	6.44824	188	188	20.6159	6	6	4.64544	152	152	9.53802	171	171	19.5324	58	58	13.0038	78	78	5.56116	1234		#DIV/0!
contig_736	1242	369	369	26.1751	184	184	38.9717	128	128	20.286	23	23	25.7363	391	391	35.4596	104	104	17.1686	74	74	23.9782	470	470	48.4297	1743		#DIV/0!
contig_737	1637	99	99	5.32806	25	25	4.01739	40	40	4.80972	5	5	4.24484	119	119	8.18799	39	39	4.88472	7	7	1.7209	93	93	7.27059	427		#DIV/0!
contig_738	1243	639	639	45.2911	228	228	48.2521	172	172	27.2374	130	130	145.349	1152	1152	104.39	247	247	40.7427	112	112	36.2622	1268	1268	130.552	3948		#DIV/0!
contig_739	964	2586	2586	236.338	123	123	33.5646	159	159	32.466	24	24	34.5999	150	150	17.5264	686	686	145.905	36	36	15.0291	163	163	21.6394	3927		#DIV/0!
contig_740	1728	1793	1793	91.4154	466	466	70.9406	1196	1196	136.237	9	9	7.23834	326	326	21.2497	989	989	117.348	392	392	91.2955	160	160	11.8498	5331		#DIV/0!
contig_741	3651	1992	1992	48.0685	464	464	33.4317	574	574	30.9463	124	124	47.2009	1740	1740	53.6805	644	644	36.1658	241	241	26.5651	1425	1425	49.9504	7204		#DIV/0!
contig_742	986	2299	2299	205.421	22	22	5.86947	47	47	9.38274	22	22	31.0089	627	627	71.6258	36	36	7.486	29	29	11.8366	1715	1715	222.599	4797		#DIV/0!
contig_743	2857	367	367	11.3172	76	76	6.99771	256	256	17.6376	18	18	8.75593	356	356	14.0352	168	168	12.0566	82	82	11.5508	252	252	11.2882	1575		#DIV/0!
contig_744	800	902	902	99.3343	3386	3386	1113.4	284	284	69.8775	534	534	927.666	4635	4635	652.588	608	608	155.825	246	246	123.752	5608	5608	897.126	16203		#DIV/0!
contig_745	3992	292	292	6.44429	66	66	4.34917	68	68	3.35295	44	44	15.318	360	360	10.1576	112	112	5.75243	32	32	3.22601	280	280	8.97642	1254		#DIV/0!
contig_746	834	455	455	48.0649	66	66	20.8176	45	45	10.6208	7	7	11.6647	198	198	26.741	79	79	19.4216	57	57	27.5053	185	185	28.3884	1092		#DIV/0!
contig_747	610	40	40	5.77714	15	15	6.46866	21	21	6.77639	1	1	2.2783	23	23	4.24695	12	12	4.03344	6	6	3.95848	14	14	2.9372	132		#DIV/0!
contig_748	1446	1672	1672	101.871	224	224	40.7505	635	635	86.4399	34	34	32.6777	375	375	29.2107	653	653	92.5911	153	153	42.5824	314	314	27.7905	4060		#DIV/0!
contig_749	3745	159	159	3.74049	50	50	3.51213	60	60	3.15361	14	14	5.19537	174	174	5.23331	55	55	3.01117	28	28	3.00894	238	238	8.13319	778		#DIV/0!
contig_750	2258	10201	10201	398.017	2139	2139	249.195	5811	5811	506.566	248	248	152.64	2809	2809	140.122	5356	5356	486.341	2490	2491	443.973	2612	2612	148.042	31667		#DIV/0!
contig_751	1545	433	433	24.6912	328	328	55.8468	259	259	32.9974	59	59	53.0718	722	722	52.6366	246	246	32.6461	90	90	23.4434	1011	1011	83.7449	3148		#DIV/0!
contig_752	1229	202	202	14.4805	60	60	12.8426	98	98	15.6958	10	10	11.3081	148	148	13.564	90	90	15.0146	24	24	7.85898	135	135	14.0578	767		#DIV/0!
contig_753	1674	184	184	9.68379	16	16	2.5143	57	57	6.70237	4	4	3.32082	42	42	2.826	60	60	7.34886	22	22	5.28901	37	37	2.82867	422		#DIV/0!
contig_754	1580	280	280	15.6129	68	68	11.3215	113	113	14.0777	13	13	11.4347	207	207	14.7568	99	99	12.847	47	47	11.9715	260	260	21.0597	1087		#DIV/0!
contig_755	4328	587	587	11.9491	378	378	22.9751	214	214	9.73275	72	72	23.1199	750	750	19.5188	259	259	12.2698	106	106	9.85656	864	864	25.5483	3230		#DIV/0!
contig_756	1383	329	329	20.9583	167	167	31.7649	419	419	59.6349	13	13	13.0636	189	189	15.3928	266	266	39.4352	62	62	18.0417	143	143	13.2327	1588		#DIV/0!
contig_757	549	175	175	28.0833	92	92	44.0827	99	99	35.4954	32	32	81.0061	390	390	80.015	79	79	29.5039	62	62	45.4492	345	345	80.4234	1274		#DIV/0!
contig_758	1563	380	380	21.4194	292	292	49.1447	80	80	10.0749	22	22	19.5616	399	399	28.7537	127	127	16.6598	24	24	6.17958	366	366	29.968	1690		#DIV/0!
contig_759	1701	2408	2408	124.72	409	409	63.2517	364	364	42.1217	27	27	22.0597	481	481	31.8508	731	731	88.1124	251	251	59.3849	239	239	17.9816	4910		#DIV/0!
contig_760	1349	4564	4564	298.069	521	521	101.596	795	795	116.002	108	108	111.263	1407	1407	117.479	1014	1014	154.117	118	118	35.2028	983	983	93.2561	9510		#DIV/0!
contig_761	1679	3617	3617	189.793	749	749	117.35	1095	1095	128.373	187	187	154.786	2986	2986	200.317	1389	1389	169.619	282	282	67.5935	1522	1522	116.011	11827		#DIV/0!
contig_762	4774	1528	1528	28.1984	643	643	35.4308	596	596	24.5738	211	211	61.4243	2016	2016	47.565	609	609	26.1553	175	175	14.7524	1913	1913	51.2824	7691		#DIV/0!
contig_763	768	8	8	0.917723	0	0	0	2	2	0.512599	0	0	0	9	9	1.31996	7	7	1.86879	0	0	0	2	2	0.333276	28		#DIV/0!
contig_764	1244	1538	1538	108.923	308	308	65.1303	429	429	67.8806	42	42	46.9212	634	634	57.4048	575	575	94.7702	161	161	52.085	502	502	51.6439	4189		#DIV/0!
contig_765	4165	817	817	17.2818	264	264	16.6741	108	108	5.10408	44	44	14.6818	735	735	19.877	185	185	9.10712	73	73	7.05366	320	320	9.83265	2546		#DIV/0!
contig_766	1503	3686	3686	216.062	916	916	160.321	565	565	73.9943	68	68	62.8768	2952	2952	221.226	759	759	103.54	224	224	59.9785	682	682	58.0712	9852		#DIV/0!
contig_767	697	194	194	24.5218	81	81	30.5707	130	130	36.713	0	0	0	33	33	5.33286	114	114	33.5348	31	31	17.8993	22	22	4.03948	605		#DIV/0!
contig_768	4617	769	769	14.674	289	289	16.4661	223	223	9.50723	54	54	16.2545	626	626	15.2719	291	291	12.9228	129	129	11.2444	565	565	15.6612	2946		#DIV/0!
contig_769	589	233	233	34.8517	45	45	20.0979	30	30	10.0257	31	31	73.1453	1192	1192	227.95	57	57	19.8419	42	42	28.6973	298	298	64.7495	1928		#DIV/0!
contig_770	1967	117	117	5.2404	81	81	10.8326	42	42	4.20295	16	16	11.3046	121	121	6.92883	32	32	3.33557	16	16	3.27358	142	142	9.23889	567		#DIV/0!
contig_771	989	730	730	65.0294	386	386	102.67	386	386	76.8245	128	128	179.868	1385	1385	157.737	346	346	71.7305	174	174	70.8043	1291	1291	167.057	4826		#DIV/0!
contig_772	1038	3117	3117	264.559	497	497	125.954	914	914	173.324	59	59	78.9941	923	923	100.157	993	993	196.144	433	433	167.879	610	610	75.2087	7546		#DIV/0!
contig_773	2143	1442	1442	59.2824	556	556	68.2504	368	368	33.8014	114	114	73.9304	1579	1579	82.9925	523	523	50.0384	202	202	37.9346	1241	1241	74.1114	6025		#DIV/0!
contig_774	653	117	117	15.7854	82	82	33.0334	103	103	31.048	4	4	8.51309	60	60	10.3494	103	103	32.3406	46	46	28.3499	40	40	7.83939	555		#DIV/0!
contig_775	579	1218	1218	185.333	192	192	87.2319	748	748	254.292	61	61	146.417	461	461	89.6812	1093	1093	387.049	471	471	327.378	382	382	84.4346	4626		#DIV/0!
contig_776	820	2486	2486	267.098	347	347	111.319	1316	1316	315.901	123	123	208.464	738	738	101.373	1192	1192	298.048	470	470	230.67	480	480	74.914	7152		#DIV/0!
contig_777	4422	276	276	5.49887	37	37	2.20108	85	85	3.78363	32	32	10.0571	631	631	16.0727	76	76	3.52386	35	35	3.18534	552	552	15.9756	1724		#DIV/0!
contig_778	1329	41903	41903	2777.81	2578	2578	510.283	1411	1411	208.983	200	200	209.144	5718	5718	484.617	4001	4001	617.259	681	681	206.219	581	581	55.9483	57073		#DIV/0!
contig_779	1349	1204	1204	78.6317	513	513	100.036	89	89	12.9863	88	88	90.659	1886	1886	157.474	189	189	28.7259	25	25	7.45821	638	638	60.5263	4632		#DIV/0!
contig_780	1058	99	99	8.24389	20	20	4.97276	36	36	6.6977	31	31	40.7208	291	291	30.9804	40	40	7.75173	4	4	1.52153	165	165	19.9588	686		#DIV/0!
contig_781	2235	265	265	10.446	0	0	0	52	52	4.57968	1	1	0.621817	49	49	2.46944	87	87	7.98116	9	9	1.62058	11	11	0.62987	474		#DIV/0!
contig_782	3267	4719	4719	127.258	598	598	48.151	852	852	51.3333	330	330	140.38	5086	5086	175.35	1720	1720	107.945	417	417	51.3681	4040	4040	158.259	17762		#DIV/0!
contig_783	787	1523	1523	170.494	110	110	36.7681	3781	3781	945.673	8	8	14.1272	61	61	8.7304	1162	1162	302.73	1830	1830	935.8	307	307	49.9228	8782		#DIV/0!
contig_784	1220	113	113	8.16021	250	250	53.9055	78	78	12.5847	24	24	27.3396	136	136	12.5562	46	46	7.73076	23	23	7.58708	193	193	20.2457	863		#DIV/0!
contig_785	2574	2337	2337	79.9895	423	423	43.2299	842	842	64.3891	31	31	16.7376	221	221	9.67081	1059	1059	84.3551	303	303	47.3741	211	211	10.4908	5427		#DIV/0!
contig_786	826	5491	5491	585.672	950	950	302.55	1035	1035	246.643	72	72	121.141	1380	1380	188.182	1396	1396	346.521	568	568	276.742	892	892	138.204	11784		#DIV/0!
contig_787	910	5739	5739	555.62	1349	1349	389.963	2585	2585	559.15	89	89	135.922	683	683	84.5393	3227	3227	727.079	1326	1326	586.42	496	496	69.7551	15494		#DIV/0!
contig_788	1576	219	219	12.2425	51	51	8.51269	77	77	9.61708	24	24	21.1639	240	240	17.1528	65	65	8.45632	24	24	6.12861	209	209	16.9717	909		#DIV/0!
contig_789	1460	8671	8671	523.238	1864	1864	335.85	1192	1192	160.706	1360	1360	1294.57	23186	23186	1788.76	2243	2243	314.993	688	688	189.645	14933	14933	1308.97	54137		#DIV/0!
contig_790	1026	979	979	84.0656	411	411	105.377	740	740	141.969	21	21	28.4454	243	243	26.6771	593	593	118.504	430	430	168.666	138	138	17.2134	3555		#DIV/0!
contig_791	854	1063	1063	109.663	392	392	120.748	627	627	144.517	42	42	68.3489	398	398	52.4933	543	543	130.367	346	346	163.052	475	475	71.1822	3886		#DIV/0!
contig_792	2163	1835	1835	74.7416	1056	1056	128.428	478	478	43.4991	115	115	73.8893	1892	1892	98.5244	565	565	53.557	136	136	25.304	1972	1972	116.677	8049		#DIV/0!
contig_793	2748	4824	4824	154.658	296	296	28.3353	1142	1142	81.8009	110	110	55.6309	1576	1576	64.5979	1504	1504	112.216	440	440	64.4381	481	481	22.4008	10373		#DIV/0!
contig_794	1856	570	570	27.057	280	280	39.6856	328	328	34.786	5	5	3.74397	190	190	11.5307	131	131	14.4716	94	94	20.3825	149	149	10.2741	1747		#DIV/0!
contig_795	1241	852	852	60.4854	206	206	43.6665	407	407	64.5552	25	25	27.9968	265	265	24.0521	447	447	73.8516	182	182	59.021	158	158	16.2937	2542		#DIV/0!
contig_796	1469	52	52	3.11863	30	30	5.3722	20	20	2.67989	6	6	5.67636	69	69	5.29062	15	15	2.0936	11	11	3.01355	76	76	6.62106	279		#DIV/0!
contig_797	2631	435	435	14.5664	163	163	16.2974	158	158	11.8208	9	9	4.75403	264	264	11.3022	112	112	8.72813	104	104	15.9081	94	94	4.57238	1339		#DIV/0!
contig_798	1697	307	307	15.9382	174	174	26.9724	137	137	15.8909	21	21	17.198	298	298	19.7794	99	99	11.9613	67	67	15.8891	381	381	28.7329	1484		#DIV/0!
contig_799	5925	1052	1052	15.6426	465	465	20.6451	406	406	13.488	74	74	17.3574	1173	1173	22.2992	382	382	13.219	259	259	17.5921	1059	1059	22.8741	4870		#DIV/0!
contig_800	839	2089	2089	219.361	594	594	186.242	2224	2224	521.773	11	11	18.2209	151	151	20.2719	1370	1370	334.798	675	675	323.779	75	75	11.4402	7189		#DIV/0!
contig_801	679	254	254	32.9569	60	60	23.2453	89	89	25.8006	22	22	45.0291	288	288	47.7751	116	116	35.0278	37	37	21.93	129	129	24.314	995		#DIV/0!
contig_802	623	570	570	80.6064	241	241	101.761	214	214	67.6137	120	120	267.691	1109	1109	200.504	163	163	53.6443	73	73	47.1565	1027	1027	210.969	3517		#DIV/0!
contig_803	2178	4536	4536	183.484	647	647	78.1447	983	983	88.8392	312	312	199.084	4497	4497	232.565	1466	1466	138.007	368	368	67.9981	2398	2398	140.905	15207		#DIV/0!
contig_804	1435	977	977	59.9826	14	14	2.56643	119	119	16.3232	3	3	2.90542	29	29	2.27628	215	215	30.7193	42	42	11.7789	5	5	0.445917	1404		#DIV/0!
contig_805	819	315	315	33.8852	100	100	32.1195	377	377	90.608	42	42	71.2698	103	103	14.1655	362	362	90.6252	153	153	75.1821	136	136	21.2515	1588		#DIV/0!
contig_806	1205	389	389	28.441	120	120	26.1967	278	278	45.4116	7	7	8.0733	114	114	10.6561	179	179	30.4572	64	64	21.3747	123	123	13.0633	1274		#DIV/0!
contig_807	1503	138	138	8.08915	43	43	7.52597	142	142	18.5968	5	5	4.62329	33	33	2.47306	94	94	12.8231	36	36	9.63941	44	44	3.74653	535		#DIV/0!
contig_808	1576	3028	3028	169.271	1034	1034	172.591	1783	1783	222.692	86	86	75.8372	922	922	65.8952	1407	1407	183.047	421	421	107.506	930	930	75.5201	9611		#DIV/0!
contig_809	3417	148	148	3.81592	43	43	3.31037	49	49	2.82267	2	2	0.813439	148	148	4.87861	52	52	3.1202	25	25	2.94443	154	154	5.76782	621		#DIV/0!
contig_810	960	2038	2038	187.032	1098	1098	300.874	2182	2182	447.396	115	115	166.482	1116	1116	130.94	1502	1502	320.792	822	822	344.594	1200	1200	159.973	10073		#DIV/0!
contig_811	1229	128	128	9.17574	10	10	2.14043	48	48	7.68773	8	8	9.04645	79	79	7.24026	32	32	5.33854	28	28	9.16881	58	58	6.03965	391		#DIV/0!
contig_812	1327	15362	15362	1019.91	1622	1622	321.538	10747	10747	1594.14	218	218	228.31	1808	1808	153.464	10312	10312	1593.29	4291	4291	1301.35	489	489	47.16	44849		#DIV/0!
contig_813	1361	430	430	27.8351	107	107	20.6813	205	205	29.6486	17	17	17.3593	368	368	30.4557	184	184	27.7194	91	91	26.9085	231	231	21.7215	1633		#DIV/0!
contig_814	520	357	357	60.485	79	79	39.9647	132	132	49.9666	2	2	5.34524	66	66	14.2962	115	115	45.3439	41	41	31.7313	70	70	17.2278	862		#DIV/0!
contig_815	1178	1968	1968	147.185	953	953	212.814	1046	1047	174.949	102	102	120.336	1472	1473	140.843	859	859	149.511	539	539	184.141	1021	1021	110.922	7962		#DIV/0!
contig_816	1697	177	177	9.18913	22	22	3.41031	125	125	14.499	0	0	0	65	65	4.3143	87	87	10.5114	32	32	7.58883	29	29	2.18701	537		#DIV/0!
contig_817	1097	2196	2196	176.363	1125	1125	269.773	1868	1868	335.181	76	76	96.2825	888	888	91.177	1346	1346	251.572	352	352	129.135	699	699	81.5467	8550		#DIV/0!
contig_818	1017	1227	1227	106.293	577	577	149.248	1172	1172	226.838	41	41	56.0277	442	442	48.9531	691	691	139.31	482	482	190.736	313	313	39.3876	4945		#DIV/0!
contig_819	2992	97	97	2.85623	43	43	3.78059	56	56	3.68413	6	6	2.78695	91	91	3.42578	44	44	3.01519	35	35	4.70775	87	87	3.72129	459		#DIV/0!
contig_820	2921	4091	4091	123.39	404	404	36.3834	2192	2192	147.713	61	61	29.0227	726	726	27.9952	2668	2668	187.274	833	833	114.768	637	637	27.9089	11612		#DIV/0!
contig_821	1736	199	199	10.0992	90	90	13.6378	59	59	6.68977	4	4	3.20222	73	73	4.73644	40	40	4.72427	11	11	2.55006	29	29	2.13788	505		#DIV/0!
contig_822	580	503	503	76.4052	498	498	225.868	1383	1383	469.357	90	90	215.653	754	754	146.427	522	522	184.53	634	634	439.914	768	768	169.461	5152		#DIV/0!
contig_823	1937	2520	2520	114.618	322	322	43.73	804	804	81.7025	6	6	4.30489	210	210	12.2115	1043	1043	110.402	344	344	71.472	88	88	5.81418	5337		#DIV/0!
contig_824	3622	1817	1817	44.1967	769	769	55.851	1256	1256	68.2575	120	120	46.044	907	907	28.2058	968	968	54.7963	482	482	53.5557	910	910	32.1535	7229		#DIV/0!
contig_825	1294	329	329	22.3998	142	142	28.8674	92	92	13.9947	43	43	46.1822	376	376	32.729	137	137	21.7075	58	58	18.0385	321	321	31.7473	1498		#DIV/0!
contig_826	1554	6119	6119	346.906	1002	1002	169.617	4247	4247	537.948	39	39	34.8782	282	282	20.4398	4197	4197	553.748	1652	1652	427.825	271	271	22.3179	17809		#DIV/0!
contig_827	1353	410	410	26.6974	135	135	26.2476	154	154	22.4043	21	21	21.5706	204	204	16.9829	138	138	20.9125	42	42	12.4928	137	137	12.9586	1241		#DIV/0!
contig_828	1462	643	643	38.7478	138	138	24.8305	269	269	36.2171	23	23	21.8636	265	265	20.4163	240	240	33.658	130	130	35.7851	268	268	23.4597	1976		#DIV/0!
contig_829	1408	371	371	23.2142	84	84	15.6939	109	109	15.2382	22	22	21.715	327	327	26.1592	126	126	18.3481	51	51	14.5772	234	234	21.2691	1324		#DIV/0!
contig_830	550	78	78	12.4944	69	69	33.0019	70	70	25.0521	1	1	2.52684	19	19	3.89108	104	104	38.7699	19	19	13.9027	6	6	1.39612	366		#DIV/0!
contig_831	2102	121	121	5.07149	25	25	3.12867	191	191	17.8859	3	3	1.98348	4	4	0.214342	140	140	13.6559	98	98	18.7629	7	7	0.426188	589		#DIV/0!
contig_832	1273	683	683	47.2689	240	240	49.5948	303	303	46.8515	38	38	41.4854	617	617	54.5929	276	276	44.4534	138	138	43.6272	635	635	63.8382	2930		#DIV/0!
contig_833	1368	706	706	45.4675	162	162	31.1517	293	293	42.159	48	48	48.7636	390	390	32.1113	354	354	53.0568	71	71	20.8871	321	321	30.0299	2345		#DIV/0!
contig_834	1593	3354	3354	185.494	483	483	79.7598	2458	2458	303.721	45	45	39.2588	253	253	17.8889	2859	2859	367.979	1354	1354	342.066	98	98	7.8731	10904		#DIV/0!
contig_835	922	137	137	13.091	89	89	25.3929	97	97	20.7086	13	13	19.5953	178	178	21.7454	42	42	9.33991	26	26	11.3488	94	94	13.0477	676		#DIV/0!
contig_836	3213	120	120	3.29044	40	40	3.27493	27	27	1.6541	7	7	3.0278	119	119	4.17172	33	33	2.10585	7	7	0.876787	83	83	3.306	436		#DIV/0!
contig_837	2431	190	190	6.88575	60	60	6.49261	58	58	4.69626	16	16	9.14693	174	174	8.06201	84	84	7.08465	31	31	5.13196	166	166	8.73894	779		#DIV/0!
contig_838	1632	8051	8051	434.623	2796	2796	450.682	1460	1460	176.093	1822	1822	1551.56	17362	17362	1198.28	2293	2293	288.077	466	466	114.914	29599	29599	2321.09	63849		#DIV/0!
contig_839	601	6345	6345	930.122	226	226	98.9206	1543	1543	505.359	649	649	1500.76	5799	5799	1086.82	2067	2067	705.164	611	611	409.142	7073	7073	1506.14	24313		#DIV/0!
contig_840	2481	4435	4435	157.489	891	891	94.4722	1739	1739	137.969	178	178	99.7088	2492	2492	113.136	1820	1820	150.407	604	604	97.9754	1868	1868	96.3575	14027		#DIV/0!
contig_841	1402	349	349	21.9311	140	140	26.2684	150	150	21.0597	43	43	42.6246	483	483	38.8042	151	151	22.0827	63	63	18.0842	401	401	36.6043	1780		#DIV/0!
contig_842	988	3644	3644	324.941	895	895	238.297	1445	1445	287.886	785	785	1104.21	6498	6498	740.801	1782	1782	369.807	854	854	347.863	7026	7026	910.095	22929		#DIV/0!
contig_843	874	219	219	22.0758	35	35	10.5344	167	167	37.6109	10	10	15.9012	120	120	15.465	143	143	33.5466	108	108	49.7301	150	150	21.9642	952		#DIV/0!
contig_844	825	31909	31909	3407.55	748	748	238.507	2059	2059	491.26	147	147	247.63	2197	2197	299.954	4330	4330	1076.11	2925	2925	1426.85	607	607	94.1608	44922		#DIV/0!
contig_845	1795	7660	7660	375.965	620	620	90.8615	2306	2306	252.874	21	21	16.259	329	329	20.6448	2860	2860	326.682	793	793	177.793	160	160	11.4075	14749		#DIV/0!
contig_846	3899	1981	1981	44.7625	1675	1675	113.009	444	444	22.415	437	437	155.764	4963	4963	143.374	888	888	46.6965	211	211	21.7789	5034	5034	165.233	15633		#DIV/0!
contig_847	1066	69	69	5.70262	31	31	7.64993	39	39	7.20139	4	4	5.21486	52	52	5.49446	24	24	4.61613	2	2	0.755057	34	34	4.08185	255		#DIV/0!
contig_848	1838	5698	5698	273.124	765	765	109.489	373	373	39.9459	526	526	397.723	8888	8888	544.675	1231	1231	137.321	157	157	34.3764	5000	5000	348.145	22638		#DIV/0!
contig_849	1415	725	725	45.1403	235	235	43.6882	275	275	38.2547	4	4	3.92865	105	105	8.35818	251	251	36.3698	95	95	27.0193	161	161	14.5615	1851		#DIV/0!
contig_850	1574	422	422	23.6206	246	246	41.1134	196	196	24.511	24	24	21.1908	439	439	31.4151	192	192	25.0104	72	72	18.4092	400	400	32.523	1991		#DIV/0!
contig_851	999	226	226	19.9309	13	13	3.42319	2	2	0.39407	75	75	104.336	1342	1342	151.309	1	1	0.205238	0	0	0	1518	1518	194.465	3177		#DIV/0!
contig_852	595	3	3	0.444209	0	0	0	0	0	0	0	0	0	12	12	2.27166	3	3	1.03378	0	0	0	1	1	0.215089	19		#DIV/0!
contig_853	731	476	476	57.3684	386	387	139.266	655	655	176.373	42	42	79.8495	493	493	75.9641	286	286	80.2182	555	556	306.101	480	480	84.0349	3375		#DIV/0!
contig_854	1872	576	576	27.1081	214	214	30.0719	220	220	23.1327	54	54	40.0893	651	651	39.1701	214	214	23.4386	106	106	22.788	601	601	41.087	2636		#DIV/0!
contig_855	796	221	221	24.4603	131	131	43.2923	150	150	37.0926	11	11	19.2052	214	214	30.2817	110	110	28.3337	49	49	24.7736	163	163	26.2066	1049		#DIV/0!
contig_856	2906	73	73	2.21315	63	63	5.70293	24	24	1.62564	6	6	2.86943	102	102	3.95352	27	27	1.90499	9	9	1.24639	76	76	3.34698	380		#DIV/0!
contig_857	710	8284	8285	1028.06	3624	3624	1342.71	5728	5728	1588.01	785	785	1536.57	4314	4314	684.386	6188	6188	1786.97	2364	2364	1339.97	2553	2553	460.18	33841		#DIV/0!
contig_858	1654	2290	2290	121.978	833	833	132.484	964	964	114.723	342	342	287.363	3973	3973	270.559	828	828	102.641	325	325	79.0778	4326	4326	334.724	13881		#DIV/0!
contig_859	925	736	736	70.1002	291	291	82.7569	740	740	157.47	12	12	18.0293	110	110	13.3946	535	535	118.587	231	231	100.503	100	100	13.8355	2755		#DIV/0!
contig_860	2210	205	205	8.1723	35	35	4.16609	69	69	6.14562	18	18	11.3193	207	207	10.5501	67	67	6.21594	36	36	6.55567	174	174	10.0761	811		#DIV/0!
contig_861	1377	1187	1187	75.9451	164	164	31.3302	23	23	3.28778	0	0	0	1787	1787	146.174	126	126	18.7612	13	13	3.79941	41	41	3.81053	3341		#DIV/0!
contig_862	992	1292	1292	114.745	422	422	111.906	1359	1359	269.66	12	12	16.8116	113	113	12.8306	972	972	200.899	463	463	187.835	79	79	10.1918	4712		#DIV/0!
contig_863	4763	592	592	10.9502	62	62	3.42424	97	97	4.00867	54	54	15.7563	511	511	12.0842	171	171	7.36105	38	38	3.21077	431	431	11.5806	1956		#DIV/0!
contig_864	1327	366	366	24.2993	48	48	9.51532	69	69	10.235	8	8	8.37837	218	218	18.504	99	99	15.2964	26	26	7.88514	149	149	14.3698	983		#DIV/0!
contig_865	2898	55	55	1.67204	164	164	14.8867	98	98	6.65636	55	55	26.3757	247	247	9.60014	63	63	4.45724	55	55	7.63785	837	837	36.9626	1574		#DIV/0!
contig_866	1307	492	492	33.1644	124	124	24.9574	313	313	47.1387	6	6	6.37993	25	25	2.15449	255	255	40.0027	71	71	21.862	9	9	0.881257	1295		#DIV/0!
contig_867	1420	197	197	12.2225	123	123	22.7861	99	99	13.7232	3	3	2.93612	43	43	3.41082	44	44	6.35314	15	15	4.25118	30	30	2.70376	554		#DIV/0!
contig_868	901	961	961	93.9683	0	0	0	0	0	0	0	0	0	61	61	7.62578	8	8	1.82049	1	1	0.446665	1	1	0.14204	1032		#DIV/0!
contig_869	1479	43	43	2.56143	9	9	1.60076	16	16	2.12942	1	1	0.939663	59	59	4.49327	10	10	1.3863	8	8	2.17685	28	28	2.42284	174		#DIV/0!
contig_870	1075	522	522	42.7804	509	509	124.555	645	645	118.103	44	44	56.8833	521	521	54.5894	268	268	51.1153	429	429	160.604	767	767	91.3109	3705		#DIV/0!
contig_871	875	3208	3208	323.005	933	933	280.496	1344	1344	302.343	35	35	55.5905	519	519	66.8095	1364	1364	319.617	627	627	288.381	303	303	44.317	8333		#DIV/0!
contig_872	2413	903	903	32.9696	81	81	8.8304	294	294	23.9827	36	36	20.7341	498	498	23.2462	299	299	25.4061	89	89	14.8436	483	483	25.6168	2683		#DIV/0!
contig_873	972	255	255	23.113	132	132	35.724	100	100	20.2508	45	45	64.3408	498	498	57.7088	121	121	25.5237	66	66	27.3265	537	537	70.7039	1754		#DIV/0!
contig_874	3839	636	636	14.5956	122	122	8.35978	184	184	9.43428	14	14	5.06816	243	243	7.12963	221	221	11.8032	57	57	5.97535	220	220	7.33399	1697		#DIV/0!
contig_875	1111	199	199	15.7805	210	210	49.7231	115	115	20.3748	41	41	51.2873	410	410	41.567	126	126	23.2531	25	25	9.05592	633	633	72.9164	1759		#DIV/0!
contig_876	2123	3514	3514	145.826	2148	2148	266.157	1246	1246	115.525	215	215	140.744	3902	3902	207.022	1333	1333	128.737	630	630	119.426	2639	2639	159.083	15627		#DIV/0!
contig_877	2711	1327	1327	43.1245	243	243	23.5792	323	323	23.4521	24	24	12.3033	491	491	20.4	578	578	43.7142	125	125	18.5561	443	443	20.9127	3554		#DIV/0!
contig_878	2370	1015	1015	37.7312	193	193	21.4221	341	341	28.3214	73	73	42.807	1126	1126	53.5142	287	287	24.8289	115	115	19.5279	956	956	51.6232	4106		#DIV/0!
contig_879	1786	21434	21440	1057.61	3392	3392	499.606	6969	6969	768.065	3610	3611	2809.87	26262	26264	1656.37	7131	7132	818.755	2008	2008	452.469	32753	32761	2347.53	103577		#DIV/0!
contig_880	1206	298	298	21.7697	160	160	34.9	161	161	26.2777	13	13	14.9808	236	236	22.0416	90	90	15.301	83	83	27.6973	214	214	22.7092	1255		#DIV/0!
contig_881	695	1738	1738	220.317	63	63	23.8456	49	49	13.8778	175	175	349.94	1925	1925	311.979	164	164	48.3819	15	15	8.68587	915	915	168.489	5044		#DIV/0!
contig_882	1131	121	121	9.42553	19	19	4.4192	31	31	5.39521	46	46	56.5243	594	594	59.1566	36	36	6.52626	5	5	1.77916	271	271	30.665	1123		#DIV/0!
contig_883	674	573	573	74.8993	1095	1095	427.373	578	578	168.802	494	494	1018.61	4473	4473	747.512	721	721	219.331	150	150	89.565	3834	3834	727.994	11918		#DIV/0!
contig_884	1846	1523	1523	72.6861	6	6	0.855012	35	35	3.73203	10	10	7.5285	715	715	43.6268	242	242	26.8787	14	14	3.05213	65	65	4.50627	2610		#DIV/0!
contig_885	2102	393	393	16.4719	173	173	21.6504	252	252	23.5981	39	39	25.7853	1635	1635	87.6121	177	177	17.2649	92	92	17.6142	360	360	21.9182	3121		#DIV/0!
contig_886	1219	164	164	11.8529	146	146	31.5066	66	66	10.6573	9	9	10.2607	357	357	32.9871	86	86	14.465	24	24	7.92345	262	262	27.5064	1114		#DIV/0!
contig_887	868	677	677	68.715	116	116	35.1553	321	321	72.7938	15	15	24.0166	126	126	16.3505	306	306	72.2813	80	80	37.0917	110	110	16.2184	1751		#DIV/0!
contig_888	1488	69	69	4.08535	3	3	0.530361	20	20	2.64567	1	1	0.933979	12	12	0.908359	18	18	2.48024	14	14	3.78645	8	8	0.688054	145		#DIV/0!
contig_889	1676	308	308	16.1905	66	66	10.3591	112	112	13.1539	7	7	5.80449	173	173	11.6266	106	106	12.9675	27	27	6.48331	147	147	11.2248	946		#DIV/0!
contig_890	811	273	273	29.6568	42	42	13.6233	57	57	13.8345	6	6	10.2818	148	148	20.5551	81	81	20.478	31	31	15.3832	134	134	21.1456	772		#DIV/0!
contig_891	1639	264	264	14.1908	103	103	16.5315	112	112	13.4508	8	8	6.78346	160	160	10.9956	81	81	10.1328	43	43	10.5584	131	131	10.2289	902		#DIV/0!
contig_892	680	159	159	20.6002	64	64	24.7585	78	78	22.5785	8	8	16.3501	183	183	30.3125	74	74	22.3124	30	30	17.7549	147	147	27.6659	743		#DIV/0!
contig_893	1368	60	60	3.8641	12	12	2.30753	7	7	1.00721	11	11	11.175	98	98	8.06899	23	23	3.4472	11	11	3.23604	101	101	9.44867	323		#DIV/0!
contig_894	3437	2196	2196	56.2906	697	697	53.3465	1217	1217	69.6979	28	28	11.3219	437	437	14.3213	1090	1090	65.0236	368	368	43.0899	232	232	8.63861	6265		#DIV/0!
contig_895	705	4276	4276	534.357	1436	1436	535.819	4331	4331	1209.23	91	91	179.388	1866	1866	298.127	2754	2754	800.938	1387	1387	791.761	709	709	128.704	16850		#DIV/0!
contig_896	1420	4865	4865	301.84	765	765	141.718	2398	2398	332.407	122	122	119.402	1484	1484	117.713	2692	2692	388.697	925	925	262.156	1304	1304	117.524	14555		#DIV/0!
contig_897	4875	399	399	7.21076	124	124	6.69114	111	111	4.48185	19	19	5.41651	340	340	7.85567	110	110	4.62639	49	49	4.04509	283	283	7.42929	1435		#DIV/0!
contig_898	656	1275	1275	171.234	286	286	114.687	578	578	173.433	24	24	50.8449	359	359	61.641	584	584	182.53	109	109	66.8697	163	163	31.7994	3378		#DIV/0!
contig_899	3803	260	260	6.02324	264	264	18.2612	92	92	4.76179	136	136	49.6996	2542	2542	75.2884	115	115	6.20006	53	53	5.60862	2670	2670	89.8505	6132		#DIV/0!
contig_900	2565	140	140	4.80865	38	38	3.89717	42	42	3.22308	15	15	8.12726	152	152	6.67475	55	55	4.39642	15	15	2.35348	139	139	6.93526	596		#DIV/0!
contig_901	1398	726	726	45.7522	74	74	13.9244	110	110	15.488	10	10	9.94107	206	206	16.5974	116	116	17.0128	48	48	13.8179	138	138	12.633	1428		#DIV/0!
contig_902	2181	2005	2005	80.9919	888	888	107.105	2345	2345	211.639	31	31	19.7536	244	244	12.6012	1107	1107	104.068	1218	1218	224.749	352	352	20.6549	8190		#DIV/0!
contig_903	1203	596	596	43.6479	131	131	28.6456	215	215	35.1789	26	26	30.0364	361	361	33.8003	175	175	29.8261	89	89	29.7736	248	248	26.3828	1841		#DIV/0!
contig_904	1621	165	165	8.96776	163	163	26.4519	103	103	12.5073	40	40	34.2939	591	591	41.0661	79	79	9.99236	33	33	8.1929	736	736	58.1073	1910		#DIV/0!
contig_905	1862	356	357	16.8916	167	167	23.5934	202	202	21.3541	9	9	6.71743	248	248	15.0021	112	112	12.3328	65	65	14.0488	181	181	12.4404	1341		#DIV/0!
contig_906	631	980	980	136.829	13	13	5.4196	701	701	218.674	0	0	0	19	19	3.39159	492	492	159.867	203	203	129.471	64	64	12.9803	2472		#DIV/0!
contig_907	1614	1472	1472	80.3502	12	12	1.95583	666	666	81.2231	2	2	1.72213	30	30	2.09361	718	718	91.2106	220	220	54.8562	81	81	6.42269	3201		#DIV/0!
contig_908	1463	4826	4826	290.62	2517	2517	452.576	1009	1009	135.755	136	136	129.192	5454	5454	419.904	1409	1409	197.465	758	758	208.512	2065	2065	180.639	18174		#DIV/0!
contig_909	835	154	154	16.2486	16	16	5.04065	52	52	12.2582	1	1	1.66438	23	23	3.10256	25	25	6.13872	12	12	5.78364	2	2	0.306534	285		#DIV/0!
contig_910	524	496	496	83.3937	38	38	19.0768	109	109	40.9453	18	18	47.7399	369	369	79.3184	262	262	102.517	40	40	30.721	168	168	41.0311	1500		#DIV/0!
contig_911	1414	7804	7804	486.24	641	641	119.251	1711	1711	238.182	42	42	41.28	1000	1000	79.6581	1918	1918	278.114	904	904	257.292	831	831	75.212	14851		#DIV/0!
contig_912	1933	198	198	9.02436	52	52	7.0766	108	108	10.9977	2	2	1.43793	71	71	4.13719	88	88	9.33415	28	28	5.82952	48	48	3.17793	595		#DIV/0!
contig_913	2686	145	145	4.75603	15	15	1.46906	36	36	2.63819	5	5	2.58705	81	81	3.39671	35	35	2.67169	27	27	4.04543	85	85	4.04994	429		#DIV/0!
contig_914	1757	858	858	43.0228	391	391	58.5407	731	731	81.8945	26	26	20.5656	729	729	46.7342	808	808	94.2896	281	281	64.3638	837	837	60.9662	4661		#DIV/0!
contig_915	838	113	113	11.88	30	30	9.41738	40	40	9.39561	61	61	101.164	304	304	40.861	26	26	6.36141	7	7	3.36171	259	259	39.5541	840		#DIV/0!
contig_916	729	954	954	115.293	71	71	25.6203	186	186	50.222	7	7	13.3448	150	150	23.1762	316	316	88.8758	60	60	33.1231	19	19	3.33551	1763		#DIV/0!
contig_917	2046	1969	1969	84.7858	438	438	56.3146	652	652	62.7265	52	52	35.3214	1155	1155	63.5851	784	784	78.566	382	382	75.1389	758	758	47.4132	6190		#DIV/0!
contig_918	894	5214	5214	513.826	280	280	82.3898	131	131	28.8432	226	226	351.327	3782	3782	476.5	339	339	77.7475	57	57	25.6593	2540	2540	363.607	12569		#DIV/0!
contig_919	856	191	191	19.6581	249	249	76.5206	74	74	17.0164	83	83	134.755	660	660	86.8459	85	85	20.3596	31	31	14.5745	731	731	109.29	2104		#DIV/0!
contig_920	675	1348	1348	175.942	213	213	83.0097	546	546	159.22	91	91	187.36	1409	1409	235.118	615	615	186.808	167	167	99.5679	945	945	179.169	5334		#DIV/0!
contig_921	1727	90	90	4.59127	22	22	3.35107	92	92	10.4859	2	2	1.60945	55	55	3.58715	32	32	3.79911	25	25	5.82579	42	42	3.11238	360		#DIV/0!
contig_922	833	108	108	11.4225	6	6	1.89478	67	67	15.8321	6	6	10.0103	33	33	4.46219	45	45	11.0762	23	23	11.1119	30	30	4.60905	318		#DIV/0!
contig_923	5006	719	719	12.6538	149	149	7.82976	231	231	9.08302	26	26	7.2181	439	439	9.87763	271	271	11.0995	52	52	4.18041	321	321	8.20635	2208		#DIV/0!
contig_924	763	5447	5447	628.949	1746	1746	601.967	5258	5258	1356.45	65	65	118.394	1211	1211	178.772	3900	3900	1048.01	3928	3928	2071.83	578	578	96.948	22133		#DIV/0!
contig_925	1433	233	233	14.3249	66	66	12.1158	84	84	11.5383	17	17	16.4871	174	174	13.6767	85	85	12.1618	49	49	13.7612	191	191	17.0578	899		#DIV/0!
contig_926	1479	2756	2756	164.17	792	792	140.867	1466	1466	195.108	72	72	67.6557	692	692	52.7008	1207	1207	167.326	861	861	234.284	664	664	57.456	8510		#DIV/0!
contig_927	1878	2820	2820	132.293	457	457	64.0138	1038	1038	108.795	65	65	48.1014	940	940	56.3782	1145	1145	125.007	363	363	77.7889	986	986	67.1919	7814		#DIV/0!
contig_928	1691	339	339	17.662	68	68	10.5784	300	300	34.921	32	32	26.2994	239	239	15.9196	212	212	25.7049	72	72	17.1355	218	218	16.4987	1480		#DIV/0!
contig_929	545	176	176	28.4511	41	41	19.7897	33	33	11.9186	13	13	33.1503	311	311	64.2751	49	49	18.4342	15	15	11.0765	252	252	59.1752	890		#DIV/0!
contig_930	1032	20609	20609	1759.38	1962	1962	500.118	13746	13746	2621.84	88	88	118.507	716	716	78.147	12525	12525	2488.41	2792	2792	1088.79	295	295	36.5829	52733		#DIV/0!
contig_931	2857	1005	1005	30.9912	268	268	24.6762	339	339	23.356	86	86	41.8339	1132	1132	44.6288	319	319	22.8931	115	115	16.1992	910	910	40.7631	4174		#DIV/0!
contig_932	4121	8038	8038	171.842	2207	2207	140.881	1821	1821	86.9794	399	399	134.558	7419	7419	202.778	2288	2288	113.835	546	546	53.3208	4625	4625	143.63	27343		#DIV/0!
contig_933	1353	443	443	28.8462	149	149	28.9695	401	401	58.3385	11	11	11.2989	118	118	9.82343	237	237	35.9149	77	77	22.9034	111	111	10.4993	1547		#DIV/0!
contig_934	1955	332	332	14.9615	109	109	14.6667	123	123	12.3842	55	55	39.0981	600	600	34.5687	112	112	11.7461	56	56	11.5278	550	550	36.0041	1937		#DIV/0!
contig_935	1601	50	50	2.75145	10	10	1.64309	25	25	3.07367	1	1	0.868058	24	24	1.68849	24	24	3.07358	5	5	1.25686	34	34	2.71784	173		#DIV/0!
contig_936	1868	3691	3691	174.08	1426	1426	200.815	2772	2772	292.096	7	7	5.20789	94	94	5.668	2446	2446	268.475	1248	1248	268.871	95	95	6.50852	11779		#DIV/0!
contig_937	1005	147	147	12.8865	27	27	7.06725	67	67	13.1225	7	7	9.67993	43	43	4.81927	66	66	13.4649	17	17	6.80753	26	26	3.31088	400		#DIV/0!
contig_938	1996	157	157	6.92982	31	31	4.08558	189	189	18.6385	3	3	2.08882	36	36	2.03152	80	80	8.21776	96	96	19.3561	55	55	3.52645	647		#DIV/0!
contig_939	837	1427	1427	150.204	82	82	25.7716	43	43	10.1123	77	77	127.851	1227	1228	165.254	106	106	25.966	65	65	31.2532	722	722	110.394	3750		#DIV/0!
contig_940	1843	1085	1085	51.8665	232	232	33.1143	392	392	41.8668	279	279	210.387	2919	2919	178.397	397	397	44.1661	116	116	25.3302	1930	1930	134.019	7350		#DIV/0!
contig_941	3050	1872	1872	54.0741	205	205	17.681	319	319	20.5873	96	96	43.7433	1386	1386	51.185	445	445	29.9147	166	166	21.9036	1013	1013	42.5055	5502		#DIV/0!
contig_942	2023	633	633	27.5671	247	247	32.1184	238	238	23.1574	20	20	13.7396	460	460	25.6119	279	279	28.2769	129	129	25.6626	275	275	17.3969	2281		#DIV/0!
contig_943	1934	1405	1405	64.0034	386	386	52.503	237	237	24.1213	112	112	80.4826	1335	1335	77.7506	350	350	37.1053	86	86	17.8957	1310	1310	86.6863	5221		#DIV/0!
contig_944	806	32	32	3.49782	12	12	3.91651	8	8	1.95373	2	2	3.44854	34	34	4.75141	17	17	4.32452	3	3	1.49794	43	43	6.82761	151		#DIV/0!
contig_945	1620	7135	7135	388.027	849	849	137.862	6371	6371	774.108	72	72	61.7672	677	677	47.0709	4550	4550	575.865	2287	2287	568.143	511	511	40.3684	22452		#DIV/0!
contig_946	686	909	909	116.741	516	516	197.869	1239	1239	355.514	35	35	70.9062	638	638	104.755	453	453	135.394	1153	1153	676.413	675	675	125.926	5618		#DIV/0!
contig_947	3119	165	165	4.6607	72	72	6.07253	77	77	4.85942	23	23	10.2483	179	179	6.46423	61	61	4.00995	15	15	1.93545	155	155	6.35992	747		#DIV/0!
contig_948	1304	384	384	25.944	5	5	1.00866	199	199	30.0389	11	11	11.7234	56	56	4.83715	151	151	23.7423	76	76	23.4554	17	17	1.66843	899		#DIV/0!
contig_949	849	1627	1627	168.835	129	129	39.9701	729	729	169.016	28	28	45.8343	380	380	50.4144	977	977	235.945	397	397	188.187	75	75	11.3055	4342		#DIV/0!
contig_950	1012	12	12	1.04468	0	0	0	7	7	1.36153	0	0	0	12	12	1.33561	4	4	0.810408	0	0	0	6	6	0.758763	41		#DIV/0!
contig_951	1593	1790	1790	98.9966	253	253	41.779	368	368	45.4717	147	147	128.245	1576	1576	111.434	507	507	65.2554	90	90	22.737	1145	1145	91.9868	5876		#DIV/0!
contig_952	1536	1509	1509	86.5528	168	168	28.7721	665	665	85.2196	49	49	44.3348	481	481	35.2722	669	669	89.3016	283	283	74.1484	439	439	36.5771	4263		#DIV/0!
contig_953	1953	8366	8366	377.397	2168	2168	292.018	5755	5755	580.032	51	51	36.2918	479	479	27.6256	3941	3941	413.741	3568	3568	735.24	399	399	26.1461	24727		#DIV/0!
contig_954	1527	30089	30089	1736.01	5951	5951	1025.19	10153	10153	1308.77	2119	2119	1928.56	17164	17164	1266.07	12458	12458	1672.76	5170	5170	1362.57	15646	15646	1311.29	98750		#DIV/0!
contig_955	895	1987	1987	195.595	783	783	230.14	935	935	205.635	45	45	69.8763	813	813	102.317	783	783	179.375	368	368	165.475	482	482	68.9223	6196		#DIV/0!
contig_956	807	192	192	20.9609	35	35	11.409	62	62	15.1226	7	7	12.0549	154	154	21.4944	72	72	18.2929	22	22	10.9712	84	84	13.3211	628		#DIV/0!
contig_957	1691	1763	1763	91.8526	25	25	3.8891	214	214	24.9103	8	8	6.57486	179	179	11.9231	358	358	43.4074	93	93	22.1333	5	5	0.378409	2645		#DIV/0!
contig_958	3917	346	346	7.78225	86	86	5.77561	138	138	6.93481	15	15	5.32204	221	221	6.35503	117	117	6.1243	45	45	4.62345	178	178	5.8157	1146		#DIV/0!
contig_959	4502	1594	1594	31.1936	1387	1387	81.0446	1038	1038	45.3838	383	383	118.232	3359	3359	84.0395	961	961	43.7665	555	555	49.6129	6792	6792	193.076	16069		#DIV/0!
contig_960	3513	355	355	8.90293	261	261	19.5441	176	176	9.86151	42	42	16.6154	611	611	19.5903	189	189	11.0308	63	63	7.21721	576	576	20.9836	2273		#DIV/0!
contig_961	1787	390	390	19.2275	23	23	3.38576	112	112	12.3368	6	6	4.66624	140	140	8.82435	95	95	10.8999	45	45	10.1343	98	98	7.01838	909		#DIV/0!
contig_962	1509	5007	5007	292.329	506	506	88.2093	1113	1113	145.183	231	231	212.747	1925	1925	143.688	1802	1802	244.844	382	382	101.878	1403	1403	118.988	12369		#DIV/0!
contig_963	667	837	837	110.556	195	195	76.9063	511	511	150.801	57	57	118.765	810	810	136.785	325	325	99.9037	96	96	57.9232	621	621	119.152	3452		#DIV/0!
contig_964	1743	268	268	13.5463	35	35	5.28231	168	168	18.9723	4	4	3.18935	57	57	3.68347	79	79	9.29296	68	68	15.7007	56	56	4.11175	735		#DIV/0!
contig_965	1737	1980	1980	100.426	253	253	38.3154	531	531	60.1733	23	23	18.4021	538	538	34.8868	830	830	97.9721	256	256	59.3126	238	238	17.5353	4649		#DIV/0!
contig_966	4528	695	695	13.5226	271	271	15.744	392	392	17.0407	53	53	16.2671	569	569	14.1542	278	278	12.5882	88	88	7.82137	433	433	12.2382	2779		#DIV/0!
contig_967	944	32	32	2.98649	56	56	15.6052	11	11	2.29366	0	0	0	33	33	3.9375	12	12	2.60635	11	11	4.68951	8	8	1.08456	163		#DIV/0!
contig_968	4201	776	776	16.2739	311	311	19.4742	205	205	9.60528	78	78	25.8037	1243	1243	33.3271	289	289	14.1049	82	82	7.85539	1050	1050	31.9869	4034		#DIV/0!
contig_969	802	890	890	97.7684	411	411	134.809	417	417	102.346	59	59	102.239	852	852	119.659	367	367	93.8244	150	150	75.2703	636	636	101.489	3782		#DIV/0!
contig_970	2200	8487	8487	339.871	2654	2654	317.345	6057	6057	541.931	253	253	159.823	1983	1983	101.526	5296	5296	493.571	2343	2343	428.604	1290	1290	75.0417	28363		#DIV/0!
contig_971	1126	671	671	52.5009	571	571	133.398	401	401	70.0995	75	75	92.5685	1437	1437	143.747	241	241	43.8837	95	95	33.9541	510	510	57.9652	4001		#DIV/0!
contig_972	611	7939	7939	1144.74	6607	6607	2844.57	10426	10426	3358.81	819	819	1862.87	6224	6224	1147.38	8942	8942	3000.67	4370	4370	2878.37	2202	2202	461.224	47529		#DIV/0!
contig_973	1345	191	191	12.5111	137	137	26.7948	73	73	10.6834	58	58	59.9302	477	477	39.9462	123	123	18.7502	50	50	14.9608	502	502	47.7658	1611		#DIV/0!
contig_974	1385	250	250	15.9028	56	56	10.6363	112	112	15.9176	11	11	11.0378	143	143	11.6296	100	100	14.8038	55	55	15.9816	158	158	14.5997	885		#DIV/0!
contig_975	1895	440	440	20.4563	214	214	29.7069	256	256	26.5913	9	9	6.60045	270	270	16.0485	113	113	12.2263	108	108	22.9362	239	239	16.1408	1649		#DIV/0!
contig_976	1833	821	821	39.4606	112	112	16.0734	258	258	27.7055	14	14	10.6147	481	481	29.5571	440	440	49.2169	127	127	27.8836	701	701	48.9431	2954		#DIV/0!
contig_977	567	253	253	39.3116	157	157	72.8399	136	136	47.2133	44	44	107.847	671	671	133.296	128	128	46.2862	66	66	46.8455	536	536	120.981	1991		#DIV/0!
contig_978	1435	13300	13300	816.55	4453	4453	816.307	9100	9100	1248.24	333	333	322.502	2190	2190	171.898	8447	8447	1206.91	3935	3935	1103.57	1310	1310	116.83	43068		#DIV/0!
contig_979	768	593	593	68.0262	174	174	59.5993	188	188	48.1843	84	84	152.005	605	605	88.7306	212	212	56.5977	100	100	52.4017	784	784	130.644	2740		#DIV/0!
contig_980	1552	1979	1979	112.341	1709	1709	289.67	816	816	103.492	350	350	313.413	5325	5325	386.462	849	849	112.161	327	327	84.7936	3067	3067	252.905	14422		#DIV/0!
contig_981	635	1893	1893	262.639	687	687	284.601	431	431	133.602	251	251	549.339	3519	3519	624.201	1784	1784	576.03	186	186	117.882	1451	1451	292.435	10202		#DIV/0!
contig_982	1829	630	630	30.3466	76	76	10.9308	129	129	13.8831	74	74	56.2287	641	641	39.4751	154	154	17.2636	32	32	7.04114	614	614	42.9626	2350		#DIV/0!
contig_983	1556	1560	1560	88.3279	319	319	53.9304	509	510	64.5163	54	54	48.2308	828	828	59.9377	430	430	56.6608	116	116	30.0023	570	570	46.8814	4387		#DIV/0!
contig_984	1581	1090	1090	60.7404	325	325	54.076	465	465	57.8935	91	91	79.9926	773	773	55.0715	367	367	47.5947	95	95	24.1824	613	613	49.6209	3819		#DIV/0!
contig_985	1712	199	199	10.2408	154	154	23.663	88	88	10.1178	9	9	7.30599	168	168	11.0531	71	71	8.50313	15	15	3.5261	134	134	10.017	838		#DIV/0!
contig_986	1548	134	134	7.62635	39	39	6.62745	61	61	7.75654	18	18	16.16	188	188	13.6794	59	59	7.81457	20	20	5.19955	159	159	13.145	678		#DIV/0!
contig_987	1680	107	107	5.61122	52	52	8.1423	82	82	9.60757	6	6	4.96343	42	42	2.81591	40	40	4.88174	31	31	7.42607	30	30	2.28532	390		#DIV/0!
contig_988	2315	463	463	17.6203	164	164	18.6357	192	192	16.3252	5	5	3.00164	152	152	7.39557	205	205	18.1563	82	82	14.2551	164	164	9.06627	1427		#DIV/0!
contig_989	1503	1401	1401	82.1225	256	256	44.8058	364	364	47.6707	40	40	36.9863	782	782	58.6039	362	362	49.3826	192	192	51.4102	521	521	44.3623	3918		#DIV/0!
contig_990	629	350	350	49.023	116	116	48.5132	220	220	68.8464	28	28	61.8654	430	430	77.0011	153	153	49.8729	71	71	45.427	404	404	82.199	1772		#DIV/0!
contig_991	2108	260	260	10.8664	190	190	23.7102	108	108	10.0847	24	24	15.8227	417	417	22.2815	98	98	9.5319	65	65	12.4094	378	378	22.9486	1540		#DIV/0!
contig_992	1315	2775	2775	185.917	233	233	46.6104	554	554	82.9264	21	21	22.1939	782	782	66.9823	713	713	111.17	308	308	94.2609	390	390	37.9555	5776		#DIV/0!
contig_993	1755	22487	22488	1128.9	700	700	104.924	3759	3759	421.603	431	431	341.303	3279	3279	210.447	9454	9454	1104.49	1870	1870	428.816	906	906	66.0673	42887		#DIV/0!
contig_994	3827	351	351	8.08038	245	245	16.8407	103	103	5.2977	46	46	16.7047	737	737	21.6914	129	129	6.91123	34	34	3.57542	679	679	22.7063	2324		#DIV/0!
contig_995	5089	807	807	13.9709	197	197	10.1833	299	299	11.5651	30	30	8.19274	433	433	9.58373	291	291	11.7242	79	79	6.24743	347	347	8.72635	2483		#DIV/0!
contig_996	517	377	377	64.2442	107	107	54.4435	150	150	57.1097	119	119	319.887	1345	1345	293.029	266	266	105.491	44	44	34.2507	802	802	198.527	3210		#DIV/0!
contig_997	1851	556	556	26.4637	193	193	27.4286	166	166	17.6527	52	52	39.0425	598	598	36.3893	188	188	20.8245	77	77	16.7414	510	510	35.2614	2340		#DIV/0!
contig_998	6103	445	445	6.42391	134	134	5.77583	153	153	4.93466	28	28	6.3761	437	437	8.06524	175	175	5.87921	68	68	4.48407	405	405	8.49273	1845		#DIV/0!
contig_999	2321	696	696	26.419	178	178	20.1743	201	201	17.0463	31	31	18.5621	485	485	23.5367	239	239	21.1129	70	70	12.1375	490	490	27.0182	2390		#DIV/0!
contig_1000	2860	3106	3106	95.6794	2663	2663	244.939	485	485	33.3799	191	191	92.8127	10037	10037	395.291	847	847	60.7214	221	221	31.098	981	981	43.8974	18531		#DIV/0!
contig_1001	505	54	54	9.42075	10	10	5.20909	79	79	30.7925	1	1	2.752	7	7	1.5613	27	27	10.9622	30	30	23.9076	1	1	0.253422	209		#DIV/0!
contig_1002	940	614	614	57.5471	227	227	63.5259	359	359	75.1754	6	6	8.87082	99	99	11.8628	429	429	93.5737	130	130	55.6573	67	67	9.12184	1931		#DIV/0!
contig_1003	1514	111	111	6.45922	35	35	6.08128	43	43	5.59051	5	5	4.5897	163	163	12.1266	36	36	4.87529	17	17	4.51887	40	40	3.38119	450		#DIV/0!
contig_1004	1419	498	498	30.9193	75	75	13.9037	301	301	41.7535	16	16	15.6703	171	171	13.5735	246	246	35.5449	134	134	38.004	113	113	10.1913	1554		#DIV/0!
contig_1005	2908	2740	2740	83.0117	941	941	85.1232	1072	1072	72.562	301	301	143.851	2692	2692	104.27	1136	1136	80.0955	619	619	85.6649	3379	3379	148.706	12880		#DIV/0!
contig_1006	1872	935	935	44.0036	230	230	32.3203	343	343	36.0659	23	23	17.0751	240	240	14.4406	289	289	31.6531	134	134	28.8075	219	219	14.9718	2413		#DIV/0!
contig_1007	871	3756	3756	379.918	1516	1516	457.861	2326	2326	525.655	81	81	129.243	986	986	127.508	1495	1495	351.923	888	888	410.3	843	843	123.864	11891		#DIV/0!
contig_1008	859	5426	5426	556.506	1612	1612	493.656	4389	4389	1005.73	87	87	140.756	1007	1007	132.043	3416	3416	815.359	2579	2579	1208.27	626	626	93.2646	19142		#DIV/0!
contig_1009	3374	161	161	4.20401	13	13	1.01356	40	40	2.33359	3	3	1.23571	112	112	3.73897	62	62	3.76765	11	11	1.31206	71	71	2.69308	473		#DIV/0!
contig_1010	929	14813	14813	1404.79	5	5	1.41582	6	6	1.27129	14	14	20.9437	25	25	3.03112	54	54	11.918	4	4	1.73281	0	0	0	14921		#DIV/0!
contig_1011	1557	2666	2666	150.853	364	364	61.4987	1157	1157	146.269	28	28	24.9925	575	575	41.5966	1230	1230	161.972	444	444	114.763	785	785	64.5233	7249		#DIV/0!
contig_1012	586	75	76	11.4261	18	18	8.08031	79	79	26.5362	4	4	9.48643	78	78	14.9926	56	56	19.5936	14	14	9.61473	46	46	10.0461	371		#DIV/0!
contig_1013	3294	895	895	23.9377	222	222	17.7289	433	433	25.8746	74	74	31.2211	486	486	16.6185	396	396	24.6488	84	84	10.2627	456	456	17.7165	3046		#DIV/0!
contig_1014	577	1228	1228	187.502	297	297	135.405	749	749	255.514	18	18	43.3548	171	171	33.381	671	671	238.435	192	192	133.916	104	104	23.0671	3430		#DIV/0!
contig_1015	2375	112	112	4.15468	22	22	2.43676	50	50	4.14396	2	2	1.17033	51	51	2.41872	45	45	3.88484	8	8	1.35561	26	26	1.40102	316		#DIV/0!
contig_1016	3013	451	451	13.1874	319	319	27.8512	127	127	8.29686	42	42	19.3727	716	716	26.7666	166	166	11.2962	39	39	5.20922	621	621	26.3772	2481		#DIV/0!
contig_1017	5090	1253	1253	21.6878	346	346	17.8818	528	528	20.4186	171	171	46.6894	955	955	21.1332	745	745	30.0098	367	367	29.0172	623	623	15.6641	4988		#DIV/0!
contig_1018	1954	273	273	12.3089	126	126	16.9629	58	58	5.84268	22	22	15.6473	339	339	19.5413	57	57	5.98101	35	35	7.20859	138	138	9.03837	1048		#DIV/0!
contig_1019	1239	2187	2187	155.511	441	441	93.6311	777	777	123.441	135	135	151.427	1795	1795	163.182	920	920	152.244	322	322	104.59	1117	1117	115.377	7694		#DIV/0!
contig_1020	731	150	150	18.0783	28	28	10.0761	40	40	10.7709	8	8	15.2094	79	79	12.1728	38	38	10.6584	13	13	7.15703	35	35	6.12754	391		#DIV/0!
contig_1021	1824	7319	7319	353.517	45	45	6.48994	48	48	5.17995	3	3	2.28579	27	27	1.66732	327	327	36.7576	35	35	7.72236	24	24	1.68392	7828		#DIV/0!
contig_1022	1808	3125	3125	152.277	265	265	38.5567	122	122	13.2822	4	4	3.07469	259	259	16.1354	463	463	52.5057	75	75	16.6944	21	21	1.48647	4334		#DIV/0!
contig_1023	1034	1942	1942	165.467	253	253	64.3655	288	288	54.8253	45	45	60.4828	2193	2193	238.89	280	280	55.5216	98	98	38.1428	2412	2412	298.533	7511		#DIV/0!
contig_1024	1038	4517	4517	383.385	940	940	238.223	418	418	79.2662	58	58	77.6553	1172	1172	127.177	997	997	196.935	195	195	75.6039	475	475	58.5642	8772		#DIV/0!
contig_1025	990	1559	1559	138.737	326	326	86.6234	476	476	94.6413	25	25	35.095	312	312	35.4976	391	391	80.9778	141	141	57.318	136	136	17.5808	3366		#DIV/0!
contig_1026	1748	529	529	26.6623	87	87	13.0927	111	111	12.4994	17	17	13.516	316	316	20.3622	148	148	17.3598	52	52	11.9721	250	250	18.3035	1510		#DIV/0!
contig_1027	1650	1316	1316	70.2676	371	371	59.1484	732	732	87.3245	11	11	9.26508	142	142	9.69356	457	457	56.788	295	295	71.9523	111	111	8.60943	3435		#DIV/0!
contig_1028	1659	295	295	15.666	59	59	9.35532	133	133	15.7803	27	27	22.6182	322	322	21.8619	122	122	15.0778	33	33	8.00524	249	249	19.2083	1240		#DIV/0!
contig_1029	783	814	814	91.5895	2	2	0.671925	0	0	0	1	1	1.77492	749	749	107.746	10	10	2.61856	1	1	0.513979	14	14	2.28824	1591		#DIV/0!
contig_1030	2197	130	130	5.2131	36	36	4.31048	98	98	8.78021	32	32	20.2423	288	288	14.7653	54	54	5.03951	35	35	6.41128	397	397	23.1258	1070		#DIV/0!
contig_1031	5330	16650	16650	275.214	3262	3262	160.994	6875	6875	253.895	170	170	44.3263	1707	1707	36.0733	9305	9305	357.943	3580	3580	270.31	988	988	23.7228	42537		#DIV/0!
contig_1032	3917	458	458	10.3014	403	403	27.0648	137	137	6.88456	104	104	36.8995	1163	1163	33.443	194	194	10.1548	78	78	8.01397	1084	1084	35.417	3621		#DIV/0!
contig_1033	1269	25	25	1.73565	2	2	0.414592	14	14	2.17158	1	1	1.09516	14	14	1.24264	5	5	0.807853	2	2	0.634271	13	13	1.31104	76		#DIV/0!
contig_1034	2866	1094	1094	33.6298	99	99	9.08682	249	249	17.1014	7	7	3.39439	276	276	10.8471	321	321	22.9643	102	102	14.3229	146	146	6.51947	2294		#DIV/0!
contig_1035	1406	615	615	38.5365	213	213	39.8517	372	372	52.0795	8	8	7.9076	113	113	9.05258	242	242	35.2902	122	122	34.9206	109	109	9.92149	1794		#DIV/0!
contig_1036	1539	8260	8260	472.851	1871	1871	319.807	4456	4456	569.922	1144	1144	1033.06	6713	6713	491.312	5127	5127	683.044	2294	2294	599.876	4497	4497	373.955	34362		#DIV/0!
contig_1037	1425	771	771	47.6675	210	210	38.7666	419	419	57.8773	15	15	14.6291	222	222	17.5476	379	379	54.5316	155	155	43.7747	230	230	20.6561	2401		#DIV/0!
contig_1038	1983	614	614	27.279	448	448	59.4303	123	123	12.2093	369	369	258.609	4233	4233	240.439	154	154	15.9229	31	31	6.29138	4276	4276	275.963	10248		#DIV/0!
contig_1039	1079	161	161	13.1458	29	29	7.07016	48	48	8.75646	12	12	15.4561	131	131	13.6751	41	41	7.79088	19	19	7.08662	85	85	10.0817	526		#DIV/0!
contig_1040	761	5146	5146	595.755	263	263	90.9126	807	807	208.736	96	96	175.318	1043	1043	154.376	1358	1358	365.881	523	523	276.582	722	722	121.419	9958		#DIV/0!
contig_1041	1660	1021	1021	54.1877	206	206	32.6447	401	401	47.5494	67	67	56.0928	762	762	51.7042	372	372	45.9472	172	172	41.6991	704	704	54.275	3705		#DIV/0!
contig_1042	2166	75	75	3.0506	14	14	1.70029	40	40	3.63505	2	2	1.28325	34	34	1.76807	23	23	2.17718	16	16	2.97282	16	16	0.94536	220		#DIV/0!
contig_1043	1336	129	129	8.5068	38	38	7.48221	35	35	5.15668	2	2	2.08048	93	93	7.84071	44	44	6.75259	16	16	4.8197	78	78	7.47177	435		#DIV/0!
contig_1044	1256	1481	1481	103.884	433	433	90.6883	936	936	146.688	20	20	22.13	578	578	51.8343	737	737	120.31	478	478	153.16	427	427	43.5085	5090		#DIV/0!
contig_1045	1915	730	730	33.5844	502	502	68.9585	130	130	13.3624	47	47	34.109	930	930	54.7007	225	225	24.0901	47	47	9.87725	928	928	62.0176	3539		#DIV/0!
contig_1046	2688	789	789	25.8601	97	97	9.49282	289	289	21.163	26	26	13.4426	223	223	9.34447	320	320	24.4087	121	121	18.116	207	207	9.85545	2072		#DIV/0!
contig_1047	1018	1121	1121	97.0154	486	486	125.586	991	991	191.617	21	21	28.6689	423	423	46.8028	389	389	78.3477	697	697	275.545	417	417	52.4232	4545		#DIV/0!
contig_1048	1614	462	462	25.2186	221	221	36.0198	104	104	12.6835	38	38	32.7205	700	700	48.851	156	156	19.8173	55	55	13.7141	716	716	56.7734	2452		#DIV/0!
contig_1049	2003	1137	1137	50.0106	382	382	50.169	658	658	64.6627	161	161	111.708	1388	1388	78.0526	486	486	49.7484	226	226	45.4082	1793	1793	114.561	6231		#DIV/0!
contig_1050	4874	431	431	7.79067	124	124	6.69251	131	131	5.29048	30	30	8.55413	264	264	6.10095	203	203	8.53954	77	77	6.35788	220	220	5.77661	1480		#DIV/0!
contig_1051	3427	341	341	8.76644	15	15	1.15141	72	72	4.13549	12	12	4.8664	264	264	8.67699	92	92	5.50425	23	23	2.70097	234	234	8.73851	1053		#DIV/0!
contig_1052	1976	292	292	13.019	31	31	4.12694	201	201	20.0225	6	6	4.21992	169	169	9.63338	101	101	10.4799	56	56	11.4053	130	130	8.41961	986		#DIV/0!
contig_1053	914	744	744	71.7149	262	262	75.4064	718	718	154.628	10	10	15.2053	257	257	31.6713	267	267	59.8948	690	690	303.815	260	260	36.4051	3208		#DIV/0!
contig_1054	1940	4262	4262	193.551	758	758	102.783	479	479	48.6007	125	125	89.5465	1347	1347	78.2069	798	798	84.3384	136	136	28.2127	1228	1228	81.0088	9133		#DIV/0!
contig_1055	900	407	407	39.8414	93	93	27.1827	77	77	16.8406	30	30	46.3254	447	447	55.9428	43	43	9.79603	45	45	20.1223	1631	1631	231.925	2773		#DIV/0!
contig_1056	1055	302	302	25.2196	345	345	86.024	247	247	46.0843	28	28	36.8847	550	550	58.7204	181	181	35.1763	112	112	42.724	347	347	42.0933	2112		#DIV/0!
contig_1057	1581	1266	1266	70.548	223	223	37.1044	732	732	91.1356	28	28	24.6131	345	345	24.5791	616	616	79.8864	225	225	57.274	195	195	15.7848	3630		#DIV/0!
contig_1058	987	137	137	12.2289	72	72	19.1897	572	573	114.274	0	0	0	15	15	1.7118	139	139	28.875	233	233	95.0048	14	14	1.81529	1183		#DIV/0!
contig_1059	1939	354	354	16.0845	110	110	14.9234	194	194	19.694	18	18	12.9013	238	238	13.8254	170	170	17.9761	55	55	11.4154	288	288	19.0086	1427		#DIV/0!
contig_1060	2100	325	325	13.6347	340	340	42.5905	183	183	17.153	72	72	47.649	737	737	39.53	184	184	17.9648	52	52	9.96531	1108	1108	67.5237	3001		#DIV/0!
contig_1061	1071	9210	9210	757.623	2880	2880	707.385	3464	3464	636.645	180	180	233.573	1872	1872	196.877	4692	4692	898.241	2861	2861	1075.07	1593	1593	190.354	26752		#DIV/0!
contig_1062	1428	361	361	22.2721	146	146	26.8954	165	165	22.7439	54	54	52.554	635	635	50.087	150	150	21.5371	36	36	10.1457	560	560	50.1875	2107		#DIV/0!
contig_1063	2104	1486	1486	62.2237	955	955	119.402	576	576	53.8872	104	104	68.6954	1670	1670	89.4025	587	587	57.2027	255	255	48.7754	1137	1137	69.1593	6770		#DIV/0!
contig_1064	771	4920	4920	562.204	320	320	109.181	1503	1503	383.719	117	117	210.898	1277	1277	186.559	1773	1773	471.497	765	765	399.313	896	896	148.727	11571		#DIV/0!
contig_1065	1720	370	370	18.952	49	49	7.49412	178	178	20.3704	2	2	1.616	34	34	2.22654	153	153	18.2384	63	63	14.7407	46	46	3.42267	895		#DIV/0!
contig_1066	657	64	64	8.58218	33	33	13.213	63	63	18.8749	14	14	29.6144	179	179	30.6879	53	53	16.54	25	25	15.3137	80	80	15.5833	511		#DIV/0!
contig_1067	1523	385	385	22.2712	90	90	15.5452	175	175	22.6176	13	13	11.8627	329	329	24.3318	80	80	10.77	44	44	11.6268	327	327	27.4779	1443		#DIV/0!
contig_1068	1161	1655	1655	125.588	1303	1303	295.233	815	815	138.177	128	128	153.221	2126	2126	206.258	785	785	138.631	417	417	144.548	1936	1936	213.407	9165		#DIV/0!
contig_1069	541	18	18	2.93129	1	1	0.486246	10	10	3.63841	0	0	0	9	9	1.8738	6	6	2.27394	5	5	3.71946	6	6	1.41935	55		#DIV/0!
contig_1070	1061	125	125	10.3795	12	12	2.97522	58	58	10.7602	4	4	5.23944	33	33	3.5033	56	56	10.8217	23	23	8.72407	45	45	5.42791	356		#DIV/0!
contig_1071	1553	2501	2501	141.881	223	223	37.7734	483	483	61.2188	126	126	112.756	1632	1632	118.366	663	663	87.5319	174	174	45.0905	1513	1513	124.682	7315		#DIV/0!
contig_1072	2450	1582	1582	56.8883	1025	1025	110.055	612	612	49.1693	171	171	96.9997	3165	3165	145.508	654	654	54.7313	272	272	44.6796	2758	2758	144.067	10239		#DIV/0!
contig_1073	1532	6781	6781	389.958	500	500	85.8547	1247	1247	160.22	839	839	761.103	10230	10230	752.135	1816	1816	243.042	514	514	135.024	8997	8997	751.579	30924		#DIV/0!
contig_1074	858	1733	1733	177.948	421	421	129.077	388	388	89.013	59	59	95.5663	1422	1422	186.677	427	427	102.039	164	164	76.9243	747	747	111.421	5361		#DIV/0!
contig_1075	3390	1170	1170	30.4067	184	184	14.2781	621	621	36.0579	54	54	22.1378	705	705	23.4244	482	482	29.1522	231	231	27.4233	559	559	21.1032	4006		#DIV/0!
contig_1076	2055	415	415	17.7918	393	393	50.3076	232	232	22.2221	273	273	184.625	2254	2254	123.544	267	267	26.6393	65	65	12.7294	2205	2205	137.32	6104		#DIV/0!
contig_1077	917	108	108	10.3762	7	7	2.00808	51	51	10.9474	0	0	0	1	1	0.122831	97	97	21.6884	19	19	8.33856	4	4	0.558247	287		#DIV/0!
contig_1078	670	160	160	21.0391	93	93	36.5141	273	273	80.2041	10	10	20.7427	203	203	34.1272	99	99	30.2959	184	184	110.522	231	231	44.1238	1253		#DIV/0!
contig_1079	2618	266	266	8.95148	59	59	5.92837	103	103	7.7442	12	12	6.37018	108	108	4.64658	146	146	11.4342	40	40	6.1489	134	134	6.55044	868		#DIV/0!
contig_1080	812	433	433	46.9802	184	184	59.6094	241	241	58.4211	45	45	77.0188	455	455	63.1153	194	194	48.9858	55	55	27.2592	359	359	56.5814	1966		#DIV/0!
contig_1081	888	119	119	11.8064	32	32	9.4796	20	20	4.43329	6	6	9.39028	54	54	6.84952	33	33	7.61948	17	17	7.70447	39	39	5.62066	320		#DIV/0!
contig_1082	1719	10847	10847	555.926	2656	2656	406.448	216	216	24.7336	1726	1726	1395.42	23575	23575	1544.74	856	856	102.099	144	144	33.7127	19158	19158	1426.3	59178		#DIV/0!
contig_1083	1363	5018	5018	324.353	1041	1041	200.913	3411	3411	492.6	56	56	57.0995	769	769	63.5491	2987	2987	449.328	1497	1497	442.011	611	611	57.3695	15390		#DIV/0!
contig_1084	1335	768	768	50.6831	112	112	22.0694	178	178	26.2451	10	10	10.4102	260	260	21.9367	219	219	33.6347	66	66	19.8962	185	185	17.7348	1798		#DIV/0!
contig_1085	1047	135	135	11.3598	80	80	20.1	87	87	16.3562	18	18	23.8927	352	352	37.8682	95	95	18.6038	16	16	6.15007	421	421	51.4601	1204		#DIV/0!
contig_1086	1473	421	421	25.1804	110	110	19.6446	158	158	21.1136	21	21	19.8133	295	295	22.5579	218	218	30.3444	50	50	13.6607	230	230	19.983	1503		#DIV/0!
contig_1087	1316	2232	2232	149.424	490	490	97.9474	702	702	105	37	37	39.0738	284	284	24.3076	613	613	95.5056	196	196	59.9387	105	105	10.211	4659		#DIV/0!
contig_1088	1098	65	65	5.21548	5	5	1.1979	15	15	2.68904	0	0	0	37	37	3.79558	25	25	4.66833	13	13	4.76483	12	12	1.39867	172		#DIV/0!
contig_1089	1379	23	23	1.46942	11	11	2.09837	16	16	2.28383	2	2	2.01561	3	3	0.245039	13	13	1.93287	6	6	1.75103	5	5	0.464025	79		#DIV/0!
contig_1090	793	740	740	82.2132	664	664	220.266	1322	1322	328.146	22	22	38.5558	284	284	40.3389	568	568	146.859	303	303	153.772	332	332	53.5797	4235		#DIV/0!
contig_1091	1226	308	308	22.1331	135	135	28.9665	182	182	29.2206	55	55	62.3466	579	579	53.1946	159	159	26.5908	46	46	15.0999	525	525	54.803	1989		#DIV/0!
contig_1092	2082	7747	7747	327.82	12	12	1.51619	2	2	0.189085	129	129	86.1091	21302	21302	1152.44	137	137	13.4916	1	1	0.193297	259	259	15.9204	29589		#DIV/0!
contig_1093	861	221	221	22.6137	37	37	11.3045	23	23	5.25816	1	1	1.61412	23	23	3.00887	42	42	10.0016	9	9	4.20674	15	15	2.22958	371		#DIV/0!
contig_1094	770	1741	1741	199.201	818	818	279.457	750	750	191.725	531	531	958.394	4292	4292	627.839	679	679	180.802	563	563	294.255	3949	3949	656.345	13323		#DIV/0!
contig_1095	1262	410	410	28.6225	186	186	38.771	205	205	31.9745	9	9	9.91113	99	99	8.83598	205	205	33.3057	64	64	20.4093	55	55	5.57749	1233		#DIV/0!
contig_1096	1520	335	335	19.4171	199	199	34.4399	81	81	10.4894	51	51	46.6302	659	659	48.8338	116	116	15.6473	37	37	9.79636	492	492	41.4245	1970		#DIV/0!
contig_1097	850	3561	3561	369.093	407	407	125.959	418	418	96.798	265	265	433.279	4199	4199	556.424	555	555	133.875	226	226	107.003	2354	2354	354.424	11985		#DIV/0!
contig_1098	2075	935	935	39.6987	84	84	10.6491	813	813	77.1225	25	25	16.7441	222	222	12.0507	669	669	66.1047	270	270	52.3664	193	193	11.9035	3211		#DIV/0!
contig_1099	2682	184	184	6.04424	71	71	6.9639	52	52	3.8164	12	12	6.21817	164	164	6.88754	59	59	4.51042	14	14	2.10076	116	116	5.53522	672		#DIV/0!
contig_1100	2941	2689	2689	80.5524	1464	1464	130.948	354	354	23.6928	137	137	64.739	2905	2905	111.258	314	314	21.8907	158	158	21.6207	2930	2930	127.499	10951		#DIV/0!
contig_1101	2022	1795	1795	78.2107	357	357	46.4451	745	745	72.5244	40	40	27.4928	398	398	22.1708	774	774	78.4845	237	237	47.1709	367	367	23.2285	4713		#DIV/0!
contig_1102	1649	2304	2304	123.096	305	305	48.6555	558	558	66.6074	98	98	82.5935	1408	1408	96.1748	691	691	85.9175	250	250	61.0135	1322	1322	102.6	6936		#DIV/0!
contig_1103	1749	133	134	6.74991	58	58	8.72351	83	83	9.34108	4	4	3.17841	37	37	2.38282	60	60	7.03373	48	48	11.0448	34	34	2.48785	458		#DIV/0!
contig_1104	635	63	63	8.74077	16	16	6.62825	74	74	22.9386	6	6	13.1316	40	40	7.09521	42	42	13.5613	11	11	6.97149	41	41	8.26315	293		#DIV/0!
contig_1105	983	97	97	8.69363	33	33	8.83107	63	63	12.6153	1	1	1.4138	79	79	9.05217	64	64	13.3491	26	26	10.6445	74	74	9.63416	437		#DIV/0!
contig_1106	1534	37	37	2.125	8	8	1.37188	14	14	1.79644	3	3	2.71792	61	61	4.47903	13	13	1.73757	11	11	2.88585	36	36	3.0034	183		#DIV/0!
contig_1107	797	5132	5132	567.298	1853	1853	611.604	3635	3635	897.749	753	753	1313.04	7704	7704	1088.77	2664	2664	685.331	2720	2720	1373.46	7393	7394	1187.29	31855		#DIV/0!
contig_1108	3881	479	479	10.8736	170	170	11.5228	132	132	6.69482	51	51	18.2628	594	594	17.2394	131	131	6.92073	35	35	3.62937	528	528	17.4111	2120		#DIV/0!
contig_1109	2587	295	295	10.0464	33	33	3.3556	97	97	7.38047	34	34	18.2651	415	415	18.0689	100	100	7.92552	53	53	8.24492	464	464	22.9539	1491		#DIV/0!
contig_1110	2377	541	541	20.0517	131	131	14.4976	172	172	14.2432	17	17	9.9394	437	437	20.7077	173	173	14.9225	63	63	10.6664	115	115	6.19162	1649		#DIV/0!
contig_1111	1670	4004	4004	211.232	513	513	80.8079	1503	1503	177.154	80	80	66.5754	1174	1174	79.1828	1689	1689	207.366	672	672	161.942	1397	1397	107.057	11032		#DIV/0!
contig_1112	883	13942	13942	1391.06	2540	2540	756.704	7758	7758	1729.41	93	93	146.374	922	922	117.611	6854	6854	1591.5	2724	2724	1241.52	620	620	89.86	35453		#DIV/0!
contig_1113	729	1205	1205	145.627	47	47	16.9599	108	108	29.1612	12	12	22.8767	361	361	55.7775	347	347	97.5947	170	170	93.8487	369	369	64.779	2619		#DIV/0!
contig_1114	3262	1348	1348	36.4073	230	230	18.548	561	561	33.8523	43	43	18.32	459	459	15.8492	503	503	31.6161	217	217	26.7721	378	378	14.8301	3739		#DIV/0!
contig_1115	1446	196	196	11.9418	36	36	6.54918	67	67	9.12043	14	14	13.4555	321	321	25.0044	60	60	8.5076	13	13	3.61811	247	247	21.8607	954		#DIV/0!
contig_1116	1267	2472	2472	171.892	4225	4225	877.209	1059	1059	164.524	426	426	467.276	3296	3296	293.015	2719	2719	440.004	2098	2098	666.401	5000	5000	505.044	21295		#DIV/0!
contig_1117	1213	1003	1003	72.8489	167	167	36.2167	431	431	69.94	44	44	50.4118	486	486	45.1289	490	490	82.8246	204	204	67.6825	462	462	48.7435	3287		#DIV/0!
contig_1118	817	7541	7541	813.186	416	416	133.944	822	822	198.043	263	263	447.377	3500	3500	482.531	1567	1567	393.252	574	574	282.746	1796	1796	281.332	16479		#DIV/0!
contig_1119	2254	656	656	25.6409	63	63	7.35258	278	278	24.2773	13	13	8.01548	381	381	19.0393	246	246	22.3772	129	129	23.0326	267	267	15.1598	2033		#DIV/0!
contig_1120	1123	13987	13987	1097.31	1564	1564	366.362	5762	5762	1009.96	305	305	377.451	2903	2903	291.17	6938	6938	1266.71	2475	2475	886.956	1620	1620	184.617	35554		#DIV/0!
contig_1121	2090	2509	2509	105.764	354	354	44.5564	702	702	66.115	58	58	38.5675	741	741	39.9348	810	810	79.4626	293	293	56.4194	531	531	32.515	5998		#DIV/0!
contig_1122	2038	3193	3193	138.031	1643	1643	212.073	384	384	37.0882	1191	1191	812.172	9778	9778	540.412	775	775	77.969	186	186	36.7295	13906	13906	873.24	31056		#DIV/0!
contig_1123	621	3322	3323	471.435	3285	3285	1391.54	4620	4620	1464.4	268	268	599.768	2047	2047	371.283	3448	3448	1138.41	1254	1254	812.667	1247	1247	256.987	19492		#DIV/0!
contig_1124	1310	1485	1485	99.8707	1553	1553	311.855	2097	2097	315.091	194	194	205.812	2673	2673	229.83	1458	1458	228.197	1144	1144	351.448	1304	1304	127.392	11908		#DIV/0!
contig_1125	1767	301	301	15.0077	153	153	22.7776	206	206	22.9477	36	36	28.3143	374	374	23.8404	222	222	25.7597	110	110	25.0532	597	597	43.2388	1999		#DIV/0!
contig_1126	2004	120	120	5.27553	58	58	7.61348	49	49	4.81291	17	17	11.7894	134	134	7.53158	60	60	6.13872	19	19	3.8156	155	155	9.8985	612		#DIV/0!
contig_1127	1697	3430	3430	178.072	905	905	140.288	1652	1652	191.618	87	87	71.2488	1316	1316	87.348	1251	1251	151.147	719	719	170.512	1100	1100	82.9557	10460		#DIV/0!
contig_1128	1285	326	326	22.351	63	63	12.897	192	192	29.4108	6	6	6.48916	50	50	4.38274	101	101	16.1154	98	98	30.6923	47	47	4.68091	883		#DIV/0!
contig_1129	1744	735	735	37.1299	41	41	6.1843	81	81	9.14213	14	14	11.1563	260	260	16.7921	184	184	21.6319	27	27	6.23052	219	219	16.0706	1561		#DIV/0!
contig_1130	1456	466	466	28.1973	57	57	10.2983	156	156	21.0898	6	6	5.72704	87	87	6.73034	136	136	19.1515	42	42	11.609	52	52	4.57065	1002		#DIV/0!
contig_1131	3761	648	648	15.1794	197	197	13.7789	275	275	14.3926	87	87	32.1482	1035	1035	30.9967	245	245	13.3563	58	58	6.20628	842	842	28.6513	3387		#DIV/0!
contig_1132	1717	2435	2435	124.943	1013	1013	155.2	1673	1673	191.794	20	20	16.1883	384	384	25.1907	1484	1484	177.21	867	867	203.215	337	337	25.1186	8213		#DIV/0!
contig_1133	991	6	6	0.533409	1	1	0.265448	2	2	0.397251	2	2	2.80477	8	8	0.909275	10	10	2.06895	0	0	0	4	4	0.516561	33		#DIV/0!
contig_1134	1896	386	386	17.9363	60	60	8.32465	132	132	13.7039	5	5	3.66498	148	148	8.7923	186	186	20.114	57	57	12.0988	118	118	7.96488	1092		#DIV/0!
contig_1135	2398	203	203	7.45813	117	117	12.8348	75	75	6.15632	43	43	24.9207	467	467	21.9355	99	99	8.46467	24	24	4.02781	260	260	13.8759	1288		#DIV/0!
contig_1136	1116	1493	1493	117.863	292	292	68.829	460	460	81.1339	149	149	185.551	1686	1686	170.166	620	620	113.907	157	157	56.6164	843	843	96.6716	5700		#DIV/0!
contig_1137	629	244	244	34.1761	125	125	52.2772	282	282	88.2485	6	6	13.2569	357	357	63.9288	37	37	12.0608	29	29	18.5547	157	157	31.9437	1237		#DIV/0!
contig_1138	3593	5128	5128	125.74	1299	1299	95.1053	2237	2237	122.551	102	102	39.4533	1306	1306	40.9416	2688	2688	153.39	1031	1031	115.48	1087	1087	38.7176	14878		#DIV/0!
contig_1139	1073	51	51	4.18749	9	9	2.20646	7	7	1.28412	3	3	3.88563	35	35	3.67407	10	10	1.91084	2	2	0.750131	22	22	2.62397	139		#DIV/0!
contig_1140	1683	5563	5563	291.211	3647	3647	570.039	2920	2920	341.513	855	855	706.028	6930	6930	463.797	2447	2447	298.108	1967	1967	470.356	6092	6092	463.246	30421		#DIV/0!
contig_1141	1643	7671	7671	411.337	1011	1011	161.87	1204	1204	144.244	272	272	230.076	2843	2843	194.903	2215	2215	276.414	545	545	133.495	2086	2086	162.485	17847		#DIV/0!
contig_1142	2284	3375	3375	130.185	1118	1118	128.765	1413	1413	121.774	41	41	24.9476	687	687	33.8797	1230	1230	110.416	380	380	66.9567	535	535	29.9774	8779		#DIV/0!
contig_1143	832	6	6	0.635347	2	2	0.632353	3	3	0.709752	1	1	1.67039	3	3	0.406141	6	6	1.4786	1	1	0.483708	2	2	0.30764	24		#DIV/0!
contig_1144	1746	15	15	0.756885	0	0	0	11	11	1.2401	1	1	0.795969	16	16	1.03218	7	7	0.822012	4	4	0.921982	12	12	0.879574	66		#DIV/0!
contig_1145	1603	973	973	53.4764	573	573	94.0316	314	314	38.5572	68	68	58.9543	1575	1575	110.669	355	355	45.4066	117	117	29.3737	430	430	34.3297	4405		#DIV/0!
contig_1146	1140	2205	2205	170.407	780	780	179.988	649	649	112.06	77	77	93.8698	1173	1173	115.897	866	866	155.753	245	245	86.4904	607	607	68.1427	6602		#DIV/0!
contig_1147	776	1538	1538	174.613	719	719	243.736	1766	1766	447.959	100	100	179.093	1217	1217	176.648	1192	1192	314.948	543	543	281.608	1131	1131	186.525	8206		#DIV/0!
contig_1148	1466	2660	2660	159.857	494	494	88.6433	517	517	69.4169	182	182	172.535	2307	2307	177.253	715	715	99.9991	314	314	86.1991	1973	1973	172.238	9162		#DIV/0!
contig_1149	2733	263	263	8.47811	83	83	7.98898	107	107	7.70643	13	13	6.61065	216	216	8.90212	99	99	7.42711	25	25	3.68135	157	157	7.35183	963		#DIV/0!
contig_1150	554	920	920	146.306	735	735	349.004	817	817	290.283	264	264	662.269	1891	1891	384.469	624	624	230.94	439	439	318.905	2882	2882	665.763	8572		#DIV/0!
contig_1151	1234	848	848	60.543	333	333	70.9875	370	370	59.0195	51	51	57.4375	763	763	69.6448	255	255	42.3691	174	174	56.7467	644	644	66.7892	3438		#DIV/0!
contig_1152	1053	217	217	18.1558	65	65	16.2382	55	55	10.2812	21	21	27.716	195	195	20.8586	46	46	8.95682	32	32	12.2301	172	172	20.9043	803		#DIV/0!
contig_1153	2208	343	343	13.686	100	100	11.9139	223	223	19.8799	22	22	13.8473	366	366	18.6707	198	198	18.3861	88	88	16.0395	201	201	11.6502	1541		#DIV/0!
contig_1154	1235	2082	2082	148.524	264	264	56.2328	688	688	109.655	62	62	69.7694	687	687	62.6569	795	795	131.985	510	510	166.192	655	655	67.875	5743		#DIV/0!
contig_1155	2247	1372	1372	53.794	273	273	31.9604	340	340	29.7841	50	50	30.9248	847	847	42.458	364	364	33.2141	128	128	22.9252	586	586	33.3757	3960		#DIV/0!
contig_1156	3382	596	596	15.5259	75	75	5.83365	89	89	5.17995	4	4	1.64372	182	182	6.06145	100	100	6.06248	54	54	6.4258	55	55	2.08125	1155		#DIV/0!
contig_1157	1857	77	77	3.6531	10	10	1.41658	24	24	2.54395	2	2	1.49678	72	72	4.36717	31	31	3.42274	9	9	1.95046	54	54	3.7215	279		#DIV/0!
contig_1158	1887	889	889	41.5062	1111	1111	154.88	86	86	8.97089	525	525	386.659	4969	4969	296.603	195	195	21.1879	64	64	13.6494	6054	6054	410.588	13893		#DIV/0!
contig_1159	1509	443	443	25.8641	97	97	16.9097	342	342	44.6114	16	16	14.7357	253	253	18.8847	189	189	25.6801	98	98	26.1363	245	245	20.7784	1683		#DIV/0!
contig_1160	1018	74	74	6.40423	10	10	2.58407	9	9	1.74022	3	3	4.09556	73	73	8.07708	16	16	3.22253	5	5	1.97665	37	37	4.65146	227		#DIV/0!
contig_1161	727	82	82	9.93716	10	10	3.61842	13	13	3.5198	2	2	3.82328	45	45	6.972	10	10	2.82026	4	4	2.21428	12	12	2.11243	178		#DIV/0!
contig_1162	2392	245	245	9.02377	44	44	4.83887	132	132	10.8623	6	6	3.48602	79	79	3.72002	93	93	7.97161	48	48	8.07582	79	79	4.2267	726		#DIV/0!
contig_1163	1693	920	920	47.8755	108	108	16.7811	404	404	46.9714	45	45	36.9399	410	410	27.2776	497	497	60.1899	138	138	32.8042	423	423	31.9756	2945		#DIV/0!
contig_1164	1083	180	180	14.6429	244	244	59.2672	103	103	18.7205	33	33	42.3473	398	398	41.3936	99	99	18.7426	32	32	11.8913	498	498	58.8486	1587		#DIV/0!
contig_1165	2559	334	334	11.499	139	139	14.2889	153	153	11.7687	19	19	10.3187	385	385	16.9461	124	124	9.93518	44	44	6.91973	221	221	11.0524	1419		#DIV/0!
contig_1166	1434	325	325	19.9672	472	472	86.5856	135	135	18.5308	50	50	48.4575	1458	1458	114.522	130	130	18.5874	37	37	10.3839	709	709	63.2751	3316		#DIV/0!
contig_1167	4146	547	547	11.6236	299	299	18.9712	133	133	6.31439	51	51	17.0955	578	578	15.7028	214	214	10.583	84	84	8.15374	488	488	15.0635	2394		#DIV/0!
contig_1168	3740	505	505	11.896	249	249	17.5138	186	186	9.78927	50	50	18.5797	720	720	21.684	183	183	10.0324	75	75	8.07043	634	634	21.6947	2602		#DIV/0!
contig_1169	603	593	593	86.6404	56	56	24.43	102	102	33.296	15	15	34.5712	164	164	30.6341	199	199	67.6644	36	36	24.0266	139	139	29.5008	1304		#DIV/0!
contig_1170	1668	6724	6724	355.152	1000	1000	157.709	1140	1140	134.53	168	168	139.976	4188	4188	282.807	1094	1094	134.476	599	599	144.523	1844	1844	141.482	16757		#DIV/0!
contig_1171	1631	277	277	14.9627	97	97	15.6448	205	205	24.7405	13	13	11.0772	173	173	11.9473	166	166	20.8679	71	71	17.5191	187	187	14.6731	1189		#DIV/0!
contig_1172	1066	4348	4348	359.348	841	841	207.535	1188	1188	219.365	269	269	350.7	4413	4413	466.29	2107	2107	405.258	908	908	342.796	3253	3253	390.537	17327		#DIV/0!
contig_1173	1266	241	241	16.7713	132	132	27.4279	147	147	22.8556	5	5	5.48879	145	145	12.9007	104	104	16.8432	68	68	21.6163	150	150	15.1633	992		#DIV/0!
contig_1174	2508	355	355	12.4705	94	94	9.85946	174	174	13.6562	20	20	11.0826	278	278	12.4852	146	146	11.9357	36	36	5.77673	209	209	10.6648	1312		#DIV/0!
contig_1175	3301	194	194	5.17773	515	515	41.0407	55	55	3.27964	5	5	2.10506	125	125	4.26524	82	82	5.09322	37	37	4.5109	79	79	3.06279	1092		#DIV/0!
contig_1176	958	404	404	37.1534	48	48	13.1804	131	131	26.9163	20	20	29.0138	261	261	30.687	127	127	27.1808	61	61	25.6254	244	244	32.5957	1296		#DIV/0!
contig_1177	866	2590	2590	263.49	1444	1444	438.634	2260	2260	513.688	338	338	542.424	2815	2815	366.134	2210	2210	523.237	417	417	193.787	1680	1680	248.272	13754		#DIV/0!
contig_1178	1337	6280	6280	413.82	2147	2147	422.429	5461	5461	803.988	41	41	42.618	196	196	16.5122	4417	4417	677.361	1900	1900	571.912	134	134	12.8265	20576		#DIV/0!
contig_1179	2225	60	60	2.37577	10	10	1.18229	23	23	2.03473	4	4	2.49845	9	9	0.455608	6	6	0.552899	5	5	0.904371	20	20	1.15036	137		#DIV/0!
contig_1180	1372	364	364	23.3738	116	116	22.2411	127	127	18.2204	14	14	14.1812	376	376	30.8683	156	156	23.3128	67	67	19.6529	303	303	28.2634	1523		#DIV/0!
contig_1181	1123	1065	1065	83.5512	341	341	79.8781	580	580	101.662	51	51	63.1147	1144	1144	114.743	466	466	85.0806	371	371	132.954	2456	2456	279.888	6474		#DIV/0!
contig_1182	2134	436	436	18.0001	111	111	13.683	177	177	16.3263	15	15	9.76871	358	358	18.8959	171	171	16.4296	74	74	13.9555	198	198	11.8743	1540		#DIV/0!
contig_1183	1676	779	779	40.9493	254	254	39.8669	356	356	41.8105	114	114	94.5303	1409	1409	94.6926	368	368	45.0192	211	211	50.6658	1785	1785	136.301	5276		#DIV/0!
contig_1184	1538	4424	4424	253.42	1163	1164	199.09	2000	2002	256.222	109	109	98.4941	1855	1855	135.852	1484	1484	197.834	880	880	230.268	1494	1494	124.317	13412		#DIV/0!
contig_1185	2033	1283	1283	55.5997	46	46	5.95214	114	114	11.0376	35	35	23.926	530	530	29.3642	267	267	26.9276	91	91	18.014	105	105	6.60979	2471		#DIV/0!
contig_1186	2002	1652	1652	72.6991	456	456	59.9175	583	583	57.321	43	43	29.85	949	949	53.3926	497	497	50.8998	309	309	62.1157	793	793	50.6926	5282		#DIV/0!
contig_1187	2210	223	223	8.88987	46	46	5.47543	70	70	6.23469	13	13	8.17507	116	116	5.91214	62	62	5.75206	27	27	4.91675	120	120	6.94904	677		#DIV/0!
contig_1188	1510	888	888	51.8106	2785	2785	485.178	141	141	18.3802	308	308	283.475	4178	4178	311.652	262	262	35.5753	71	71	18.9229	3300	3300	279.687	11933		#DIV/0!
contig_1189	1040	1320	1320	111.821	55	55	13.9118	709	709	134.191	2	2	2.67262	92	92	9.964	529	529	104.291	184	184	71.2019	67	67	8.24474	2958		#DIV/0!
contig_1190	688	9130	9132	1169.39	1	1	0.382353	7	7	2.00271	1	1	2.02	521	521	85.2959	142	142	42.3179	14	14	8.18929	2	2	0.372029	9820		#DIV/0!
contig_1191	2030	204	204	8.85354	34	34	4.40591	75	75	7.27234	12	12	8.21534	165	165	9.15518	61	61	6.1611	23	23	4.55972	155	155	9.77173	729		#DIV/0!
contig_1192	1137	579	579	44.8643	71	71	16.4267	58	58	10.041	128	128	156.455	2678	2678	265.295	100	100	18.0328	23	23	8.14093	1264	1264	142.273	4901		#DIV/0!
contig_1193	654	58	58	7.81328	0	0	0	1	1	0.300976	0	0	0	110	110	18.945	8	8	2.50805	2	2	1.23072	3	3	0.587055	182		#DIV/0!
contig_1194	823	350	350	37.4672	1	1	0.319634	2	2	0.478343	8	8	13.5092	298	299	40.9214	30	31	7.723	3	3	1.46699	9	9	1.39952	703		#DIV/0!
contig_1195	805	4874	4874	533.424	878	878	286.914	4167	4167	1018.91	35	35	60.4244	430	430	60.1661	3164	3164	805.87	2547	2547	1273.33	298	298	47.3757	16393		#DIV/0!
contig_1196	1010	2442	2442	213.014	697	697	181.537	1439	1439	280.445	73	73	100.448	1070	1070	119.328	1153	1153	234.063	501	501	199.629	851	851	107.831	8226		#DIV/0!
contig_1197	945	148	148	13.7979	217	217	60.4061	57	57	11.8728	2	2	2.94129	86	86	10.2505	95	95	20.6118	17	17	7.23976	86	86	11.6467	708		#DIV/0!
contig_1198	1875	604	604	28.3804	451	451	63.2744	877	877	92.0677	34	34	25.201	340	340	20.4247	578	578	63.2049	308	308	66.1083	341	341	23.2749	3533		#DIV/0!
contig_1199	1324	405	405	26.9495	141	141	28.0146	134	134	19.9217	41	41	43.0364	413	413	35.1351	133	133	20.5962	51	51	15.502	420	420	40.5973	1738		#DIV/0!
contig_1200	636	4637	4637	642.337	1215	1215	502.542	5635	5635	1744	58	58	126.739	419	419	74.2055	4715	4715	1520.02	970	970	613.792	187	187	37.6288	17836		#DIV/0!
contig_1201	1216	7645	7645	553.894	592	592	128.068	1375	1375	222.576	25	25	28.5724	473	473	43.8134	2402	2402	405.008	429	429	141.981	251	251	26.4165	13192		#DIV/0!
contig_1202	3038	7288	7288	211.351	1788	1788	154.822	1998	1998	129.454	137	137	62.6719	1710	1710	63.3997	2445	2445	165.012	1216	1216	161.084	589	589	24.8121	17171		#DIV/0!
contig_1203	1983	1790	1790	79.5267	2145	2145	284.549	260	260	25.8083	509	509	356.726	3945	3945	224.08	454	454	46.9415	77	77	15.627	2498	2498	161.215	11678		#DIV/0!
contig_1204	1037	384	384	32.6239	139	139	35.2605	367	367	69.662	4	4	5.3607	29	29	3.14991	273	273	53.9769	74	74	28.7184	19	19	2.34483	1289		#DIV/0!
contig_1205	1302	1808	1808	122.341	487	487	98.3945	781	781	118.073	128	128	136.628	1485	1485	128.468	446	446	70.2341	588	588	181.749	2504	2504	246.127	8227		#DIV/0!
contig_1206	1248	5315	5315	375.208	397	397	83.6814	1649	1649	260.085	165	165	183.742	1534	1534	138.449	1570	1570	257.934	729	729	235.082	1223	1223	125.414	12582		#DIV/0!
contig_1207	765	1344	1344	154.782	203	203	69.8052	898	898	231.06	35	35	63.5839	392	392	57.717	639	639	171.263	422	422	222.002	203	203	33.9602	4136		#DIV/0!
contig_1208	1489	154	154	9.1119	216	216	38.1603	78	78	10.3112	42	42	39.2008	380	380	28.7454	72	72	9.9143	21	21	5.67586	623	623	53.5462	1586		#DIV/0!
contig_1209	844	71	71	7.41138	26	26	8.10371	36	36	8.39593	13	13	21.4063	202	202	26.958	45	45	10.9319	31	31	14.7818	173	173	26.2325	597		#DIV/0!
contig_1210	1873	76	76	3.57486	21	21	2.9494	42	42	4.41388	1	1	0.741998	39	39	2.34534	38	38	4.15978	7	7	1.50407	28	28	1.91318	252		#DIV/0!
contig_1211	2226	738	738	29.2088	151	151	17.8445	376	376	33.2485	2	2	1.24866	76	76	3.84563	252	252	23.2113	185	185	33.4467	87	87	5.00184	1867		#DIV/0!
contig_1212	1356	590	590	38.3332	548	548	106.31	350	350	50.8063	444	444	455.055	3332	3332	276.773	345	345	52.1655	103	103	30.5692	3371	3371	318.152	9083		#DIV/0!
contig_1213	1554	2781	2781	157.664	2431	2431	411.516	531	531	67.2593	689	689	616.181	11217	11217	813.027	793	793	104.628	201	201	52.0537	4091	4091	336.91	22734		#DIV/0!
contig_1214	1369	16658	16665	1072.47	1914	1914	367.783	4602	4602	661.686	417	417	423.324	4314	4314	354.941	4921	4921	737.011	3344	3344	983.036	3367	3367	314.757	39544		#DIV/0!
contig_1215	2291	2106	2106	80.9872	331	331	38.0063	142	142	12.2003	944	944	572.647	6128	6128	301.282	251	251	22.4633	38	38	6.67522	8813	8813	492.305	18753		#DIV/0!
contig_1216	1626	838	838	45.4053	113	113	18.2815	116	116	14.0426	41	41	35.0432	579	579	40.1086	128	128	16.1404	38	38	9.40524	852	852	67.0586	2705		#DIV/0!
contig_1217	1757	123	123	6.1676	12	12	1.79665	32	32	3.58498	1	1	0.790985	8	8	0.512858	44	44	5.13458	31	31	7.10063	3	3	0.218517	254		#DIV/0!
contig_1218	1740	482	482	24.4051	110	110	16.6302	227	227	25.6794	34	34	27.1563	425	425	27.5118	157	157	18.5001	118	118	27.2923	438	438	32.2152	1991		#DIV/0!
contig_1219	2082	688	688	29.1132	224	224	28.3022	282	282	26.6611	87	87	58.0736	897	897	48.5278	295	295	29.0513	91	91	17.5901	760	760	46.7163	3324		#DIV/0!
contig_1220	1094	109	109	8.77793	17	17	4.08775	16	16	2.8788	0	0	0	12	12	1.2355	18	18	3.37349	7	7	2.57506	7	7	0.818873	186		#DIV/0!
contig_1221	743	823	823	97.5874	281	281	99.4879	684	684	181.208	23	23	43.0209	420	420	63.6707	295	295	81.4062	301	301	163.036	360	360	62.0082	3187		#DIV/0!
contig_1222	1106	227	227	18.0823	88	88	20.9305	118	118	21.0008	10	10	12.5657	149	149	15.1744	82	82	15.2014	28	28	10.1885	137	137	15.8526	839		#DIV/0!
contig_1223	1054	905	905	75.6469	692	692	172.71	595	595	111.118	102	102	134.493	1785	1785	190.755	544	544	105.824	147	147	56.1285	1386	1386	168.29	6156		#DIV/0!
contig_1224	3181	287	287	7.94879	331	331	27.3727	136	136	8.41558	23	23	10.0486	324	324	11.4726	122	122	7.86358	31	31	3.92198	266	266	10.7017	1520		#DIV/0!
contig_1225	1305	2025	2025	136.709	474	474	95.5478	820	820	123.684	119	119	126.729	566	566	48.8523	755	755	118.621	320	320	98.6839	1342	1342	131.607	6421		#DIV/0!
contig_1226	2047	148	148	6.36981	12	12	1.54211	26	26	2.50014	15	15	10.1839	70	70	3.85176	48	48	4.80781	8	8	1.57282	72	72	4.50143	399		#DIV/0!
contig_1227	1764	1053	1053	52.5912	80	80	11.9301	241	241	26.8923	37	37	29.1503	757	757	48.3366	526	526	61.138	91	91	20.7611	434	434	31.4867	3219		#DIV/0!
contig_1228	2002	344	344	15.1383	59	59	7.75248	134	134	13.175	7	7	4.85931	148	148	8.32677	116	116	11.88	59	59	11.8603	148	148	9.46092	1015		#DIV/0!
contig_1229	2451	2755	2755	99.0287	660	660	70.8359	1512	1512	121.428	89	89	50.4646	1319	1319	60.6151	1477	1477	123.555	572	572	93.9203	1337	1337	69.811	9721		#DIV/0!
contig_1230	1853	2135	2135	101.509	915	915	129.897	145	145	15.4029	1643	1643	1232.26	12197	12197	741.407	274	274	30.3179	85	85	18.4608	12469	12469	861.176	29863		#DIV/0!
contig_1231	1937	6220	6220	282.907	810	810	110.004	1420	1420	144.3	256	256	183.675	3297	3297	191.72	1840	1840	194.766	736	736	152.917	1589	1589	104.986	16168		#DIV/0!
contig_1232	1702	6030	6030	312.134	1236	1236	191.034	2490	2490	287.971	58	58	47.3597	1024	1024	67.7672	2136	2136	257.315	923	923	218.247	1241	1241	93.3142	15138		#DIV/0!
contig_1233	1909	2708	2708	124.976	224	224	30.867	516	516	53.205	991	991	721.453	7605	7605	448.717	785	785	84.3117	173	173	36.4709	6683	6683	448.024	19685		#DIV/0!
contig_1234	2181	275	275	11.1086	126	126	15.1973	105	105	9.47638	18	18	11.4698	317	317	16.3713	86	86	8.08476	38	38	7.01188	240	240	14.0829	1205		#DIV/0!
contig_1235	2871	4465	4465	137.016	1982	1982	181.603	3013	3013	206.574	260	260	125.858	2482	2482	97.375	3231	3231	230.743	2494	2494	349.599	2922	2922	130.251	20849		#DIV/0!
contig_1236	1990	408	408	18.063	140	140	18.5067	139	139	13.749	76	76	53.0763	820	820	46.413	167	167	17.2063	55	55	11.1229	759	759	48.8117	2564		#DIV/0!
contig_1237	2256	214	214	8.35714	6	6	0.699625	24	24	2.09402	23	23	14.1687	547	547	27.3104	30	30	2.72651	11	11	1.96228	497	497	28.1938	1352		#DIV/0!
contig_1238	1759	1606	1606	80.4382	300	300	44.8651	1364	1364	152.636	2	2	1.58017	111	111	7.10782	1095	1095	127.636	701	701	160.383	108	108	7.85767	5287		#DIV/0!
contig_1239	1092	3200	3200	258.173	807	807	194.403	474	474	85.4407	74	74	94.178	1881	1881	194.019	1059	1059	198.837	247	247	91.0293	665	665	77.9354	8407		#DIV/0!
contig_1240	711	469	469	58.1147	277	277	102.486	163	163	45.126	44	44	86.0049	861	861	136.399	178	178	51.3304	44	44	24.9052	718	718	129.238	2754		#DIV/0!
contig_1241	696	409	409	51.7722	122	122	46.1109	233	233	65.8955	12	12	23.9614	211	211	34.147	122	122	35.9397	36	36	20.8161	160	160	29.4202	1305		#DIV/0!
contig_1242	642	394	394	54.0685	281	281	115.139	546	548	168.017	13	13	28.1416	251	251	44.037	183	183	58.444	302	305	191.193	222	222	44.2541	2197		#DIV/0!
contig_1243	1800	882	882	43.1697	221	221	32.2978	413	413	45.1634	109	109	84.1578	905	905	56.6311	445	445	50.6888	177	177	39.5738	1030	1030	73.2319	4182		#DIV/0!
contig_1244	3612	437	437	10.659	102	102	7.42857	139	139	7.57488	46	46	17.6991	665	665	20.7373	144	144	8.17408	54	54	6.01662	614	614	21.7549	2201		#DIV/0!
contig_1245	1016	2878	2878	249.563	1567	1567	405.722	1401	1401	271.427	815	815	1114.82	7829	7829	867.944	1074	1074	216.738	817	817	323.62	9317	9317	1173.59	25698		#DIV/0!
contig_1246	2870	1124	1124	34.5038	464	464	42.5294	317	317	21.7413	69	69	33.4124	733	733	28.7674	479	479	34.2198	142	142	19.9119	672	672	29.9656	4000		#DIV/0!
contig_1247	2667	785	785	25.9316	150	150	14.7952	215	215	15.8681	31	31	16.154	433	433	18.2871	227	227	17.4513	123	123	18.5605	384	384	18.4265	2348		#DIV/0!
contig_1248	1128	722	722	56.3912	223	223	52.0054	216	216	37.6924	130	130	160.168	1742	1742	173.947	240	240	43.6241	115	115	41.0294	1318	1318	149.535	4706		#DIV/0!
contig_1249	650	13589	13589	1841.86	2037	2037	824.386	7251	7251	2195.8	109	109	233.052	701	701	121.474	6029	6029	1901.76	4782	4782	2960.76	392	392	77.1806	34890		#DIV/0!
contig_1250	1951	839	839	37.8868	495	495	66.7422	92	92	9.28196	240	240	170.96	2286	2286	131.977	218	218	22.9099	44	44	9.07616	1749	1749	114.728	5963		#DIV/0!
contig_1251	942	149	149	13.9354	246	246	68.6969	124	124	25.9107	21	21	30.9819	314	314	37.5455	99	99	21.5481	60	60	25.6335	270	270	36.6816	1283		#DIV/0!
contig_1252	825	122	122	13.0283	51	51	16.2618	119	119	28.3924	4	4	6.73824	50	50	6.82645	69	69	17.1482	34	34	16.5856	84	84	13.0305	533		#DIV/0!
contig_1253	1490	130	130	7.6867	29	29	5.11994	50	50	6.6053	7	7	6.52908	355	355	26.8362	29	29	3.99058	24	24	6.48234	113	113	9.70572	737		#DIV/0!
contig_1254	1939	98	98	4.45278	6	6	0.814004	26	26	2.6394	2	2	1.43348	85	85	4.93765	36	36	3.8067	13	13	2.69819	44	44	2.90409	310		#DIV/0!
contig_1255	2308	1296	1296	49.4712	807	807	91.9794	803	804	68.5692	57	57	34.3225	1006	1006	49.0955	423	423	37.5776	388	388	67.6554	765	768	42.5854	5549		#DIV/0!
contig_1256	747	693	693	81.7326	328	328	115.506	738	738	194.466	17	17	31.6278	342	342	51.5685	255	255	69.9913	483	483	260.216	328	328	56.1939	3184		#DIV/0!
contig_1257	4054	53	53	1.15179	31	31	2.01155	41	41	1.99071	18	18	6.17062	174	174	4.83442	20	20	1.01151	10	10	0.992712	156	156	4.92466	503		#DIV/0!
contig_1258	524	1219	1219	204.953	48	48	24.097	413	413	155.141	53	53	140.567	336	336	72.2249	1181	1181	462.107	692	692	531.474	102	102	24.9118	4044		#DIV/0!
contig_1259	1733	1507	1507	76.6121	397	397	60.2622	387	387	43.9563	103	103	82.5998	1065	1065	69.2198	544	544	64.3613	192	192	44.5871	979	979	72.2969	5174		#DIV/0!
contig_1260	1216	724	724	52.4551	103	103	22.2821	348	348	56.3319	29	29	33.144	432	432	40.0156	243	243	40.9729	78	78	25.8147	409	409	43.0453	2366		#DIV/0!
contig_1261	1728	292	292	14.8875	151	151	22.9872	213	213	24.263	44	44	35.3874	326	326	21.2497	110	110	13.0519	87	87	20.262	419	419	31.0317	1642		#DIV/0!
contig_1262	2441	217	217	7.83204	119	119	12.8243	92	92	7.41872	20	20	11.3868	244	244	11.259	63	63	5.29172	36	36	5.93528	193	193	10.1187	984		#DIV/0!
contig_1263	1321	672	672	44.8177	1341	1341	267.042	398	398	59.3047	53	53	55.7588	1373	1373	117.07	213	213	33.0599	157	157	47.8304	680	680	65.8782	4887		#DIV/0!
contig_1264	5063	349	349	6.07296	123	123	6.39072	110	110	4.27655	24	24	6.58785	262	262	5.82871	143	143	5.79098	55	55	4.37181	250	250	6.31928	1316		#DIV/0!
contig_1265	828	332	332	35.3257	39	39	12.3905	112	112	26.6254	15	15	25.1768	137	137	18.6367	101	101	25.0101	40	40	19.4418	56	56	8.65552	832		#DIV/0!
contig_1266	672	133	133	17.4367	45	45	17.6155	84	84	24.6047	5	5	10.3405	114	114	19.108	72	72	21.9678	31	31	18.5652	163	163	31.0423	647		#DIV/0!
contig_1267	2543	819	819	28.374	175	175	18.1028	140	140	10.8365	22	22	12.0231	391	391	17.3185	174	174	14.029	78	78	12.344	219	219	11.0213	2018		#DIV/0!
contig_1268	550	61	61	9.77125	43	43	20.5664	57	57	20.3996	7	7	17.6879	131	131	26.828	39	39	14.5387	15	15	10.9758	95	95	22.1053	448		#DIV/0!
contig_1269	963	644	644	58.9173	206	206	56.2722	418	418	85.4395	24	24	34.6358	350	350	40.9375	279	279	59.4021	131	131	54.7459	370	370	49.1712	2422		#DIV/0!
contig_1270	2516	426	426	14.917	80	80	8.36435	192	192	15.021	69	69	38.1135	700	700	31.3377	160	160	13.0387	53	53	8.47758	559	559	28.4339	2239		#DIV/0!
contig_1271	893	253	253	24.9604	76	76	22.388	152	152	33.5043	4	4	6.22513	59	59	7.44183	114	114	26.1745	33	33	14.872	67	67	9.60194	758		#DIV/0!
contig_1272	594	1182	1182	175.313	311	311	137.729	457	457	151.439	133	133	311.176	1608	1608	304.915	441	441	152.222	156	156	105.693	1311	1311	282.457	5599		#DIV/0!
contig_1273	1501	5234	5234	307.21	2484	2484	435.335	4516	4516	592.219	128	128	118.514	1138	1138	85.3966	3977	3977	543.249	1921	1921	515.055	784	784	66.8453	20182		#DIV/0!
contig_1274	2374	499	499	18.5184	172	172	19.059	186	186	15.422	45	45	26.3434	547	547	25.9529	132	132	11.4003	83	83	14.0703	450	450	24.2587	2114		#DIV/0!
contig_1275	1690	961	961	50.0979	239	239	37.2018	371	371	43.2112	59	59	48.5183	1036	1036	69.0482	400	400	48.5286	161	161	38.3395	750	750	56.795	3977		#DIV/0!
contig_1276	640	70	70	9.63609	40	40	16.4412	54	54	16.6082	0	0	0	35	35	6.15981	29	29	9.29057	28	28	17.607	25	25	4.99914	281		#DIV/0!
contig_1277	2001	677	677	29.8074	167	167	21.9544	347	347	34.1343	13	13	9.02893	578	578	32.5357	349	349	35.7604	182	182	36.6042	319	319	20.4023	2632		#DIV/0!
contig_1278	1221	757	757	54.6214	34	34	7.32514	140	140	22.5695	44	44	50.0815	665	665	61.3458	189	189	31.7373	78	78	25.709	405	405	42.4497	2312		#DIV/0!
contig_1279	1505	34	34	1.99033	5	5	0.87395	8	8	1.04631	0	0	0	32	32	2.39493	20	20	2.72469	9	9	2.40665	60	60	5.10212	168		#DIV/0!
contig_1280	527	408	408	68.2076	774	774	386.352	212	212	79.1834	56	56	147.679	1410	1410	301.361	103	103	40.0729	52	52	39.71	1446	1446	351.15	4461		#DIV/0!
contig_1281	585	368	368	55.4211	2156	2156	969.495	372	372	125.169	207	207	491.762	1991	1991	383.349	285	285	99.888	92	92	63.2905	1455	1455	318.304	6926		#DIV/0!
contig_1282	2021	2544	2544	110.901	781	781	101.657	1346	1346	131.095	51	51	35.0707	856	856	47.7075	1359	1359	137.872	408	408	81.2458	642	642	40.6541	7987		#DIV/0!
contig_1283	4796	574	574	10.5442	311	311	17.0582	189	189	7.75696	67	67	19.4149	778	778	18.2717	219	219	9.36244	101	101	8.47518	704	704	18.7858	2943		#DIV/0!
contig_1284	1171	7677	7677	577.587	2243	2243	503.878	4401	4401	739.781	817	817	969.629	8208	8208	789.513	4375	4375	766.029	703	703	241.605	4142	4142	452.677	32566		#DIV/0!
contig_1285	3704	675	675	16.0552	228	228	16.1926	280	280	14.8798	100	100	37.5206	703	703	21.3778	272	272	15.0564	92	92	9.99594	1006	1006	34.7586	3356		#DIV/0!
contig_1286	594	61	61	9.04745	26	26	11.5144	42	42	13.9178	2	2	4.67933	42	42	7.9642	27	27	9.31969	18	18	12.1953	16	16	3.44722	234		#DIV/0!
contig_1287	1129	25	25	1.95087	3	3	0.699005	21	21	3.66129	1	1	1.23097	4	4	0.399066	21	21	3.81373	5	5	1.78231	11	11	1.24691	91		#DIV/0!
contig_1288	1537	1928	1928	110.514	628	628	107.483	1105	1105	141.513	33	33	29.8387	877	877	64.2695	657	657	87.6427	347	347	90.8578	786	786	65.4462	6361		#DIV/0!
contig_1289	1957	350	350	15.7565	13	13	1.74745	90	90	9.05233	2	2	1.4203	151	151	8.69091	78	78	8.17199	21	21	4.31852	105	105	6.86648	810		#DIV/0!
contig_1290	2200	464	464	18.5814	94	94	11.2398	265	265	23.71	57	57	36.0075	709	709	36.2997	206	206	19.1986	99	99	18.11	711	711	41.3602	2605		#DIV/0!
contig_1291	1029	1610	1610	137.846	941	941	240.562	1108	1108	211.95	25	25	33.7649	1379	1379	150.948	1481	1481	295.096	433	433	169.348	727	727	90.4179	7704		#DIV/0!
contig_1292	2262	273	273	10.6329	85	85	9.88506	97	97	8.44089	18	18	11.0591	169	169	8.41537	88	88	7.97653	53	53	9.42953	191	191	10.8063	974		#DIV/0!
contig_1293	940	9692	9692	908.382	1160	1160	324.626	9775	9775	2046.91	95	95	140.455	1254	1254	150.262	7914	7914	1726.21	3881	3881	1661.59	878	878	119.537	34649		#DIV/0!
contig_1294	1124	745	745	58.3946	335	335	78.4028	564	564	98.7692	48	48	59.3492	608	608	60.9279	388	388	70.7766	282	282	100.969	519	519	59.0931	3489		#DIV/0!
contig_1295	2053	301	301	12.917	61	61	7.81617	142	142	13.6147	51	51	34.524	333	333	18.2698	185	185	18.476	33	33	6.46892	268	268	16.7063	1374		#DIV/0!
contig_1296	1997	507	507	22.3673	56	56	7.37671	175	175	17.2492	9	9	6.26332	148	148	8.34762	182	182	18.686	59	59	11.89	157	157	10.0614	1293		#DIV/0!
contig_1297	2053	947	947	40.6391	78	78	9.99444	354	354	33.9409	36	36	24.3699	732	732	40.1607	385	385	38.45	198	198	38.8135	762	762	47.5009	3492		#DIV/0!
contig_1298	1499	472	472	27.7411	236	236	41.4155	310	310	40.707	12	12	11.1255	178	178	13.3751	191	191	26.125	105	105	28.19	164	164	14.0016	1668		#DIV/0!
contig_1299	2979	170	170	5.02761	87	87	7.68248	46	46	3.03946	20	20	9.33039	265	265	10.0197	41	41	2.82187	18	18	2.43169	204	204	8.76386	851		#DIV/0!
contig_1300	1548	135	135	7.68326	61	61	10.366	108	108	13.7329	2	2	1.79556	106	106	7.71283	42	42	5.56292	16	16	4.15964	90	90	7.44059	560		#DIV/0!
contig_1301	2598	589	589	19.9737	1609	1609	162.918	274	274	20.7597	235	235	125.71	3827	3827	165.92	380	380	29.9895	100	100	15.4906	3285	3285	161.82	10299		#DIV/0!
contig_1302	2127	1085	1085	44.9413	442	442	54.6648	460	460	42.5696	125	125	81.6738	1691	1691	89.5479	394	394	37.9798	152	152	28.7596	1469	1469	88.3873	5818		#DIV/0!
contig_1303	698	1251	1251	157.901	164	164	61.8075	523	523	147.487	59	59	117.473	715	715	115.38	652	652	191.521	279	279	160.863	589	589	107.993	4232		#DIV/0!
contig_1304	1680	125	125	6.55517	10	10	1.56583	52	52	6.0926	1	1	0.827239	23	23	1.54205	45	45	5.49196	35	35	8.38428	40	40	3.0471	331		#DIV/0!
contig_1305	1265	7647	7647	532.578	135	135	28.0735	451	451	70.177	11	11	12.0849	271	271	24.13	1450	1450	235.018	155	155	49.3115	82	82	8.29581	10202		#DIV/0!
contig_1306	1983	51	51	2.26585	7	7	0.928599	19	19	1.88599	2	2	1.40168	59	59	3.35126	16	16	1.65433	16	16	3.24716	30	30	1.93613	200		#DIV/0!
contig_1307	2706	1069	1069	34.8043	385	385	37.4271	1129	1129	82.1249	93	93	47.7634	779	779	32.4257	770	770	58.3428	288	288	42.8323	809	809	38.261	5322		#DIV/0!
contig_1308	1182	461	461	34.361	35	35	7.78939	328	328	54.6217	0	0	0	19	19	1.81057	245	245	42.4984	85	85	28.9406	7	7	0.757907	1180		#DIV/0!
contig_1309	715	167	167	20.5775	18	18	6.62246	466	466	128.289	0	0	0	41	41	6.45888	93	93	26.6687	207	207	116.512	41	41	7.3386	1033		#DIV/0!
contig_1310	786	76	76	8.51871	86	86	28.7825	28	28	7.01204	12	12	21.2177	152	152	21.7821	49	49	12.782	8	8	4.09613	87	87	14.1655	498		#DIV/0!
contig_1311	1728	275	275	14.0208	44	44	6.69826	95	95	10.8215	35	35	28.1491	364	364	23.7267	85	85	10.0855	35	35	8.15138	331	331	24.5143	1264		#DIV/0!
contig_1312	1076	1119	1119	91.6222	115	115	28.115	296	296	54.1487	54	54	69.7464	483	483	50.5608	371	371	70.6945	131	131	48.9966	682	682	81.1162	3251		#DIV/0!
contig_1313	2945	872	872	26.0864	273	273	24.3854	480	480	32.0823	36	36	16.9886	306	306	11.7035	394	394	27.4306	268	268	36.6232	582	582	25.2914	3211		#DIV/0!
contig_1314	1087	2259	2259	183.092	4001	4001	968.26	1786	1786	323.416	1909	1909	2440.71	11310	11310	1171.96	1701	1701	320.848	481	481	178.083	12330	12330	1451.67	35777		#DIV/0!
contig_1315	1326	579	579	38.4696	73	73	14.4821	44	44	6.53158	21	21	22.0098	389	389	33.0434	110	110	17.0088	28	28	8.49809	217	217	20.9436	1461		#DIV/0!
contig_1316	1273	2994	2994	207.208	1623	1623	335.385	1523	1523	235.494	223	223	243.454	2819	2819	249.428	1042	1042	167.828	455	455	143.843	3676	3676	369.558	14355		#DIV/0!
contig_1317	2088	935	935	39.4515	157	157	19.7798	410	410	38.6511	9	9	5.99035	419	419	22.6028	554	554	54.4006	143	143	27.5621	155	155	9.50029	2782		#DIV/0!
contig_1318	795	2019	2019	223.744	273	273	90.3334	520	520	128.749	98	98	171.316	1020	1020	144.515	620	620	159.9	307	307	155.41	960	960	154.54	5817		#DIV/0!
contig_1319	774	1295	1295	147.405	789	789	268.157	1059	1059	269.317	39	39	70.0267	818	818	119.04	457	457	121.06	441	441	229.3	633	633	104.664	5531		#DIV/0!
contig_1320	3390	446	446	11.5909	126	126	9.77741	163	163	9.46448	26	26	10.6589	332	332	11.0311	168	168	10.1609	45	45	5.34219	338	338	12.7601	1644		#DIV/0!
contig_1321	992	2524	2524	224.161	884	884	234.419	1123	1123	222.832	255	255	357.247	2737	2737	310.772	1389	1389	287.088	422	422	171.202	2258	2258	291.305	11592		#DIV/0!
contig_1322	1426	909	909	56.16	45	45	8.3013	369	369	50.9349	10	10	9.74587	407	407	32.148	674	674	96.9091	263	263	74.2238	162	162	14.5389	2839		#DIV/0!
contig_1323	1629	229	229	12.385	141	141	22.7694	119	119	14.3792	13	13	11.0908	162	162	11.2014	62	62	7.8036	54	54	13.3407	96	96	7.54199	876		#DIV/0!
contig_1324	780	5185	5185	585.649	1977	1977	666.753	1201	1201	303.08	1191	1191	2122.06	9256	9256	1336.62	1651	1651	433.987	236	236	121.765	7959	7959	1305.87	28656		#DIV/0!
contig_1325	582	4257	4257	644.412	895	895	404.532	2387	2387	807.306	51	51	121.783	781	781	151.15	2156	2156	759.539	1178	1178	814.571	423	423	93.015	12128		#DIV/0!
contig_1326	1339	757	757	49.8079	270	270	53.044	169	169	24.8436	194	194	201.355	1762	1762	148.219	194	194	29.7061	84	84	25.2468	1696	1696	162.099	5126		#DIV/0!
contig_1327	1069	620	620	51.0972	246	246	60.5355	687	687	126.499	51	51	66.3029	354	354	37.2996	466	466	89.3784	313	313	117.835	499	499	59.7391	3236		#DIV/0!
contig_1328	2411	1297	1297	47.3943	182	182	19.8576	414	414	33.7996	43	43	24.7863	1614	1614	75.4024	445	445	37.8431	182	182	30.3795	679	679	36.0419	4856		#DIV/0!
contig_1329	1225	17302	17302	1244.35	2319	2319	497.986	12591	12591	2023.17	315	315	357.367	2277	2277	209.366	11968	11968	2003.13	3726	3726	1224.09	998	998	104.263	51496		#DIV/0!
contig_1330	2580	720	720	24.5864	357	357	36.4	634	634	48.3703	4	4	2.15467	88	88	3.84186	587	587	46.649	305	305	47.5759	68	68	3.37307	2763		#DIV/0!
contig_1331	1197	25088	25088	1846.52	5708	5708	1254.42	14514	14514	2386.72	124	124	143.969	2307	2307	217.086	12342	12342	2114.05	5029	5029	1690.81	983	983	105.098	66095		#DIV/0!
contig_1332	2480	338	338	12.0074	164	164	17.3958	137	137	10.8737	15	15	8.40581	261	261	11.8541	121	121	10.0036	41	41	6.65333	218	218	11.2497	1295		#DIV/0!
contig_1333	1371	402	402	25.8328	39	39	7.48307	163	163	23.4023	15	15	15.2053	137	137	11.2554	147	147	21.9839	64	64	18.7866	115	115	10.7349	1082		#DIV/0!
contig_1334	1426	53	53	3.27446	5	5	0.922366	11	11	1.51839	2	2	1.94917	42	42	3.31748	10	10	1.43782	9	9	2.53998	44	44	3.94883	176		#DIV/0!
contig_1335	1233	960	960	68.5948	291	291	62.0844	301	301	48.0521	243	243	273.895	1985	1985	181.333	461	461	76.6588	165	165	53.8552	2061	2061	213.92	6467		#DIV/0!
contig_1336	1820	3134	3134	151.709	1883	1883	272.165	1268	1268	137.138	33	33	25.199	825	825	51.0577	1530	1530	172.363	970	970	214.49	697	697	49.0114	10340		#DIV/0!
contig_1337	2181	63	63	2.54488	38	38	4.58333	32	32	2.88804	6	6	3.82328	89	89	4.59635	26	26	2.44423	9	9	1.66071	115	115	6.74804	378		#DIV/0!
contig_1338	947	1210	1210	112.569	92	92	25.5559	367	367	76.2825	6	6	8.80525	128	128	15.2244	469	469	101.542	272	272	115.591	129	129	17.4331	2673		#DIV/0!
contig_1339	1658	2675	2675	142.142	471	471	74.729	274	274	32.5293	58	58	48.6165	1286	1286	87.3646	525	525	64.9231	152	152	36.8949	494	494	38.131	5935		#DIV/0!
contig_1340	1295	369	369	25.1038	42	42	8.53164	176	176	26.7517	8	8	8.5854	101	101	8.78478	101	101	15.991	42	42	13.0523	94	94	9.28953	933		#DIV/0!
contig_1341	928	948	948	90.0002	201	201	56.9772	388	388	82.2986	60	60	89.8553	761	761	92.3668	372	372	82.19	115	115	49.872	541	541	74.6079	3386		#DIV/0!
contig_1342	890	1311	1311	129.776	86	86	25.4192	168	168	37.1559	81	81	126.484	1256	1256	158.957	204	204	46.9964	30	30	13.5656	703	703	101.088	3839		#DIV/0!
contig_1343	748	262	262	30.8591	151	151	53.1041	290	290	76.3142	8	8	14.8638	127	127	19.1241	70	70	19.1876	129	129	69.4057	108	108	18.4781	1145		#DIV/0!
contig_1344	567	424	424	65.8818	99	99	45.9309	208	208	72.2086	19	19	46.5705	174	174	34.5657	187	187	67.6212	135	135	95.8203	145	145	32.7281	1391		#DIV/0!
contig_1345	3503	646	646	16.2471	327	327	24.5562	220	220	12.3621	44	44	17.4563	709	709	22.7974	257	257	15.0424	119	119	13.6714	629	629	22.9798	2951		#DIV/0!
contig_1346	2186	3801	3801	153.19	1510	1510	181.71	1973	1973	177.658	145	145	92.1845	1961	1961	101.043	1771	1771	166.109	809	809	148.938	1887	1887	110.473	13857		#DIV/0!
contig_1347	2018	683	683	29.8183	646	646	84.2101	434	434	42.3328	106	106	73.0003	909	909	50.7367	259	259	26.315	242	242	48.2615	890	890	56.4423	4169		#DIV/0!
contig_1348	900	7374	7374	721.844	231	231	67.5184	592	592	129.476	39	39	60.223	526	526	65.8298	1496	1496	340.811	287	287	128.335	224	224	31.8523	10769		#DIV/0!
contig_1349	1253	2805	2805	197.226	734	734	154.098	691	691	108.552	212	212	235.139	4186	4186	376.294	781	781	127.798	235	235	75.4786	3988	3988	407.324	13632		#DIV/0!
contig_1350	1343	1248	1248	81.8694	539	539	105.576	433	433	63.463	127	127	131.422	1684	1684	141.236	480	480	73.2807	123	123	36.8584	993	993	94.6256	5627		#DIV/0!
contig_1351	2684	1358	1358	44.5759	56	56	5.48856	224	224	16.4276	17	17	8.80251	517	517	21.6964	307	307	23.452	114	114	17.0934	212	212	10.1086	2805		#DIV/0!
contig_1352	2321	199	199	7.55372	48	48	5.44025	46	46	3.90114	10	10	5.98777	135	135	6.55145	74	74	6.53703	31	31	5.37518	84	84	4.63169	627		#DIV/0!
contig_1353	2905	584	584	17.7113	297	297	26.8945	222	222	15.0424	29	29	13.8737	604	604	23.4191	235	235	16.5862	95	95	13.1609	510	510	22.4678	2576		#DIV/0!
contig_1354	4157	641	641	13.585	389	389	24.6163	134	134	6.34503	93	93	31.0916	1186	1186	32.1354	217	217	10.703	67	67	6.48637	1224	1224	37.6823	3951		#DIV/0!
contig_1355	974	696	696	62.9554	133	133	35.9208	167	167	33.7494	35	35	49.9401	543	543	62.7943	193	193	40.6277	65	65	26.8572	506	506	66.4855	2338		#DIV/0!
contig_1356	1923	2303	2303	105.511	389	389	53.2137	1034	1034	105.84	36	36	26.0174	576	576	33.7382	1217	1217	129.758	522	522	109.244	663	663	44.1235	6740		#DIV/0!
contig_1357	1504	809	810	47.4482	278	278	48.6239	360	361	47.2464	52	52	48.0503	774	774	57.9659	366	367	50.0314	135	135	36.1237	674	674	57.3519	3451		#DIV/0!
contig_1358	3494	349	349	8.80006	69	69	5.19492	115	115	6.47864	12	12	4.77308	179	179	5.77044	139	139	8.15673	50	50	5.75909	106	106	3.88256	1019		#DIV/0!
contig_1359	1339	44	44	2.89504	9	9	1.76813	16	16	2.35206	6	6	6.22746	45	45	3.78539	5	5	0.765621	6	6	1.80334	401	401	38.3265	532		#DIV/0!
contig_1360	3101	208	208	5.90941	66	66	5.5988	53	53	3.36421	11	11	4.92982	211	211	7.66408	59	59	3.90099	16	16	2.07647	434	434	17.9112	1058		#DIV/0!
contig_1361	1902	8340	8340	386.312	821	821	113.55	3798	3798	393.055	74	74	54.0706	904	904	53.5349	4037	4037	435.183	1504	1504	318.232	441	441	29.6732	19919		#DIV/0!
contig_1362	1740	1663	1663	84.2027	233	233	35.2257	317	317	35.8607	172	172	137.379	2690	2690	174.133	408	408	48.0767	159	159	36.7752	1901	1901	139.82	7543		#DIV/0!
contig_1363	1349	1337	1337	87.3177	412	412	80.3412	674	674	98.346	39	39	40.1784	487	487	40.6627	620	620	94.2332	183	183	54.5941	381	381	36.145	4133		#DIV/0!
contig_1364	1745	1540	1540	77.7514	288	288	43.416	610	610	68.8087	20	20	15.9285	321	321	20.7199	675	675	79.3108	199	199	45.8949	385	385	28.2359	4038		#DIV/0!
contig_1365	2395	601	601	22.1081	396	396	43.4953	495	495	40.6826	54	54	31.3349	651	651	30.6164	424	424	36.2982	236	236	39.6564	819	819	43.7637	3676		#DIV/0!
contig_1366	1759	1690	1690	84.6455	568	568	84.9445	357	357	39.9495	200	200	158.017	3519	3519	225.337	500	500	58.2812	147	147	33.6324	2508	2508	182.472	9489		#DIV/0!
contig_1367	1358	3885	3885	252.043	571	571	110.609	643	643	93.2009	230	230	235.379	2821	2821	233.982	920	920	138.903	232	232	68.7535	918	918	86.5124	10220		#DIV/0!
contig_1368	2908	237	237	7.18021	75	75	6.78453	87	87	5.88889	24	24	11.4698	319	319	12.3559	97	97	6.83914	23	23	3.18303	282	282	12.4105	1144		#DIV/0!
contig_1369	2774	2751	2751	87.3709	312	312	29.587	811	811	57.5471	68	68	34.0677	793	793	32.1993	946	946	69.9212	362	362	52.5181	772	772	35.6161	6815		#DIV/0!
contig_1370	1012	10435	10435	908.437	654	654	170	1740	1740	338.437	69	69	94.7565	639	639	71.1213	3171	3171	642.451	591	591	235.025	173	173	21.8777	17472		#DIV/0!
contig_1371	1286	148	148	10.1392	20	20	4.09112	48	48	7.34699	4	4	4.32274	59	59	5.16761	51	51	8.13118	21	21	6.57181	47	47	4.67727	398		#DIV/0!
contig_1372	1689	10843	10843	565.591	4646	4646	723.606	3935	3935	458.589	1104	1104	908.405	20562	20562	1371.24	5224	5224	634.158	2360	2360	562.327	18354	18354	1390.71	67028		#DIV/0!
contig_1373	1955	1174	1174	52.9059	100	100	13.4557	476	476	47.9258	20	20	14.2175	169	169	9.73686	459	459	48.1382	177	177	36.4362	137	137	8.96829	2712		#DIV/0!
contig_1374	1058	421	421	35.0574	243	243	60.419	475	475	88.3724	5	5	6.56787	155	155	16.5016	171	171	33.1386	278	278	105.746	123	123	14.8784	1871		#DIV/0!
contig_1375	619	161	161	22.9149	71	71	30.1731	99	99	31.4814	13	13	29.1872	280	280	50.9503	67	67	22.1926	47	47	30.5572	263	263	54.3752	1001		#DIV/0!
contig_1376	1139	180	180	13.923	17	17	3.92625	64	64	11.0603	13	13	15.8621	135	135	13.3502	61	61	10.9807	14	14	4.94665	121	121	13.5956	605		#DIV/0!
contig_1377	2115	665	665	27.7009	81	81	10.0746	114	114	10.6097	40	40	26.2839	580	580	30.8885	160	160	15.5108	59	59	11.2266	385	385	23.2962	2084		#DIV/0!
contig_1378	1028	1710	1710	146.55	262	262	67.0442	478	478	91.5258	24	24	32.4458	568	568	62.2349	539	539	107.503	156	156	61.0715	122	122	15.1881	3859		#DIV/0!
contig_1379	2146	191	191	7.84127	159	159	19.4904	92	92	8.43853	54	54	34.9707	403	403	21.1521	128	128	12.2294	28	28	5.25092	348	348	20.7532	1403		#DIV/0!
contig_1380	678	4938	4938	641.659	1973	1973	765.509	3204	3204	930.19	84	84	172.183	714	714	118.617	2989	2989	903.9	2157	2157	1280.35	530	530	100.042	16589		#DIV/0!
contig_1381	1271	212	212	14.6951	85	85	17.5924	157	157	24.3144	18	18	19.6819	201	201	17.8127	126	126	20.3259	55	55	17.415	226	226	22.7561	1080		#DIV/0!
contig_1382	1461	138	138	8.32169	56	56	10.083	76	76	10.2393	6	6	5.70744	128	128	9.86822	52	52	7.29755	36	36	9.91652	106	106	9.2852	598		#DIV/0!
contig_1383	1652	3366	3366	179.509	770	770	122.612	1298	1298	154.658	70	70	58.8882	1564	1564	106.636	1224	1224	151.913	472	472	114.984	293	293	22.6983	9057		#DIV/0!
contig_1384	3112	214	214	6.05839	88	88	7.43868	42	42	2.65655	8	8	3.57265	147	147	5.32055	47	47	3.09658	21	21	2.71573	58	58	2.3852	625		#DIV/0!
contig_1385	1346	3552	3552	232.493	1372	1372	268.14	3342	3342	488.731	240	240	247.803	2796	2796	233.976	2067	2067	314.862	1806	1806	539.982	3642	3642	346.282	18817		#DIV/0!
contig_1386	1842	435	435	20.8057	115	115	16.4233	187	187	19.983	24	24	18.1076	352	352	21.5245	152	152	16.9191	86	86	18.7895	323	323	22.4413	1674		#DIV/0!
contig_1387	1016	1958	1958	169.786	734	734	190.044	2461	2461	476.79	92	92	125.845	914	914	101.328	1371	1371	276.674	410	410	162.404	813	813	102.408	8753		#DIV/0!
contig_1388	1188	1443	1443	107.012	20	20	4.4286	559	559	92.6199	0	0	0	41	41	3.88729	644	644	111.146	195	195	66.0579	23	23	2.47769	2925		#DIV/0!
contig_1389	2336	2211	2211	83.3871	14154	14154	1593.89	474	474	39.9406	63	63	37.4807	24130	24130	1163.49	2736	2736	240.142	363	363	62.5375	285	285	15.6138	44416		#DIV/0!
contig_1390	1356	37	37	2.40395	3	3	0.581989	4	4	0.580643	1	1	1.0249	8	8	0.664522	9	9	1.36084	2	2	0.593577	7	7	0.660654	71		#DIV/0!
contig_1391	2894	305	305	9.28505	12	12	1.09078	60	60	4.08095	4	4	1.92089	84	84	3.26934	96	96	6.80138	25	25	3.47655	42	42	1.85732	628		#DIV/0!
contig_1392	828	1309	1309	139.281	671	671	213.179	1053	1053	250.327	56	56	93.9935	942	942	128.144	444	444	109.945	834	834	405.362	835	835	129.06	6144		#DIV/0!
contig_1393	1144	471	471	36.2725	176	176	40.4706	158	158	27.1857	49	49	59.5265	712	712	70.1024	144	144	25.8084	84	84	29.5502	568	568	63.5416	2362		#DIV/0!
contig_1394	1427	1585	1586	97.9179	239	239	44.0582	647	649	89.522	12	12	11.6869	433	433	34.1777	718	718	103.163	138	138	38.919	162	162	14.5287	3937		#DIV/0!
contig_1395	2554	2167	2167	74.7517	464	464	47.7914	544	544	41.9263	33	33	17.957	558	558	24.6089	891	891	71.5288	167	167	26.3149	267	267	13.3791	5091		#DIV/0!
contig_1396	3525	1427	1427	35.6655	450	450	33.582	965	965	53.8861	56	56	22.0785	1210	1210	38.6639	872	872	50.7203	353	353	40.3016	634	634	23.0179	5967		#DIV/0!
contig_1397	1037	897	897	76.2073	173	173	43.8854	199	199	37.7732	201	201	269.375	1960	1960	212.891	255	255	50.418	21	21	8.14981	992	992	122.425	4698		#DIV/0!
contig_1398	1033	1178	1178	100.468	288	288	73.3407	471	471	89.749	92	92	123.774	917	917	99.9881	703	703	139.534	97	97	37.7901	757	757	93.7845	4503		#DIV/0!
contig_1399	760	132	132	15.3018	96	96	33.2285	128	128	33.1517	12	12	21.9436	49	49	7.26209	64	64	17.266	100	100	52.9533	81	81	13.6398	662		#DIV/0!
contig_1400	1819	8611	8615	417.259	3298	3298	476.948	5600	5600	605.988	3772	3772	2881.9	26184	26185	1621.43	4521	4521	509.596	1883	1883	416.605	31611	31614	2224.24	85488		#DIV/0!
contig_1401	1585	653	653	36.2967	33	33	5.47693	45	45	5.58846	31	31	27.1815	547	547	38.872	78	78	10.09	19	19	4.82426	282	282	22.7696	1688		#DIV/0!
contig_1402	710	1975	1975	245.071	638	638	236.382	1225	1225	339.615	287	287	561.777	3110	3110	493.38	1130	1130	326.32	548	548	310.62	3712	3712	669.091	12625		#DIV/0!
contig_1403	638	139	139	19.1945	14	14	5.77245	54	54	16.6603	3	3	6.53493	257	257	45.3724	53	53	17.0325	30	30	18.9238	7	7	1.40415	557		#DIV/0!
contig_1404	1005	429	429	37.6075	49	49	12.8258	158	158	30.9457	23	23	31.8055	280	280	31.3813	126	126	25.7057	49	49	19.6217	224	224	28.5245	1338		#DIV/0!
contig_1405	1784	4172	4172	206.031	3893	3893	574.04	1099	1099	121.258	544	544	423.784	5470	5470	345.36	1539	1539	176.876	620	620	139.863	7874	7874	564.854	25211		#DIV/0!
contig_1406	1250	143	143	10.0788	84	84	17.6776	46	46	7.24364	15	15	16.6771	240	240	21.6262	51	51	8.36535	24	24	7.72695	175	175	17.9169	778		#DIV/0!
contig_1407	1550	1031	1031	58.6017	286	286	48.5386	668	668	84.8308	29	29	26.002	463	463	33.6456	554	554	73.2828	199	199	51.6688	354	354	29.2285	3584		#DIV/0!
contig_1408	1925	342	342	15.6523	197	197	26.9208	127	127	12.9862	40	40	28.8782	499	499	29.1977	132	132	14.0594	82	82	17.1431	389	389	25.8615	1808		#DIV/0!
contig_1409	1433	202	202	12.419	32	32	5.87431	38	38	5.21971	1	1	0.969826	150	150	11.7903	88	88	12.591	22	22	6.1785	79	79	7.05532	612		#DIV/0!
contig_1410	1178	137	138	10.3209	9	9	2.00979	42	42	7.01799	1	1	1.17976	47	48	4.5896	44	44	7.65829	15	15	5.12452	44	44	4.78017	341		#DIV/0!
contig_1411	944	169	169	15.7724	43	43	11.9826	106	106	22.1026	6	6	8.83323	99	99	11.8125	64	64	13.9006	32	32	13.6422	83	83	11.2523	602		#DIV/0!
contig_1412	1017	4772	4772	413.392	939	939	242.883	518	518	100.258	93	93	127.087	2449	2449	271.236	1091	1091	219.952	178	178	70.4378	889	889	111.871	10929		#DIV/0!
contig_1413	1654	241	241	12.837	112	112	17.8129	127	127	15.1139	1	1	0.840243	68	68	4.63076	102	102	12.6441	59	59	14.3557	63	63	4.87462	773		#DIV/0!
contig_1414	2675	154	154	5.07201	28	28	2.75351	40	40	2.94337	15	15	7.79305	63	63	2.65275	53	53	4.06234	13	13	1.95581	68	68	3.25327	434		#DIV/0!
contig_1415	897	527	527	51.7608	148	148	43.4032	234	234	51.349	19	19	29.4375	312	312	39.1779	169	169	38.6294	73	73	32.752	258	258	36.8097	1740		#DIV/0!
contig_1416	695	7205	7205	913.339	1152	1152	436.034	2406	2406	681.428	468	468	935.839	5320	5322	862.52	2108	2108	621.885	2355	2355	1363.68	5685	5685	1046.84	26701		#DIV/0!
contig_1417	1648	998	998	53.3527	345	345	55.07	499	499	59.6008	20	20	16.866	309	309	21.1193	333	333	41.4296	250	250	61.0506	306	306	23.7629	3060		#DIV/0!
contig_1418	1936	575	575	26.1665	148	148	20.1099	192	192	19.5211	26	26	18.6642	204	204	11.8687	293	293	31.0303	122	122	25.3607	159	159	10.5106	1719		#DIV/0!
contig_1419	913	1007	1007	97.1721	219	219	63.0995	405	405	87.3159	43	43	65.4543	767	767	94.6245	383	383	86.0106	145	145	63.9152	531	531	74.4319	3500		#DIV/0!
contig_1420	1362	1553	1553	100.456	193	193	37.2763	559	559	80.7874	25	25	25.5096	430	430	35.5607	668	668	100.56	95	95	28.0707	553	553	51.9617	4076		#DIV/0!
contig_1421	1052	364	364	30.4838	37	37	9.25207	168	168	31.4342	35	35	46.2373	400	400	42.8276	141	141	27.4807	83	83	31.7519	330	330	40.1452	1558		#DIV/0!
contig_1422	1019	5392	5392	466.185	1235	1235	318.82	2558	2558	494.123	230	230	313.685	2260	2260	249.812	2461	2461	495.178	1495	1495	590.437	2031	2031	255.077	17662		#DIV/0!
contig_1423	1071	720	720	59.2278	173	173	42.4922	219	219	40.2498	156	156	202.43	1637	1637	172.162	263	263	50.349	64	64	24.049	1363	1363	162.87	4595		#DIV/0!
contig_1424	2033	1296	1296	56.163	4175	4175	540.222	435	435	42.1173	3	3	2.0508	791	791	43.8246	562	562	56.6791	207	207	40.977	40	40	2.51801	7509		#DIV/0!
contig_1425	2011	670	670	29.3525	131	131	17.1361	241	241	23.5892	29	29	20.0413	316	316	17.6992	271	271	27.63	89	89	17.8109	201	201	12.7914	1948		#DIV/0!
contig_1426	1437	348	348	21.3356	86	86	15.7433	128	128	17.5332	29	29	28.0467	409	409	32.0587	117	117	16.6937	36	36	10.0821	406	406	36.158	1559		#DIV/0!
contig_1427	2831	694	694	21.5975	186	186	17.2833	95	95	6.6053	5	5	2.45454	419	419	16.6707	178	178	12.8915	22	22	3.12744	85	85	3.84251	1684		#DIV/0!
contig_1428	623	1777	1777	251.294	535	535	225.901	832	832	262.872	209	209	466.228	3413	3413	617.06	782	782	257.361	458	458	295.859	2523	2523	518.28	10529		#DIV/0!
contig_1429	1103	379	379	30.2724	137	137	32.6737	271	271	48.3618	24	24	30.2396	255	255	26.0402	187	187	34.7608	102	102	37.2162	257	257	29.819	1612		#DIV/0!
contig_1430	901	90	90	8.80036	33	33	9.63479	34	34	7.42785	3	3	4.6274	40	40	5.00051	39	39	8.87491	4	4	1.78666	21	21	2.98284	264		#DIV/0!
contig_1431	1133	369	369	28.6932	52	52	12.0733	136	136	23.6275	18	18	22.0792	173	173	17.1987	106	106	19.1823	82	82	29.1267	198	198	22.3651	1134		#DIV/0!
contig_1432	2885	222	222	6.77938	42	42	3.82963	49	49	3.34318	2	2	0.963439	103	103	4.02134	64	64	4.5484	46	46	6.4168	57	57	2.52851	585		#DIV/0!
contig_1433	1027	4709	4709	403.963	2132	2132	546.097	1314	1314	251.845	633	633	856.591	7548	7548	827.829	1614	1614	322.224	561	561	219.836	7365	7365	917.779	25876		#DIV/0!
contig_1434	1563	1442	1442	81.281	180	180	30.2947	439	439	55.2859	55	55	48.904	651	651	46.9139	488	488	64.0155	171	171	44.0295	542	542	44.3788	3968		#DIV/0!
contig_1435	2919	1466	1466	44.2469	244	244	21.9892	468	468	31.5588	174	174	82.8429	1527	1527	58.9229	478	478	33.5752	134	134	18.4747	1628	1628	71.3766	6119		#DIV/0!
contig_1436	1147	10727	10727	823.944	2136	2136	489.881	5353	5353	918.635	373	373	451.945	2823	2823	277.221	5917	5917	1057.7	2151	2151	754.716	1710	1710	190.796	31190		#DIV/0!
contig_1437	2444	585	585	21.0881	211	211	22.7109	206	206	16.5911	33	33	18.7652	497	497	22.9052	232	232	19.4631	112	112	18.4427	469	469	24.5588	2345		#DIV/0!
contig_1438	687	10012	10012	1283.95	2756	2756	1055.3	2954	2954	846.375	260	260	525.965	2678	2678	439.069	3940	3940	1175.88	1561	1561	914.435	1478	1478	275.33	25639		#DIV/0!
contig_1439	1299	2041	2041	138.426	345	345	69.8655	627	627	95.0096	27	27	28.8865	313	313	27.1403	844	844	133.216	187	187	57.9348	100	100	9.85205	4484		#DIV/0!
contig_1440	813	103	103	11.1617	0	0	0	192	192	46.4857	0	0	0	6	6	0.831266	115	115	29.0022	152	152	75.2419	8	8	1.25932	576		#DIV/0!
contig_1441	1464	1148	1148	69.085	217	217	38.9916	354	354	47.5961	52	52	49.3631	809	809	62.2424	391	391	54.7595	93	93	25.5652	545	545	47.6421	3609		#DIV/0!
contig_1442	2015	28	28	1.22424	152	152	19.8436	49	49	4.78663	6	6	4.13825	72	72	4.02473	9	9	0.915781	30	30	5.99174	107	107	6.79586	453		#DIV/0!
contig_1443	2249	1570	1570	61.5025	178	178	20.8201	88	88	7.70198	101	101	62.4126	2649	2649	132.67	234	234	21.3329	41	41	7.33671	582	582	33.1184	5443		#DIV/0!
contig_1444	1163	790	790	59.8453	189	189	42.7499	319	319	53.9908	25	25	29.8745	469	469	45.4226	281	281	49.5394	171	171	59.1729	388	388	42.696	2632		#DIV/0!
contig_1445	2322	6267	6267	237.783	374	374	42.3704	662	662	56.1183	125	125	74.8149	1374	1374	66.6505	1392	1392	122.914	420	420	72.7937	756	756	41.6673	11370		#DIV/0!
contig_1446	1515	445	445	25.878	143	143	24.83	57	57	7.40579	5	5	4.58667	200	200	14.8695	91	91	12.3155	54	54	14.3446	155	155	13.0935	1150		#DIV/0!
contig_1447	1020	527	527	45.5191	99	99	25.5322	100	100	19.2978	17	17	23.1627	593	593	65.4838	150	150	30.1519	82	82	32.3534	1116	1116	140.023	2684		#DIV/0!
contig_1448	1175	1183	1184	88.7762	542	542	121.343	846	846	141.723	27	27	31.9349	548	548	52.5317	459	459	80.0938	383	383	131.18	514	514	55.9836	4503		#DIV/0!
contig_1449	849	889	889	92.2523	133	133	41.2095	733	733	169.944	7	7	11.4586	66	66	8.75619	417	417	100.705	583	583	276.355	26	26	3.91923	2854		#DIV/0!
contig_1450	4822	5539	5539	101.202	568	568	30.9866	1165	1165	47.5563	151	151	43.5201	2241	2241	52.3472	2095	2095	89.0802	520	520	43.3993	1742	1742	46.2335	14021		#DIV/0!
contig_1451	1008	1531	1531	133.813	434	434	113.261	622	622	121.462	78	78	107.541	838	838	93.6403	504	504	102.517	195	195	77.854	648	648	82.2716	4850		#DIV/0!
contig_1452	565	320	320	49.8981	202	202	94.0494	489	489	170.361	23	23	56.5744	161	161	32.0964	274	274	99.432	127	127	90.4611	182	182	41.2248	1778		#DIV/0!
contig_1453	1107	2742	2742	218.224	2	2	0.475264	1	1	0.177812	11	11	13.8097	965	965	98.1881	53	53	9.8164	1	1	0.363546	188	188	21.7343	3963		#DIV/0!
contig_1454	3043	852	852	24.6672	355	355	30.6888	248	248	16.042	97	97	44.3006	1384	1384	51.2287	314	314	21.1569	93	93	12.2995	1180	1180	49.6267	4523		#DIV/0!
contig_1455	946	344	344	32.0369	131	131	36.4278	209	209	43.4875	52	52	76.3928	467	467	55.6038	208	208	45.0813	50	50	21.2709	442	442	59.7953	1903		#DIV/0!
contig_1456	1281	533	533	36.6573	101	101	20.7408	360	360	55.3175	24	24	26.0377	458	458	40.2713	405	405	64.8231	124	124	38.9564	291	291	29.0723	2296		#DIV/0!
contig_1457	1317	1662	1662	111.18	307	307	61.3205	828	828	123.752	14	14	14.7735	239	239	20.4405	704	704	109.6	321	321	98.0903	188	188	18.2687	4263		#DIV/0!
contig_1458	1061	257	257	21.3403	106	106	26.2811	137	137	25.4164	21	21	27.5071	266	266	28.2387	111	111	21.4502	32	32	12.1378	149	149	17.9724	1079		#DIV/0!
contig_1459	2316	251	251	9.54812	162	162	18.4005	84	84	7.1392	23	23	13.8016	393	393	19.1132	93	93	8.2332	61	61	10.5998	367	367	20.2798	1434		#DIV/0!
contig_1460	1320	27	27	1.80207	14	14	2.79002	13	13	1.93856	5	5	5.26425	77	77	6.57046	6	6	0.931969	3	3	0.914648	100	100	9.69531	245		#DIV/0!
contig_1461	3053	802	802	23.1436	380	380	32.7423	288	288	18.5684	59	59	26.8575	1063	1063	39.218	294	294	19.7444	117	117	15.4229	739	739	30.978	3742		#DIV/0!
contig_1462	1099	538	538	43.1288	853	853	204.176	145	145	25.9704	94	94	118.869	1892	1892	193.911	99	99	18.4698	48	48	17.5772	1179	1179	137.294	4848		#DIV/0!
contig_1463	1997	181	181	7.98516	78	78	10.2747	101	101	9.95525	2	2	1.39185	57	57	3.21496	102	102	10.4724	21	21	4.23202	16	16	1.02536	558		#DIV/0!
contig_1464	1581	677	677	37.7259	132	132	21.9632	124	124	15.4383	44	44	38.6777	537	537	38.2579	232	232	30.0871	41	41	10.4366	538	538	43.5498	2325		#DIV/0!
contig_1465	2461	585	585	20.9424	93	93	9.94087	161	161	12.8773	28	28	15.812	310	310	14.1883	179	179	14.913	62	62	10.1388	293	293	15.2367	1711		#DIV/0!
contig_1466	1546	2988	2988	170.276	704	704	119.789	1100	1100	140.053	142	142	127.649	2170	2170	158.099	1066	1066	141.375	510	510	132.76	1300	1300	107.614	9980		#DIV/0!
contig_1467	1728	168	168	8.56542	59	59	8.98175	111	111	12.6441	6	6	4.82556	28	28	1.82513	99	99	11.7467	29	29	6.754	19	19	1.40717	519		#DIV/0!
contig_1468	1285	535	535	36.6804	52	52	10.6452	103	103	15.7777	45	45	48.6687	428	428	37.5163	128	128	20.4235	20	20	6.26374	387	387	38.5428	1698		#DIV/0!
contig_1469	1145	170	170	13.0806	68	68	15.6227	81	81	13.9248	17	17	20.634	225	225	22.1338	82	82	14.6836	46	46	16.1681	220	220	24.5897	909		#DIV/0!
contig_1470	2311	193	193	7.35767	90	90	10.2446	50	50	4.25872	0	0	0	302	302	14.7193	53	53	4.70219	16	16	2.78629	23	23	1.27369	727		#DIV/0!
contig_1471	1106	612	612	48.7505	40	40	9.51388	111	111	19.755	19	19	23.8747	230	230	23.4235	165	165	30.5881	39	39	14.1911	248	248	28.6967	1464		#DIV/0!
contig_1472	563	464	464	72.6093	402	402	187.832	661	661	231.101	25	25	61.7123	491	491	98.2318	250	250	91.0449	223	223	159.405	450	450	102.292	2966		#DIV/0!
contig_1473	1461	167	167	10.0705	31	31	5.58167	71	71	9.56571	2	2	1.90248	75	75	5.78216	52	52	7.29755	23	23	6.33555	37	37	3.24106	458		#DIV/0!
contig_1474	1079	1154	1154	94.2252	301	301	73.3834	586	586	106.902	28	28	36.0642	500	500	52.1948	361	361	68.5978	285	285	106.299	520	520	61.6762	3735		#DIV/0!
contig_1475	2296	519	519	19.9149	229	229	26.2371	166	166	14.2313	40	40	24.2119	625	625	30.6611	176	176	15.7168	67	67	11.7438	548	548	30.5453	2370		#DIV/0!
contig_1476	1276	6626	6626	457.492	1673	1673	344.904	3912	3912	603.472	45	45	49.012	379	379	33.4555	3554	3555	571.233	1470	1470	463.632	177	177	17.7524	17837		#DIV/0!
contig_1477	676	77	77	10.0352	9	9	3.50226	51	51	14.8502	10	10	20.5586	62	62	10.3306	34	34	10.3123	24	24	14.288	45	45	8.51925	312		#DIV/0!
contig_1478	912	162	162	15.6496	5	5	1.44221	47	47	10.1441	7	7	10.667	89	89	10.9919	51	51	11.4657	6	6	2.64767	60	60	8.41961	427		#DIV/0!
contig_1479	1284	47	47	3.2249	8	8	1.639	11	11	1.68631	0	0	0	10	10	0.877231	22	22	3.51303	17	17	5.32833	9	9	0.897043	124		#DIV/0!
contig_1480	4657	1457	1457	27.5636	443	443	25.0236	481	481	20.3305	75	75	22.3818	1177	1177	28.4675	521	521	22.938	135	135	11.6663	450	450	12.3664	4739		#DIV/0!
contig_1481	1150	13812	13812	1058.14	4492	4492	1027.53	1973	1973	337.706	497	497	600.619	8768	8768	858.78	4298	4298	766.289	1003	1003	351.002	6764	6764	752.734	41607		#DIV/0!
contig_1482	1325	11972	11975	796.237	5417	5417	1075.46	10066	10066	1495.37	338	338	354.52	1980	1980	168.317	9153	9153	1416.35	1826	1826	554.615	2125	2126	205.344	42881		#DIV/0!
contig_1483	1791	4625	4625	227.509	1212	1212	178.016	1892	1892	207.938	163	163	126.483	1744	1744	109.681	1674	1674	191.639	855	855	192.122	1532	1532	109.471	13697		#DIV/0!
contig_1484	1943	291	291	13.1948	115	115	15.5696	237	237	24.0096	12	12	8.58319	92	92	5.33328	142	142	14.9844	96	96	19.8841	77	77	5.0717	1062		#DIV/0!
contig_1485	2257	353	353	13.7793	13	13	1.51518	21	21	1.83146	0	0	0	15	15	0.748581	35	35	3.17951	4	4	0.713239	2	2	0.113405	443		#DIV/0!
contig_1486	1291	1085	1085	74.0434	152	152	30.9721	441	441	67.239	101	101	108.726	1189	1189	103.737	489	489	77.6617	119	119	37.096	783	783	77.6195	4359		#DIV/0!
contig_1487	3010	1683	1683	49.2607	1033	1033	90.279	750	750	49.046	134	134	61.8698	1552	1552	58.077	877	877	59.7389	321	321	42.9186	1077	1077	45.7915	7427		#DIV/0!
contig_1488	1281	1125	1125	77.3724	155	155	31.8299	686	686	105.411	34	34	36.8867	860	860	75.6186	549	549	87.8714	326	326	102.418	443	443	44.2578	4178		#DIV/0!
contig_1489	1240	124	124	8.81014	42	42	8.91006	49	49	7.77828	3	3	3.36233	96	96	8.72024	35	35	5.78723	32	32	10.3857	126	126	13.0042	507		#DIV/0!
contig_1490	1149	1800	1800	138.018	413	413	94.5547	768	768	131.568	143	143	172.964	2472	2472	242.33	612	612	109.208	349	349	122.24	1956	1956	217.863	8513		#DIV/0!
contig_1491	1807	1449	1449	70.6469	228	228	33.1917	984	984	107.188	10	10	7.69099	90	90	5.61001	1063	1063	120.614	526	526	117.148	117	117	8.28635	4467		#DIV/0!
contig_1492	1612	4614	4614	252.171	455	455	74.2505	2089	2089	255.083	47	47	40.5203	370	370	25.8533	2268	2268	288.471	716	716	178.754	397	397	31.5182	10956		#DIV/0!
contig_1493	546	3384	3384	546.035	2297	2297	1106.68	5845	5845	2107.18	404	404	1028.32	1834	1834	378.343	3343	3343	1255.36	3761	3761	2772.15	5178	5178	1213.68	26046		#DIV/0!
contig_1494	1626	1267	1267	68.6498	610	610	98.6875	1647	1647	199.38	5	5	4.27356	89	89	6.16522	795	795	100.247	666	666	164.839	146	146	11.4913	5225		#DIV/0!
contig_1495	735	76	76	9.10981	6	6	2.14742	29	29	7.7664	6	6	11.345	56	56	8.58183	41	41	11.4372	7	7	3.83281	55	55	9.57659	276		#DIV/0!
contig_1496	2781	868	868	27.498	177	177	16.7427	350	350	24.7729	112	112	55.9703	1528	1528	61.8873	359	359	26.4678	115	115	16.6419	932	932	42.8895	4441		#DIV/0!
contig_1497	1141	2508	2508	193.653	364	364	83.9206	704	704	121.45	18	18	21.9244	1062	1062	104.838	724	724	130.1	281	281	99.1123	283	283	31.7422	5944		#DIV/0!
contig_1498	918	4064	4064	390.026	56	56	16.0472	386	386	82.7663	20	20	30.278	384	384	47.1159	1115	1115	249.033	163	163	71.4581	222	222	30.9489	6410		#DIV/0!
contig_1499	2582	190	190	6.48306	52	52	5.29785	62	62	4.72655	9	9	4.84425	169	169	7.37241	57	57	4.52629	23	23	3.58491	140	140	6.93917	702		#DIV/0!
contig_1500	1871	2945	2945	138.674	1023	1023	143.832	1358	1358	142.868	107	107	79.4786	1735	1735	104.449	825	825	90.4075	849	849	182.617	1213	1213	82.9703	10055		#DIV/0!
contig_1501	1005	3615	3615	316.902	730	730	191.078	1637	1637	320.621	153	153	211.576	1569	1569	175.847	1851	1851	377.628	445	445	178.197	1586	1586	201.963	11586		#DIV/0!
contig_1502	2483	662	662	23.489	131	131	13.8787	172	172	13.6352	14	14	7.83595	461	461	20.9124	188	188	15.5241	85	85	13.7768	262	262	13.5039	1975		#DIV/0!
contig_1503	797	2123	2123	234.679	1044	1044	344.584	827	827	204.247	89	89	155.193	1794	1794	253.538	953	953	245.165	882	883	445.871	1782	1782	286.144	9495		#DIV/0!
contig_1504	837	1253	1253	131.889	87	87	27.343	50	50	11.7585	10	10	16.6041	613	613	82.4924	154	154	37.7241	30	30	14.4246	68	68	10.3973	2265		#DIV/0!
contig_1505	1778	394	394	19.523	11	11	1.62747	24	24	2.65698	8	8	6.25314	296	296	18.7516	94	94	10.8398	4	4	0.905389	190	190	13.6759	1021		#DIV/0!
contig_1506	1120	7741	7741	608.922	2527	2527	593.526	7130	7130	1253.08	157	157	194.815	1039	1039	104.49	5663	5663	1036.7	2293	2293	823.935	435	435	49.7058	26985		#DIV/0!
contig_1507	2384	1040	1040	38.4335	382	382	42.1512	119	119	9.82539	103	103	60.0442	1305	1305	61.6571	277	277	23.8231	114	114	19.2444	1157	1157	62.1102	4497		#DIV/0!
contig_1508	1316	509	509	34.0757	201	201	40.1784	206	206	30.812	147	147	155.239	1146	1146	98.0862	240	240	37.3921	58	58	17.7369	1060	1060	103.083	3567		#DIV/0!
contig_1509	542	54	54	8.77763	3	3	1.45605	21	21	7.62656	0	0	0	59	59	12.2612	19	19	7.18751	10	10	7.42519	17	17	4.01407	183		#DIV/0!
contig_1510	1663	392	392	20.7671	63	63	9.96555	214	214	25.3297	12	12	10.0283	206	206	13.9526	155	155	19.1101	66	66	15.972	132	132	10.1582	1240		#DIV/0!
contig_1511	1661	967	967	51.2908	159	159	25.1814	135	135	15.9983	114	114	95.384	1365	1365	92.564	254	254	31.3537	50	50	12.1145	1180	1180	90.9176	4224		#DIV/0!
contig_1512	724	166	166	20.2	70	70	25.4339	62	62	16.8563	12	12	23.0347	255	255	39.6717	96	96	27.1867	47	47	26.1256	282	282	49.8478	990		#DIV/0!
contig_1513	2277	683	683	26.4266	405	405	46.7891	267	267	23.0811	55	55	33.5691	727	727	35.9625	229	229	20.6204	112	112	19.7953	714	714	40.1301	3192		#DIV/0!
contig_1514	2003	491	491	21.5965	68	68	8.9306	123	123	12.0874	9	9	6.24456	388	388	21.8187	143	143	14.6379	61	61	12.2562	105	105	6.70879	1388		#DIV/0!
contig_1515	754	841	841	98.267	183	183	63.8458	421	421	109.906	44	44	81.1001	1002	1002	149.684	462	462	125.63	64	64	34.1598	656	656	111.344	3673		#DIV/0!
contig_1516	685	1391	1391	178.904	539	539	206.991	648	648	186.206	42	42	85.2116	541	541	88.9582	534	534	159.836	176	176	103.402	282	282	52.6859	4153		#DIV/0!
contig_1517	2054	552	552	23.6767	1118	1118	143.184	151	151	14.4706	191	191	129.233	1584	1584	86.8628	195	195	19.4652	131	131	25.6672	1377	1377	85.7964	5299		#DIV/0!
contig_1518	2837	828	828	25.7131	179	179	16.5976	225	225	15.611	49	49	24.0036	708	708	28.1095	226	226	16.3333	103	103	14.6112	608	608	27.4271	2926		#DIV/0!
contig_1519	1513	430	430	25.0387	988	988	171.779	226	226	29.4021	272	272	249.845	1745	1745	129.908	352	352	47.701	124	124	32.983	2100	2100	177.63	6237		#DIV/0!
contig_1520	1009	422	422	36.8472	160	160	41.714	188	188	36.6755	47	47	64.7362	629	629	70.2164	251	251	51.0043	83	83	33.105	1870	1870	237.184	3650		#DIV/0!
contig_1521	860	532	532	54.4999	246	246	75.2471	272	272	62.2557	50	50	80.8001	465	465	60.9023	242	242	57.6954	195	195	91.2521	532	532	79.1678	2534		#DIV/0!
contig_1522	1733	202	202	10.2692	53	53	8.04508	55	55	6.24702	11	11	8.82134	300	300	19.4985	61	61	7.21698	18	18	4.18004	363	363	26.8067	1063		#DIV/0!
contig_1523	2193	37	37	1.48644	12	12	1.43945	14	14	1.2566	0	0	0	22	22	1.12996	14	14	1.30892	5	5	0.917568	30	30	1.75073	134		#DIV/0!
contig_1524	1777	218	218	10.8082	140	140	20.725	135	135	14.9539	7	7	5.47458	247	247	15.6563	136	136	15.6919	59	59	13.362	129	129	9.29047	1071		#DIV/0!
contig_1525	965	2636	2636	240.658	578	578	157.563	1235	1235	251.912	68	68	97.9314	1239	1239	144.618	1393	1393	295.97	268	268	111.767	952	952	126.254	8369		#DIV/0!
contig_1526	3646	264	264	6.37926	44	44	3.1746	142	142	7.66621	2	2	0.762349	99	99	3.05842	145	145	8.15409	56	56	6.18128	58	58	2.03586	810		#DIV/0!
contig_1527	1398	284	284	17.8976	220	220	41.397	141	141	19.8528	16	16	15.9057	311	311	25.0572	108	108	15.8395	59	60	17.2723	292	292	26.7308	1432		#DIV/0!
contig_1528	2547	394	394	13.6286	95	95	9.81177	42	42	3.24586	0	0	0	138	138	6.1028	74	74	5.95699	23	23	3.63417	16	16	0.803946	782		#DIV/0!
contig_1529	2065	654	654	27.9023	197	197	25.0957	127	127	12.1058	26	26	17.4982	467	467	25.4728	266	266	26.4111	78	78	15.2013	663	663	41.0893	2478		#DIV/0!
contig_1530	802	599	599	65.8014	98	98	32.1443	478	478	117.317	8	8	13.863	136	136	19.1005	419	419	107.118	100	100	50.1802	100	100	15.9574	1938		#DIV/0!
contig_1531	1561	186	186	10.4977	140	140	23.5927	444	444	55.9872	10	10	8.90302	140	140	10.1019	294	294	38.6161	253	253	65.2266	123	123	10.0841	1590		#DIV/0!
contig_1532	1110	173	173	13.7311	145	145	34.3635	23	23	4.07863	9	9	11.2683	251	251	25.4701	39	39	7.20387	10	10	3.62563	112	112	12.9131	762		#DIV/0!
contig_1533	1183	493	493	36.7151	40	40	8.89464	183	183	30.4492	2	2	2.34955	59	59	5.61754	174	174	30.157	120	120	40.8228	67	67	7.24812	1138		#DIV/0!
contig_1534	3102	305	305	8.66245	61	61	5.17298	68	68	4.31495	6	6	2.68813	79	79	2.86856	88	88	5.81654	35	35	4.54081	36	36	1.48524	678		#DIV/0!
contig_1535	668	8663	8663	1142.55	10229	10229	4028.19	560	560	165.014	186	186	386.969	20495	20498	3456.32	1627	1627	499.385	578	578	348.224	2305	2305	441.601	44646		#DIV/0!
contig_1536	3132	416	416	11.7018	162	162	13.6065	190	190	11.941	37	37	16.418	665	665	23.9155	137	137	8.96857	76	76	9.76559	609	609	24.8846	2292		#DIV/0!
contig_1537	668	95	95	12.5294	61	61	24.0218	131	131	38.6015	7	7	14.5634	92	92	15.5128	61	61	18.7231	48	48	28.9182	86	86	16.4762	581		#DIV/0!
contig_1538	2710	1382	1382	44.9285	261	261	25.3352	189	189	13.7278	247	247	126.668	3402	3402	141.398	287	287	21.7138	82	82	12.1773	3984	3984	188.142	9834		#DIV/0!
contig_1539	6560	947	947	12.7183	191	191	7.65918	370	370	11.1021	21	21	4.44893	420	420	7.21148	337	337	10.533	83	83	5.09191	317	317	6.18431	2686		#DIV/0!
contig_1540	905	471	471	45.8517	366	366	106.386	221	221	48.0676	38	38	58.3546	573	573	71.3157	229	229	51.8813	90	90	40.0222	395	395	55.8578	2383		#DIV/0!
contig_1541	836	1246	1246	131.309	308	308	96.9164	707	707	166.465	84	84	139.641	1297	1297	174.748	683	683	167.509	274	274	131.902	1655	1655	253.354	6254		#DIV/0!
contig_1542	3986	991	991	21.9038	459	459	30.292	333	333	16.4443	85	85	29.6362	1370	1370	38.7135	284	284	14.6085	186	186	18.7794	1035	1035	33.2306	4743		#DIV/0!
contig_1543	1392	1155	1155	73.1014	172	172	32.5044	116	116	16.4032	51	51	50.918	1162	1162	94.0256	184	184	27.1021	59	59	17.0577	407	407	37.4189	3306		#DIV/0!
contig_1544	989	21	21	1.87071	2	2	0.531969	7	7	1.39319	3	3	4.21566	3	3	0.341668	5	5	1.03657	17	17	6.91766	5	5	0.647007	63		#DIV/0!
contig_1545	601	843	843	123.577	162	162	70.9077	384	384	125.767	58	58	134.12	438	438	82.0878	452	452	154.201	136	136	91.0691	370	370	78.7885	2843		#DIV/0!
contig_1546	2021	3122	3122	136.097	3574	3574	465.202	814	814	79.2806	1252	1252	860.951	11288	11288	629.115	1382	1382	140.206	304	304	60.5361	11396	11396	721.642	33132		#DIV/0!
contig_1547	1436	90	90	5.52168	160	160	29.3102	31	31	4.24929	7	7	6.7746	147	147	11.5303	34	34	4.85455	16	16	4.48407	126	126	11.2293	611		#DIV/0!
contig_1548	860	1383	1383	141.679	19	19	5.81176	3	3	0.686644	132	132	213.312	1520	1520	199.078	77	77	18.3576	3	3	1.40388	1863	1863	277.236	5000		#DIV/0!
contig_1549	771	1850	1850	211.398	676	676	230.646	1773	1773	452.651	93	93	167.637	1114	1114	162.746	1264	1264	336.137	488	488	254.725	798	798	132.46	8056		#DIV/0!
contig_1550	1695	2720	2720	141.378	1185	1185	183.908	2004	2004	232.722	167	167	136.926	1684	1684	111.906	1553	1553	187.856	869	869	206.327	1598	1598	120.654	11780		#DIV/0!
contig_1551	1613	716	716	39.1076	205	205	33.4328	227	227	27.7013	13	13	11.2008	626	626	43.7138	230	230	29.236	113	113	28.1936	218	218	17.2965	2348		#DIV/0!
contig_1552	913	1695	1695	163.562	369	369	106.318	815	815	175.71	6	6	9.13315	375	375	46.2636	786	786	176.513	278	278	122.541	49	49	6.86848	4373		#DIV/0!
contig_1553	1194	1789	1789	132.005	522	522	115.006	437	437	72.042	299	299	348.022	4772	4772	450.169	826	826	141.84	145	145	48.8732	2278	2278	244.166	11068		#DIV/0!
contig_1554	647	312	312	42.4848	72	72	29.2739	159	159	48.3729	29	29	62.2922	343	343	59.713	130	130	41.1968	33	33	20.5266	381	381	75.3627	1459		#DIV/0!
contig_1555	860	3399	3399	348.205	390	390	119.294	750	750	171.661	217	217	350.672	2162	2162	283.163	1012	1012	241.272	453	453	211.986	1538	1538	228.872	9921		#DIV/0!
contig_1556	3467	1244	1244	31.6118	379	379	28.7566	503	503	28.5577	36	36	14.4307	934	934	30.344	517	517	30.5746	229	229	26.582	740	740	27.3158	4582		#DIV/0!
contig_1557	1483	1078	1078	64.0414	251	251	44.5231	572	572	75.9213	21	21	19.6797	228	228	17.317	472	472	65.2567	216	216	58.6164	92	92	7.9393	2930		#DIV/0!
contig_1558	1365	132	132	8.5197	32	32	6.16695	138	138	19.9001	3	3	3.05442	58	58	4.78602	93	93	13.9693	66	66	19.4589	90	90	8.43812	612		#DIV/0!
contig_1559	2331	929	929	35.1121	1670	1670	188.463	296	296	24.9953	111	111	66.1791	1375	1375	66.4415	382	382	33.6005	159	159	27.4512	594	594	32.6122	5516		#DIV/0!
contig_1560	2283	5036	5036	194.34	512	512	58.9952	418	418	36.0395	18	18	10.9574	1602	1602	79.038	977	977	87.7431	143	143	25.2079	347	347	19.4518	9053		#DIV/0!
contig_1561	1114	246	246	19.4551	40	40	9.44556	97	97	17.1394	66	66	82.3377	493	493	49.8472	102	102	18.7732	40	40	14.4505	399	399	45.8378	1483		#DIV/0!
contig_1562	2530	307	307	10.6906	241	241	25.0582	224	224	17.4276	13	13	7.14107	195	195	8.68147	92	92	7.45575	122	122	19.4065	181	181	9.15574	1375		#DIV/0!
contig_1563	1728	437	437	22.2803	132	132	20.0948	57	57	6.49292	48	48	38.6045	644	644	41.9779	159	159	18.8659	51	51	11.8777	858	858	63.5447	2386		#DIV/0!
contig_1564	536	776	776	127.55	190	190	93.2485	510	510	187.29	87	87	225.577	809	809	170.005	401	401	153.392	138	138	103.615	570	570	136.096	3481		#DIV/0!
contig_1565	1100	179	179	14.3365	98	98	23.4362	124	124	22.189	16	16	20.2147	253	253	25.9064	108	108	20.1305	47	47	17.1954	220	220	25.5956	1045		#DIV/0!
contig_1566	3371	295	295	7.70985	170	170	13.2661	91	91	5.31363	25	25	10.3067	378	378	12.6303	88	88	5.35239	38	38	4.53661	275	275	10.4402	1360		#DIV/0!
contig_1567	1757	570	570	28.5816	223	223	33.3877	133	133	14.9001	31	31	24.5205	399	399	25.5788	176	176	20.5383	32	32	7.32968	318	318	23.1628	1882		#DIV/0!
contig_1568	1584	79	79	4.39395	10	10	1.66072	0	0	0	0	0	0	169	169	12.0174	0	0	0	1	1	0.254069	46	46	3.71654	305		#DIV/0!
contig_1569	1592	750	750	41.5051	253	253	41.8052	162	162	20.03	38	38	33.1727	482	482	34.1023	156	156	20.0912	67	67	16.9371	311	311	25.0007	2219		#DIV/0!
contig_1570	719	785	785	96.1886	27	27	9.87843	251	251	68.7153	35	35	67.6518	460	460	72.0623	207	207	59.029	89	89	49.8159	423	423	75.2917	2277		#DIV/0!
contig_1571	1031	67	67	5.72531	28	28	7.14418	34	34	6.49126	3	3	4.04392	57	57	6.22724	24	24	4.77284	9	9	3.5131	51	51	6.33063	273		#DIV/0!
contig_1572	1532	774	774	44.5108	354	354	60.7851	307	307	39.4447	79	79	71.6652	1118	1118	82.1982	273	273	36.5366	108	108	28.3708	1075	1075	89.8019	4088		#DIV/0!
contig_1573	1850	1751	1751	83.3868	350	350	49.7679	732	732	77.884	152	152	114.186	1364	1364	83.0466	725	725	80.3508	351	351	76.3558	2990	2990	206.84	8415		#DIV/0!
contig_1574	1298	149	149	10.1133	95	95	19.2532	49	49	7.43071	17	17	18.2018	195	195	16.9215	43	43	6.79232	27	27	8.37136	130	130	12.8175	705		#DIV/0!
contig_1575	2497	3452	3452	121.797	615	615	64.7902	492	492	38.7843	119	119	66.2321	1754	1754	79.1207	592	592	48.6102	385	385	62.051	808	808	41.4122	8217		#DIV/0!
contig_1576	2726	3583	3583	115.799	754	754	72.761	1338	1338	96.6138	59	59	30.0792	946	946	39.0881	1307	1307	98.3046	526	526	77.6545	794	794	37.2761	9307		#DIV/0!
contig_1577	2449	269	269	9.67713	85	85	9.13026	136	136	10.931	12	12	6.80977	217	217	9.98045	109	109	9.12561	52	52	8.54518	163	163	8.51794	1043		#DIV/0!
contig_1578	1164	176	176	13.3212	13	13	2.93794	67	67	11.33	11	11	13.1335	199	199	19.2566	64	64	11.2733	32	32	11.0638	158	158	17.3716	720		#DIV/0!
contig_1579	2144	7460	7460	306.547	1848	1848	226.741	2551	2551	234.204	160	160	103.714	2498	2498	131.234	3376	3376	322.851	1615	1615	303.148	1479	1479	88.2834	20987		#DIV/0!
contig_1580	2789	109	109	3.44319	23	23	2.16936	111	111	7.834	2	2	0.996602	41	41	1.65582	58	58	4.26387	29	29	4.18462	16	16	0.734188	389		#DIV/0!
contig_1581	2460	1024	1024	36.6731	140	140	14.9708	280	280	22.4043	19	19	10.7339	529	529	24.2214	359	359	29.9215	132	132	21.5946	59	59	3.06939	2542		#DIV/0!
contig_1582	958	582	582	53.523	123	123	33.7748	86	86	17.6702	32	32	46.4221	595	595	69.9569	158	158	33.8155	47	47	19.7442	347	347	46.3553	1970		#DIV/0!
contig_1583	1103	1255	1255	100.242	257	257	61.2929	334	334	59.6046	73	73	91.9788	1382	1382	141.127	333	333	61.9003	101	101	36.8513	666	666	77.2742	4401		#DIV/0!
contig_1584	1183	864	864	64.3446	122	122	27.1286	170	170	28.2861	6	6	7.04866	255	255	24.2792	254	254	44.0223	55	55	18.7105	139	139	15.0372	1865		#DIV/0!
contig_1585	630	216	216	30.2062	79	79	32.9867	118	118	36.8681	23	23	50.7373	356	356	63.6486	143	143	46.5393	86	86	54.937	262	262	53.2226	1283		#DIV/0!
contig_1586	1727	280	280	14.284	89	89	13.5566	116	116	13.2213	11	11	8.85198	140	140	9.13093	89	89	10.5663	46	46	10.7194	141	141	10.4487	912		#DIV/0!
contig_1587	793	4664	4664	518.165	542	542	179.796	2872	2872	712.886	28	28	49.071	384	384	54.5428	2550	2550	659.312	586	586	297.393	65	65	10.49	11691		#DIV/0!
contig_1588	1298	7420	7420	503.631	754	754	152.809	1010	1010	153.164	288	288	308.36	4388	4388	380.777	1500	1500	236.941	495	495	153.475	3095	3095	305.156	18950		#DIV/0!
contig_1589	1383	3460	3460	220.413	576	576	109.56	1454	1454	206.943	41	41	41.2004	567	567	46.1785	1247	1247	184.871	683	683	198.749	482	482	44.6026	8510		#DIV/0!
contig_1590	1529	1306	1306	75.2521	980	980	168.605	168	168	21.6277	43	43	39.0842	1376	1376	101.365	404	404	54.1749	82	82	21.5831	411	411	34.4009	4770		#DIV/0!
contig_1591	1381	831	831	53.014	198	198	37.7159	540	540	76.9678	13	13	13.0825	142	142	11.5817	365	365	54.1905	198	198	57.7003	119	119	11.0278	2406		#DIV/0!
contig_1592	505	178	179	31.228	46	46	23.9618	54	54	21.048	3	3	8.25601	59	59	13.1595	119	119	48.3148	57	57	45.4245	50	50	12.6711	567		#DIV/0!
contig_1593	1869	1590	1590	74.9498	140	140	19.7048	383	383	40.3365	18	18	13.3845	348	348	20.9724	633	633	69.4414	117	117	25.1932	69	69	4.72471	3298		#DIV/0!
contig_1594	1736	820	820	41.6147	173	173	26.215	537	537	60.8883	10	10	8.00554	188	188	12.198	332	332	39.2114	307	307	71.1698	166	166	12.2375	2533		#DIV/0!
contig_1595	3324	7519	7519	199.288	1738	1738	137.544	4521	4521	267.721	21	21	8.78008	287	287	9.72523	4294	4294	264.865	2413	2413	292.148	285	285	10.9728	21078		#DIV/0!
contig_1596	836	137	137	14.4377	56	56	17.6212	85	85	20.0134	9	9	14.9615	170	170	22.9045	91	91	22.3182	28	28	13.479	157	157	24.0342	733		#DIV/0!
contig_1597	1432	7104	7104	437.062	842	842	154.676	3870	3870	531.957	61	61	59.2007	636	636	50.0257	3162	3162	452.734	1455	1455	408.909	664	664	59.3418	17794		#DIV/0!
contig_1598	1208	136	136	9.9187	50	50	10.8882	107	107	17.4352	4	4	4.60186	82	82	7.64585	71	71	12.0508	30	30	9.9945	79	79	8.36943	559		#DIV/0!
contig_1599	4610	1070	1070	20.4487	105	105	5.99158	181	181	7.72835	12	12	3.6176	287	287	7.01229	262	262	11.6526	62	62	5.4125	122	122	3.38684	2101		#DIV/0!
contig_1600	753	380	381	44.5772	247	247	86.2889	229	229	59.8618	6	6	11.0738	279	279	41.7338	201	201	54.73	113	113	60.3935	259	259	44.019	1715		#DIV/0!
contig_1601	762	229	229	26.4767	150	150	51.7832	131	131	33.8396	12	12	21.886	203	203	30.0068	93	93	25.0237	46	46	24.2946	179	179	30.0631	1043		#DIV/0!
contig_1602	1557	873	873	49.3979	336	338	57.1059	514	514	64.9806	40	40	35.7036	846	848	61.346	350	351	46.2214	211	211	54.5382	608	609	50.0569	3784		#DIV/0!
contig_1603	1561	1253	1253	70.7182	242	242	40.7817	311	311	39.2163	29	29	25.8188	708	708	51.0869	321	321	42.1625	136	136	35.0625	557	557	45.6655	3557		#DIV/0!
contig_1604	754	1007	1007	117.663	138	138	48.146	391	391	102.074	55	55	101.375	1241	1241	185.387	235	235	63.9029	101	101	53.9084	758	758	128.657	3926		#DIV/0!
contig_1605	1441	1683	1683	102.897	408	408	74.4816	619	619	84.5543	42	42	40.5066	879	881	68.8638	564	565	80.3912	520	520	145.227	891	893	79.3091	5611		#DIV/0!
contig_1606	1403	709	709	44.5217	737	737	138.186	310	310	43.4924	14	14	13.8679	246	246	19.7495	171	171	24.9898	170	170	48.7639	192	192	17.5138	2549		#DIV/0!
contig_1607	2659	588	588	19.4824	360	360	35.6153	136	136	10.0677	33	33	17.2479	398	398	16.8595	245	245	18.8917	66	66	9.98924	385	385	18.5301	2211		#DIV/0!
contig_1608	1052	579	579	48.4893	419	419	104.773	976	976	182.618	1	1	1.32107	16	16	1.7131	682	682	132.921	280	280	107.115	7	7	0.851565	2960		#DIV/0!
contig_1609	798	41	41	4.52651	40	40	13.1859	48	48	11.8399	5	5	8.70778	111	111	15.6675	51	51	13.1036	21	21	10.5907	96	96	15.3959	413		#DIV/0!
contig_1610	1641	2298	2298	123.374	313	313	50.1751	277	277	33.2262	214	214	181.236	2147	2147	147.368	463	463	57.8491	121	121	29.6745	1983	1983	154.65	7816		#DIV/0!
contig_1611	2916	822	822	24.8352	256	256	23.0943	208	208	14.0406	108	108	51.4726	1164	1164	44.9619	269	269	18.9142	85	85	11.7311	900	900	39.4994	3812		#DIV/0!
contig_1612	1604	130	130	7.14039	55	55	9.0201	60	60	7.36302	11	11	9.53078	202	202	14.1849	48	48	6.13566	10	10	2.50901	143	143	11.4095	659		#DIV/0!
contig_1613	1234	344	344	24.5599	68	68	14.4959	203	203	32.381	9	9	10.136	130	130	11.8661	144	144	23.9261	60	60	19.5678	74	74	7.67454	1032		#DIV/0!
contig_1614	964	41	41	3.74705	10	10	2.72883	20	20	4.08378	3	3	4.32498	64	64	7.47794	17	17	3.61573	2	2	0.834949	16	16	2.12412	173		#DIV/0!
contig_1615	1431	6122	6122	376.909	450	450	82.7229	1475	1475	202.89	575	575	558.43	4135	4135	325.473	1807	1807	258.906	486	486	136.68	5869	5869	524.88	20919		#DIV/0!
contig_1616	1432	196	196	12.0586	128	128	23.5136	58	58	7.97249	26	26	25.2331	746	746	58.6779	60	60	8.59078	25	25	7.02593	189	189	16.891	1428		#DIV/0!
contig_1617	1034	59	59	5.02706	8	8	2.03527	36	36	6.85316	0	0	0	9	9	0.980395	22	22	4.36241	7	7	2.72448	5	5	0.61885	146		#DIV/0!
contig_1618	1766	405	405	20.2045	371	371	55.2632	186	186	20.7315	45	45	35.4129	704	704	44.9015	170	170	19.7371	102	102	23.2443	477	477	34.5671	2460		#DIV/0!
contig_1619	2415	366	366	13.352	163	163	17.7551	177	177	14.4266	65	65	37.4056	498	498	23.2269	168	168	14.2632	69	69	11.4984	493	493	26.1255	1999		#DIV/0!
contig_1620	1964	350	350	15.7004	120	120	16.0728	133	133	13.3297	19	19	13.4447	340	340	19.4992	114	114	11.9011	72	72	14.7536	237	237	15.4434	1385		#DIV/0!
contig_1621	5077	457	457	7.93034	95	95	4.92231	131	131	5.07894	20	20	5.47473	353	353	7.83153	171	171	6.90579	48	48	3.80488	303	303	7.63785	1578		#DIV/0!
contig_1622	1191	1290	1290	95.4247	249	249	54.9972	290	290	47.9286	91	91	106.187	893	893	84.4537	418	418	71.9596	203	203	68.5948	631	631	67.8037	4065		#DIV/0!
contig_1623	1605	158	158	8.67291	15	15	2.45849	56	56	6.86787	4	4	3.46358	97	97	6.80731	64	64	8.17578	30	30	7.52234	53	53	4.22607	477		#DIV/0!
contig_1624	4901	406	406	7.29834	46	46	2.46903	110	110	4.41791	13	13	3.68637	255	255	5.8605	157	157	6.56809	43	43	3.53094	259	259	6.76318	1289		#DIV/0!
contig_1625	910	4523	4523	437.893	519	519	150.03	1401	1401	303.044	66	66	100.796	1173	1173	145.19	1632	1632	367.708	389	389	172.034	451	451	63.4265	10154		#DIV/0!
contig_1626	3233	805	805	21.9368	190	190	15.4597	267	267	16.256	16	16	6.87788	408	408	14.2146	296	296	18.772	69	69	8.58915	165	165	6.53151	2216		#DIV/0!
contig_1627	1522	176	176	10.1878	6	6	1.03703	62	62	8.01837	0	0	0	6	6	0.444033	63	63	8.48692	48	48	12.6921	7	7	0.588598	368		#DIV/0!
contig_1628	782	476	476	53.627	79	79	26.575	148	148	37.2532	18	18	31.9894	469	469	67.5531	214	214	56.1088	51	51	26.2464	113	113	18.493	1568		#DIV/0!
contig_1629	2559	350	350	12.0498	69	69	7.09303	75	75	5.76899	25	25	13.5772	278	278	12.2364	128	128	10.2557	27	27	4.2462	274	274	13.703	1226		#DIV/0!
contig_1630	872	451	451	45.5662	128	128	38.6141	186	186	41.9861	20	20	31.8753	343	343	44.3054	174	174	40.9126	37	37	17.0762	333	333	48.8724	1672		#DIV/0!
contig_1631	740	9790	9790	1165.56	9	9	3.19936	26	26	6.91593	18	18	33.805	1499	1499	228.165	112	112	31.0321	12	12	6.52614	63	63	10.8954	11529		#DIV/0!
contig_1632	1467	114	114	6.84633	42	42	7.53134	34	34	4.56203	16	16	15.1576	206	206	15.8167	23	23	3.21456	10	10	2.74332	203	203	17.7093	648		#DIV/0!
contig_1633	1749	60	60	3.02235	47	47	7.06905	41	41	4.61427	2	2	1.58921	41	41	2.64042	33	33	3.86855	11	11	2.5311	39	39	2.85371	274		#DIV/0!
contig_1634	1126	1852	1852	144.906	303	303	70.7876	775	775	135.479	107	107	132.064	1124	1124	112.436	798	798	145.308	330	330	117.946	1006	1006	114.339	6295		#DIV/0!
contig_1635	1761	715	715	35.7709	26	26	3.88389	262	262	29.2854	7	7	5.52432	111	111	7.09974	313	313	36.4426	92	92	21.025	84	84	6.10458	1610		#DIV/0!
contig_1636	2273	593	593	22.9847	187	187	21.6419	200	200	17.3197	36	36	22.0112	451	451	22.3489	206	206	18.582	44	44	7.79041	421	421	23.7038	2138		#DIV/0!
contig_1637	787	1257	1257	140.716	26	26	8.69063	360	360	90.0403	43	43	75.9336	485	485	69.4138	400	400	104.21	57	57	29.1479	238	238	38.7024	2866		#DIV/0!
contig_1638	1638	207	207	11.1337	16	16	2.56956	27	27	3.24458	15	15	12.7268	258	258	17.7413	51	51	6.38382	22	22	5.40525	71	71	5.54728	667		#DIV/0!
contig_1639	4219	275	275	5.74257	38	38	2.36934	66	66	3.07924	14	14	4.61168	318	318	8.48978	81	81	3.9364	10	10	0.953888	161	161	4.88373	963		#DIV/0!
contig_1640	728	24	24	2.90444	5	5	1.80672	5	5	1.35191	2	2	3.81803	14	14	2.16609	5	5	1.4082	4	4	2.21124	13	13	2.28532	72		#DIV/0!
contig_1641	1470	205	205	12.2863	1335	1335	238.9	285	285	38.1625	636	636	601.285	3465	3465	265.5	154	154	21.4797	54	54	14.7837	7236	7236	629.966	13370		#DIV/0!
contig_1642	2738	635	635	20.4326	226	226	21.7134	191	191	13.7312	108	108	54.8189	974	974	40.0686	248	248	18.5713	93	93	13.6696	849	849	39.6835	3324		#DIV/0!
contig_1643	589	6	6	0.897468	1	1	0.446619	5	5	1.67095	0	0	0	2	2	0.382467	1	1	0.348104	1	1	0.683269	3	3	0.651841	19		#DIV/0!
contig_1644	1732	2313	2313	117.655	1300	1300	197.446	2504	2504	284.574	57	57	45.7369	883	883	57.4238	1543	1543	182.659	2066	2066	480.053	1076	1076	79.506	11742		#DIV/0!
contig_1645	1394	278	278	17.5697	24	24	4.52899	103	103	14.544	5	5	4.9848	54	54	4.36325	111	111	16.3262	28	28	8.08355	27	27	2.47877	630		#DIV/0!
contig_1646	1314	726	727	48.7441	146	146	29.2288	237	237	35.5027	18	19	20.0955	360	361	30.945	278	278	43.3784	105	105	32.1589	304	304	29.6083	2177		#DIV/0!
contig_1647	1628	127	127	6.87278	38	38	6.14019	116	116	14.0253	2	2	1.70732	12	12	0.830244	78	78	9.82346	50	50	12.3601	19	19	1.4936	442		#DIV/0!
contig_1648	2732	251	251	8.09424	37	37	3.56266	245	245	17.652	1	1	0.508697	95	95	3.91672	117	117	8.7807	85	85	12.5212	82	82	3.84122	913		#DIV/0!
contig_1649	3353	676	676	17.7622	130	130	10.1991	139	139	8.16	31	31	12.849	626	626	21.0291	170	170	10.3954	88	88	10.5622	556	556	21.2215	2416		#DIV/0!
contig_1650	4788	4217	4217	77.5948	743	743	40.8214	1781	1781	73.2181	72	72	20.8987	812	812	19.1021	1759	1759	75.3244	760	760	63.8802	742	742	19.8329	10886		#DIV/0!
contig_1651	757	667	667	77.627	223	223	77.4929	2035	2035	529.148	13	13	23.8664	86	86	12.7962	1470	1470	398.149	505	505	268.474	129	129	21.8087	5128		#DIV/0!
contig_1652	5588	2451	2451	38.6429	636	636	29.9401	719	719	25.3269	118	118	29.3471	1998	1998	40.2734	821	821	30.1239	485	485	34.9295	1750	1750	40.079	8978		#DIV/0!
contig_1653	1270	98	98	6.79838	30	30	6.21399	28	28	4.33974	6	6	6.5658	130	130	11.5297	54	54	8.71795	16	16	5.07018	64	64	6.44929	426		#DIV/0!
contig_1654	1516	293	293	17.0275	53	53	9.19665	140	140	18.1777	10	10	9.16729	116	116	8.61862	108	108	14.6066	46	46	12.2114	116	116	9.79252	882		#DIV/0!
contig_1655	929	312	318	30.1574	105	109	30.8648	96	98	20.7644	53	58	86.7666	466	473	57.3488	97	102	22.5117	38	39	16.8949	459	466	64.1957	1663		#DIV/0!
contig_1656	1763	509	509	25.436	109	109	16.264	19	19	2.12134	17	17	13.401	439	439	28.0473	160	160	18.6077	7	7	1.59791	309	309	22.4306	1569		#DIV/0!
contig_1657	1789	267	267	13.1487	18	18	2.64676	80	80	8.80215	1	1	0.776837	72	72	4.53316	122	122	13.9821	39	39	8.77326	25	25	1.7884	624		#DIV/0!
contig_1658	2533	5421	5421	188.55	2732	2732	283.726	4731	4731	367.643	33	33	18.1059	410	410	18.2317	3687	3687	298.444	1612	1612	256.116	195	195	9.85224	18821		#DIV/0!
contig_1659	1346	12369	12369	809.604	945	945	184.688	1842	1842	269.373	611	611	630.865	10569	10569	884.439	3154	3154	480.442	784	784	234.411	7643	7643	726.699	37917		#DIV/0!
contig_1660	1264	681	681	47.466	41	41	8.53276	172	172	26.7849	46	46	50.5768	391	391	34.8425	226	226	36.6594	39	39	12.4172	314	314	31.792	1910		#DIV/0!
contig_1661	3403	979	979	25.3457	143	143	11.0542	201	201	11.6263	48	48	19.6029	503	503	16.6489	216	216	13.0142	58	58	6.85919	561	561	21.0978	2709		#DIV/0!
contig_1662	1116	84	84	6.63129	34	34	8.01434	49	49	8.64253	1	1	1.24531	43	43	4.33994	41	41	7.53258	8	8	2.88491	36	36	4.12833	296		#DIV/0!
contig_1663	3935	374	374	8.37355	119	119	7.95527	123	123	6.15275	12	12	4.23815	274	274	7.84305	128	128	6.66944	61	61	6.23867	149	149	4.84593	1240		#DIV/0!
contig_1664	4124	703	703	15.0183	148	148	9.44052	269	269	12.8393	39	39	13.1427	374	374	10.2149	325	325	16.158	83	83	8.09965	425	425	13.1888	2366		#DIV/0!
contig_1665	1102	2121	2121	169.567	660	660	157.549	1145	1145	204.519	29	29	36.5727	626	626	63.9841	897	897	166.892	839	839	306.399	384	384	44.5949	6701		#DIV/0!
contig_1666	1726	110	110	5.61481	2	2	0.304819	6	6	0.684257	2	2	1.61038	34	34	2.2188	5	5	0.593955	6	6	1.399	6	6	0.444883	171		#DIV/0!
contig_1667	2313	1721	1721	65.5523	1057	1057	120.213	675	675	57.443	271	271	162.83	2850	2850	138.787	746	746	66.1283	341	341	59.3315	2971	2971	164.385	10632		#DIV/0!
contig_1668	773	53	53	6.04059	115	115	39.1355	51	51	12.9867	32	32	57.5322	637	637	92.8195	41	41	10.875	12	12	6.24753	586	586	97.0183	1527		#DIV/0!
contig_1669	1491	1108	1108	65.4704	342	342	60.3395	368	368	48.5824	63	63	58.7223	626	626	47.2907	360	360	49.505	187	187	50.4744	627	627	53.8177	3681		#DIV/0!
contig_1670	1816	293	293	14.2146	85	85	12.3128	266	266	28.832	6	6	4.59172	63	63	3.90754	257	257	29.0163	89	89	19.7234	95	95	6.69489	1154		#DIV/0!
contig_1671	1647	539	539	28.8322	85	85	13.5762	183	183	21.8709	58	58	48.9412	554	554	37.8874	148	148	18.4244	96	96	23.4576	508	508	39.4735	2171		#DIV/0!
contig_1672	2153	318	318	13.0127	57	57	6.9644	139	139	12.7081	17	17	10.9735	248	248	12.9744	115	115	10.9516	60	60	11.2154	239	239	14.2066	1193		#DIV/0!
contig_1673	1928	7008	7008	320.236	1504	1504	205.208	308	308	31.4451	61	61	43.9707	6118	6119	357.481	781	781	83.0555	184	184	38.4076	279	279	18.5196	16244		#DIV/0!
contig_1674	1579	263	263	14.6743	67	67	11.1621	146	146	18.2003	4	4	3.52061	39	39	2.78203	118	118	15.3223	50	50	12.7437	13	13	1.05365	700		#DIV/0!
contig_1675	1367	4802	4802	309.483	830	830	159.721	2061	2061	296.769	45	45	45.7493	553	553	45.5655	1929	1929	289.326	544	544	160.154	261	261	24.4347	11025		#DIV/0!
contig_1676	606	94	94	13.6659	22	22	9.54999	23	23	7.47075	2	2	4.58667	69	69	12.8249	13	13	4.3984	4	4	2.6564	58	58	12.2487	285		#DIV/0!
contig_1677	1746	176	176	8.88078	10	10	1.50664	30	30	3.3821	11	11	8.75566	219	219	14.1279	34	34	3.99263	12	12	2.76595	168	168	12.314	660		#DIV/0!
contig_1678	1554	317	317	17.9718	157	157	26.5767	166	166	21.0265	35	35	31.3009	415	415	30.0799	123	123	16.2285	64	64	16.5743	355	355	29.2357	1632		#DIV/0!
contig_1679	1489	577	577	34.14	121	121	21.3768	32	32	4.23023	84	84	78.4016	1198	1198	90.6236	118	118	16.2484	9	9	2.43251	903	903	77.612	3042		#DIV/0!
contig_1680	1766	121	121	6.03639	38	38	5.66038	33	33	3.67817	3	3	2.36086	61	61	3.89061	42	42	4.87621	13	13	2.96251	78	78	5.65249	389		#DIV/0!
contig_1681	2002	118	118	5.19279	9	9	1.18258	34	34	3.3429	0	0	0	34	34	1.91291	36	36	3.68691	27	27	5.42758	27	27	1.72598	285		#DIV/0!
contig_1682	1185	396	396	29.4415	342	342	75.9208	245	245	40.6965	29	29	34.011	656	656	62.354	163	163	28.2029	67	67	22.7543	525	525	56.6992	2423		#DIV/0!
contig_1683	6958	1765	1765	22.3482	428	428	16.1813	380	380	10.75	50	50	9.98679	630	630	10.1985	562	562	16.5606	207	207	11.9727	561	561	10.3184	4583		#DIV/0!
contig_1684	1884	521	521	24.3635	196	196	27.3671	143	143	14.9405	81	81	59.7509	893	893	53.3887	194	194	21.1128	100	100	21.3612	912	912	61.9512	3040		#DIV/0!
contig_1685	2162	388	388	15.811	110	110	13.3841	161	161	14.6581	16	16	10.285	213	213	11.0969	108	108	10.2422	53	53	9.86568	223	223	13.2003	1272		#DIV/0!
contig_1686	1339	447	447	29.411	134	134	26.3255	134	134	19.6985	21	21	21.7961	199	199	16.7399	129	129	19.753	42	42	12.6234	838	838	80.0938	1944		#DIV/0!
contig_1687	790	1552	1552	173.08	210	210	69.927	315	315	78.486	132	132	232.213	1361	1361	194.048	375	375	97.3259	124	124	63.1686	1568	1568	254.012	5637		#DIV/0!
contig_1688	3362	238	238	6.2368	203	203	15.8837	121	121	7.08429	4	4	1.65349	174	174	5.82949	142	142	8.65994	70	70	8.37929	122	122	4.64406	1074		#DIV/0!
contig_1689	2982	377	377	11.1382	146	146	12.8795	180	180	11.8816	43	43	20.0402	464	464	17.5263	141	141	9.69473	40	40	5.39833	520	520	22.3168	1911		#DIV/0!
contig_1690	1242	1672	1672	118.604	414	414	87.6863	777	777	123.143	70	70	78.3279	859	859	77.9024	635	635	104.828	279	279	90.4044	714	714	73.5719	5420		#DIV/0!
contig_1691	1258	443	443	31.0246	37	37	7.73702	95	95	14.8646	4	4	4.41896	115	115	10.2967	109	109	17.7652	35	35	11.1968	87	87	8.85063	925		#DIV/0!
contig_1692	1876	77	77	3.6161	8	8	1.12179	220	220	23.0833	3	3	2.22243	4	4	0.240163	86	86	9.39918	102	102	21.8814	6	6	0.409312	506		#DIV/0!
contig_1693	1822	111	111	5.36732	27	27	3.89824	46	46	4.96957	9	9	6.8649	102	102	6.30566	58	58	6.52685	10	10	2.20881	66	66	4.63587	429		#DIV/0!
contig_1694	1546	3270	3270	186.346	475	475	80.8234	1396	1396	177.74	56	56	50.3406	494	494	35.9912	1611	1611	213.654	524	524	136.404	384	384	31.7876	8210		#DIV/0!
contig_1695	2280	121	121	4.67556	2	2	0.230753	60	60	5.17995	0	0	0	89	89	4.39678	60	60	5.39561	26	26	4.58929	135	135	7.57765	493		#DIV/0!
contig_1696	2595	994	994	33.7467	592	592	60.0119	485	485	36.7886	68	68	36.4176	622	622	26.998	603	603	47.6436	230	230	35.6695	771	771	38.0235	4365		#DIV/0!
contig_1697	3086	287	287	8.19349	36	36	3.06874	100	100	6.37842	8	8	3.60275	120	120	4.3799	108	108	7.1755	42	42	5.47722	100	100	4.14705	801		#DIV/0!
contig_1698	1321	219	219	14.6058	41	41	8.16458	104	104	15.4967	11	11	11.5726	162	162	13.8131	74	74	11.4856	21	21	6.39769	190	190	18.4071	822		#DIV/0!
contig_1699	2084	1280	1280	54.1122	1318	1318	166.368	845	845	79.812	216	216	144.044	1743	1743	94.206	686	686	67.4917	350	350	67.5892	3188	3188	195.775	9626		#DIV/0!
contig_1700	1234	923	923	65.8976	304	304	64.8054	707	707	112.775	24	24	27.0294	473	473	43.1743	249	249	41.3722	400	400	130.452	392	392	40.6543	3472		#DIV/0!
contig_1701	874	2643	2643	266.421	876	876	263.661	1285	1285	289.401	35	35	55.6541	965	965	124.364	1075	1075	252.186	795	795	366.069	589	589	86.2461	8263		#DIV/0!
contig_1702	1259	151	151	10.5666	175	175	36.565	40	40	6.25379	55	55	60.7124	726	726	64.9516	68	68	11.0741	16	16	5.11448	493	493	50.1137	1724		#DIV/0!
contig_1703	3008	575	575	16.8412	363	363	31.7455	105	105	6.87101	53	53	24.4872	843	843	31.5667	141	141	9.61093	30	30	4.01375	375	375	15.9547	2485		#DIV/0!
contig_1704	1716	177	177	9.08738	23	23	3.52585	84	84	9.63543	8	8	6.47907	23	23	1.5097	66	66	7.88589	29	29	6.80123	26	26	1.93906	436		#DIV/0!
contig_1705	2907	5836	5836	176.87	723	723	65.4254	564	564	38.1894	1556	1556	743.883	12082	12082	468.137	1621	1621	114.331	269	269	37.2404	24260	24260	1068.02	46911		#DIV/0!
contig_1706	1430	3420	3420	210.704	285	285	52.4278	1116	1116	153.616	374	374	363.476	4965	4965	391.077	1299	1299	186.25	452	452	127.206	4632	4632	414.542	16543		#DIV/0!
contig_1707	3884	899	899	20.3922	495	495	33.5258	280	280	14.1902	80	80	28.6254	1165	1165	33.7851	317	317	16.7342	54	54	5.59527	813	813	26.7884	4103		#DIV/0!
contig_1708	2101	243	243	10.1897	43	43	5.38388	111	111	10.3993	5	5	3.30738	97	97	5.20026	73	73	7.12395	67	67	12.8338	63	63	3.83752	702		#DIV/0!
contig_1709	1566	245	245	13.7834	30	30	5.03944	154	154	19.357	4	4	3.54984	61	61	4.3875	107	107	14.0093	42	42	10.7936	53	53	4.33131	696		#DIV/0!
contig_1710	832	1006	1006	106.526	311	311	98.3309	576	576	136.272	88	88	146.994	1070	1070	144.857	494	494	121.738	116	116	56.1102	981	981	150.897	4642		#DIV/0!
contig_1711	1178	204	204	15.257	38	38	8.48577	39	39	6.51671	8	8	9.43811	180	180	17.211	44	44	7.65829	26	26	8.88249	194	194	21.0762	733		#DIV/0!
contig_1712	3114	585	585	16.5508	277	277	23.3999	156	156	9.86086	92	92	41.0591	973	973	35.1944	253	253	16.6581	79	79	10.2098	836	836	34.3576	3251		#DIV/0!
contig_1713	2655	445	445	14.7665	33	33	3.26966	126	126	9.34146	18	18	9.42211	180	180	7.63637	126	126	9.73039	75	75	11.3685	110	110	5.30229	1113		#DIV/0!
contig_1714	1498	509	509	29.9357	193	193	33.8921	146	146	19.1845	55	55	51.026	712	712	53.5362	174	174	23.8156	71	71	19.0745	681	681	58.1796	2541		#DIV/0!
contig_1715	1999	762	762	33.5834	238	238	31.3197	730	730	71.8818	13	13	9.03797	186	186	10.4804	437	437	44.8222	254	254	51.1361	223	223	14.2767	2843		#DIV/0!
contig_1716	2200	983	983	39.3653	292	292	34.9151	371	371	33.194	35	35	22.1098	613	613	31.3846	416	416	38.7699	204	204	37.3177	541	541	31.471	3455		#DIV/0!
contig_1717	1973	727	727	32.4631	272	272	36.2656	275	275	27.4356	41	41	28.88	731	731	41.732	295	295	30.6563	122	122	24.8851	643	643	41.708	3106		#DIV/0!
contig_1718	1037	366	366	31.0946	103	103	26.1283	239	239	45.3657	12	12	16.0821	134	134	14.5548	99	99	19.574	103	103	39.9729	108	108	13.3285	1164		#DIV/0!
contig_1719	788	1332	1332	148.923	280	280	93.4727	1039	1039	259.536	12	12	21.1639	337	337	48.1707	795	795	206.855	646	646	329.923	418	418	67.8869	4859		#DIV/0!
contig_1720	697	694	694	87.7222	196	196	73.9735	201	201	56.7639	15	15	29.9088	171	171	27.6339	270	270	79.4246	196	196	113.17	157	157	28.8272	1900		#DIV/0!
contig_1721	1321	32	32	2.13418	9	9	1.79223	15	15	2.2351	3	3	3.15616	31	31	2.64325	12	12	1.86253	5	5	1.52326	29	29	2.80951	136		#DIV/0!
contig_1722	798	1559	1559	172.118	348	348	114.717	635	635	156.632	254	254	442.355	3498	3498	493.737	586	586	150.563	316	316	159.364	3330	3330	534.044	10526		#DIV/0!
contig_1723	515	259	259	44.3073	113	113	57.7197	139	139	53.1271	23	23	62.067	200	200	43.7423	64	64	25.4799	102	102	79.7076	228	228	56.6583	1128		#DIV/0!
contig_1724	1148	424	424	32.5392	290	290	66.4521	326	326	55.8965	110	110	133.165	1542	1542	151.294	246	246	43.9357	125	125	43.8203	1904	1904	212.256	4967		#DIV/0!
contig_1725	507	1795	1795	311.917	571	571	296.265	406	406	157.626	54	54	148.022	929	929	206.389	702	702	283.892	354	354	280.997	953	953	240.558	5764		#DIV/0!
contig_1726	1223	516	516	37.1712	420	420	90.3391	648	648	104.294	917	917	1042.04	4719	4719	434.613	403	403	67.562	225	225	74.0394	7898	7898	826.468	15746		#DIV/0!
contig_1727	1112	4802	4802	380.452	4	4	0.946255	6	6	1.06208	20	20	24.9957	653	653	66.1435	114	114	21.0196	1	1	0.361911	10	10	1.15088	5610		#DIV/0!
contig_1728	1961	576	576	25.8778	190	190	25.4876	177	177	17.7666	169	169	119.77	2112	2112	121.31	197	197	20.5974	46	46	9.44033	1347	1347	87.9074	4814		#DIV/0!
contig_1729	2385	885	885	32.6917	605	605	66.7298	559	559	46.1352	145	145	84.4928	1691	1691	79.8609	408	408	35.0749	148	148	24.9735	1709	1709	91.7042	6150		#DIV/0!
contig_1730	2549	2387	2387	82.5022	594	594	61.3013	1259	1259	97.2221	44	44	23.9896	484	484	21.3872	827	827	66.5212	555	555	87.6254	553	553	27.7646	6703		#DIV/0!
contig_1731	1009	249	249	21.7416	30	30	7.82137	131	131	25.5558	23	23	31.6794	553	553	61.7324	121	121	24.5877	45	45	17.9485	275	275	34.8801	1427		#DIV/0!
contig_1732	2852	309	309	9.54535	132	132	12.1752	93	93	6.41863	19	19	9.25858	222	222	8.76764	123	123	8.8426	45	45	6.34994	171	171	7.6733	1114		#DIV/0!
contig_1733	2553	765	765	26.3994	92	92	9.4796	287	287	22.1279	29	29	15.7866	474	474	20.9125	382	382	30.6787	144	144	22.6996	401	401	20.1015	2574		#DIV/0!
contig_1734	4054	768	768	16.6902	45	45	2.91999	217	217	10.5362	22	22	7.54187	216	216	6.00135	293	293	14.8186	106	106	10.5227	184	184	5.80858	1851		#DIV/0!
contig_1735	4461	842	842	16.6289	514	514	30.3098	322	322	14.208	117	117	36.4497	1062	1062	26.8146	345	345	15.8566	114	114	10.2844	944	944	27.0817	4260		#DIV/0!
contig_1736	2217	3919	3919	155.737	1196	1196	141.912	457	457	40.5751	854	854	535.343	7439	7439	377.944	811	811	75.0031	284	284	51.5537	7233	7233	417.531	22193		#DIV/0!
contig_1737	1563	266	266	14.9936	156	156	26.2554	117	117	14.7345	40	40	35.5665	413	413	29.7626	96	96	12.5932	65	65	16.7364	1076	1076	88.1026	2229		#DIV/0!
contig_1738	604	49	49	7.1473	2	2	0.871056	20	20	6.51781	4	4	9.20372	32	32	5.9675	14	14	4.75243	8	8	5.3304	23	23	4.87334	152		#DIV/0!
contig_1739	780	637	637	71.9495	63	63	21.2471	429	429	108.261	55	55	97.996	437	437	63.1053	385	385	101.202	187	187	96.4837	520	520	85.3187	2713		#DIV/0!
contig_1740	639	84	84	11.5814	37	37	15.2319	42	42	12.9377	8	8	17.3992	54	54	9.51858	34	34	10.9094	30	30	18.8941	39	39	7.81087	328		#DIV/0!
contig_1741	2421	436	436	15.8663	69	69	7.49734	168	168	13.6591	21	21	12.0549	276	276	12.8408	169	169	14.3125	71	71	11.8024	249	249	13.1626	1459		#DIV/0!
contig_1742	2619	501	501	16.8533	156	156	15.669	237	237	17.8124	102	102	54.1259	1051	1051	45.2008	237	237	18.554	107	107	16.442	929	929	45.3958	3320		#DIV/0!
contig_1743	2391	2489	2489	91.7124	1252	1252	137.746	2316	2316	190.664	6	6	3.48748	157	157	7.39604	1921	1921	164.73	643	643	108.228	98	98	5.24544	8882		#DIV/0!
contig_1744	4345	4541	4541	92.0756	728	728	44.0752	967	967	43.8072	210	210	67.1691	2789	2789	72.2999	1168	1168	55.1159	339	339	31.3991	2253	2253	66.3601	12995		#DIV/0!
contig_1745	1260	240	240	16.7812	56	56	11.6915	69	69	10.7792	15	15	16.5448	204	204	18.2364	59	59	9.60076	26	26	8.30443	220	220	22.3454	889		#DIV/0!
contig_1746	2017	977	977	42.6748	324	324	42.2564	831	831	81.0969	121	121	83.3719	1482	1482	82.7602	575	575	58.4502	319	319	63.649	1768	1768	112.179	6397		#DIV/0!
contig_1747	1524	21	21	1.214	22	22	3.79744	21	21	2.71233	0	0	0	12	12	0.886901	7	7	0.941754	4	4	1.05629	12	12	1.0077	99		#DIV/0!
contig_1748	1509	1234	1234	72.0458	509	509	88.7322	1102	1102	143.748	22	22	20.2616	558	558	41.6509	480	480	65.2193	523	523	139.482	441	441	37.4011	4869		#DIV/0!
contig_1749	909	777	777	75.3078	143	143	41.3833	356	356	77.0895	19	19	29.0489	276	276	34.1999	337	337	76.0134	121	121	53.5708	226	226	31.8185	2255		#DIV/0!
contig_1750	1336	948	948	62.5151	41	41	8.07291	406	406	59.8175	6	6	6.24144	102	102	8.59949	442	442	67.8328	149	149	44.8835	152	152	14.5604	2246		#DIV/0!
contig_1751	741	1675	1675	199.15	263	263	93.3664	991	991	263.248	15	15	28.1328	599	599	91.0516	685	685	189.538	330	330	179.227	362	362	62.521	4920		#DIV/0!
contig_1752	1795	2786	2786	136.741	104	104	15.2413	653	653	71.6074	21	21	16.259	301	301	18.8878	1267	1267	144.723	172	172	38.563	330	330	23.528	5634		#DIV/0!
contig_1753	3223	3110	3110	85.0125	1196	1196	97.6166	6596	6596	402.837	91	91	39.2393	1585	1585	55.3921	4014	4014	255.353	1172	1172	146.344	1801	1801	71.5137	19565		#DIV/0!
contig_1754	947	4152	4152	386.269	723	723	200.836	1284	1284	266.885	161	161	236.274	2607	2607	310.077	1213	1213	262.624	545	545	231.608	2240	2240	302.715	12925		#DIV/0!
contig_1755	1371	1096	1096	70.4297	71	71	13.623	376	376	53.9833	13	13	13.1779	242	242	19.8819	424	424	63.4092	224	224	65.7533	130	130	12.135	2576		#DIV/0!
contig_1756	1527	65	65	3.75022	5	5	0.861358	19	19	2.4492	3	3	2.73038	29	29	2.13913	25	25	3.3568	9	9	2.37198	27	27	2.26287	182		#DIV/0!
contig_1757	3058	439	439	12.6477	125	125	10.7529	155	155	9.97707	33	33	14.9974	574	574	21.1424	158	158	10.5936	65	65	8.55426	393	393	16.4472	1942		#DIV/0!
contig_1758	1406	482	482	30.2026	140	140	26.1936	225	225	31.4997	16	16	15.8152	366	366	29.3207	181	181	26.3947	72	72	20.6089	345	345	31.4029	1827		#DIV/0!
contig_1759	1265	172	172	11.979	59	59	12.2691	104	104	16.1827	11	11	12.0849	161	161	14.3356	58	58	9.40073	62	62	19.7246	91	91	9.20633	718		#DIV/0!
contig_1760	1494	405	405	23.8829	37	37	6.51484	77	77	10.1449	10	10	9.30228	185	185	13.9476	85	85	11.6652	48	48	12.93	200	200	17.1323	1047		#DIV/0!
contig_1761	1051	91	91	7.62819	68	68	17.02	62	62	11.6118	3	3	3.96697	32	32	3.42946	24	24	4.68201	30	30	11.4875	23	23	2.80066	333		#DIV/0!
contig_1762	1407	36	36	2.25419	10	10	1.86964	16	16	2.23839	3	3	2.96324	27	27	2.16147	10	10	1.45724	4	4	1.14412	24	24	2.183	130		#DIV/0!
contig_1763	938	2749	2749	258.199	732	732	205.287	775	775	162.633	365	365	540.792	4167	4167	500.38	868	868	189.732	514	514	220.53	3580	3580	488.445	13750		#DIV/0!
contig_1764	2346	50	50	1.87769	3	3	0.336392	8	8	0.671229	3	3	1.77719	11	11	0.528134	17	17	1.48575	6	6	1.02927	15	15	0.818274	113		#DIV/0!
contig_1765	1742	1309	1309	66.2025	314	314	47.417	436	436	49.266	75	75	59.8347	1073	1073	69.3794	413	413	48.6101	155	155	35.8088	929	929	68.2501	4704		#DIV/0!
contig_1766	1572	675	675	37.8298	49	49	8.19967	26	26	3.25559	11	11	9.72479	898	898	64.3432	111	111	14.4775	18	18	4.60815	138	138	11.2347	1926		#DIV/0!
contig_1767	3221	2681	2681	73.3312	1812	1812	147.986	823	823	50.2942	224	224	96.649	3782	3782	132.254	871	871	55.4436	313	313	39.1075	2605	2605	103.503	13111		#DIV/0!
contig_1768	4311	314	314	6.41704	109	109	6.65122	72	72	3.28748	28	28	9.02652	330	330	8.62214	120	120	5.70726	34	34	3.17401	260	260	7.71846	1267		#DIV/0!
contig_1769	1733	405	405	20.5892	99	99	15.0276	186	186	21.1263	43	43	34.4834	728	728	47.3164	148	148	17.51	48	48	11.1468	763	763	56.3458	2420		#DIV/0!
contig_1770	1871	288	288	13.5613	141	141	19.8243	76	76	7.99556	53	53	39.3679	379	379	22.8163	81	81	8.87637	30	30	6.45289	306	306	20.9307	1354		#DIV/0!
contig_1771	2242	703	703	27.625	303	303	35.5517	380	380	33.3624	32	32	19.836	376	376	18.89	268	268	24.5089	114	114	20.4633	409	409	23.3466	2585		#DIV/0!
contig_1772	1907	1423	1423	65.7411	183	183	25.2437	448	448	46.242	6	6	4.37261	137	137	8.09187	455	455	48.9198	180	180	37.9864	107	107	7.18073	2939		#DIV/0!
contig_1773	1406	406	406	25.4404	37	37	6.9226	475	475	66.4993	4	4	3.9538	34	34	2.72378	416	416	60.6642	185	185	52.9533	6	6	0.546137	1563		#DIV/0!
contig_1774	1060	179	179	14.8775	24	24	5.95605	78	78	14.4843	11	11	14.4221	80	80	8.50087	89	89	17.2151	11	11	4.17632	84	84	10.1417	556		#DIV/0!
contig_1775	1963	1455	1455	65.3019	1297	1297	173.809	1071	1071	107.394	132	132	93.4531	1769	1769	101.505	665	665	69.4585	548	548	112.348	1782	1782	116.178	8719		#DIV/0!
contig_1776	2005	164	164	7.2063	351	351	46.0517	127	127	12.468	22	22	15.2493	274	274	15.3927	92	92	9.40801	46	46	9.23316	286	286	18.2552	1362		#DIV/0!
contig_1777	1652	913	913	48.6904	972	972	154.778	409	409	48.7329	100	100	84.126	1622	1622	110.591	403	403	50.0172	145	145	35.3236	1732	1732	134.176	6296		#DIV/0!
contig_1778	2048	287	287	12.3462	137	137	17.5972	144	144	13.8402	21	21	14.2505	293	293	16.1145	138	138	13.8157	58	58	11.3974	340	340	21.2464	1418		#DIV/0!
contig_1779	3666	1018	1018	24.4646	2533	2533	181.759	310	310	16.6448	330	330	125.101	4836	4836	148.584	332	332	18.5682	129	129	14.1613	3336	3336	116.458	12824		#DIV/0!
contig_1780	2963	58	58	1.72456	8	8	0.71025	42	42	2.79014	1	1	0.469039	39	39	1.48256	34	34	2.35273	17	17	2.309	91	91	3.93048	290		#DIV/0!
contig_1781	1354	538	538	35.0063	102	102	19.8168	260	260	37.7975	33	33	33.8716	497	497	41.3444	224	224	33.9198	99	99	29.4255	406	406	38.3745	2159		#DIV/0!
contig_1782	5985	666	666	9.80377	258	258	11.3399	145	145	4.76884	117	117	27.1683	1567	1567	29.4906	169	169	5.78958	51	51	3.42936	1935	1935	41.3764	4908		#DIV/0!
contig_1783	965	119	120	10.9556	25	25	6.815	63	63	12.8506	34	34	48.9657	361	361	42.1366	51	52	11.0484	9	9	3.75338	266	266	35.2769	930		#DIV/0!
contig_1784	2170	205	205	8.32295	35	35	4.24288	12	12	1.08851	14	14	8.9662	550	550	28.5484	55	55	5.19669	7	7	1.29821	112	112	6.60532	990		#DIV/0!
contig_1785	1319	210	210	14.0268	70	70	13.9607	99	99	14.774	25	25	26.3412	289	289	24.6793	64	64	9.94854	51	51	15.5608	225	225	21.831	1033		#DIV/0!
contig_1786	3038	135	135	3.91497	121	121	10.4773	80	80	5.18336	5	5	2.2873	78	78	2.89192	55	55	3.71192	33	33	4.37153	53	53	2.23267	560		#DIV/0!
contig_1787	910	1498	1498	145.028	414	414	119.677	317	317	68.5688	94	94	143.558	1566	1566	193.834	525	525	118.288	291	291	128.694	1339	1339	188.311	6044		#DIV/0!
contig_1788	1972	1315	1315	58.7492	308	308	41.0863	284	284	28.3479	29	29	20.4377	363	363	20.7338	407	407	42.3167	131	131	26.7344	131	131	8.50159	2968		#DIV/0!
contig_1789	1690	333	333	17.3596	158	158	24.5937	111	111	12.9284	59	59	48.5183	868	868	57.8512	122	122	14.8012	30	30	7.144	717	717	54.296	2398		#DIV/0!
contig_1790	2721	1524	1524	49.3446	155	155	14.985	192	192	13.8893	11	11	5.61829	475	475	19.6627	404	404	30.4423	131	131	19.3754	156	156	7.33722	3048		#DIV/0!
contig_1791	1274	532	532	36.7896	151	151	31.1789	346	346	53.4584	16	16	17.4538	289	289	25.551	249	249	40.0732	174	174	54.9651	236	236	23.7071	1993		#DIV/0!
contig_1792	2041	372	372	16.0577	195	195	25.133	153	153	14.7556	33	33	22.4704	361	361	19.9225	161	161	16.1736	101	101	19.9152	347	347	21.7582	1723		#DIV/0!
contig_1793	2370	552	552	20.5198	468	468	51.9458	280	280	23.2551	29	29	17.0055	576	576	27.3749	311	311	26.9052	65	65	11.0375	456	456	24.6236	2737		#DIV/0!
contig_1794	2677	1185	1185	38.9989	571	571	56.11	536	536	39.4117	62	62	32.1872	661	661	27.812	517	517	39.5974	113	113	16.9878	578	578	27.6322	4223		#DIV/0!
contig_1795	3279	2032	2032	54.5965	9575	9575	768.157	859	859	51.5657	3074	3074	1302.87	23978	23978	823.665	1753	1753	109.614	447	447	54.8622	21353	21353	833.399	63071		#DIV/0!
contig_1796	3143	2170	2170	60.8273	7455	7455	623.959	1710	1710	107.093	1490	1490	658.843	7352	7352	263.475	2493	2493	162.631	802	802	102.692	11102	11102	452.056	34574		#DIV/0!
contig_1797	654	126	126	16.9737	158	158	63.5524	317	317	95.4092	5	5	10.6251	88	88	15.156	70	70	21.9454	142	142	87.3811	65	65	12.7195	971		#DIV/0!
contig_1798	1256	104	104	7.29502	12	12	2.5133	47	47	7.36575	8	8	8.85198	148	148	13.2725	25	25	4.08107	19	19	6.08795	105	105	10.6988	468		#DIV/0!
contig_1799	910	2088	2088	202.149	102	102	29.4857	940	940	203.327	16	16	24.4354	146	146	18.0713	695	695	156.591	524	524	231.738	391	391	54.9884	4902		#DIV/0!
contig_1800	758	2447	2448	284.528	1330	1330	461.568	2651	2651	688.414	35	35	64.171	374	374	55.5753	2187	2187	591.567	616	616	327.053	317	317	53.5212	9958		#DIV/0!
contig_1801	914	682	682	65.7387	249	249	71.6648	506	506	108.972	22	22	33.4516	94	94	11.5841	394	394	88.3841	117	117	51.5165	35	35	4.90069	2099		#DIV/0!
contig_1802	2128	59	59	2.44266	13	13	1.60703	28	28	2.58997	2	2	1.30617	30	30	1.58792	22	22	2.1197	8	8	1.51295	25	25	1.5035	187		#DIV/0!
contig_1803	2152	196	196	8.02411	78	78	9.53466	116	116	10.6102	11	11	7.1038	208	208	10.8868	86	86	8.19371	28	28	5.23628	153	153	9.09881	876		#DIV/0!
contig_1804	723	154	154	18.7657	36	36	13.0984	50	50	13.6126	8	8	15.3777	73	73	11.3727	39	39	11.0599	17	17	9.46275	70	70	12.3907	447		#DIV/0!
contig_1805	1875	149	149	7.00113	102	102	14.3104	85	85	8.92332	16	16	11.8593	224	224	13.4563	73	73	7.98263	21	21	4.50739	167	167	11.3986	837		#DIV/0!
contig_1806	1305	469	469	31.6625	331	331	66.7222	166	166	25.0384	78	78	83.0662	846	846	73.0195	189	189	29.6945	53	53	16.3445	1514	1514	148.474	3646		#DIV/0!
contig_1807	963	240	240	21.9567	46	46	12.5656	91	91	18.6005	20	20	28.8632	194	194	22.691	74	74	15.7554	33	33	13.791	195	195	25.9146	893		#DIV/0!
contig_1808	934	1300	1300	122.625	1063	1063	299.391	2727	2727	574.708	226	226	336.281	1312	1312	158.222	2008	2008	440.799	763	763	328.764	635	635	87.0087	10034		#DIV/0!
contig_1809	1632	484	484	26.1281	22	22	3.54614	398	398	48.0034	0	0	0	59	59	4.07203	246	246	30.9057	150	150	36.9895	55	55	4.31299	1414		#DIV/0!
contig_1810	739	123	123	14.6637	34	34	12.1028	61	61	16.2478	16	16	30.0896	181	181	27.5876	48	48	13.3174	47	47	25.5953	137	137	23.7253	647		#DIV/0!
contig_1811	1491	964	964	56.9616	208	208	36.6977	368	368	48.5824	16	16	14.9136	378	378	28.5557	277	277	38.0913	150	150	40.4875	340	340	29.1835	2701		#DIV/0!
contig_1812	1063	150	150	12.432	60	60	14.8481	83	83	15.3693	38	38	49.681	330	330	34.9671	66	66	12.7302	21	21	7.95047	314	314	37.8035	1062		#DIV/0!
contig_1813	3170	343	343	9.53274	54	54	4.48113	94	94	5.83684	5	5	2.19205	89	89	3.16235	144	144	9.31381	29	29	3.68168	73	73	2.94713	831		#DIV/0!
contig_1814	1980	3987	3987	177.404	107	107	14.2158	1243	1243	123.571	3	3	2.1057	58	58	3.29945	878	878	90.9188	352	352	71.5458	13	13	0.84026	6641		#DIV/0!
contig_1815	903	142	142	13.8543	100	100	29.1317	117	117	25.5039	26	26	40.0153	228	228	28.4398	120	120	27.2469	40	40	17.827	224	224	31.7465	997		#DIV/0!
contig_1816	1412	1386	1386	86.4792	471	471	87.7484	701	701	97.722	69	69	67.9133	756	756	60.3068	634	634	92.0616	293	293	83.5102	821	821	74.4122	5131		#DIV/0!
contig_1817	556	184	184	29.1559	159	159	75.2273	189	190	67.2648	7	7	17.497	212	213	43.1503	138	138	50.8895	174	174	125.945	190	190	43.7335	1255		#DIV/0!
contig_1818	956	907	907	83.5858	662	662	182.16	1390	1390	286.198	17	17	24.7133	220	220	25.9205	837	837	179.511	279	279	117.45	256	256	34.2703	4568		#DIV/0!
contig_1819	2967	515	515	15.2923	167	167	14.8065	150	150	9.95136	44	44	20.6099	580	580	22.0186	141	141	9.74374	60	60	8.13843	451	451	19.4534	2108		#DIV/0!
contig_1820	2300	963	963	36.8877	342	342	39.1157	759	759	64.9565	47	47	28.3995	557	557	27.2776	644	644	57.4093	187	187	32.7205	701	701	39.0055	4200		#DIV/0!
contig_1821	1638	446	446	23.9885	175	175	28.1046	106	106	12.738	16	16	13.5752	472	472	32.4569	126	126	15.7718	56	56	13.7588	259	259	20.2359	1656		#DIV/0!
contig_1822	1498	5852	5852	344.172	56	56	9.83398	106	106	13.9285	13	13	12.0607	220	220	16.5421	726	726	99.3686	35	35	9.40293	15	15	1.28149	7023		#DIV/0!
contig_1823	1261	48	48	3.35358	35	35	7.3014	46	46	7.18045	22	22	24.2464	172	172	15.3636	30	30	4.87787	6	6	1.91489	131	131	13.2951	490		#DIV/0!
contig_1824	3400	705	705	18.2681	215	215	16.6346	165	165	9.55243	10	10	4.08753	290	290	9.60723	234	234	14.1111	56	56	6.62851	84	84	3.16181	1759		#DIV/0!
contig_1825	3603	285	285	6.96889	190	190	13.8721	116	116	6.33728	57	57	21.9862	503	503	15.7247	118	118	6.71494	64	64	7.14863	505	505	17.9375	1838		#DIV/0!
contig_1826	1193	205	205	15.139	84	84	18.5222	110	110	18.1494	18	18	20.9687	288	288	27.1914	79	79	13.5772	27	27	9.10815	198	198	21.2403	1009		#DIV/0!
contig_1827	1294	3158	3158	215.011	464	464	94.3271	544	544	82.7511	58	58	62.2922	2812	2812	244.771	608	608	96.3371	73	73	22.7036	224	224	22.1539	7941		#DIV/0!
contig_1828	1084	1048	1048	85.1755	205	205	49.7482	290	290	52.6596	44	44	56.411	657	657	68.2677	294	294	55.6086	91	91	33.7846	421	421	49.7037	3050		#DIV/0!
contig_1829	784	1036	1036	116.42	208	208	69.7911	313	313	78.5846	23	23	40.7711	367	367	52.7265	254	254	66.4266	161	161	82.645	510	510	83.251	2872		#DIV/0!
contig_1830	1669	1028	1028	54.265	879	879	138.543	1016	1016	119.825	203	203	169.036	1631	1631	110.072	1100	1100	135.133	318	318	76.6792	2780	2780	213.169	8955		#DIV/0!
contig_1831	2258	157	157	6.12574	63	63	7.33955	35	35	3.05108	46	46	28.3122	260	260	12.9697	48	48	4.35854	10	10	1.78231	538	538	30.4926	1157		#DIV/0!
contig_1832	1014	1586	1586	137.8	136	136	35.2821	1032	1032	200.332	17	17	23.2997	131	131	14.5517	1025	1025	207.257	480	480	190.507	102	102	12.8735	4509		#DIV/0!
contig_1833	2260	448	448	17.4644	82	82	9.54461	292	292	25.4322	9	9	5.53445	197	197	9.81831	224	224	20.3219	56	56	9.97209	144	144	8.15436	1452		#DIV/0!
contig_1834	980	238	238	21.3961	153	153	41.0694	113	113	22.6966	24	24	34.035	338	338	38.8481	77	77	16.1098	36	36	14.7837	343	343	44.7923	1322		#DIV/0!
contig_1835	1014	23	23	1.99836	4	4	1.03771	12	12	2.32944	1	1	1.37057	22	22	2.44379	5	5	1.01101	4	4	1.58756	16	16	2.01938	87		#DIV/0!
contig_1836	2345	1557	1557	58.4963	44	44	4.93586	228	228	19.1382	16	16	9.48238	403	403	19.3571	296	296	25.8805	46	46	7.89445	101	101	5.51206	2691		#DIV/0!
contig_1837	5121	646	646	11.1138	160	160	8.21898	187	187	7.1878	45	45	12.2123	578	578	12.7131	215	215	8.60811	63	63	4.951	436	436	10.896	2330		#DIV/0!
contig_1838	6278	930	930	13.051	302	302	12.6543	266	266	8.34006	65	65	14.3891	957	957	17.17	277	277	9.04654	106	106	6.79503	865	865	17.6332	3768		#DIV/0!
contig_1839	1033	2779	2779	237.012	436	436	111.03	1321	1321	251.716	155	155	208.531	583	583	63.5693	1767	1767	350.72	561	561	218.559	1002	1002	124.138	8604		#DIV/0!
contig_1840	6021	997	997	14.5885	382	382	16.6897	314	314	10.2653	49	49	11.3101	1257	1257	23.515	364	364	12.3953	159	159	10.6276	869	869	18.4708	4391		#DIV/0!
contig_1841	1442	382	382	23.3389	0	0	0	20	20	2.73007	0	0	0	19	19	1.48411	0	0	0	1	1	0.279088	6	6	0.532502	428		#DIV/0!
contig_1842	777	45	45	5.1024	8	8	2.70846	4	4	1.01332	8	8	14.309	67	67	9.71254	19	19	5.01368	7	7	3.62563	50	50	8.2354	208		#DIV/0!
contig_1843	1733	1075	1075	54.6503	88	88	13.3579	168	168	19.0818	22	22	17.6427	485	485	31.5226	221	221	26.1468	94	94	21.8291	345	345	25.4775	2498		#DIV/0!
contig_1844	1985	671	671	29.7814	219	219	29.0226	262	262	25.9806	38	38	26.605	713	713	40.4583	276	276	28.5084	85	85	17.2332	649	649	41.8427	2913		#DIV/0!
contig_1845	896	168	168	16.519	27	27	7.927	67	67	14.7189	10	10	15.5107	105	105	13.1996	41	41	9.3821	22	22	9.88147	105	105	14.9974	545		#DIV/0!
contig_1846	2230	827	827	32.6726	295	295	34.7993	239	239	21.0961	87	87	54.2194	1440	1440	72.7339	285	285	26.2038	73	73	13.1742	1051	1051	60.3161	4297		#DIV/0!
contig_1847	1997	742	742	32.7347	281	281	37.0153	193	193	19.0234	71	71	49.4106	1107	1107	62.438	256	256	26.2837	70	70	14.1067	701	701	44.9237	3421		#DIV/0!
contig_1848	2322	827	827	31.3781	172	172	19.4858	225	225	19.0734	16	16	9.57631	791	791	38.3701	267	267	23.5762	90	90	15.5987	130	130	7.16501	2518		#DIV/0!
contig_1849	1499	974	974	57.2454	181	181	31.7636	343	343	45.0403	42	42	38.9393	484	484	36.3683	318	318	43.496	149	149	40.0029	414	414	35.3455	2905		#DIV/0!
contig_1850	797	73	73	8.06952	41	41	13.5325	184	184	45.4432	6	6	10.4624	29	29	4.09844	51	51	13.1201	64	64	32.3168	45	45	7.22586	493		#DIV/0!
contig_1851	1010	565	565	49.2845	71	71	18.4923	138	138	26.8947	19	19	26.144	283	283	31.5605	164	164	33.2925	41	41	16.3369	227	227	28.7634	1508		#DIV/0!
contig_1852	1049	2102	2102	176.539	1361	1361	341.299	2990	2990	561.054	72	72	95.3888	765	765	82.142	1704	1704	333.057	1057	1057	405.514	711	711	86.7421	10762		#DIV/0!
contig_1853	1205	4505	4505	329.375	876	876	191.236	2992	2992	488.746	51	51	58.8198	393	393	36.7354	2777	2777	472.512	2091	2091	698.351	271	271	28.7818	13956		#DIV/0!
contig_1854	1829	275	275	13.2465	28	28	4.02714	119	119	12.8068	4	4	3.03939	73	73	4.49561	282	282	31.6126	24	24	5.28086	33	33	2.30906	838		#DIV/0!
contig_1855	1588	1143	1143	63.413	234	234	38.7631	404	404	50.0772	105	105	91.8923	1117	1117	79.2286	424	424	54.7444	261	261	66.145	1333	1333	107.427	5021		#DIV/0!
contig_1856	2065	95	95	4.05309	68	68	8.66247	25	25	2.38303	28	28	18.8442	308	308	16.8	53	53	5.26235	11	11	2.14378	241	241	14.9359	829		#DIV/0!
contig_1857	1645	109	109	5.83772	11	11	1.75906	15	15	1.79488	4	4	3.37936	60	60	4.10832	36	36	4.48705	4	4	0.97859	47	47	3.65652	286		#DIV/0!
contig_1858	1441	3588	3588	219.367	457	457	83.4267	1141	1141	155.859	176	176	169.742	1561	1561	122.016	1551	1551	220.685	617	617	172.317	1417	1417	125.847	10508		#DIV/0!
contig_1859	940	2065	2065	193.542	626	626	175.186	2327	2327	487.279	2143	2143	3168.36	9332	9332	1118.22	2091	2091	456.09	405	405	173.394	9781	9781	1331.65	28770		#DIV/0!
contig_1860	2369	183	183	6.80564	48	48	5.33002	49	49	4.07136	9	9	5.2798	139	139	6.60889	43	43	3.72158	9	9	1.52892	93	93	5.02404	573		#DIV/0!
contig_1861	650	46	46	6.23487	3	3	1.21412	8	8	2.42262	2	2	4.27619	6	6	1.03972	4	4	1.26174	7	7	4.33403	5	5	0.984447	81		#DIV/0!
contig_1862	4484	295	295	5.79615	116	116	6.80527	114	114	5.00436	13	13	4.02919	238	238	5.97848	112	112	5.12126	35	35	3.1413	211	211	6.02216	1134		#DIV/0!
contig_1863	834	870	870	91.9044	228	228	71.9154	444	444	104.791	19	19	31.6612	258	258	34.8444	413	413	101.533	160	160	77.2077	234	234	35.9075	2626		#DIV/0!
contig_1864	1150	4281	4281	327.967	804	804	183.912	1390	1390	237.917	170	170	205.443	2441	2441	239.083	1512	1512	269.574	580	580	202.972	1952	1952	217.229	13130		#DIV/0!
contig_1865	2964	609	609	18.1018	403	403	35.7668	210	210	13.946	60	60	28.1328	868	868	32.9853	255	255	17.6395	84	84	11.4053	802	802	34.6283	3291		#DIV/0!
contig_1866	1687	172	172	8.98248	107	107	16.6848	55	55	6.41736	15	15	12.3571	181	181	12.0849	67	67	8.14299	36	36	8.58804	220	220	16.6895	853		#DIV/0!
contig_1867	1679	502	502	26.3412	185	186	29.1417	368	368	43.1426	53	53	43.8698	793	793	53.1988	303	303	37.0012	155	155	37.1525	670	670	51.0693	3030		#DIV/0!
contig_1868	3693	589	590	14.0752	146	146	10.3998	246	248	13.2185	16	16	6.02117	260	260	7.93	270	271	15.0458	88	88	9.58981	246	247	8.5596	1866		#DIV/0!
contig_1869	1328	225	225	14.9268	27	27	5.34833	119	119	17.6383	12	12	12.5581	215	215	18.2356	89	89	13.7409	29	29	8.78834	167	167	16.0936	883		#DIV/0!
contig_1870	1477	518	518	30.8981	92	92	16.3855	134	134	17.858	24	24	22.5824	333	333	25.3947	155	155	21.5167	88	88	23.9778	437	437	37.8649	1781		#DIV/0!
contig_1871	607	478	478	69.3781	128	128	55.472	273	273	88.5285	20	20	45.7911	412	412	76.4518	247	247	83.432	25	25	16.5752	268	268	56.5043	1851		#DIV/0!
contig_1872	1205	78	78	5.70283	8	8	1.74645	27	27	4.41048	1	1	1.15333	21	21	1.96296	20	20	3.40304	18	18	6.01163	12	12	1.27447	185		#DIV/0!
contig_1873	973	200	200	18.1092	111	111	30.0098	118	118	23.8714	5	5	7.14163	63	63	7.29301	63	63	13.2755	51	51	21.0943	54	54	7.10259	665		#DIV/0!
contig_1874	1196	245	245	18.0475	54	54	11.8772	87	87	14.3185	15	15	17.4301	251	251	23.6386	103	103	17.6575	27	27	9.0853	176	176	18.8329	958		#DIV/0!
contig_1875	996	38	38	3.3613	15	15	3.96173	25	25	4.94071	4	4	5.58137	24	24	2.71413	28	28	5.76399	5	5	2.02031	64	64	8.22349	203		#DIV/0!
contig_1876	2166	90	90	3.66072	8	8	0.971593	4	4	0.363505	1	1	0.641626	28	28	1.45606	31	31	2.93445	4	4	0.743205	10	10	0.59085	176		#DIV/0!
contig_1877	1980	219	219	9.74455	11	11	1.46144	69	69	6.85951	2	2	1.4038	27	27	1.53595	80	80	8.28417	25	25	5.08138	23	23	1.48661	456		#DIV/0!
contig_1878	1611	5478	5478	299.578	658	658	107.444	2675	2675	326.841	409	409	352.832	2950	2950	206.256	3040	3040	386.903	1276	1276	318.759	1231	1231	97.7908	17717		#DIV/0!
contig_1879	770	534	534	61.0989	281	281	95.9994	533	533	136.253	14	14	25.2684	262	262	38.3257	183	183	48.7287	267	267	139.549	223	223	37.0638	2297		#DIV/0!
contig_1880	2234	1754	1754	69.1718	369	369	43.4506	430	430	37.8873	60	60	37.3257	875	875	44.1168	518	518	47.5413	146	146	26.3013	664	664	38.0382	4816		#DIV/0!
contig_1881	1484	196	196	11.636	865	865	153.333	68	68	9.01953	64	64	59.9358	600	600	45.5404	58	58	8.01343	27	27	7.32212	657	657	56.6588	2535		#DIV/0!
contig_1882	2671	693	693	22.8582	353	353	34.7659	229	229	16.876	51	51	26.5361	690	690	29.0974	311	311	23.8732	91	91	13.7112	558	558	26.736	2976		#DIV/0!
contig_1883	2077	262	262	11.1134	133	133	16.8449	63	63	5.97053	13	13	8.69855	124	124	6.72457	82	82	8.09471	30	30	5.81288	59	59	3.63539	766		#DIV/0!
contig_1884	1570	230	230	12.9066	157	157	26.3059	77	77	9.65384	47	47	41.6043	653	653	46.8482	94	94	12.2759	31	31	7.94637	542	542	44.181	1831		#DIV/0!
contig_1885	1443	464	464	28.3292	77	77	14.0371	231	231	31.5104	20	20	19.2621	149	149	11.6305	92	92	13.0721	74	74	20.6382	211	211	18.7134	1318		#DIV/0!
contig_1886	723	377	377	45.9395	38	38	13.8261	148	148	40.2933	7	7	13.4555	179	179	27.8865	105	105	29.7766	23	23	12.8025	51	51	9.0275	928		#DIV/0!
contig_1887	2560	391	391	13.4561	194	194	19.9349	143	143	10.9952	15	15	8.14313	277	277	12.1876	170	170	13.6155	53	53	8.33187	213	213	10.6482	1456		#DIV/0!
contig_1888	999	1330	1330	117.292	31	31	8.16299	281	281	55.3668	14	14	19.4761	287	287	32.359	286	286	58.6982	167	167	67.2756	366	366	46.8869	2762		#DIV/0!
contig_1889	1440	605	605	37.0148	213	213	38.9108	196	196	26.7918	52	52	50.1858	690	690	53.9716	203	203	28.904	80	80	22.3581	603	603	53.5908	2642		#DIV/0!
contig_1890	4116	430	430	9.20399	189	189	12.0792	254	254	12.147	36	36	12.1553	353	353	9.66003	191	191	9.51442	103	103	10.0709	345	345	10.727	1901		#DIV/0!
contig_1891	1149	2963	2963	227.193	35	35	8.01311	411	411	70.4094	64	64	77.4106	502	502	49.2111	772	772	137.759	215	215	75.3052	472	472	52.5724	5434		#DIV/0!
contig_1892	1086	1052	1052	85.3432	161	161	38.9986	269	269	48.7564	54	54	69.1042	1308	1308	135.662	278	278	52.4855	95	95	35.2047	963	963	113.483	4180		#DIV/0!
contig_1893	2394	508	508	18.6949	62	62	6.81272	198	198	16.2798	24	24	13.9324	332	332	15.6204	147	147	12.5898	70	70	11.7674	265	265	14.1663	1606		#DIV/0!
contig_1894	980	316	316	28.4082	133	133	35.7008	217	217	43.5856	306	306	433.946	2234	2234	256.765	119	119	24.8969	53	53	21.7649	3610	3610	471.429	6988		#DIV/0!
contig_1895	2236	486	486	19.1491	88	88	10.3529	84	84	7.39463	34	34	21.1323	658	658	33.1462	133	133	12.1956	33	33	5.93949	349	349	19.9751	1865		#DIV/0!
contig_1896	3086	446	446	12.7327	156	156	13.2979	200	200	12.7568	29	29	13.06	340	340	12.4097	114	114	7.57414	109	109	14.2147	350	350	14.5147	1744		#DIV/0!
contig_1897	791	52	52	5.79175	13	13	4.32334	13	13	3.23501	5	5	8.78484	21	21	2.99035	13	13	3.3697	5	5	2.5439	37	37	5.98633	159		#DIV/0!
contig_1898	3969	503	503	11.1653	1027	1027	68.0679	302	302	14.9773	58	58	20.3089	1443	1443	40.951	276	276	14.2578	139	139	14.0942	870	870	28.0526	4618		#DIV/0!
contig_1899	1317	70	70	4.68269	30	30	5.99223	62	62	9.26648	3	3	3.16574	136	136	11.6314	44	44	6.85001	20	20	6.11155	158	158	15.3535	523		#DIV/0!
contig_1900	2596	1783	1783	60.5103	170	170	17.2265	262	262	19.8658	67	67	35.8683	895	895	38.8327	493	493	38.9374	133	133	20.6183	943	943	46.4882	4746		#DIV/0!
contig_1901	1171	3245	3245	244.141	249	249	55.9365	817	817	137.333	85	85	100.879	1996	1996	191.992	995	995	174.217	341	341	117.194	591	591	64.5901	8319		#DIV/0!
contig_1902	1163	1639	1639	124.16	80	80	18.0952	458	458	77.5166	16	16	19.1197	254	254	24.5999	383	383	67.5217	428	428	148.105	133	133	14.6355	3391		#DIV/0!
contig_1903	1408	179	179	11.2004	254	254	47.4552	118	118	16.4964	15	15	14.8057	102	102	8.15975	105	105	15.2901	29	29	8.289	104	104	9.45293	906		#DIV/0!
contig_1904	1506	3569	3569	208.787	4705	4705	821.841	3641	3641	475.888	518	518	478.019	2533	2533	189.448	3017	3017	410.747	1626	1626	434.513	2893	2893	245.844	22502		#DIV/0!
contig_1905	1569	38	38	2.13375	4	4	0.670641	17	17	2.13273	1	1	0.885762	16	16	1.14862	6	6	0.784066	2	2	0.512996	5	5	0.407833	89		#DIV/0!
contig_1906	632	856	856	119.327	187	187	77.8354	541	541	168.496	13	13	28.5869	394	394	70.2196	167	167	54.1781	130	130	82.7815	244	244	49.4093	2532		#DIV/0!
contig_1907	630	8432	8432	1179.16	8	8	3.34043	22	22	6.87371	12	12	26.4716	1719	1719	307.337	290	290	94.3804	1	1	0.638802	5	5	1.0157	10489		#DIV/0!
contig_1908	1843	158	158	7.55292	7	7	0.999138	40	40	4.27212	0	0	0	34	34	2.07794	93	93	10.3462	27	27	5.89583	55	55	3.8192	414		#DIV/0!
contig_1909	2312	263	263	10.0219	71	71	8.07836	131	131	11.153	4	4	2.40443	108	108	5.26157	140	140	12.4155	83	83	14.4476	136	136	7.52812	936		#DIV/0!
contig_1910	1429	330	330	20.3453	81	81	14.911	152	152	20.9373	34	34	33.0664	350	350	27.5877	120	120	17.2176	56	56	15.7711	273	273	24.4493	1396		#DIV/0!
contig_1911	855	2639	2639	271.929	607	607	186.756	2196	2196	505.563	32	32	52.0145	310	310	40.839	1482	1482	355.391	1048	1048	493.29	178	178	26.6434	8492		#DIV/0!
contig_1912	1685	562	562	29.3846	107	107	16.7046	110	110	12.85	28	28	23.094	492	492	32.8885	143	143	17.4004	28	28	6.68752	372	372	28.2539	1842		#DIV/0!
contig_1913	1408	112	112	7.00807	35	35	6.5391	30	30	4.19399	8	8	7.89637	157	157	12.5596	37	37	5.38795	15	15	4.28741	114	114	10.3619	508		#DIV/0!
contig_1914	2266	689	689	26.7881	299	299	34.7108	312	312	27.1021	41	41	25.1457	606	606	30.1226	280	280	25.3351	107	107	19.0034	437	437	24.6807	2771		#DIV/0!
contig_1915	1740	190	190	9.62027	23	23	3.47721	31	31	3.50688	0	0	0	40	40	2.58934	47	47	5.53825	10	10	2.3129	12	12	0.882607	353		#DIV/0!
contig_1916	2389	902	902	33.2639	195	195	21.4719	235	235	19.3625	67	67	38.9761	1045	1045	49.2696	322	322	27.6353	102	102	17.1827	786	786	42.1058	3654		#DIV/0!
contig_1917	641	684	684	94.0115	166	166	68.1244	449	449	137.879	21	21	45.5304	456	456	80.1283	301	301	96.2792	122	122	76.5964	321	321	64.0889	2520		#DIV/0!
contig_1918	850	321	321	33.2712	27	27	8.35599	140	140	32.4204	33	33	53.9554	332	332	43.9945	152	152	36.6648	80	80	37.8772	284	284	42.7597	1369		#DIV/0!
contig_1919	1203	851	851	62.3228	307	307	67.1314	511	511	83.6112	7	7	8.08672	133	133	12.4527	428	428	72.9461	190	190	63.5616	98	98	10.4255	2525		#DIV/0!
contig_1920	1959	157	157	7.06071	41	41	5.50557	67	67	6.73208	21	21	14.8979	250	250	14.3742	65	65	6.80304	11	11	2.25977	180	180	11.7591	792		#DIV/0!
contig_1921	1195	1217	1217	89.7234	257	257	56.5742	605	605	99.6544	17	17	19.7707	225	225	21.2077	535	535	91.7931	108	108	36.3716	154	154	16.4926	3118		#DIV/0!
contig_1922	2039	1254	1254	54.183	372	372	47.9931	642	642	61.9765	85	85	57.9351	624	624	34.4704	540	540	54.3001	264	264	52.1067	486	486	30.5038	4267		#DIV/0!
contig_1923	1238	795	795	56.5756	129	129	27.4108	396	396	62.9627	6	6	6.73552	165	165	15.0121	228	228	37.7606	200	200	65.0154	162	162	16.7467	2081		#DIV/0!
contig_1924	586	19	19	2.85653	9	9	4.04015	6	6	2.01541	0	0	0	25	25	4.80531	11	11	3.84875	3	3	2.0603	10	10	2.18393	83		#DIV/0!
contig_1925	1683	392	392	20.5204	82	82	12.8169	185	185	21.637	56	56	46.2428	566	566	37.8801	163	163	19.8576	55	55	13.1518	542	542	41.2146	2041		#DIV/0!
contig_1926	2066	2165	2165	92.3231	476	476	60.6079	776	776	73.9333	48	48	32.2887	1148	1148	62.5879	1018	1018	101.028	457	457	89.021	580	580	35.928	6668		#DIV/0!
contig_1927	1658	149	149	7.91744	15	15	2.3799	45	45	5.34241	7	7	5.86751	105	105	7.13319	64	64	7.91443	11	11	2.67002	85	85	6.561	481		#DIV/0!
contig_1928	2304	876	876	33.4969	23	23	2.62602	435	435	37.1634	12	12	7.23834	208	208	10.1686	297	297	26.4301	100	100	17.4672	78	78	4.33259	2029		#DIV/0!
contig_1929	1883	1463	1463	68.4505	214	214	29.8962	764	764	79.8642	30	30	22.1417	330	330	19.7398	798	798	86.8914	203	203	43.3863	266	266	18.0787	4068		#DIV/0!
contig_1930	1178	418	418	31.2618	30	30	6.69929	100	100	16.7095	4	4	4.71905	137	137	13.0995	120	120	20.8862	36	36	12.2988	77	77	8.36529	922		#DIV/0!
contig_1931	1235	1093	1093	77.9715	346	346	73.6991	486	486	77.4601	30	30	33.7594	1159	1159	105.705	379	379	62.9211	184	184	59.9595	668	668	69.2222	4345		#DIV/0!
contig_1932	2548	227	227	7.84891	103	103	10.6339	50	50	3.8626	10	10	5.45432	245	245	10.8304	54	54	4.34529	46	46	7.2655	216	216	10.849	951		#DIV/0!
contig_1933	3509	315	315	7.90879	29	29	2.17404	72	72	4.03885	10	10	3.96056	166	166	5.32849	87	87	5.08347	41	41	4.70227	123	123	4.48598	843		#DIV/0!
contig_1934	3362	422	422	11.0585	97	97	7.58974	234	234	13.7002	13	13	5.37385	221	221	7.40412	167	167	10.1846	34	34	4.06994	138	138	5.25312	1326		#DIV/0!
contig_1935	1775	4443	4443	220.527	2403	2403	356.13	973	973	107.9	112	112	87.692	3410	3410	216.389	909	909	105	435	435	98.6274	889	889	64.0972	13574		#DIV/0!
contig_1936	670	2041	2041	268.381	136	136	53.397	1783	1783	523.824	26	26	53.931	161	161	27.0664	1324	1324	405.17	752	752	451.7	103	103	19.6742	6326		#DIV/0!
contig_1937	1015	131	131	11.3707	118	118	30.5822	92	92	17.8415	132	132	180.737	472	472	52.3787	68	68	13.7362	20	20	7.92996	710	710	89.5216	1743		#DIV/0!
contig_1938	1198	164	164	12.0606	97	97	21.2994	91	91	14.9518	7	7	8.12048	71	71	6.67545	46	46	7.87273	31	31	10.4139	53	53	5.6618	560		#DIV/0!
contig_1939	3021	369	369	10.7611	109	109	9.49136	124	124	8.07941	16	16	7.36054	288	288	10.7379	113	113	7.66923	69	69	9.1919	186	186	7.87948	1274		#DIV/0!
contig_1940	922	81	81	7.73993	14	14	3.99439	18	18	3.84282	10	10	15.0733	172	172	21.0124	27	27	6.00423	2	2	0.872983	105	105	14.5745	429		#DIV/0!
contig_1941	822	96	96	10.2892	39	39	12.4809	43	43	10.2969	11	11	18.5978	86	86	11.7844	31	31	7.7324	23	23	11.2606	96	96	14.9463	425		#DIV/0!
contig_1942	1130	3254	3254	253.701	547	547	127.339	242	242	42.1547	986	986	1212.66	11817	11817	1177.9	523	523	94.8959	114	114	40.6007	10572	10572	1197.33	28055		#DIV/0!
contig_1943	2079	596	596	25.2566	6	6	0.759189	29	29	2.7457	0	0	0	16	16	0.866851	50	50	4.93105	17	17	3.2908	10	10	0.615575	724		#DIV/0!
contig_1944	1121	461	461	36.2308	195	195	45.7596	190	190	33.3624	89	89	110.338	754	754	75.7608	223	223	40.7872	130	130	46.6707	810	810	92.473	2852		#DIV/0!
contig_1945	1184	983	983	73.145	285	285	63.3207	506	506	84.1216	40	40	46.9514	706	706	67.1633	323	323	55.9339	139	139	47.2465	465	465	50.2617	3447		#DIV/0!
contig_1946	1440	133	133	8.13714	15	15	2.7402	35	35	4.78426	6	6	5.79067	53	53	4.14565	77	77	10.9636	13	13	3.63319	25	25	2.22184	357		#DIV/0!
contig_1947	5208	2878	2878	48.6858	1375	1375	69.452	1436	1436	54.2741	237	237	63.2437	2296	2296	49.6569	1196	1196	47.0852	641	641	49.5329	2275	2275	55.9044	12334		#DIV/0!
contig_1948	4145	343	343	7.29042	71	71	4.50595	124	124	5.88852	12	12	4.02343	209	209	5.67938	135	135	6.6778	48	48	4.6604	162	162	5.0018	1104		#DIV/0!
contig_1949	1689	1400	1400	73.0266	887	887	138.149	234	234	27.2706	69	69	56.7753	3072	3072	204.866	409	409	49.6498	128	128	30.4991	760	760	57.5863	6959		#DIV/0!
contig_1950	854	164	164	16.9188	22	22	6.77669	135	135	31.1161	3	3	4.88207	93	93	12.266	75	75	18.0064	36	36	16.9649	61	61	9.14129	589		#DIV/0!
contig_1951	2081	182	182	7.70517	52	52	6.57331	74	74	6.99953	5	5	3.33917	117	117	6.33276	57	57	5.616	40	40	7.73561	94	94	5.78085	621		#DIV/0!
contig_1952	865	982	982	100.018	272	272	82.7191	486	486	110.593	45	45	72.2997	748	748	97.4013	332	332	78.6948	252	252	117.244	756	756	111.851	3873		#DIV/0!
contig_1953	1713	2417	2419	124.412	571	571	87.6863	762	762	87.5602	73	73	59.2251	1340	1341	88.176	910	910	108.92	419	419	98.4382	1250	1250	93.3874	7745		#DIV/0!
contig_1954	1198	736	736	54.1257	55	55	12.077	219	219	35.9829	27	27	31.3218	392	392	36.856	209	209	35.7696	74	74	24.8589	292	292	31.1933	2004		#DIV/0!
contig_1955	936	199	199	18.731	31	31	8.71242	48	48	10.0943	7	7	10.3935	111	111	13.3575	34	34	7.44779	22	22	9.45918	116	116	15.8605	568		#DIV/0!
contig_1956	1569	198	198	11.118	40	40	6.70641	33	33	4.14	6	6	5.31457	103	103	7.39424	48	48	6.27253	22	22	5.64295	114	114	9.2986	564		#DIV/0!
contig_1957	2228	1457	1457	57.6139	225	225	26.5656	355	355	31.3633	55	55	34.3074	537	537	27.148	426	426	39.2029	93	93	16.7987	417	417	23.9528	3565		#DIV/0!
contig_1958	2002	1678	1678	73.8432	383	383	50.3254	708	708	69.611	29	29	20.1314	626	626	35.22	663	663	67.9006	251	251	50.4564	523	523	33.4328	4861		#DIV/0!
contig_1959	922	229	229	21.882	2	2	0.570627	109	109	23.2704	0	0	0	91	91	11.117	79	79	17.5679	27	27	11.7853	19	19	2.63729	556		#DIV/0!
contig_1960	936	608	608	57.2283	230	230	64.6405	697	697	146.577	8	8	11.8783	209	209	25.1507	233	233	51.0392	244	244	104.911	162	162	22.1501	2391		#DIV/0!
contig_1961	1097	27	27	2.1684	0	0	0	10	10	1.79433	1	1	1.26687	26	26	2.6696	19	19	3.55117	9	9	3.30174	14	14	1.63327	106		#DIV/0!
contig_1962	4304	1367	1367	27.982	302	302	18.4581	468	468	21.4034	155	155	50.0495	1559	1559	40.7993	523	523	24.9146	205	205	19.1685	1691	1691	50.2814	6270		#DIV/0!
contig_1963	1629	163	163	8.81555	75	75	12.1114	76	76	9.18336	22	22	18.769	226	226	15.6267	68	68	8.55878	27	27	6.67036	165	165	12.9628	822		#DIV/0!
contig_1964	3055	2087	2087	60.1858	439	439	37.8013	2310	2310	148.837	4	4	1.81965	122	122	4.49809	2019	2019	135.503	1112	1112	146.487	238	238	9.97014	8331		#DIV/0!
contig_1965	1961	375	375	16.8475	195	195	26.1583	50	50	5.01882	14	14	9.9218	483	483	27.7427	79	79	8.25988	7	7	1.43657	136	136	8.87558	1339		#DIV/0!
contig_1966	1051	1389	1389	116.435	261	261	65.3267	152	152	28.4675	78	78	103.141	1677	1677	179.725	306	306	59.6957	25	25	9.57291	773	773	94.1266	4661		#DIV/0!
contig_1967	1692	493	493	25.6702	57	57	8.86191	230	230	26.7569	16	16	13.142	237	237	15.7771	235	235	28.4768	138	138	32.8235	81	81	6.12661	1487		#DIV/0!
contig_1968	1292	150	150	10.2285	1	1	0.203606	25	25	3.80878	0	0	0	1	1	0.0871799	30	30	4.76083	13	13	4.04937	0	0	0	220		#DIV/0!
contig_1969	1901	205	205	9.50068	62	62	8.57951	132	132	13.6679	25	25	18.2767	275	275	16.2941	107	107	11.5405	65	65	13.7606	277	277	18.648	1148		#DIV/0!
contig_1970	1465	2091	2091	125.747	727	727	130.542	339	339	45.5482	284	284	269.414	3851	3851	296.084	490	490	68.5777	62	62	17.0318	2786	2786	243.377	10630		#DIV/0!
contig_1971	1947	182	182	8.23547	32	32	4.32351	131	131	13.2439	8	8	5.71037	116	116	6.71075	119	119	12.5316	28	28	5.78761	85	85	5.58713	701		#DIV/0!
contig_1972	1126	1321	1321	103.359	273	273	63.7789	571	571	99.8175	19	19	23.4507	294	294	29.4095	476	476	86.6748	274	274	97.9307	267	267	30.3465	3495		#DIV/0!
contig_1973	1111	755	755	59.8709	957	957	226.595	214	214	37.9148	138	138	172.626	2150	2150	217.973	352	352	64.961	77	77	27.8922	2069	2069	238.332	6712		#DIV/0!
contig_1974	2434	538	538	19.4735	180	180	19.4538	219	219	17.7106	45	45	25.694	580	580	26.8402	231	231	19.4588	110	110	18.1877	597	597	31.3899	2500		#DIV/0!
contig_1975	1435	193	193	11.8492	101	101	18.5149	99	99	13.5798	20	20	19.3695	304	304	23.8617	109	109	15.574	28	28	7.85259	214	214	19.0852	1068		#DIV/0!
contig_1976	1225	135	135	9.70914	40	40	8.58968	42	42	6.74873	9	9	10.2105	148	148	13.6083	56	56	9.37295	14	14	4.59937	117	117	12.2232	561		#DIV/0!
contig_1977	2575	57	57	1.95021	12	12	1.22591	13	13	0.993745	2	2	1.07943	4	4	0.174969	12	12	0.955495	12	12	1.87547	13	13	0.646103	125		#DIV/0!
contig_1978	926	1031	1031	98.0913	5229	5229	1485.46	317	317	67.3841	485	485	727.899	6991	6991	850.369	310	310	68.6396	249	249	108.217	3728	3728	515.229	18340		#DIV/0!
contig_1979	1324	532	532	35.4003	145	145	28.8093	109	109	16.2049	21	21	22.043	277	277	23.5652	127	127	19.6671	33	33	10.0307	227	227	21.9419	1471		#DIV/0!
contig_1980	1937	1139	1139	51.8056	433	433	58.8046	665	665	67.5773	138	138	99.0124	1272	1272	73.9668	543	543	57.477	234	234	48.6175	1218	1218	80.4736	5642		#DIV/0!
contig_1981	2422	95	95	3.45567	67	67	7.27702	49	49	3.98227	10	10	5.73807	150	150	6.97584	38	38	3.21687	19	19	3.15709	118	118	6.2351	546		#DIV/0!
contig_1982	1188	3736	3736	277.06	1759	1759	389.495	3589	3589	594.656	25	25	29.2458	238	238	22.5652	2752	2752	474.959	908	908	307.593	260	260	28.0087	13267		#DIV/0!
contig_1983	1299	813	813	55.1397	194	194	39.2867	421	421	63.7943	73	73	78.1005	673	673	58.3559	363	363	57.2957	161	161	49.8797	721	721	71.0333	3419		#DIV/0!
contig_1984	832	7	7	0.741238	5	5	1.58088	5	5	1.18292	2	2	3.34077	6	6	0.812282	2	2	0.492868	1	1	0.483708	6	6	0.922919	34		#DIV/0!
contig_1985	1603	1167	1167	64.1387	321	321	52.6774	408	408	50.0998	60	60	52.0185	1029	1029	72.3038	401	401	51.2903	154	154	38.6629	912	912	72.811	4452		#DIV/0!
contig_1986	2648	855	855	28.4466	229	229	22.7494	256	256	19.0297	5	5	2.62417	183	183	7.78417	296	296	22.9191	102	102	15.502	43	43	2.07819	1969		#DIV/0!
contig_1987	1153	126	126	9.62774	34	34	7.75716	103	103	17.584	28	28	33.7496	258	258	25.204	57	57	10.1361	31	31	10.8203	290	290	32.1888	927		#DIV/0!
contig_1988	1854	2061	2061	97.938	2934	2934	416.297	288	288	30.5768	880	880	659.649	7613	7613	462.514	588	588	65.0267	103	103	22.3581	9926	9926	685.173	24393		#DIV/0!
contig_1989	937	1533	1533	144.14	375	375	105.28	198	198	41.5944	76	76	112.723	1506	1506	181.036	298	298	65.208	67	67	28.7768	546	546	74.5742	4599		#DIV/0!
contig_1990	1218	1397	1397	101.049	484	484	104.532	947	947	153.042	114	114	130.076	856	856	79.16	934	934	157.226	883	883	291.756	299	299	31.4166	5914		#DIV/0!
contig_1991	967	170	170	15.4884	33	33	8.97719	65	65	13.2311	6	6	8.62313	104	104	12.114	48	48	10.1774	26	26	10.8207	100	100	13.2345	552		#DIV/0!
contig_1992	2070	1112	1112	47.3279	435	435	55.2805	619	619	58.8612	91	91	61.0958	565	565	30.7438	653	653	64.6796	261	261	50.7431	326	326	20.155	4062		#DIV/0!
contig_1993	2004	279	279	12.2656	59	59	7.74475	103	103	10.1169	3	3	2.08048	181	181	10.1733	82	82	8.38958	47	47	9.43859	171	171	10.9203	925		#DIV/0!
contig_1994	1524	319	319	18.4412	371	371	64.0386	301	301	38.8768	44	44	40.1243	647	647	47.8188	192	192	25.831	105	105	27.7275	585	585	49.1254	2564		#DIV/0!
contig_1995	2003	3098	3098	136.265	681	681	89.4374	1436	1436	141.118	52	52	36.0797	685	685	38.5202	1404	1404	143.718	544	544	109.301	426	426	27.2185	8326		#DIV/0!
contig_1996	1780	529	529	26.1829	130	130	19.2122	322	322	35.6078	2	2	1.56153	173	173	10.9473	252	252	29.0272	128	128	28.9399	135	135	9.7062	1671		#DIV/0!
contig_1997	2674	1453	1453	47.8726	133	133	13.0841	350	350	25.7641	31	31	16.1117	837	837	35.2568	362	362	27.7569	154	154	23.1775	224	224	10.7207	3544		#DIV/0!
[truncated: 31,877 more rows]
