# Supplementary material for: Gene expression analysis of rocket salad under pre-harvest and postharvest stresses: A transcriptomic resource for Diplotaxis tenuifolia
Source: PLoS One. 2017 May 30;12(5):e0178119. doi: 10.1371/journal.pone.0178119 (PMC5448768; doi:10.1371/journal.pone.0178119)
Supplement: S3 Table — S3A Table reports the results from FastAnnotator analysis: blast hit score, gene ontology mapping, enzyme commission numbers and pfam domains for the 33874 transcripts. S3B Table reports the results of the slim classification of the Gene Ontology terms by using CateGOrizer. S3C Table reports the results from the KAAS analysis against the KEGG GENES database and shows the number of contigs that is found in each KEGG pathway. S3D Table reports the list of KO assignments based on the bi-directional best hit of BLAST. S3E Table reports the BRITE hierarchical list of the annotated genes according to the BRITE database. (XLSX) [file pone.0178119.s004.xlsx]

## Sheet: S3A Table
S3A table report the results from FastAnnotator analysis: blast hit score, gene ontology mapping, the enzyme commission numbers and pfam domains for the 33874 transcrips.
Sequence ID	sequence length	best hit to nr	hit length	E-value	Bit score	GO Biological Process	GO Cellular Component	GO Molecular Function	Enzyme	Domain	annotation type
contig_1	2139	gi|297839757|ref|XP_002887760.1| VHA-A	242	3.25e-156	541586444	GO:0009651 response to salt stress | GO:0015991 ATP hydrolysis coupled proton transport | GO:0007030 Golgi organization | GO:0009555 pollen development | GO:0006119 oxidative phosphorylation | GO:0015986 ATP synthesis coupled proton transport	GO:0000325 plant-type vacuole | GO:0005774 vacuolar membrane | GO:0009941 chloroplast envelope | GO:0033180 proton-transporting V-type ATPase, V1 domain | GO:0005618 cell wall | GO:0005829 cytosol | GO:0009506 plasmodesma | GO:0005886 plasma membrane | GO:0045259 proton-transporting ATP synthase complex	GO:0046961 proton-transporting ATPase activity, rotational mechanism | GO:0046933 hydrogen ion transporting ATP synthase activity, rotational mechanism | GO:0002020 protease binding | GO:0005524 ATP binding	-	pfam00006 ATP-synt_ab | pfam00306 ATP-synt_ab_C	GO & Domain
contig_2	2410	gi|297839757|ref|XP_002887760.1| VHA-A	549	0	1253963286	GO:0009651 response to salt stress | GO:0015991 ATP hydrolysis coupled proton transport | GO:0007030 Golgi organization | GO:0009555 pollen development | GO:0006119 oxidative phosphorylation | GO:0015986 ATP synthesis coupled proton transport	GO:0000325 plant-type vacuole | GO:0005774 vacuolar membrane | GO:0009941 chloroplast envelope | GO:0033180 proton-transporting V-type ATPase, V1 domain | GO:0005618 cell wall | GO:0005829 cytosol | GO:0009506 plasmodesma | GO:0005886 plasma membrane | GO:0045259 proton-transporting ATP synthase complex	GO:0046961 proton-transporting ATPase activity, rotational mechanism | GO:0046933 hydrogen ion transporting ATP synthase activity, rotational mechanism | GO:0002020 protease binding | GO:0005524 ATP binding	3.6.3.14	pfam00006 ATP-synt_ab | pfam00306 ATP-synt_ab_C | pfam02874 ATP-synt_ab_N	GO & Enzyme & Domain
contig_3	1971	gi|18415911|ref|NP_568204.1| ATP synthase subunit beta-2	37	5.46e-08	67708732	GO:0015986 ATP synthesis coupled proton transport | GO:0046686 response to cadmium ion	GO:0005829 cytosol | GO:0005747 mitochondrial respiratory chain complex I | GO:0005730 nucleolus | GO:0000275 mitochondrial proton-transporting ATP synthase complex, catalytic core F(1) | GO:0009941 chloroplast envelope	GO:0005507 copper ion binding | GO:0008266 poly(U) RNA binding | GO:0046933 hydrogen ion transporting ATP synthase activity, rotational mechanism	-	-	GO only
contig_4	1659	gi|297798076|ref|XP_002866922.1| hypothetical protein ARALYDRAFT_490821	475	7.9e-304	1068513495	GO:0009626 plant-type hypersensitive response | GO:0019464 glycine decarboxylation via glycine cleavage system | GO:0009409 response to cold | GO:0032259 methylation | GO:0006563 L-serine metabolic process | GO:0009853 photorespiration | GO:0046686 response to cadmium ion	GO:0005747 mitochondrial respiratory chain complex I | GO:0009534 chloroplast thylakoid | GO:0009570 chloroplast stroma | GO:0005759 mitochondrial matrix | GO:0022626 cytosolic ribosome | GO:0005634 nucleus | GO:0005886 plasma membrane | GO:0010319 stromule | GO:0048046 apoplast	GO:0008266 poly(U) RNA binding | GO:0008270 zinc ion binding | GO:0050897 cobalt ion binding | GO:0005515 protein binding | GO:0004372 glycine hydroxymethyltransferase activity | GO:0030170 pyridoxal phosphate binding | GO:0008168 methyltransferase activity	2.1.2.1	pfam00464 SHMT | pfam00155 Aminotran_1_2	GO & Enzyme & Domain
contig_5	1348	gi|297849026|ref|XP_002892394.1| C2 domain-containing protein	293	1.77e-145	505923022	-	GO:0009536 plastid	-	-	pfam00168 C2	GO & Domain
contig_6	1169	gi|15218503|ref|NP_177395.1| uncharacterized protein	162	3.07e-87	312448961	-	-	-	-	pfam07911 DUF1677	Domain only
contig_7	603	gi|21553516|gb|AAM62609.1| unknown	97	6.97e-49	194759670	GO:0006468 protein phosphorylation	GO:0009507 chloroplast	GO:0004672 protein kinase activity | GO:0005524 ATP binding	-	pfam05899 Cupin_3	GO & Domain
contig_8	4097	gi|356547585|ref|XP_003542191.1| PREDICTED: uncharacterized protein LOC100803853	170	4.14e-98	348558175	-	-	-	-	-	-
contig_9	1004	gi|346466069|gb|AEO32879.1| hypothetical protein	172	1.94e-97	346329211	-	GO:0005774 vacuolar membrane | GO:0005829 cytosol | GO:0005886 plasma membrane | GO:0019861 flagellum	GO:0005509 calcium ion binding | GO:0005515 protein binding	-	pfam13499 EF_hand_5 | pfam13833 EF_hand_6 | pfam13405 EF_hand_4 | pfam00036 efhand | pfam13202 EF_hand_3 | pfam08726 efhand_Ca_insen | pfam12763 efhand_3	GO & Domain
contig_10	756	gi|15228715|ref|NP_191784.1| ubiquitin-40S ribosomal protein S27a-3	157	8.32e-103	364160922	GO:0006412 translation | GO:0042787 protein ubiquitination involved in ubiquitin-dependent protein catabolic process | GO:0042254 ribosome biogenesis	GO:0009506 plasmodesma | GO:0022627 cytosolic small ribosomal subunit | GO:0005634 nucleus | GO:0005886 plasma membrane	GO:0046872 metal ion binding | GO:0003735 structural constituent of ribosome	-	pfam00240 ubiquitin | pfam01599 Ribosomal_S27 | pfam11976 Rad60-SLD | pfam13881 Rad60-SLD_2 | pfam13019 Telomere_Sde2	GO & Domain
contig_11	532	gi|30688330|ref|NP_564192.2| glutamate:glyoxylate aminotransferase	177	9.49e-115	403836479	GO:0006979 response to oxidative stress | GO:0042218 1-aminocyclopropane-1-carboxylate biosynthetic process | GO:0006751 glutathione catabolic process | GO:0009853 photorespiration | GO:0006522 alanine metabolic process | GO:0006531 aspartate metabolic process | GO:0006544 glycine metabolic process | GO:0006563 L-serine metabolic process | GO:0006566 threonine metabolic process | GO:0006691 leuko…	GO:0005829 cytosol | GO:0005777 peroxisome | GO:0009506 plasmodesma | GO:0009505 plant-type cell wall | GO:0009570 chloroplast stroma | GO:0005773 vacuole | GO:0016020 membrane | GO:0048046 apoplast	GO:0008453 alanine-glyoxylate transaminase activity | GO:0003840 gamma-glutamyltransferase activity | GO:0016847 1-aminocyclopropane-1-carboxylate synthase activity | GO:0004021 L-alanine:2-oxoglutarate aminotransferase activity | GO:0016756 glutathione gamma-glutamylcysteinyltransferase activity | GO:0030170 pyridoxal phosphate binding | GO:0047958 glycine:2-oxoglutarate aminotransferase activity	-	-	GO only
contig_12	2052	gi|15231828|ref|NP_188048.1| pectinesterase 3	590	0	1265108106	GO:0009624 response to nematode | GO:0042545 cell wall modification | GO:0007047 cellular cell wall organization | GO:0043086 negative regulation of catalytic activity | GO:0005982 starch metabolic process | GO:0005985 sucrose metabolic process	GO:0005737 cytoplasm | GO:0009505 plant-type cell wall | GO:0005886 plasma membrane | GO:0048046 apoplast	GO:0030599 pectinesterase activity | GO:0045330 aspartyl esterase activity | GO:0004857 enzyme inhibitor activity	3.1.1.11	pfam01095 Pectinesterase | pfam04043 PMEI	GO & Enzyme & Domain
contig_13	894	gi|297821082|ref|XP_002878424.1| serine protease inhibitor, Kazal-type family protein	110	1.22e-33	148843015	-	GO:0031225 anchored to membrane | GO:0016023 cytoplasmic membrane-bounded vesicle | GO:0005886 plasma membrane	GO:0004867 serine-type endopeptidase inhibitor activity	-	pfam00050 Kazal_1	GO & Domain
contig_14	8225	gi|78103323|ref|YP_358637.1| hypothetical protein PhapfoPp091	131	1.08e-75	278122918	GO:0055114 oxidation-reduction process | GO:0006118 electron transport	-	GO:0020037 heme binding | GO:0016705 oxidoreductase activity, acting on paired donors, with incorporation or reduction of molecular oxygen | GO:0004497 monooxygenase activity | GO:0009055 electron carrier activity	-	pfam14212 DUF4324 | pfam14211 DUF4323 | pfam10839 DUF2647	GO & Domain
contig_15	1926	gi|297810051|ref|XP_002872909.1| hypothetical protein ARALYDRAFT_490459	259	2.93e-142	495223996	-	-	-	-	-	-
contig_16	595	-	-	-	-	-	-	-	-	-	-
contig_17	1147	gi|109389998|gb|ABG29728.1| chloroplast chlorophyll a/b binding protein	267	4.85e-181	624058106	GO:0009769 photosynthesis, light harvesting in photosystem II | GO:0018298 protein-chromophore linkage	GO:0010287 plastoglobule | GO:0009941 chloroplast envelope | GO:0030076 light-harvesting complex | GO:0009523 photosystem II | GO:0016021 integral to membrane | GO:0009522 photosystem I | GO:0009535 chloroplast thylakoid membrane | GO:0005739 mitochondrion	GO:0046872 metal ion binding | GO:0016168 chlorophyll binding	-	pfam00504 Chloroa_b-bind	GO & Domain
contig_18	914	gi|297796591|ref|XP_002866180.1| lactoylglutathione lyase family protein	192	4.1e-109	385113182	GO:0005975 carbohydrate metabolic process | GO:0006090 pyruvate metabolic process	GO:0009507 chloroplast	GO:0046872 metal ion binding | GO:0004462 lactoylglutathione lyase activity	-	pfam00903 Glyoxalase | pfam12681 Glyoxalase_2	GO & Domain
contig_19	1481	gi|18390462|ref|NP_563724.1| lipid-binding serum glycoprotein-like protein	466	4.38e-271	923185053	-	GO:0005774 vacuolar membrane	GO:0008289 lipid binding	-	pfam01273 LBP_BPI_CETP | pfam02886 LBP_BPI_CETP_C	GO & Domain
contig_20	605	gi|119720746|gb|ABL97943.1| component of 6.1 kDa polypeptide of photosystem II reaction center	133	2.92e-80	289267737	GO:0042549 photosystem II stabilization	GO:0009523 photosystem II | GO:0016021 integral to membrane | GO:0009535 chloroplast thylakoid membrane	-	-	pfam07123 PsbW	GO & Domain
contig_21	833	gi|18408001|ref|NP_564828.1| ubiquitin-conjugating enzyme E2 28	148	2.57e-99	352570310	GO:0016579 protein deubiquitination | GO:0006511 ubiquitin-dependent protein catabolic process | GO:0016567 protein ubiquitination	GO:0005886 plasma membrane	GO:0004842 ubiquitin-protein ligase activity	6.3.2.19	pfam00179 UQ_con	GO & Enzyme & Domain
contig_22	861	gi|18141281|gb|AAL60578.1|AF454956_1 senescence-associated cysteine protease	188	7.03e-104	367727264	GO:0006508 proteolysis | GO:0055114 oxidation-reduction process	GO:0005788 endoplasmic reticulum lumen | GO:0005576 extracellular region	GO:0032440 2-alkenal reductase [NAD(P)] activity | GO:0004197 cysteine-type endopeptidase activity	-	pfam00396 Granulin | pfam05522 Metallothionein	GO & Domain
contig_23	1055	gi|297803832|ref|XP_002869800.1| hypothetical protein ARALYDRAFT_492575	248	3.34e-154	534899552	GO:0009773 photosynthetic electron transport in photosystem I	GO:0009535 chloroplast thylakoid membrane	-	-	-	GO only
contig_24	864	gi|15225120|ref|NP_180725.1| Stress responsive alpha-beta barrel domain protein	207	7.58e-77	278122918	GO:0009753 response to jasmonic acid stimulus | GO:0009817 defense response to fungus, incompatible interaction	GO:0005777 peroxisome | GO:0009570 chloroplast stroma | GO:0005829 cytosol | GO:0005739 mitochondrion	-	-	pfam07876 Dabb	GO & Domain
contig_25	1180	gi|18415779|ref|NP_567639.1| peptide methionine sulfoxide reductase B2	200	4.02e-100	355245067	GO:0055114 oxidation-reduction process | GO:0006979 response to oxidative stress | GO:0006464 protein modification process	GO:0009570 chloroplast stroma	GO:0033743 peptide-methionine (R)-S-oxide reductase activity | GO:0008113 peptide-methionine-(S)-S-oxide reductase activity	1.8.4.12	pfam01641 SelR	GO & Enzyme & Domain
contig_26	1856	gi|297812991|ref|XP_002874379.1| sugar-porter family protein 1	470	1.35e-267	911594441	GO:0009414 response to water deprivation | GO:0009624 response to nematode | GO:0015749 monosaccharide transport | GO:0055085 transmembrane transport | GO:0009737 response to abscisic acid stimulus | GO:0009651 response to salt stress	GO:0009705 plant-type vacuole membrane | GO:0016021 integral to membrane	GO:0015145 monosaccharide transmembrane transporter activity | GO:0005351 sugar:hydrogen symporter activity	-	pfam00083 Sugar_tr | pfam07690 MFS_1 | pfam03631 Virul_fac_BrkB | pfam01925 TauE | pfam02687 FtsX | pfam12822 DUF3816 | pfam04893 Yip1 | pfam03553 Na_H_antiporter	GO & Domain
contig_27	1363	gi|297817814|ref|XP_002876790.1| hypothetical protein ARALYDRAFT_904415	101	1.76e-55	216157723	GO:0006810 transport	GO:0009505 plant-type cell wall | GO:0005794 Golgi apparatus | GO:0009506 plasmodesma | GO:0016023 cytoplasmic membrane-bounded vesicle | GO:0005774 vacuolar membrane | GO:0016021 integral to membrane	-	-	-	GO only
contig_28	1343	gi|297804102|ref|XP_002869935.1| chloroplast elongation factor tub	440	1.73e-271	924522431	GO:0006184 GTP catabolic process | GO:0006448 regulation of translational elongation	GO:0005829 cytosol | GO:0009295 nucleoid | GO:0005730 nucleolus | GO:0009941 chloroplast envelope | GO:0009535 chloroplast thylakoid membrane | GO:0009570 chloroplast stroma | GO:0048046 apoplast | GO:0005840 ribosome	GO:0003746 translation elongation factor activity | GO:0005515 protein binding | GO:0003924 GTPase activity | GO:0005525 GTP binding	-	pfam00009 GTP_EFTU | pfam03143 GTP_EFTU_D3 | pfam03144 GTP_EFTU_D2	GO & Domain
contig_29	2761	gi|297847624|ref|XP_002891693.1| hypothetical protein ARALYDRAFT_474357	877	0	1988629767	GO:0016192 vesicle-mediated transport | GO:0006886 intracellular protein transport | GO:0009069 serine family amino acid metabolic process | GO:0016310 phosphorylation	GO:0005829 cytosol | GO:0030126 COPI vesicle coat | GO:0016459 myosin complex	GO:0016905 myosin heavy chain kinase activity | GO:0005488 binding | GO:0005198 structural molecule activity	-	pfam04053 Coatomer_WDAD | pfam00400 WD40 | pfam00637 Clathrin	GO & Domain
contig_30	1571	gi|297813847|ref|XP_002874807.1| hypothetical protein ARALYDRAFT_911722	374	3.72e-230	787218259	GO:0015986 ATP synthesis coupled proton transport | GO:0009772 photosynthetic electron transport in photosystem II | GO:0006119 oxidative phosphorylation	GO:0009544 chloroplast ATP synthase complex | GO:0045261 proton-transporting ATP synthase complex, catalytic core F(1) | GO:0009941 chloroplast envelope	GO:0046933 hydrogen ion transporting ATP synthase activity, rotational mechanism | GO:0030234 enzyme regulator activity | GO:0046961 proton-transporting ATPase activity, rotational mechanism	-	pfam00231 ATP-synt	GO & Domain
contig_31	1018	gi|297833928|ref|XP_002884846.1| 4'-phosphopantetheinyl transferase family protein	164	3.63e-86	308882619	GO:0009059 macromolecule biosynthetic process | GO:0015940 pantothenate biosynthetic process	GO:0005739 mitochondrion	GO:0008897 holo-[acyl-carrier-protein] synthase activity | GO:0000287 magnesium ion binding	-	pfam01648 ACPS	GO & Domain
contig_32	1446	-	-	-	-	-	-	-	-	-	-
contig_33	3395	gi|297799978|ref|XP_002867873.1| hypothetical protein ARALYDRAFT_492801	492	4.3e-293	996295067	GO:0006508 proteolysis	GO:0005739 mitochondrion	GO:0004252 serine-type endopeptidase activity	-	pfam12580 TPPII | pfam00082 Peptidase_S8	GO & Domain
contig_34	550	gi|42568351|ref|NP_568663.2| RimM-like 16S rRNA processing protein	138	4.99e-75	271881819	-	-	-	-	-	-
contig_35	1497	gi|297803358|ref|XP_002869563.1| hypothetical protein ARALYDRAFT_492051	396	1.06e-252	862111444	GO:0015995 chlorophyll biosynthetic process | GO:0009723 response to ethylene stimulus | GO:0055114 oxidation-reduction process | GO:0019685 photosynthesis, dark reaction	GO:0009941 chloroplast envelope | GO:0009535 chloroplast thylakoid membrane	GO:0016630 protochlorophyllide reductase activity | GO:0000166 nucleotide binding	1.3.1.33	pfam00106 adh_short	GO & Enzyme & Domain
contig_36	658	gi|18415911|ref|NP_568204.1| ATP synthase subunit beta-2	135	5.86e-85	304870484	GO:0015991 ATP hydrolysis coupled proton transport | GO:0042777 plasma membrane ATP synthesis coupled proton transport | GO:0046686 response to cadmium ion | GO:0006200 ATP catabolic process | GO:0006119 oxidative phosphorylation	GO:0009941 chloroplast envelope | GO:0005730 nucleolus | GO:0005829 cytosol | GO:0005747 mitochondrial respiratory chain complex I | GO:0000275 mitochondrial proton-transporting ATP synthase complex, catalytic core F(1) | GO:0005886 plasma membrane	GO:0046961 proton-transporting ATPase activity, rotational mechanism | GO:0008553 hydrogen-exporting ATPase activity, phosphorylative mechanism | GO:0046933 hydrogen ion transporting ATP synthase activity, rotational mechanism | GO:0005507 copper ion binding | GO:0008266 poly(U) RNA binding | GO:0005524 ATP binding	-	pfam00306 ATP-synt_ab_C	GO & Domain
contig_37	1102	gi|15239706|ref|NP_200279.1| transcription factor ILR3	230	3.27e-145	505031437	GO:0006355 regulation of transcription, DNA-dependent	GO:0005667 transcription factor complex	GO:0003700 sequence-specific DNA binding transcription factor activity | GO:0003677 DNA binding	-	pfam00010 HLH	GO & Domain
contig_38	1813	gi|18141285|gb|AAL60580.1|AF454958_1 senescence-associated cysteine protease	431	5.36e-299	1015909948	GO:0009414 response to water deprivation | GO:0006508 proteolysis | GO:0009651 response to salt stress | GO:0055114 oxidation-reduction process	GO:0005773 vacuole | GO:0009506 plasmodesma | GO:0009507 chloroplast | GO:0005829 cytosol | GO:0048046 apoplast	GO:0005515 protein binding | GO:0032440 2-alkenal reductase [NAD(P)] activity | GO:0004197 cysteine-type endopeptidase activity	-	pfam00112 Peptidase_C1 | pfam00396 Granulin | pfam08246 Inhibitor_I29	GO & Domain
contig_39	3199	gi|30694946|ref|NP_199452.2| pre-mRNA-processing factor 39	1013	0	1745226916	GO:0006396 RNA processing	GO:0005622 intracellular	GO:0005488 binding	-	-	GO only
contig_40	1191	gi|38564509|gb|AAR23753.1| dehydrin	260	1.06e-148	516622049	GO:0009414 response to water deprivation | GO:0006970 response to osmotic stress | GO:0050832 defense response to fungus | GO:0010286 heat acclimation | GO:0009737 response to abscisic acid stimulus | GO:0009631 cold acclimation | GO:0010029 regulation of seed germination	GO:0009506 plasmodesma | GO:0016020 membrane | GO:0005634 nucleus | GO:0005829 cytosol	GO:0003779 actin binding	-	pfam00257 Dehydrin	GO & Domain
contig_41	1543	gi|79367480|ref|NP_176295.3| aminomethyltransferase	424	8.52e-247	842496562	GO:0006546 glycine catabolic process | GO:0032259 methylation | GO:0006563 L-serine metabolic process | GO:0006566 threonine metabolic process	GO:0005737 cytoplasm	GO:0004047 aminomethyltransferase activity	-	pfam01571 GCV_T | pfam08669 GCV_T_C	GO & Domain
contig_42	1123	gi|89257498|gb|ABD64988.1| DNA-binding protein -related	273	8.68e-121	423897153	GO:0006355 regulation of transcription, DNA-dependent	GO:0005667 transcription factor complex	GO:0003700 sequence-specific DNA binding transcription factor activity | GO:0003677 DNA binding	-	pfam13837 Myb_DNA-bind_4 | pfam13873 Myb_DNA-bind_5 | pfam10545 MADF_DNA_bdg	GO & Domain
contig_43	1900	gi|31088228|dbj|BAC76896.1| protein kinase	518	0	1190660713	GO:0006468 protein phosphorylation | GO:0007165 signal transduction | GO:0009069 serine family amino acid metabolic process	-	GO:0004697 protein kinase C activity | GO:0005524 ATP binding	2.7.11.1	pfam00069 Pkinase | pfam07714 Pkinase_Tyr | pfam00433 Pkinase_C	GO & Enzyme & Domain
contig_44	2983	gi|312281617|dbj|BAJ33674.1| unnamed protein product	442	3.09e-284	966872744	GO:0006108 malate metabolic process | GO:0006096 glycolysis | GO:0006090 pyruvate metabolic process | GO:0006099 tricarboxylic acid cycle | GO:0015976 carbon utilization	GO:0009941 chloroplast envelope | GO:0009570 chloroplast stroma | GO:0009579 thylakoid | GO:0048046 apoplast | GO:0005739 mitochondrion	GO:0046554 malate dehydrogenase (NADP+) activity | GO:0000166 nucleotide binding	1.1.1.82 | 1.1.1.37	pfam02866 Ldh_1_C | pfam00056 Ldh_1_N	GO & Enzyme & Domain
contig_45	1514	gi|297827969|ref|XP_002881867.1| hypothetical protein ARALYDRAFT_483364	411	1.03e-254	868798335	GO:0071493 cellular response to UV-B | GO:0009650 UV protection | GO:0009395 phospholipid catabolic process | GO:0046486 glycerolipid metabolic process	GO:0009507 chloroplast	GO:0008970 phosphatidylcholine 1-acylhydrolase activity | GO:0004806 triglyceride lipase activity	-	pfam01764 Lipase_3	GO & Domain
contig_46	888	gi|15232567|ref|NP_188155.1| thioredoxin M4	190	3.79e-104	368618850	GO:0006979 response to oxidative stress | GO:0006662 glycerol ether metabolic process | GO:0006810 transport | GO:0022900 electron transport chain | GO:0045454 cell redox homeostasis | GO:0043086 negative regulation of catalytic activity | GO:0043085 positive regulation of catalytic activity | GO:0006109 regulation of carbohydrate metabolic process | GO:0006118 electron transport	GO:0005618 cell wall | GO:0009941 chloroplast envelope | GO:0009535 chloroplast thylakoid membrane | GO:0009570 chloroplast stroma	GO:0008047 enzyme activator activity | GO:0009055 electron carrier activity | GO:0004857 enzyme inhibitor activity | GO:0005515 protein binding | GO:0015035 protein disulfide oxidoreductase activity	-	pfam00085 Thioredoxin | pfam13098 Thioredoxin_2 | pfam13905 Thioredoxin_8 | pfam13899 Thioredoxin_7 | pfam08534 Redoxin	GO & Domain
contig_47	814	gi|297822179|ref|XP_002878972.1| hypothetical protein ARALYDRAFT_901414	172	3.56e-77	279014504	GO:0006810 transport | GO:0015979 photosynthesis | GO:0022900 electron transport chain | GO:0006118 electron transport	GO:0009512 cytochrome b6f complex | GO:0016021 integral to membrane | GO:0009535 chloroplast thylakoid membrane	GO:0009496 plastoquinol-plastocyanin reductase activity	-	pfam08041 PetM	GO & Domain
contig_48	1238	gi|312281797|dbj|BAJ33764.1| unnamed protein product	271	1.82e-174	602214260	GO:0009765 photosynthesis, light harvesting | GO:0018298 protein-chromophore linkage	GO:0010287 plastoglobule | GO:0030076 light-harvesting complex | GO:0009523 photosystem II | GO:0016021 integral to membrane | GO:0009522 photosystem I | GO:0009535 chloroplast thylakoid membrane	GO:0046872 metal ion binding | GO:0016168 chlorophyll binding	-	pfam00504 Chloroa_b-bind	GO & Domain
contig_49	628	gi|20140684|sp|Q944W6.1|TCTP_BRAOL RecName: Full=Translationally-controlled tumor protein homolog; Short=TCTP	168	7.18e-113	397595380	GO:0048768 root hair cell tip growth | GO:0042742 defense response to bacterium | GO:0001558 regulation of cell growth | GO:0009860 pollen tube growth | GO:0010252 auxin homeostasis | GO:0048527 lateral root development | GO:0008283 cell proliferation | GO:0046686 response to cadmium ion | GO:0040014 regulation of multicellular organism growth | GO:0007346 regulation of mitotic cell cycle | GO:00…	GO:0005829 cytosol | GO:0009506 plasmodesma | GO:0005774 vacuolar membrane | GO:0009579 thylakoid | GO:0009507 chloroplast | GO:0090406 pollen tube | GO:0005634 nucleus | GO:0005886 plasma membrane | GO:0048046 apoplast	-	-	pfam00838 TCTP	GO & Domain
contig_50	779	gi|20140684|sp|Q944W6.1|TCTP_BRAOL RecName: Full=Translationally-controlled tumor protein homolog; Short=TCTP	168	1.16e-111	393583245	GO:0048768 root hair cell tip growth | GO:0042742 defense response to bacterium | GO:0001558 regulation of cell growth | GO:0009860 pollen tube growth | GO:0010252 auxin homeostasis | GO:0048527 lateral root development | GO:0008283 cell proliferation | GO:0046686 response to cadmium ion | GO:0040014 regulation of multicellular organism growth | GO:0007346 regulation of mitotic cell cycle | GO:00…	GO:0005829 cytosol | GO:0009506 plasmodesma | GO:0005774 vacuolar membrane | GO:0009579 thylakoid | GO:0009507 chloroplast | GO:0090406 pollen tube | GO:0005634 nucleus | GO:0005886 plasma membrane | GO:0048046 apoplast	-	-	pfam00838 TCTP	GO & Domain
contig_51	3846	gi|297794531|ref|XP_002865150.1| glycine-rich protein	1170	0	2593124760	-	GO:0016020 membrane | GO:0005773 vacuole	-	-	-	GO only
contig_52	4076	gi|297840319|ref|XP_002888041.1| hypothetical protein ARALYDRAFT_475134	1217	0	2679162765	GO:0006888 ER to Golgi vesicle-mediated transport | GO:0006886 intracellular protein transport | GO:0009069 serine family amino acid metabolic process | GO:0016310 phosphorylation	GO:0080008 CUL4 RING ubiquitin ligase complex | GO:0030126 COPI vesicle coat | GO:0005829 cytosol | GO:0005739 mitochondrion | GO:0005886 plasma membrane | GO:0016459 myosin complex	GO:0016905 myosin heavy chain kinase activity | GO:0005215 transporter activity | GO:0005198 structural molecule activity	-	pfam06957 COPI_C | pfam04053 Coatomer_WDAD | pfam00400 WD40	GO & Domain
contig_53	1898	gi|1934754|emb|CAA73062.1| plastidic glutamine synthetase precursor	422	2.75e-292	993620310	GO:0019676 ammonia assimilation cycle | GO:0009651 response to salt stress | GO:0009399 nitrogen fixation | GO:0006542 glutamine biosynthetic process | GO:0007568 aging | GO:0046686 response to cadmium ion | GO:0009252 peptidoglycan biosynthetic process	GO:0005739 mitochondrion | GO:0009941 chloroplast envelope | GO:0009535 chloroplast thylakoid membrane | GO:0009570 chloroplast stroma | GO:0022626 cytosolic ribosome | GO:0048046 apoplast	GO:0005524 ATP binding | GO:0004356 glutamate-ammonia ligase activity	-	pfam00120 Gln-synt_C | pfam03951 Gln-synt_N	GO & Domain
contig_54	1176	gi|297809601|ref|XP_002872684.1| plant UBX domain-containing protein 4	302	5.46e-173	597310540	-	-	GO:0005515 protein binding	-	pfam08059 SEP | pfam00789 UBX	GO & Domain
contig_55	742	gi|15239735|ref|NP_200288.1| thiazole biosynthetic enzyme	137	2.46e-81	292834079	GO:0018131 oxazole or thiazole biosynthetic process | GO:0009409 response to cold | GO:0009228 thiamine biosynthetic process | GO:0006974 response to DNA damage stimulus	GO:0005739 mitochondrion | GO:0009579 thylakoid | GO:0009570 chloroplast stroma | GO:0031969 chloroplast membrane | GO:0010319 stromule	GO:0008270 zinc ion binding | GO:0042803 protein homodimerization activity	-	-	GO only
contig_56	1728	gi|297807687|ref|XP_002871727.1| hypothetical protein ARALYDRAFT_488521	445	7.96e-262	892425352	GO:0009658 chloroplast organization | GO:0045037 protein import into chloroplast stroma	GO:0016021 integral to membrane | GO:0031897 Tic complex | GO:0009535 chloroplast thylakoid membrane	GO:0005515 protein binding	-	pfam13658 UCH37_bd	GO & Domain
contig_57	2132	gi|15240526|ref|NP_199776.1| xylulose kinase-2	558	0	1160346805	GO:0005997 xylulose metabolic process | GO:0016310 phosphorylation	GO:0005829 cytosol	GO:0004856 xylulokinase activity	-	pfam02782 FGGY_C | pfam00370 FGGY_N	GO & Domain
contig_58	1912	gi|312282657|dbj|BAJ34194.1| unnamed protein product	496	0	1134045032	GO:0006950 response to stress | GO:0055114 oxidation-reduction process | GO:0006096 glycolysis	GO:0005829 cytosol	GO:0008886 glyceraldehyde-3-phosphate dehydrogenase (NADP+) (non-phosphorylating) activity | GO:0004028 3-chloroallyl aldehyde dehydrogenase activity	1.2.1.9	pfam00171 Aldedh	GO & Enzyme & Domain
contig_59	587	gi|312282465|dbj|BAJ34098.1| unnamed protein product	171	8.58e-101	357474031	GO:0010150 leaf senescence | GO:0042742 defense response to bacterium | GO:0051607 defense response to virus	GO:0009506 plasmodesma | GO:0005886 plasma membrane | GO:0005774 vacuolar membrane | GO:0009507 chloroplast	-	-	-	GO only
contig_60	1565	gi|297792959|ref|XP_002864364.1| hypothetical protein ARALYDRAFT_495572	391	8.65e-194	666408419	-	GO:0005829 cytosol	GO:0000166 nucleotide binding | GO:0003723 RNA binding	-	pfam00076 RRM_1 | pfam14259 RRM_6 | pfam13893 RRM_5	GO & Domain
contig_61	3430	gi|15218567|ref|NP_177414.1| phospholipid-translocating ATPase	1093	0	2314950073	GO:0006754 ATP biosynthetic process | GO:0015914 phospholipid transport | GO:0006812 cation transport | GO:0015917 aminophospholipid transport	GO:0016021 integral to membrane | GO:0005886 plasma membrane	GO:0015662 ATPase activity, coupled to transmembrane movement of ions, phosphorylative mechanism | GO:0005524 ATP binding | GO:0000287 magnesium ion binding | GO:0004012 phospholipid-translocating ATPase activity	3.6.3.1	pfam13246 Hydrolase_like2 | pfam00689 Cation_ATPase_C | pfam14093 DUF4271 | pfam00702 Hydrolase	GO & Enzyme & Domain
contig_62	1219	gi|297806129|ref|XP_002870948.1| prenylated rab acceptor family protein	209	8.86e-130	453765268	GO:0016192 vesicle-mediated transport	GO:0016020 membrane | GO:0005783 endoplasmic reticulum	-	-	pfam03208 PRA1	GO & Domain
contig_63	1262	gi|297818374|ref|XP_002877070.1| hypothetical protein ARALYDRAFT_484564	406	1.09e-250	855424552	GO:0006543 glutamine catabolic process | GO:0016036 cellular response to phosphate starvation | GO:0070409 carbamoyl phosphate biosynthetic process | GO:0006206 pyrimidine base metabolic process | GO:0006536 glutamate metabolic process	GO:0005829 cytosol | GO:0005951 carbamoyl-phosphate synthase complex | GO:0009570 chloroplast stroma	GO:0004088 carbamoyl-phosphate synthase (glutamine-hydrolyzing) activity	6.3.5.5	pfam00988 CPSase_sm_chain | pfam00117 GATase | pfam07722 Peptidase_C26	GO & Enzyme & Domain
contig_64	1721	gi|312283367|dbj|BAJ34549.1| unnamed protein product	228	3.57e-108	381992633	GO:0006457 protein folding	GO:0009507 chloroplast	GO:0051082 unfolded protein binding | GO:0031072 heat shock protein binding	-	pfam04043 PMEI | pfam00684 DnaJ_CXXCXGXG	GO & Domain
contig_65	1496	gi|312281991|dbj|BAJ33861.1| unnamed protein product	370	9.21e-221	756012765	GO:0009821 alkaloid biosynthetic process | GO:0016114 terpenoid biosynthetic process | GO:0042432 indole biosynthetic process	GO:0005773 vacuole | GO:0005783 endoplasmic reticulum	GO:0016844 strictosidine synthase activity	-	pfam03088 Str_synth | pfam08450 SGL	GO & Domain
contig_66	2113	gi|312282051|dbj|BAJ33891.1| unnamed protein product	661	0	1441642042	GO:0010304 PSII associated light-harvesting complex II catabolic process | GO:0072593 reactive oxygen species metabolic process | GO:0051301 cell division | GO:0010027 thylakoid membrane organization | GO:0006508 proteolysis | GO:0010205 photoinhibition | GO:0006510 ATP-dependent proteolysis	GO:0031977 thylakoid lumen | GO:0009941 chloroplast envelope | GO:0009535 chloroplast thylakoid membrane	GO:0008270 zinc ion binding | GO:0004176 ATP-dependent peptidase activity | GO:0004222 metalloendopeptidase activity | GO:0005524 ATP binding | GO:0008568 microtubule-severing ATPase activity	-	pfam01434 Peptidase_M41 | pfam00004 AAA | pfam07728 AAA_5 | pfam06480 FtsH_ext | pfam13401 AAA_22	GO & Domain
contig_67	867	gi|15237819|ref|NP_197763.1| 40S ribosomal protein S11-3	158	6.68e-97	344546040	GO:0009793 embryo development ending in seed dormancy | GO:0006412 translation | GO:0042254 ribosome biogenesis	GO:0009506 plasmodesma | GO:0005618 cell wall | GO:0022627 cytosolic small ribosomal subunit | GO:0016020 membrane	GO:0003735 structural constituent of ribosome | GO:0019843 rRNA binding	-	pfam00366 Ribosomal_S17	GO & Domain
contig_68	704	gi|356494240|gb|AET14212.1| GDP-D-mannose pyrophosphorylase	234	2.07e-155	538911687	GO:0009753 response to jasmonic acid stimulus | GO:0010193 response to ozone | GO:0009651 response to salt stress | GO:0030244 cellulose biosynthetic process | GO:0042742 defense response to bacterium | GO:0009408 response to heat | GO:0019853 L-ascorbic acid biosynthetic process | GO:0060359 response to ammonium ion | GO:0006000 fructose metabolic process | GO:0006013 mannose metabolic process	GO:0005829 cytosol	GO:0004475 mannose-1-phosphate guanylyltransferase activity | GO:0008928 mannose-1-phosphate guanylyltransferase (GDP) activity	2.7.7.13	pfam00483 NTP_transferase | pfam00132 Hexapep	GO & Enzyme & Domain
contig_69	2281	gi|42570879|ref|NP_973513.1| SPT2 chromatin protein	359	1.99e-137	479175456	-	-	-	-	pfam08243 SPT2 | pfam01659 Luteo_Vpg	Domain only
contig_70	1804	gi|15240873|ref|NP_198644.1| PR5-like receptor kinase	393	3.2e-209	717674587	GO:0006468 protein phosphorylation | GO:0009620 response to fungus | GO:0007178 transmembrane receptor protein serine/threonine kinase signaling pathway | GO:0009069 serine family amino acid metabolic process	GO:0009506 plasmodesma	GO:0004675 transmembrane receptor protein serine/threonine kinase activity	2.7.11.1	pfam00069 Pkinase | pfam07714 Pkinase_Tyr	GO & Enzyme & Domain
contig_71	701	gi|196122104|gb|ACG69527.1| caleosin CLO3-1	233	1.15e-153	533116381	GO:0006952 defense response | GO:0010118 stomatal movement | GO:0009620 response to fungus | GO:0009651 response to salt stress | GO:0009269 response to desiccation | GO:0009409 response to cold | GO:0009751 response to salicylic acid stimulus | GO:0009737 response to abscisic acid stimulus | GO:0031408 oxylipin biosynthetic process | GO:0006788 heme oxidation | GO:0015994 chlorophyll metabolic p…	GO:0016021 integral to membrane | GO:0016023 cytoplasmic membrane-bounded vesicle | GO:0005792 microsome | GO:0031969 chloroplast membrane | GO:0005773 vacuole	GO:0005509 calcium ion binding | GO:0004392 heme oxygenase (decyclizing) activity | GO:0071614 linoleic acid epoxygenase activity | GO:0016165 lipoxygenase activity	-	pfam05042 Caleosin	GO & Domain
contig_72	2584	gi|297851116|ref|XP_002893439.1| F21J9.24	135	1e-70	262074378	-	-	GO:0008270 zinc ion binding	-	pfam13639 zf-RING_2 | pfam00097 zf-C3HC4 | pfam13923 zf-C3HC4_2	GO & Domain
contig_73	688	gi|56130949|gb|AAV80206.1| myrosinase	209	6.45e-141	490766068	GO:0005975 carbohydrate metabolic process | GO:0006568 tryptophan metabolic process	GO:0005773 vacuole	GO:0046872 metal ion binding | GO:0019137 thioglucosidase activity	-	-	GO only
contig_74	1036	gi|18410525|ref|NP_565079.1| cyclophilin-like peptidyl-prolyl cis-trans isomerase-like protein	263	1.97e-148	515730463	GO:0006457 protein folding | GO:0000413 protein peptidyl-prolyl isomerization	GO:0009543 chloroplast thylakoid lumen	GO:0003755 peptidyl-prolyl cis-trans isomerase activity	5.2.1.8	-	GO & Enzyme
contig_75	1757	gi|297797479|ref|XP_002866624.1| AAA-type ATPase family protein	535	0	1199576569	-	-	GO:0008568 microtubule-severing ATPase activity | GO:0005524 ATP binding	-	pfam00004 AAA | pfam07724 AAA_2 | pfam07728 AAA_5 | pfam01434 Peptidase_M41 | pfam13191 AAA_16	GO & Domain
contig_76	2114	gi|12667251|gb|AAK01361.1|AF314812_1 delta 1-pyrroline-5-carboxylate synthetase B	696	0	1533475352	GO:0006979 response to oxidative stress | GO:0055114 oxidation-reduction process | GO:0048364 root development | GO:0009269 response to desiccation | GO:0042538 hyperosmotic salinity response | GO:0009737 response to abscisic acid stimulus | GO:0016310 phosphorylation | GO:0006561 proline biosynthetic process | GO:0009793 embryo development ending in seed dormancy | GO:0000051 urea cycle intermed…	GO:0005829 cytosol | GO:0009506 plasmodesma | GO:0009507 chloroplast | GO:0016020 membrane	GO:0005524 ATP binding | GO:0004350 glutamate-5-semialdehyde dehydrogenase activity | GO:0004349 glutamate 5-kinase activity | GO:0017084 delta1-pyrroline-5-carboxylate synthetase activity	1.2.1.41 | 2.7.2.11	pfam00696 AA_kinase	GO & Enzyme & Domain
contig_77	1447	gi|215274557|gb|ACJ65004.1| myo-inositol 1-phosphate synthase type 2	450	2.8e-301	1023488426	GO:0010264 myo-inositol hexakisphosphate biosynthetic process | GO:0042742 defense response to bacterium | GO:0006021 inositol biosynthetic process | GO:0009408 response to heat | GO:0009733 response to auxin stimulus | GO:0050832 defense response to fungus | GO:0009644 response to high light intensity | GO:0042542 response to hydrogen peroxide | GO:0051607 defense response to virus | GO:0016036 …	GO:0005737 cytoplasm	GO:0004512 inositol-3-phosphate synthase activity | GO:0005515 protein binding | GO:0000166 nucleotide binding	5.5.1.4	pfam07994 NAD_binding_5 | pfam01658 Inos-1-P_synth	GO & Enzyme & Domain
contig_78	839	gi|166359602|gb|ABY86893.1| glutathione S-transferase	215	3.02e-140	488537104	GO:0009414 response to water deprivation | GO:0042742 defense response to bacterium | GO:0010043 response to zinc ion | GO:0046686 response to cadmium ion | GO:0009407 toxin catabolic process | GO:0006749 glutathione metabolic process | GO:0006804 peroxidase reaction | GO:0006979 response to oxidative stress | GO:0006803 glutathione conjugation reaction	GO:0005829 cytosol | GO:0005618 cell wall | GO:0009506 plasmodesma | GO:0009579 thylakoid | GO:0009570 chloroplast stroma | GO:0005773 vacuole | GO:0005886 plasma membrane | GO:0048046 apoplast	GO:0005507 copper ion binding | GO:0004602 glutathione peroxidase activity | GO:0004364 glutathione transferase activity | GO:0043295 glutathione binding	2.5.1.18	pfam00043 GST_C | pfam02798 GST_N | pfam13417 GST_N_3 | pfam13409 GST_N_2 | pfam13410 GST_C_2	GO & Enzyme & Domain
contig_79	1903	gi|4336756|gb|AAD17935.1| catalase	492	0	1192443884	GO:0055085 transmembrane transport | GO:0009648 photoperiodism | GO:0042744 hydrogen peroxide catabolic process | GO:0055114 oxidation-reduction process | GO:0008219 cell death | GO:0009409 response to cold | GO:0045454 cell redox homeostasis | GO:0009970 cellular response to sulfate starvation | GO:0006995 cellular response to nitrogen starvation | GO:0016036 cellular response to phosphate starv…	GO:0005777 peroxisome | GO:0005739 mitochondrion | GO:0009705 plant-type vacuole membrane | GO:0009507 chloroplast | GO:0022626 cytosolic ribosome | GO:0010319 stromule	GO:0050897 cobalt ion binding | GO:0004096 catalase activity | GO:0015171 amino acid transmembrane transporter activity | GO:0005515 protein binding | GO:0020037 heme binding	1.11.1.6	pfam00199 Catalase | pfam06628 Catalase-rel	GO & Enzyme & Domain
contig_80	862	gi|15240322|ref|NP_198590.1| calcium-dependent lipid-binding domain-containing protein	168	1.36e-90	323593780	-	-	-	-	pfam00168 C2	Domain only
contig_81	1613	gi|15218409|ref|NP_172478.1| branched-chain-amino-acid aminotransferase 2	386	4.03e-235	803712591	GO:0009081 branched chain family amino acid metabolic process	GO:0009507 chloroplast | GO:0005739 mitochondrion	GO:0052654 L-leucine transaminase activity | GO:0005515 protein binding | GO:0052655 L-valine transaminase activity | GO:0052656 L-isoleucine transaminase activity	2.6.1.42	pfam01063 Aminotran_4	GO & Enzyme & Domain
contig_82	2287	gi|297849334|ref|XP_002892548.1| hypothetical protein ARALYDRAFT_888270	345	7.59e-182	626732862	GO:0006355 regulation of transcription, DNA-dependent | GO:0009911 positive regulation of flower development	GO:0005667 transcription factor complex	GO:0003677 DNA binding | GO:0003700 sequence-specific DNA binding transcription factor activity	-	pfam00010 HLH	GO & Domain
contig_83	740	gi|30690747|ref|NP_850477.1| small nuclear ribonucleoprotein D2	108	1.05e-68	254050109	-	GO:0005730 nucleolus | GO:0005829 cytosol | GO:0005732 small nucleolar ribonucleoprotein complex	GO:0003676 nucleic acid binding	-	pfam01423 LSM	GO & Domain
contig_84	638	gi|15231850|ref|NP_188060.1| putative peroxisomal (S)-2-hydroxy-acid oxidase 2	123	2.27e-76	276339747	GO:0055114 oxidation-reduction process	GO:0022626 cytosolic ribosome | GO:0005773 vacuole | GO:0005777 peroxisome | GO:0009506 plasmodesma | GO:0009570 chloroplast stroma | GO:0016020 membrane | GO:0005634 nucleus | GO:0048046 apoplast | GO:0009339 glycolate oxidase complex	GO:0008891 glycolate oxidase activity | GO:0010181 FMN binding	-	-	GO only
contig_85	1681	gi|312281829|dbj|BAJ33780.1| unnamed protein product	399	6.39e-256	872810470	GO:0006098 pentose-phosphate shunt | GO:0009737 response to abscisic acid stimulus | GO:0006096 glycolysis | GO:0046686 response to cadmium ion | GO:0006000 fructose metabolic process | GO:0006013 mannose metabolic process | GO:0006020 inositol metabolic process | GO:0006094 gluconeogenesis | GO:0015976 carbon utilization	GO:0031977 thylakoid lumen | GO:0009941 chloroplast envelope | GO:0009534 chloroplast thylakoid | GO:0010287 plastoglobule | GO:0022626 cytosolic ribosome | GO:0016020 membrane | GO:0048046 apoplast	GO:0004332 fructose-bisphosphate aldolase activity	4.1.2.13	pfam00274 Glycolytic	GO & Enzyme & Domain
contig_86	763	gi|15221484|ref|NP_176440.1| bifunctional inhibitor/lipid-transfer protein/seed storage 2S albumin-like protein	137	7.59e-78	281243467	GO:0009825 multidimensional cell growth | GO:0010053 root epidermal cell differentiation | GO:0043255 regulation of carbohydrate biosynthetic process | GO:0009414 response to water deprivation | GO:0009651 response to salt stress | GO:0009735 response to cytokinin stimulus | GO:0009408 response to heat | GO:0006869 lipid transport | GO:0010167 response to nitrate | GO:0009809 lignin biosynthetic …	-	GO:0008289 lipid binding | GO:0004568 chitinase activity	-	pfam00234 Tryp_alpha_amyl	GO & Domain
contig_87	854	-	-	-	-	-	-	-	-	-	-
contig_88	983	-	-	-	-	-	-	-	-	-	-
contig_89	1496	gi|37911268|gb|AAR04932.1| homeodomain-leucine zipper protein	309	3.16e-189	651251465	GO:0009788 negative regulation of abscisic acid mediated signaling pathway | GO:0048510 regulation of timing of transition from vegetative to reproductive phase | GO:0009414 response to water deprivation | GO:0030308 negative regulation of cell growth | GO:0048573 photoperiodism, flowering | GO:0009637 response to blue light | GO:0045893 positive regulation of transcription, DNA-dependent	GO:0005667 transcription factor complex	GO:0043565 sequence-specific DNA binding | GO:0003700 sequence-specific DNA binding transcription factor activity | GO:0042803 protein homodimerization activity	-	pfam02183 HALZ | pfam00046 Homeobox	GO & Domain
contig_90	551	gi|15220256|ref|NP_172565.1| ferredoxin	148	1.03e-88	317352682	GO:0006810 transport | GO:0009767 photosynthetic electron transport chain | GO:0009416 response to light stimulus | GO:0080167 response to karrikin | GO:0006118 electron transport	GO:0009570 chloroplast stroma	GO:0046872 metal ion binding | GO:0009055 electron carrier activity | GO:0051537 2 iron, 2 sulfur cluster binding	-	pfam00111 Fer2	GO & Domain
contig_91	4397	gi|297839639|ref|XP_002887701.1| PHD finger family protein	714	0	1335543363	-	-	GO:0008270 zinc ion binding	-	pfam13832 zf-HC5HC2H_2 | pfam13771 zf-HC5HC2H | pfam13831 PHD_2 | pfam00628 PHD | pfam14446 Prok-RING_1	GO & Domain
contig_92	1297	gi|42572771|ref|NP_974481.1| F-box/kelch-repeat protein SKIP30	345	3.2e-209	717674587	-	-	-	-	pfam01344 Kelch_1 | pfam13964 Kelch_6 | pfam00646 F-box | pfam13415 Kelch_3 | pfam07646 Kelch_2 | pfam13418 Kelch_4	Domain only
contig_93	828	gi|15238885|ref|NP_197361.1| monothiol glutaredoxin-S2	102	1.09e-59	227748335	GO:0045454 cell redox homeostasis | GO:0006118 electron transport	-	GO:0009055 electron carrier activity | GO:0015035 protein disulfide oxidoreductase activity | GO:0008794 arsenate reductase (glutaredoxin) activity	-	pfam00462 Glutaredoxin	GO & Domain
contig_94	640	gi|50429310|gb|AAT77224.1| group I late embryogenesis abundant protein	151	2.19e-89	319581645	GO:0009793 embryo development ending in seed dormancy | GO:0009414 response to water deprivation | GO:0006970 response to osmotic stress | GO:0009409 response to cold	-	-	-	pfam03760 LEA_1	GO & Domain
contig_95	792	gi|15218170|ref|NP_173546.1| wall-associated receptor kinase 5	196	1.38e-99	353461896	GO:0009615 response to virus | GO:0009992 cellular water homeostasis | GO:0006468 protein phosphorylation | GO:0009751 response to salicylic acid stimulus | GO:0007166 cell surface receptor linked signaling pathway | GO:0048527 lateral root development | GO:0009826 unidimensional cell growth | GO:0009311 oligosaccharide metabolic process | GO:0050832 defense response to fungus | GO:0009069 serine…	GO:0009505 plant-type cell wall | GO:0005773 vacuole | GO:0005886 plasma membrane	GO:0004674 protein serine/threonine kinase activity | GO:0005509 calcium ion binding | GO:0005524 ATP binding | GO:0005515 protein binding	2.7.11.1	-	GO & Enzyme
contig_96	1743	gi|32967699|gb|AAP92453.1| S-adenosyl-L-homocystein hydrolase	485	0	1113984357	GO:0006730 one-carbon metabolic process | GO:0016441 posttranscriptional gene silencing | GO:0006346 methylation-dependent chromatin silencing | GO:0009793 embryo development ending in seed dormancy | GO:0006555 methionine metabolic process	GO:0005829 cytosol | GO:0009506 plasmodesma | GO:0005774 vacuolar membrane | GO:0005886 plasma membrane	GO:0005507 copper ion binding | GO:0004013 adenosylhomocysteinase activity	3.3.1.1	pfam05221 AdoHcyase | pfam00670 AdoHcyase_NAD | pfam02254 TrkA_N | pfam02826 2-Hacid_dh_C | pfam02882 THF_DHG_CYH_C	GO & Enzyme & Domain
contig_97	1451	gi|18397430|ref|NP_564353.1| CBL-interacting serine/threonine-protein kinase 23	454	1.29e-291	991391346	GO:0010118 stomatal movement | GO:0006468 protein phosphorylation | GO:0010555 response to mannitol stimulus | GO:0009414 response to water deprivation | GO:0009651 response to salt stress | GO:0010107 potassium ion import | GO:0009409 response to cold | GO:0009611 response to wounding | GO:0007584 response to nutrient | GO:0043266 regulation of potassium ion transport | GO:0051365 cellular respo…	GO:0005829 cytosol | GO:0005739 mitochondrion | GO:0005634 nucleus | GO:0005886 plasma membrane	GO:0005524 ATP binding | GO:0005515 protein binding | GO:0004683 calmodulin-dependent protein kinase activity	2.7.11.1	pfam00069 Pkinase | pfam07714 Pkinase_Tyr | pfam03822 NAF	GO & Enzyme & Domain
contig_98	2360	gi|297802078|ref|XP_002868923.1| hypothetical protein ARALYDRAFT_912451	595	1.03e-254	868798335	-	GO:0005829 cytosol | GO:0005634 nucleus | GO:0009507 chloroplast	GO:0003677 DNA binding	-	pfam02037 SAP	GO & Domain
contig_99	676	gi|15218200|ref|NP_177927.1| pollen Ole e 1 allergen and extensin family protein	150	1.19e-78	283918224	-	GO:0005615 extracellular space	-	-	pfam01190 Pollen_Ole_e_I	GO & Domain
contig_100	2097	gi|15240091|ref|NP_199223.1| casein kinase I-like 7	472	6.22e-289	982475491	GO:0046777 protein autophosphorylation | GO:0009553 embryo sac development | GO:0010087 phloem or xylem histogenesis | GO:0080117 secondary growth | GO:0009736 cytokinin mediated signaling pathway | GO:0000160 two-component signal transduction system (phosphorelay) | GO:0009069 serine family amino acid metabolic process	GO:0055028 cortical microtubule | GO:0009506 plasmodesma | GO:0005634 nucleus | GO:0005886 plasma membrane | GO:0009365 protein histidine kinase complex	GO:0004673 protein histidine kinase activity | GO:0000156 two-component response regulator activity | GO:0004674 protein serine/threonine kinase activity | GO:0005524 ATP binding | GO:0042803 protein homodimerization activity	2.7.11.1	pfam00069 Pkinase | pfam07714 Pkinase_Tyr	GO & Enzyme & Domain
contig_101	1418	gi|156179559|gb|ABU54828.1| peroxidase	331	9.97e-226	772507097	GO:0055114 oxidation-reduction process | GO:0006979 response to oxidative stress | GO:0006804 peroxidase reaction	-	GO:0020037 heme binding | GO:0004601 peroxidase activity	1.11.1.7	pfam00141 peroxidase	GO & Enzyme & Domain
contig_102	2248	gi|297815272|ref|XP_002875519.1| hypothetical protein ARALYDRAFT_905257	332	1.43e-159	552731263	-	-	GO:0003723 RNA binding	-	-	GO only
contig_103	1551	gi|297821206|ref|XP_002878486.1| hypothetical protein ARALYDRAFT_907869	411	1.2e-244	835363878	GO:0006449 regulation of translational termination	GO:0009536 plastid | GO:0005840 ribosome | GO:0018444 translation release factor complex	GO:0003677 DNA binding | GO:0016149 translation release factor activity, codon specific	-	pfam00472 RF-1 | pfam03462 PCRF	GO & Domain
contig_104	1732	gi|297821206|ref|XP_002878486.1| hypothetical protein ARALYDRAFT_907869	416	1.3e-249	851858210	GO:0006449 regulation of translational termination	GO:0009536 plastid | GO:0005840 ribosome | GO:0018444 translation release factor complex	GO:0003677 DNA binding | GO:0016149 translation release factor activity, codon specific	-	pfam00472 RF-1 | pfam03462 PCRF | pfam02403 Seryl_tRNA_N	GO & Domain
contig_105	2091	gi|312283379|dbj|BAJ34555.1| unnamed protein product	515	3.67e-303	1066284531	-	GO:0009941 chloroplast envelope	-	-	-	GO only
contig_106	1603	gi|297852228|ref|XP_002893995.1| nodulin MtN21 family protein	363	4.1e-213	730602577	-	GO:0016020 membrane	GO:0005515 protein binding	-	pfam00892 EamA | pfam04893 Yip1 | pfam02378 PTS_EIIC	GO & Domain
contig_107	3344	gi|79322370|ref|NP_001031359.1| transportin 1	888	0	1889663773	GO:0009825 multidimensional cell growth | GO:0009933 meristem structural organization | GO:0009926 auxin polar transport | GO:0009965 leaf morphogenesis | GO:0010305 leaf vascular tissue pattern formation | GO:0009956 radial pattern formation | GO:0000059 protein import into nucleus, docking	GO:0005829 cytosol | GO:0005643 nuclear pore	GO:0008565 protein transporter activity | GO:0005488 binding	-	pfam03810 IBN_N | pfam13513 HEAT_EZ	GO & Domain
contig_108	1502	gi|18390717|ref|NP_563777.1| uncharacterized protein	362	5.05e-199	683794337	-	-	-	-	pfam07063 DUF1338	Domain only
contig_109	1205	gi|18405061|ref|NP_564667.1| thylakoid lumen 18.3 kDa protein	282	2.07e-155	538911687	GO:0010206 photosystem II repair	GO:0009543 chloroplast thylakoid lumen | GO:0009535 chloroplast thylakoid membrane	-	-	pfam04536 Repair_PSII	GO & Domain
contig_110	2456	gi|145358557|ref|NP_198470.3| alpha/beta-hydrolase domain-containing protein	706	0	1477305463	GO:0006508 proteolysis	-	GO:0008236 serine-type peptidase activity	-	pfam00326 Peptidase_S9 | pfam07859 Abhydrolase_3 | pfam05448 AXE1 | pfam12695 Abhydrolase_5 | pfam01738 DLH	GO & Domain
contig_111	890	gi|297840021|ref|XP_002887892.1| hypothetical protein ARALYDRAFT_474913	149	4.26e-70	258508036	-	-	-	-	-	-
contig_112	918	gi|297850244|ref|XP_002893003.1| 60S ribosomal protein L6	231	4.46e-145	504585644	GO:0006412 translation | GO:0042254 ribosome biogenesis	GO:0005730 nucleolus | GO:0009506 plasmodesma | GO:0005886 plasma membrane | GO:0022625 cytosolic large ribosomal subunit | GO:0009507 chloroplast | GO:0005783 endoplasmic reticulum	GO:0003735 structural constituent of ribosome	-	pfam01159 Ribosomal_L6e | pfam03868 Ribosomal_L6e_N	GO & Domain
contig_113	1578	gi|357488207|ref|XP_003614391.1| Tar1p	116	3.39e-65	245134253	-	-	-	-	-	-
contig_114	1427	gi|15227257|ref|NP_180863.1| ATP synthase subunit gamma	325	1.69e-200	688698057	GO:0015986 ATP synthesis coupled proton transport | GO:0006119 oxidative phosphorylation	GO:0045261 proton-transporting ATP synthase complex, catalytic core F(1) | GO:0005618 cell wall | GO:0005753 mitochondrial proton-transporting ATP synthase complex | GO:0005730 nucleolus | GO:0009507 chloroplast	GO:0046933 hydrogen ion transporting ATP synthase activity, rotational mechanism | GO:0008270 zinc ion binding | GO:0046961 proton-transporting ATPase activity, rotational mechanism	-	pfam00231 ATP-synt	GO & Domain
contig_115	862	gi|18402066|ref|NP_564522.1| uncharacterized protein	150	1.62e-78	283472431	-	-	-	-	-	-
contig_116	2773	gi|297814970|ref|XP_002875368.1| hypothetical protein ARALYDRAFT_484508	680	0	1269566033	GO:0016573 histone acetylation | GO:0045893 positive regulation of transcription, DNA-dependent | GO:0042967 acyl-carrier-protein biosynthetic process	GO:0009507 chloroplast | GO:0000123 histone acetyltransferase complex	GO:0003677 DNA binding | GO:0005515 protein binding | GO:0004402 histone acetyltransferase activity	-	pfam00439 Bromodomain	GO & Domain
contig_117	1485	gi|15231895|ref|NP_188080.1| cytochrome P450, family 72, subfamily A, polypeptide 8	422	1.52e-259	884846875	GO:0007623 circadian rhythm | GO:0055114 oxidation-reduction process | GO:0042432 indole biosynthetic process | GO:0006118 electron transport	GO:0005783 endoplasmic reticulum	GO:0050616 secologanin synthase activity | GO:0009055 electron carrier activity | GO:0004497 monooxygenase activity | GO:0020037 heme binding | GO:0016705 oxidoreductase activity, acting on paired donors, with incorporation or reduction of molecular oxygen | GO:0019825 oxygen binding	-	pfam00067 p450	GO & Domain
contig_118	1817	gi|312282439|dbj|BAJ34085.1| unnamed protein product	479	5.2e-301	1022596840	GO:0016132 brassinosteroid biosynthetic process | GO:0055114 oxidation-reduction process | GO:0010224 response to UV-B | GO:0010268 brassinosteroid homeostasis | GO:0010584 pollen exine formation | GO:0048657 tapetal cell differentiation | GO:0009911 positive regulation of flower development | GO:0009826 unidimensional cell growth | GO:0006118 electron transport	-	GO:0016705 oxidoreductase activity, acting on paired donors, with incorporation or reduction of molecular oxygen | GO:0009055 electron carrier activity | GO:0004497 monooxygenase activity | GO:0019825 oxygen binding | GO:0020037 heme binding	-	pfam00067 p450	GO & Domain
contig_119	654	gi|18404248|ref|NP_565852.1| uncharacterized protein	124	2.01e-71	261628586	-	GO:0009941 chloroplast envelope	-	-	-	GO only
contig_120	1440	gi|18420348|ref|NP_568049.1| fructose-bisphosphate aldolase, class I	396	2.13e-257	877714191	GO:0006098 pentose-phosphate shunt | GO:0009737 response to abscisic acid stimulus | GO:0006096 glycolysis | GO:0046686 response to cadmium ion | GO:0006000 fructose metabolic process | GO:0006013 mannose metabolic process | GO:0006020 inositol metabolic process | GO:0006094 gluconeogenesis | GO:0015976 carbon utilization	GO:0031977 thylakoid lumen | GO:0009941 chloroplast envelope | GO:0009534 chloroplast thylakoid | GO:0010287 plastoglobule | GO:0022626 cytosolic ribosome | GO:0016020 membrane | GO:0048046 apoplast	GO:0004332 fructose-bisphosphate aldolase activity	4.1.2.13	pfam00274 Glycolytic	GO & Enzyme & Domain
contig_121	815	gi|297840471|ref|XP_002888117.1| fed A	148	2.98e-89	319135853	GO:0006810 transport | GO:0009767 photosynthetic electron transport chain | GO:0009416 response to light stimulus | GO:0080167 response to karrikin | GO:0006118 electron transport	GO:0009570 chloroplast stroma	GO:0046872 metal ion binding | GO:0009055 electron carrier activity | GO:0051537 2 iron, 2 sulfur cluster binding	-	pfam00111 Fer2	GO & Domain
contig_122	1421	gi|30688302|ref|NP_680193.2| Core-2/I-branching beta-1,6-N-acetylglucosaminyltransferase family protein	350	5.59e-213	730156784	GO:0050896 response to stimulus | GO:0042462 eye photoreceptor cell development | GO:0007601 visual perception | GO:0042384 cilium assembly | GO:0043087 regulation of GTPase activity	GO:0001750 photoreceptor outer segment | GO:0005813 centrosome | GO:0016023 cytoplasmic membrane-bounded vesicle | GO:0016020 membrane | GO:0005794 Golgi apparatus	GO:0005085 guanyl-nucleotide exchange factor activity | GO:0005515 protein binding | GO:0008375 acetylglucosaminyltransferase activity	-	pfam02485 Branch	GO & Domain
contig_123	2810	gi|297850068|ref|XP_002892915.1| predicted protein	434	1.97e-283	964197987	GO:0005975 carbohydrate metabolic process	GO:0016023 cytoplasmic membrane-bounded vesicle	GO:0004553 hydrolase activity, hydrolyzing O-glycosyl compounds | GO:0043169 cation binding	-	pfam04080 Per1 | pfam13692 Glyco_trans_1_4 | pfam00534 Glycos_transf_1 | pfam03006 HlyIII | pfam13579 Glyco_trans_4_4 | pfam12036 DUF3522 | pfam13524 Glyco_trans_1_2	GO & Domain
contig_124	2391	gi|20453201|gb|AAM19840.1| AT5g60600/mup24_10	722	0	1605247987	GO:0055114 oxidation-reduction process | GO:0009862 systemic acquired resistance, salicylic acid mediated signaling pathway | GO:0019288 isopentenyl diphosphate biosynthetic process, mevalonate-independent pathway | GO:0009617 response to bacterium | GO:0016114 terpenoid biosynthetic process	GO:0009941 chloroplast envelope | GO:0009570 chloroplast stroma	GO:0051539 4 iron, 4 sulfur cluster binding | GO:0046429 4-hydroxy-3-methylbut-2-en-1-yl diphosphate synthase activity | GO:0005506 iron ion binding	1.17.7.1	pfam04551 GcpE	GO & Enzyme & Domain
contig_125	2145	gi|297845276|ref|XP_002890519.1| proton-dependent oligopeptide transport family protein	560	0	1151876743	-	-	-	-	pfam00854 PTR2	Domain only
contig_126	1125	gi|7573413|emb|CAB87716.1| putative protein	301	1.18e-193	665962626	-	GO:0016023 cytoplasmic membrane-bounded vesicle	-	-	pfam07774 DUF1620	GO & Domain
contig_127	908	gi|195616180|gb|ACG29920.1| ubiquitin-conjugating enzyme E2-17 kDa 9	103	7.94e-55	213482967	GO:0051246 regulation of protein metabolic process | GO:0043687 post-translational protein modification | GO:0016567 protein ubiquitination	-	GO:0005524 ATP binding | GO:0004842 ubiquitin-protein ligase activity	6.3.2.19	pfam00179 UQ_con	GO & Enzyme & Domain
contig_128	2344	gi|30679450|ref|NP_187178.2| filament-like plant protein 3	564	1.33e-216	742193189	-	-	-	-	pfam05911 DUF869 | pfam01576 Myosin_tail_1 | pfam10174 Cast | pfam05557 MAD | pfam05701 DUF827 | pfam05483 SCP-1 | pfam13514 AAA_27 | pfam09730 BicD | pfam13166 AAA_13 | pfam12795 MscS_porin | pfam07888 CALCOCO1 | pfam00261 Tropomyosin | pfam07926 TPR_MLP1_2 | pfam09728 Taxilin | pfam04156 IncA | pfam00038 Filament | pfam13870 DUF4201 | pfam10473 Cenp-F_leu_zip | pfam07111 HCR | pfam04012 PspA_IM…	Domain only
contig_129	878	gi|229891749|sp|A2RVT6.2|RTNLN_ARATH RecName: Full=Reticulon-like protein B14; Short=AtRTNLB14	213	1.4e-119	419885018	-	GO:0005739 mitochondrion | GO:0016020 membrane | GO:0005783 endoplasmic reticulum	-	-	pfam02453 Reticulon	GO & Domain
contig_130	1479	gi|297846712|ref|XP_002891237.1| hypothetical protein ARALYDRAFT_473738	411	4.74e-276	939679385	-	-	-	-	-	-
contig_131	507	gi|1644289|emb|CAA65042.1| chlorophyll a/b-binding protein CP26 in PS II	160	9.29e-106	373968363	GO:0009765 photosynthesis, light harvesting | GO:0009637 response to blue light | GO:0010196 nonphotochemical quenching | GO:0010218 response to far red light | GO:0010114 response to red light	GO:0009533 chloroplast stromal thylakoid | GO:0010287 plastoglobule | GO:0009517 PSII associated light-harvesting complex II | GO:0009783 photosystem II antenna complex	GO:0016168 chlorophyll binding	-	-	GO only
contig_132	571	gi|950023|emb|CAA62296.1| component of 6.1 kDa polypeptide of photosystem II reaction center	129	7.94e-38	160879420	GO:0042549 photosystem II stabilization	GO:0009523 photosystem II | GO:0016021 integral to membrane | GO:0009535 chloroplast thylakoid membrane	-	-	pfam07123 PsbW	GO & Domain
contig_133	2057	gi|7573493|emb|CAB87852.1| putative protein	551	0	1047115442	GO:0009409 response to cold | GO:0010200 response to chitin | GO:0050832 defense response to fungus | GO:0006355 regulation of transcription, DNA-dependent	GO:0005667 transcription factor complex	GO:0003700 sequence-specific DNA binding transcription factor activity | GO:0003676 nucleic acid binding | GO:0008270 zinc ion binding	-	pfam12796 Ank_2 | pfam13637 Ank_4 | pfam00642 zf-CCCH	GO & Domain
contig_134	771	gi|18422542|ref|NP_568642.1| proline-rich family protein	144	7.37e-80	287930359	-	-	-	-	-	-
contig_135	643	gi|15224451|ref|NP_181349.1| 30S ribosomal protein S31	118	5.8e-64	239784740	GO:0006412 translation | GO:0042254 ribosome biogenesis	GO:0005840 ribosome | GO:0009941 chloroplast envelope | GO:0009570 chloroplast stroma	GO:0003735 structural constituent of ribosome | GO:0019843 rRNA binding	-	-	GO only
contig_136	873	gi|297821234|ref|XP_002878500.1| hypothetical protein ARALYDRAFT_486818	55	1.4e-17	97576847	-	-	-	-	-	-
contig_137	1583	gi|312281705|dbj|BAJ33718.1| unnamed protein product	431	6.09e-280	952607375	GO:0009753 response to jasmonic acid stimulus | GO:0042742 defense response to bacterium | GO:0009416 response to light stimulus | GO:0009409 response to cold | GO:0010150 leaf senescence	GO:0005618 cell wall | GO:0009941 chloroplast envelope | GO:0009535 chloroplast thylakoid membrane | GO:0010287 plastoglobule | GO:0005634 nucleus | GO:0010319 stromule | GO:0048046 apoplast	GO:0046863 ribulose-1,5-bisphosphate carboxylase/oxygenase activator activity | GO:0043531 ADP binding | GO:0005524 ATP binding	-	pfam00004 AAA	GO & Domain
contig_138	1098	gi|312281813|dbj|BAJ33772.1| unnamed protein product	266	1.41e-181	625841277	GO:0010114 response to red light | GO:0018298 protein-chromophore linkage | GO:0009637 response to blue light | GO:0010218 response to far red light | GO:0009765 photosynthesis, light harvesting	GO:0009522 photosystem I | GO:0030076 light-harvesting complex | GO:0016021 integral to membrane | GO:0009941 chloroplast envelope | GO:0005774 vacuolar membrane | GO:0009535 chloroplast thylakoid membrane | GO:0009523 photosystem II | GO:0010287 plastoglobule	GO:0016168 chlorophyll binding | GO:0046872 metal ion binding	-	pfam00504 Chloroa_b-bind	GO & Domain
contig_139	1220	gi|30685030|ref|NP_568303.2| carbonic anhydrase 2	259	4.29e-158	547827542	GO:0042742 defense response to bacterium | GO:0009409 response to cold | GO:0010119 regulation of stomatal movement | GO:0010037 response to carbon dioxide | GO:0009817 defense response to fungus, incompatible interaction | GO:0015976 carbon utilization | GO:0006730 one-carbon metabolic process | GO:0006807 nitrogen compound metabolic process	GO:0005829 cytosol | GO:0009941 chloroplast envelope | GO:0009535 chloroplast thylakoid membrane | GO:0009570 chloroplast stroma | GO:0010319 stromule | GO:0048046 apoplast	GO:0004089 carbonate dehydratase activity | GO:0008270 zinc ion binding	4.2.1.1	pfam00484 Pro_CA	GO & Enzyme & Domain
contig_140	3283	gi|18414227|ref|NP_568117.1| phosphoadenosine phosphosulfate (PAPS) reductase family protein	496	4.02e-308	1046223857	GO:0006355 regulation of transcription, DNA-dependent | GO:0000082 G1/S transition of mitotic cell cycle | GO:0042023 DNA endoreduplication	GO:0005667 transcription factor complex | GO:0005737 cytoplasm	GO:0003677 DNA binding | GO:0003700 sequence-specific DNA binding transcription factor activity | GO:0046982 protein heterodimerization activity	-	pfam08781 DP | pfam01507 PAPS_reduct | pfam00994 MoCF_biosynth | pfam02319 E2F_TDP	GO & Domain
contig_141	1566	gi|18414227|ref|NP_568117.1| phosphoadenosine phosphosulfate (PAPS) reductase family protein	285	1.3e-176	609346944	GO:0006777 Mo-molybdopterin cofactor biosynthetic process	-	GO:0016740 transferase activity	-	pfam01507 PAPS_reduct	GO & Domain
contig_142	1122	gi|297790810|ref|XP_002863290.1| predicted protein	219	9.6e-135	470259601	GO:0019684 photosynthesis, light reaction	GO:0010287 plastoglobule | GO:0009941 chloroplast envelope | GO:0009538 photosystem I reaction center | GO:0016021 integral to membrane | GO:0009535 chloroplast thylakoid membrane	-	-	pfam02605 PsaL	GO & Domain
contig_143	745	gi|15225899|ref|NP_182106.1| Remorin	182	1.2e-98	350341346	GO:0006810 transport | GO:0007267 cell-cell signaling	GO:0005773 vacuole | GO:0009506 plasmodesma | GO:0005886 plasma membrane	GO:0048032 galacturonate binding | GO:0003677 DNA binding | GO:0005515 protein binding	-	pfam03763 Remorin_C | pfam03766 Remorin_N	GO & Domain
contig_144	1865	gi|12643761|sp|Q42624.1|GLNAC_BRANA RecName: Full=Glutamine synthetase, chloroplastic; AltName: Full=GS2; AltName: Full=Glutamate--ammonia ligase; Flags: Precursor	428	5.69e-295	1002536165	GO:0019676 ammonia assimilation cycle | GO:0009651 response to salt stress | GO:0006542 glutamine biosynthetic process | GO:0007568 aging | GO:0046686 response to cadmium ion | GO:0009252 peptidoglycan biosynthetic process	GO:0005739 mitochondrion | GO:0009941 chloroplast envelope | GO:0009535 chloroplast thylakoid membrane | GO:0009570 chloroplast stroma | GO:0022626 cytosolic ribosome | GO:0048046 apoplast	GO:0005524 ATP binding | GO:0004356 glutamate-ammonia ligase activity	-	pfam00120 Gln-synt_C | pfam03951 Gln-synt_N	GO & Domain
contig_145	1102	gi|22331378|ref|NP_189431.2| protease Do-like 1	269	2.94e-173	598202125	GO:0006508 proteolysis | GO:0055114 oxidation-reduction process	GO:0009536 plastid	GO:0032440 2-alkenal reductase [NAD(P)] activity | GO:0004252 serine-type endopeptidase activity	-	pfam13365 Trypsin_2 | pfam00089 Trypsin | pfam13180 PDZ_2 | pfam00595 PDZ	GO & Domain
contig_146	938	gi|18379014|ref|NP_563664.1| uncharacterized protein	166	4.06e-89	318690060	-	GO:0005774 vacuolar membrane | GO:0016023 cytoplasmic membrane-bounded vesicle	-	-	pfam04398 DUF538	GO & Domain
contig_147	2608	gi|297797810|ref|XP_002866789.1| hypothetical protein ARALYDRAFT_490589	438	2.63e-274	933884079	-	-	-	-	pfam01490 Aa_trans | pfam05742 NRDE | pfam03845 Spore_permease	Domain only
contig_148	1872	gi|18412241|ref|NP_565198.1| DNA repair protein recA-like 1	301	2.02e-188	648576708	GO:0006310 DNA recombination | GO:0006281 DNA repair | GO:0009432 SOS response | GO:0006816 calcium ion transport	GO:0009536 plastid | GO:0016529 sarcoplasmic reticulum	GO:0005388 calcium-transporting ATPase activity | GO:0003684 damaged DNA binding | GO:0005524 ATP binding | GO:0003697 single-stranded DNA binding | GO:0008094 DNA-dependent ATPase activity	-	pfam00154 RecA | pfam04725 PsbR | pfam13481 AAA_25 | pfam13479 AAA_24	GO & Domain
contig_149	2699	gi|30681829|ref|NP_850032.1| uncharacterized protein	647	1.78e-207	711879281	-	GO:0005794 Golgi apparatus	GO:0031072 heat shock protein binding	-	-	GO only
contig_150	1568	gi|297849676|ref|XP_002892719.1| GAPA-2	399	3.06e-264	900449622	GO:0006096 glycolysis | GO:0055114 oxidation-reduction process | GO:0015976 carbon utilization	GO:0009941 chloroplast envelope | GO:0009570 chloroplast stroma | GO:0016020 membrane | GO:0005829 cytosol | GO:0048046 apoplast	GO:0051287 NAD binding | GO:0050661 NADP binding | GO:0047100 glyceraldehyde-3-phosphate dehydrogenase (NADP+) (phosphorylating) activity	1.2.1.13 | 1.2.1.12	pfam00044 Gp_dh_N | pfam02800 Gp_dh_C	GO & Enzyme & Domain
contig_151	1132	gi|4455253|emb|CAB36752.1| superoxide dismutase (EC 1.15.1.1) (Fe)(fragment)	233	2.76e-146	508597779	GO:0007623 circadian rhythm | GO:0046688 response to copper ion | GO:0046686 response to cadmium ion | GO:0019430 removal of superoxide radicals | GO:0055114 oxidation-reduction process	GO:0009941 chloroplast envelope | GO:0005886 plasma membrane | GO:0009570 chloroplast stroma | GO:0009579 thylakoid | GO:0005829 cytosol | GO:0005739 mitochondrion	GO:0005507 copper ion binding | GO:0004784 superoxide dismutase activity	-	pfam02777 Sod_Fe_C | pfam00081 Sod_Fe_N	GO & Domain
contig_152	771	gi|297788385|ref|XP_002862306.1| hydroxyproline-rich glycoprotein family protein	169	1.72e-105	373076778	-	GO:0005634 nucleus | GO:0005737 cytoplasm	GO:0030246 carbohydrate binding	-	pfam14200 RicinB_lectin_2 | pfam00652 Ricin_B_lectin	GO & Domain
contig_153	857	gi|1346871|sp|P49108.1|PSBR_BRACM RecName: Full=Photosystem II 10 kDa polypeptide, chloroplastic; Flags: Precursor	141	8.65e-90	320919024	GO:0010270 photosystem II oxygen evolving complex assembly	GO:0009535 chloroplast thylakoid membrane | GO:0009654 oxygen evolving complex	GO:0005515 protein binding	-	pfam04725 PsbR	GO & Domain
contig_154	1409	gi|11131561|sp|O23733.1|CYSK1_BRAJU RecName: Full=Cysteine synthase; Short=CSase; AltName: Full=O-acetylserine (thiol)-lyase; Short=OAS-TL; AltName: Full=O-acetylserine sulfhydrylase; AltName: Full=OAS-TL4	322	6.11e-207	710096110	GO:0007568 aging | GO:0006535 cysteine biosynthetic process from serine | GO:0046686 response to cadmium ion	GO:0005829 cytosol | GO:0005777 peroxisome | GO:0005774 vacuolar membrane | GO:0009570 chloroplast stroma | GO:0005634 nucleus | GO:0005886 plasma membrane | GO:0048046 apoplast | GO:0009333 cysteine synthase complex	GO:0050461 L-mimosine synthase activity | GO:0005515 protein binding | GO:0047458 beta-pyrazolylalanine synthase activity | GO:0030170 pyridoxal phosphate binding | GO:0004124 cysteine synthase activity	2.5.1.47 | 2.5.1.51 | 2.5.1.52	pfam00291 PALP	GO & Enzyme & Domain
contig_155	1547	gi|15228194|ref|NP_191139.1| Sedoheptulose-1,7-bisphosphatase	393	9.51e-250	852304003	GO:0005986 sucrose biosynthetic process | GO:0019253 reductive pentose-phosphate cycle | GO:0042742 defense response to bacterium | GO:0019252 starch biosynthetic process | GO:0015976 carbon utilization	GO:0009941 chloroplast envelope | GO:0009579 thylakoid | GO:0009570 chloroplast stroma | GO:0048046 apoplast	GO:0050278 sedoheptulose-bisphosphatase activity | GO:0046872 metal ion binding	3.1.3.37	pfam00316 FBPase	GO & Enzyme & Domain
contig_156	822	gi|157849762|gb|ABV89664.1| chloroplast one-helix protein 2	165	2.06e-93	332955428	-	-	-	-	-	-
contig_157	1395	gi|312281783|dbj|BAJ33757.1| unnamed protein product	168	1.3e-103	366835679	-	-	-	-	-	-
contig_158	1600	gi|297800072|ref|XP_002867920.1| glycosyl hydrolase family 18 protein	377	7.7e-233	796134114	GO:0009753 response to jasmonic acid stimulus | GO:0006032 chitin catabolic process | GO:0009737 response to abscisic acid stimulus | GO:0009651 response to salt stress | GO:0016998 cell wall macromolecule catabolic process	GO:0005618 cell wall	GO:0008843 endochitinase activity | GO:0043169 cation binding	-	pfam00704 Glyco_hydro_18	GO & Domain
contig_159	545	gi|255547367|ref|XP_002514741.1| chlorophyll A/B binding protein, putative	85	2.14e-52	205012904	GO:0009765 photosynthesis, light harvesting	GO:0016020 membrane | GO:0009507 chloroplast	-	-	-	GO only
contig_160	975	gi|312282189|dbj|BAJ33960.1| unnamed protein product	288	4.59e-143	497898752	GO:0009408 response to heat	GO:0005777 peroxisome	-	-	pfam00011 HSP20	GO & Domain
contig_161	2371	gi|297844024|ref|XP_002889893.1| hypothetical protein ARALYDRAFT_471314	270	1.35e-163	566105046	GO:0009658 chloroplast organization | GO:0006508 proteolysis | GO:0015979 photosynthesis	GO:0009941 chloroplast envelope | GO:0009840 chloroplastic endopeptidase Clp complex | GO:0009534 chloroplast thylakoid	GO:0004252 serine-type endopeptidase activity	-	pfam00574 CLP_protease	GO & Domain
contig_162	744	gi|297833342|ref|XP_002884553.1| hypothetical protein ARALYDRAFT_477902	174	7.09e-93	331172257	-	GO:0046658 anchored to plasma membrane	-	-	-	GO only
contig_163	1280	gi|15238822|ref|NP_199595.1| adenosine monophosphate kinase	279	8.45e-154	533562174	GO:0046939 nucleotide phosphorylation | GO:0006144 purine base metabolic process | GO:0046034 ATP metabolic process	GO:0009570 chloroplast stroma	GO:0004017 adenylate kinase activity | GO:0005524 ATP binding	2.7.4.3	pfam00406 ADK | pfam13207 AAA_17 | pfam13238 AAA_18 | pfam05191 ADK_lid | pfam02223 Thymidylate_kin	GO & Enzyme & Domain
contig_164	576	gi|18403527|ref|NP_565785.1| uncharacterized protein	124	4.3e-45	183169059	GO:0009739 response to gibberellin stimulus	-	-	-	pfam04520 Senescence_reg	GO & Domain
contig_165	677	gi|1644289|emb|CAA65042.1| chlorophyll a/b-binding protein CP26 in PS II	155	2.95e-100	355690860	GO:0009765 photosynthesis, light harvesting | GO:0009637 response to blue light | GO:0010196 nonphotochemical quenching | GO:0010114 response to red light | GO:0010218 response to far red light	GO:0009533 chloroplast stromal thylakoid | GO:0010287 plastoglobule | GO:0009517 PSII associated light-harvesting complex II | GO:0005739 mitochondrion | GO:0009783 photosystem II antenna complex	GO:0016168 chlorophyll binding	-	pfam00504 Chloroa_b-bind	GO & Domain
contig_166	591	gi|1644289|emb|CAA65042.1| chlorophyll a/b-binding protein CP26 in PS II	160	5.93e-105	371293606	GO:0009765 photosynthesis, light harvesting | GO:0009637 response to blue light | GO:0010196 nonphotochemical quenching | GO:0010218 response to far red light | GO:0010114 response to red light	GO:0009533 chloroplast stromal thylakoid | GO:0010287 plastoglobule | GO:0009517 PSII associated light-harvesting complex II | GO:0009783 photosystem II antenna complex	GO:0016168 chlorophyll binding	-	-	GO only
contig_167	885	gi|15224305|ref|NP_181884.1| peptidylprolyl isomerase	190	2.93e-111	392245867	GO:0006457 protein folding | GO:0000413 protein peptidyl-prolyl isomerization | GO:0055114 oxidation-reduction process	GO:0009543 chloroplast thylakoid lumen | GO:0009570 chloroplast stroma | GO:0016020 membrane	GO:0005528 FK506 binding | GO:0032440 2-alkenal reductase [NAD(P)] activity | GO:0003755 peptidyl-prolyl cis-trans isomerase activity	5.2.1.8	pfam00254 FKBP_C	GO & Enzyme & Domain
contig_168	2946	gi|42569609|ref|NP_180988.3| O-acetyltransferase-like protein	540	0	1232565234	GO:0009834 secondary cell wall biogenesis | GO:0050832 defense response to fungus | GO:0009737 response to abscisic acid stimulus	GO:0005794 Golgi apparatus | GO:0016023 cytoplasmic membrane-bounded vesicle | GO:0016020 membrane | GO:0005783 endoplasmic reticulum	GO:0016740 transferase activity	-	pfam07779 Cas1_AcylT | pfam00504 Chloroa_b-bind | pfam01757 Acyl_transf_3	GO & Domain
contig_169	935	gi|187936039|gb|ACD37536.1| putative ADP-ribosylation factor	181	2.19e-120	422559775	-	GO:0005773 vacuole | GO:0005886 plasma membrane | GO:0005798 Golgi-associated vesicle | GO:0005829 cytosol	GO:0005525 GTP binding | GO:0016004 phospholipase activator activity	-	pfam00025 Arf | pfam00071 Ras | pfam09439 SRPRB | pfam08477 Miro	GO & Domain
contig_170	1441	gi|21554283|gb|AAM63358.1| putative transcription factor	238	6.97e-115	404282271	GO:0006355 regulation of transcription, DNA-dependent | GO:0009409 response to cold | GO:0042538 hyperosmotic salinity response | GO:0071294 cellular response to zinc ion	GO:0005737 cytoplasm | GO:0005667 transcription factor complex	GO:0043565 sequence-specific DNA binding | GO:0046983 protein dimerization activity | GO:0003700 sequence-specific DNA binding transcription factor activity	-	-	GO only
contig_171	1447	gi|297837475|ref|XP_002886619.1| ATCOAA/ATPANK1	379	1.74e-229	784989295	GO:0015937 coenzyme A biosynthetic process | GO:0016310 phosphorylation | GO:0015940 pantothenate biosynthetic process	GO:0005829 cytosol	GO:0005515 protein binding | GO:0005524 ATP binding | GO:0004594 pantothenate kinase activity	2.7.1.33	pfam03630 Fumble	GO & Enzyme & Domain
contig_172	765	gi|297800066|ref|XP_002867917.1| lecithin:cholesterol acyltransferase family protein	254	9.63e-166	573237730	GO:0006629 lipid metabolic process | GO:0042967 acyl-carrier-protein biosynthetic process	-	GO:0008374 O-acyltransferase activity	-	pfam02450 LACT	GO & Domain
contig_173	712	gi|297800066|ref|XP_002867917.1| lecithin:cholesterol acyltransferase family protein	184	1.16e-111	393583245	GO:0006629 lipid metabolic process | GO:0042967 acyl-carrier-protein biosynthetic process	-	GO:0004607 phosphatidylcholine-sterol O-acyltransferase activity	-	-	GO only
contig_174	1354	gi|1931647|gb|AAB65482.1| endomembrane protein EMP70 precusor isolog; 68664-64364	336	3.83e-228	780531367	-	GO:0016023 cytoplasmic membrane-bounded vesicle | GO:0016021 integral to membrane | GO:0005794 Golgi apparatus	-	-	pfam02990 EMP70 | pfam07690 MFS_1 | pfam01757 Acyl_transf_3 | pfam04647 AgrB	GO & Domain
contig_175	1756	gi|15236653|ref|NP_194934.1| EF-hand, calcium binding motif-containing protein	236	4e-142	494778203	-	-	GO:0005509 calcium ion binding	-	pfam13833 EF_hand_6 | pfam13499 EF_hand_5 | pfam13202 EF_hand_3 | pfam00036 efhand	GO & Domain
contig_176	1083	gi|237682392|gb|ACR10245.1| branched-chain aminotransferase 4	339	1.06e-221	759133314	GO:0019761 glucosinolate biosynthetic process | GO:0009081 branched chain family amino acid metabolic process	GO:0005829 cytosol | GO:0005739 mitochondrion	GO:0052654 L-leucine transaminase activity | GO:0010326 methionine-oxo-acid transaminase activity | GO:0005515 protein binding | GO:0052655 L-valine transaminase activity | GO:0052656 L-isoleucine transaminase activity	2.6.1.42	pfam01063 Aminotran_4	GO & Enzyme & Domain
contig_177	1415	gi|312283035|dbj|BAJ34383.1| unnamed protein product	256	7.22e-175	603551638	GO:0009765 photosynthesis, light harvesting | GO:0018298 protein-chromophore linkage	GO:0009523 photosystem II | GO:0016021 integral to membrane | GO:0009522 photosystem I | GO:0009535 chloroplast thylakoid membrane	GO:0046872 metal ion binding | GO:0016168 chlorophyll binding	-	pfam00504 Chloroa_b-bind	GO & Domain
contig_178	1475	gi|297802534|ref|XP_002869151.1| extra-large GTP-binding protein 2	490	1.93e-274	934329872	GO:0009749 response to glucose stimulus | GO:0010555 response to mannitol stimulus | GO:0009744 response to sucrose stimulus | GO:0009750 response to fructose stimulus | GO:0007188 G-protein signaling, coupled to cAMP nucleotide second messenger | GO:2000067 regulation of root morphogenesis | GO:0006184 GTP catabolic process | GO:0009737 response to abscisic acid stimulus	GO:0005834 heterotrimeric G-protein complex | GO:0005634 nucleus	GO:0004871 signal transducer activity | GO:0031683 G-protein beta/gamma-subunit complex binding | GO:0003924 GTPase activity | GO:0001664 G-protein coupled receptor binding | GO:0005525 GTP binding	-	pfam00503 G-alpha	GO & Domain
contig_179	2801	gi|297802534|ref|XP_002869151.1| extra-large GTP-binding protein 2	770	0	1351591903	GO:0009749 response to glucose stimulus | GO:0010555 response to mannitol stimulus | GO:0009744 response to sucrose stimulus | GO:0009750 response to fructose stimulus | GO:0007188 G-protein signaling, coupled to cAMP nucleotide second messenger | GO:2000067 regulation of root morphogenesis | GO:0006184 GTP catabolic process | GO:0009737 response to abscisic acid stimulus	GO:0005834 heterotrimeric G-protein complex | GO:0005634 nucleus	GO:0004871 signal transducer activity | GO:0031683 G-protein beta/gamma-subunit complex binding | GO:0003924 GTPase activity | GO:0001664 G-protein coupled receptor binding | GO:0005525 GTP binding	-	pfam00503 G-alpha	GO & Domain
contig_180	691	gi|238480310|ref|NP_001154224.1| uncharacterized protein	89	1.26e-25	122987035	-	-	-	-	-	-
contig_181	2284	gi|18394525|ref|NP_564034.1| D-3-phosphoglycerate dehydrogenase	622	0	1244601638	GO:0006564 L-serine biosynthetic process | GO:0055114 oxidation-reduction process | GO:0006544 glycine metabolic process | GO:0006566 threonine metabolic process	GO:0009570 chloroplast stroma | GO:0005634 nucleus | GO:0005829 cytosol	GO:0051287 NAD binding | GO:0004617 phosphoglycerate dehydrogenase activity | GO:0005515 protein binding | GO:0016597 amino acid binding	1.1.1.95	pfam00389 2-Hacid_dh | pfam02826 2-Hacid_dh_C | pfam01842 ACT | pfam00670 AdoHcyase_NAD | pfam07991 IlvN | pfam01262 AlaDh_PNT_C	GO & Enzyme & Domain
contig_182	1303	gi|357966944|gb|AET97566.1| heme oxygenase-1	280	5.35e-164	567442424	GO:0009585 red, far-red light phototransduction | GO:0010019 chloroplast-nucleus signaling pathway | GO:0010075 regulation of meristem growth | GO:0010024 phytochromobilin biosynthetic process | GO:0006788 heme oxidation | GO:0015994 chlorophyll metabolic process	GO:0009507 chloroplast	GO:0004392 heme oxygenase (decyclizing) activity | GO:0020037 heme binding	1.14.99.3	pfam01126 Heme_oxygenase	GO & Enzyme & Domain
contig_183	2698	gi|22328063|ref|NP_201299.2| putative ABC transporter	746	0	1553090233	-	GO:0009536 plastid	GO:0016772 transferase activity, transferring phosphorus-containing groups	-	pfam03109 ABC1	GO & Domain
contig_184	2229	gi|15228730|ref|NP_191790.1| pre-mRNA-splicing factor ATP-dependent RNA helicase DHX15/PRP43	708	0	1577163043	GO:0008380 RNA splicing | GO:0006397 mRNA processing	GO:0005829 cytosol | GO:0005730 nucleolus | GO:0009941 chloroplast envelope | GO:0016020 membrane	GO:0003676 nucleic acid binding | GO:0008026 ATP-dependent helicase activity | GO:0005524 ATP binding | GO:0003724 RNA helicase activity	3.6.4.13	pfam07717 OB_NTP_bind | pfam04408 HA2 | pfam00271 Helicase_C | pfam13191 AAA_16 | pfam00270 DEAD	GO & Enzyme & Domain
contig_185	1227	gi|297849538|ref|XP_002892650.1| hypothetical protein ARALYDRAFT_471290	298	3.49e-203	697613912	GO:0006073 cellular glucan metabolic process	GO:0048046 apoplast | GO:0005618 cell wall	GO:0004553 hydrolase activity, hydrolyzing O-glycosyl compounds | GO:0016762 xyloglucan:xyloglucosyl transferase activity	2.4.1.207	pfam00722 Glyco_hydro_16 | pfam06955 XET_C	GO & Enzyme & Domain
contig_186	698	gi|829289|emb|CAA68801.1| 23 kD subunit	188	1.28e-125	439945693	GO:0055114 oxidation-reduction process | GO:0019684 photosynthesis, light reaction | GO:0042742 defense response to bacterium	GO:0030095 chloroplast photosystem II | GO:0019898 extrinsic to membrane | GO:0009941 chloroplast envelope | GO:0009570 chloroplast stroma | GO:0009654 oxygen evolving complex | GO:0009543 chloroplast thylakoid lumen | GO:0048046 apoplast	GO:0008266 poly(U) RNA binding | GO:0005509 calcium ion binding | GO:0032440 2-alkenal reductase [NAD(P)] activity	-	pfam01789 PsbP	GO & Domain
contig_187	1524	gi|312283557|dbj|BAJ34644.1| unnamed protein product	501	0	1124237591	GO:0046686 response to cadmium ion | GO:0055114 oxidation-reduction process | GO:0006094 gluconeogenesis | GO:0006096 glycolysis | GO:0006525 arginine metabolic process | GO:0006547 histidine metabolic process | GO:0006550 isoleucine catabolic process | GO:0006552 leucine catabolic process | GO:0006554 lysine catabolic process | GO:0006560 proline metabolic process | GO:0006568 tryptophan metabol…	GO:0009507 chloroplast | GO:0005739 mitochondrion	GO:0004028 3-chloroallyl aldehyde dehydrogenase activity | GO:0004029 aldehyde dehydrogenase (NAD) activity | GO:0005524 ATP binding | GO:0001758 retinal dehydrogenase activity	1.2.1.3	pfam00171 Aldedh | pfam07368 DUF1487	GO & Enzyme & Domain
contig_188	1724	gi|297846172|ref|XP_002890967.1| hypothetical protein ARALYDRAFT_890765	391	8.03e-251	855870345	GO:0019253 reductive pentose-phosphate cycle | GO:0042742 defense response to bacterium | GO:0009409 response to cold | GO:0016310 phosphorylation | GO:0015976 carbon utilization	GO:0005829 cytosol | GO:0009941 chloroplast envelope | GO:0009535 chloroplast thylakoid membrane | GO:0009570 chloroplast stroma | GO:0010319 stromule | GO:0048046 apoplast	GO:0005524 ATP binding | GO:0005515 protein binding | GO:0008974 phosphoribulokinase activity	2.7.1.19	pfam00485 PRK	GO & Enzyme & Domain
contig_189	2060	gi|297797507|ref|XP_002866638.1| ATGCN5	611	0	1318603238	GO:0009908 flower development | GO:0009624 response to nematode | GO:0010015 root morphogenesis | GO:0009416 response to light stimulus | GO:0045893 positive regulation of transcription, DNA-dependent | GO:0006200 ATP catabolic process | GO:0016573 histone acetylation | GO:0015682 ferric iron transport	GO:0009536 plastid | GO:0000123 histone acetyltransferase complex	GO:0010484 H3 histone acetyltransferase activity | GO:0005515 protein binding | GO:0015408 ferric-transporting ATPase activity | GO:0003677 DNA binding | GO:0005524 ATP binding	-	pfam00005 ABC_tran | pfam12848 ABC_tran_2 | pfam12846 AAA_10	GO & Domain
contig_190	2141	gi|15226754|ref|NP_180994.1| urease accessory protein	273	3.38e-174	601322675	-	-	GO:0000166 nucleotide binding	-	pfam02492 cobW | pfam13460 NAD_binding_10 | pfam05368 NmrA | pfam01370 Epimerase | pfam02719 Polysacc_synt_2 | pfam07993 NAD_binding_4 | pfam03308 ArgK | pfam02254 TrkA_N	GO & Domain
contig_191	1061	gi|312281931|dbj|BAJ33831.1| unnamed protein product	280	3e-182	628070241	GO:0005975 carbohydrate metabolic process | GO:0046686 response to cadmium ion | GO:0006090 pyruvate metabolic process	GO:0009941 chloroplast envelope | GO:0005773 vacuole | GO:0005777 peroxisome | GO:0005886 plasma membrane | GO:0005829 cytosol	GO:0046872 metal ion binding | GO:0004462 lactoylglutathione lyase activity	4.4.1.5	pfam00903 Glyoxalase | pfam12681 Glyoxalase_2 | pfam13669 Glyoxalase_4	GO & Enzyme & Domain
contig_192	2167	gi|312282093|dbj|BAJ33912.1| unnamed protein product	530	0	1101502160	GO:0006783 heme biosynthetic process | GO:0006979 response to oxidative stress | GO:0015995 chlorophyll biosynthetic process | GO:0009416 response to light stimulus | GO:0055114 oxidation-reduction process	GO:0009507 chloroplast	GO:0050661 NADP binding | GO:0005515 protein binding | GO:0008883 glutamyl-tRNA reductase activity	1.2.1.70	pfam05201 GlutR_N | pfam01488 Shikimate_DH | pfam00745 GlutR_dimer | pfam03807 F420_oxidored | pfam13460 NAD_binding_10 | pfam02254 TrkA_N	GO & Enzyme & Domain
contig_193	1758	gi|297835182|ref|XP_002885473.1| hypothetical protein ARALYDRAFT_479706	272	8.03e-147	510380950	-	-	-	-	-	-
contig_194	3765	gi|297798656|ref|XP_002867212.1| hypothetical protein ARALYDRAFT_491390	1037	0	2227128898	GO:0055114 oxidation-reduction process | GO:0019464 glycine decarboxylation via glycine cleavage system | GO:0046686 response to cadmium ion | GO:0006563 L-serine metabolic process | GO:0006566 threonine metabolic process	GO:0005960 glycine cleavage complex | GO:0005739 mitochondrion | GO:0009941 chloroplast envelope | GO:0009534 chloroplast thylakoid | GO:0009570 chloroplast stroma | GO:0048046 apoplast	GO:0004375 glycine dehydrogenase (decarboxylating) activity | GO:0005524 ATP binding | GO:0005515 protein binding | GO:0032440 2-alkenal reductase [NAD(P)] activity | GO:0030170 pyridoxal phosphate binding	1.4.4.2	pfam02347 GDC-P	GO & Enzyme & Domain
contig_195	1897	gi|297790488|ref|XP_002863129.1| predicted protein	375	2.6e-254	867460957	GO:0046686 response to cadmium ion | GO:0019761 glucosinolate biosynthetic process | GO:0009097 isoleucine biosynthetic process | GO:0009098 leucine biosynthetic process | GO:0009099 valine biosynthetic process	GO:0009570 chloroplast stroma | GO:0009316 3-isopropylmalate dehydratase complex	GO:0003861 3-isopropylmalate dehydratase activity | GO:0051539 4 iron, 4 sulfur cluster binding | GO:0050486 intramolecular transferase activity, transferring hydroxy groups	4.2.1.33	pfam00330 Aconitase	GO & Enzyme & Domain
contig_196	1637	gi|15228300|ref|NP_187656.1| serine carboxypeptidase-like 7	437	6.44e-245	836255463	GO:0006508 proteolysis	GO:0009505 plant-type cell wall	GO:0004185 serine-type carboxypeptidase activity	-	pfam00450 Peptidase_S10	GO & Domain
contig_197	737	gi|18958241|dbj|BAB85599.1| metallothionein type 3	67	2.15e-41	172470032	GO:0006878 cellular copper ion homeostasis	-	GO:0005507 copper ion binding	-	-	GO only
contig_198	1971	gi|297822923|ref|XP_002879344.1| hypothetical protein ARALYDRAFT_482103	486	5.91e-282	959294267	GO:0009097 isoleucine biosynthetic process | GO:0009098 leucine biosynthetic process | GO:0009099 valine biosynthetic process | GO:0015940 pantothenate biosynthetic process	GO:0009507 chloroplast | GO:0005948 acetolactate synthase complex	GO:0016597 amino acid binding | GO:0003984 acetolactate synthase activity	2.2.1.6	pfam10369 ALS_ss_C | pfam13710 ACT_5 | pfam01842 ACT | pfam13291 ACT_4	GO & Enzyme & Domain
contig_199	1490	gi|297846178|ref|XP_002890970.1| hypothetical protein ARALYDRAFT_473397	402	5.65e-233	796579907	-	GO:0009570 chloroplast stroma	-	-	pfam05542 DUF760	GO & Domain
contig_200	3855	gi|79598662|ref|NP_851003.2| Topless-related protein 4	1133	0	2525810052	GO:0009867 jasmonic acid mediated signaling pathway | GO:0010072 primary shoot apical meristem specification | GO:0010051 xylem and phloem pattern formation | GO:0009733 response to auxin stimulus | GO:0045892 negative regulation of transcription, DNA-dependent	GO:0005829 cytosol | GO:0005634 nucleus	GO:0042803 protein homodimerization activity	-	pfam00400 WD40 | pfam08395 7tm_7	GO & Domain
contig_201	2339	gi|312282657|dbj|BAJ34194.1| unnamed protein product	496	0	1133153446	GO:0006950 response to stress | GO:0055114 oxidation-reduction process | GO:0006096 glycolysis	GO:0005829 cytosol	GO:0008886 glyceraldehyde-3-phosphate dehydrogenase (NADP+) (non-phosphorylating) activity | GO:0004028 3-chloroallyl aldehyde dehydrogenase activity	1.2.1.9	pfam00171 Aldedh	GO & Enzyme & Domain
contig_202	2865	gi|18407401|ref|NP_566105.1| magnesium/proton exchanger	433	4.74e-276	939679385	GO:0015693 magnesium ion transport | GO:0006829 zinc ion transport | GO:0055085 transmembrane transport | GO:0006826 iron ion transport | GO:0006816 calcium ion transport	GO:0005774 vacuolar membrane | GO:0016021 integral to membrane	GO:0005432 calcium:sodium antiporter activity	-	pfam00875 DNA_photolyase | pfam01699 Na_Ca_ex | pfam00582 Usp	GO & Domain
contig_203	3312	gi|297792259|ref|XP_002864014.1| leucine-rich repeat family protein	952	0	1891446944	GO:0006468 protein phosphorylation | GO:0055114 oxidation-reduction process | GO:0007169 transmembrane receptor protein tyrosine kinase signaling pathway | GO:0007178 transmembrane receptor protein serine/threonine kinase signaling pathway | GO:0009069 serine family amino acid metabolic process	GO:0016021 integral to membrane | GO:0016023 cytoplasmic membrane-bounded vesicle	GO:0004872 receptor activity | GO:0005524 ATP binding | GO:0004709 MAP kinase kinase kinase activity | GO:0032440 2-alkenal reductase [NAD(P)] activity	2.7.11.1	pfam07714 Pkinase_Tyr | pfam00069 Pkinase | pfam13855 LRR_8 | pfam12799 LRR_4 | pfam08263 LRRNT_2	GO & Enzyme & Domain
contig_204	1573	gi|18411987|ref|NP_567245.1| transcription factor UNE12	306	4.34e-178	614250665	GO:0031347 regulation of defense response | GO:0009567 double fertilization forming a zygote and endosperm | GO:0006355 regulation of transcription, DNA-dependent	GO:0005667 transcription factor complex	GO:0003700 sequence-specific DNA binding transcription factor activity | GO:0003677 DNA binding	-	-	GO only
contig_205	771	gi|5734518|emb|CAB52747.1| photosystem I subunit III precursor	221	2.05e-135	472488565	GO:0015979 photosynthesis	GO:0010287 plastoglobule | GO:0009941 chloroplast envelope | GO:0009543 chloroplast thylakoid lumen | GO:0009538 photosystem I reaction center | GO:0009535 chloroplast thylakoid membrane	-	-	pfam02507 PSI_PsaF	GO & Domain
contig_206	2468	gi|10176877|dbj|BAB10084.1| unnamed protein product	314	1.03e-223	765820206	GO:0055114 oxidation-reduction process | GO:0006691 leukotriene metabolic process | GO:0006693 prostaglandin metabolic process	-	GO:0050221 prostaglandin-E2 9-reductase activity | GO:0000166 nucleotide binding	-	pfam03016 Exostosin | pfam00106 adh_short | pfam13561 adh_short_C2 | pfam01370 Epimerase | pfam13460 NAD_binding_10	GO & Domain
contig_207	2422	gi|15231445|ref|NP_190235.1| U-box domain-containing protein 13	659	0	1355158245	GO:0042742 defense response to bacterium | GO:0016567 protein ubiquitination	GO:0005634 nucleus | GO:0005829 cytosol | GO:0000151 ubiquitin ligase complex	GO:0004842 ubiquitin-protein ligase activity | GO:0070696 transmembrane receptor protein serine/threonine kinase binding	-	pfam04564 U-box | pfam00514 Arm | pfam13445 zf-RING_LisH | pfam00097 zf-C3HC4 | pfam13646 HEAT_2 | pfam11789 zf-Nse	GO & Domain
contig_208	1028	gi|297814836|ref|XP_002875301.1| hypothetical protein ARALYDRAFT_484368	216	3.05e-129	451982097	GO:0045454 cell redox homeostasis | GO:0055114 oxidation-reduction process | GO:0006804 peroxidase reaction | GO:0006979 response to oxidative stress	GO:0009533 chloroplast stromal thylakoid | GO:0010287 plastoglobule | GO:0009941 chloroplast envelope | GO:0009535 chloroplast thylakoid membrane	GO:0005515 protein binding | GO:0004601 peroxidase activity | GO:0051920 peroxiredoxin activity	1.11.1.15	pfam00578 AhpC-TSA | pfam08534 Redoxin | pfam13905 Thioredoxin_8 | pfam00255 GSHPx	GO & Enzyme & Domain
contig_209	977	gi|468733|emb|CAA55209.1| L-ascorbate peroxidase	250	7.89e-169	583490964	GO:0042744 hydrogen peroxide catabolic process | GO:0055114 oxidation-reduction process | GO:0009651 response to salt stress | GO:0009408 response to heat | GO:0046686 response to cadmium ion | GO:0009793 embryo development ending in seed dormancy | GO:0006804 peroxidase reaction | GO:0019852 L-ascorbic acid metabolic process	GO:0005829 cytosol | GO:0005618 cell wall | GO:0009506 plasmodesma | GO:0009570 chloroplast stroma | GO:0005886 plasma membrane	GO:0016688 L-ascorbate peroxidase activity | GO:0020037 heme binding	1.11.1.11	pfam00141 peroxidase	GO & Enzyme & Domain
contig_210	1198	gi|21102|emb|CAA48610.1| hydroxymethylglutaryl-CoA reductase (NADPH)	64	1.9e-16	94456298	GO:0015936 coenzyme A metabolic process | GO:0006412 translation | GO:0055114 oxidation-reduction process | GO:0042254 ribosome biogenesis | GO:0008299 isoprenoid biosynthetic process | GO:0006694 steroid biosynthetic process	GO:0016021 integral to membrane | GO:0022626 cytosolic ribosome	GO:0003735 structural constituent of ribosome | GO:0004420 hydroxymethylglutaryl-CoA reductase (NADPH) activity | GO:0050661 NADP binding	-	-	GO only
contig_211	1883	gi|15222734|ref|NP_173978.1| beta glucosidase 40	507	0	1130478690	GO:0005975 carbohydrate metabolic process	GO:0016023 cytoplasmic membrane-bounded vesicle | GO:0048046 apoplast | GO:0009507 chloroplast	GO:0008422 beta-glucosidase activity | GO:0043169 cation binding	3.2.1.21	pfam00232 Glyco_hydro_1	GO & Enzyme & Domain
contig_212	1221	gi|85541253|gb|ABC70867.1| mTERF-like protein	301	1.62e-182	628961826	-	GO:0009507 chloroplast	-	-	pfam02536 mTERF	GO & Domain
contig_213	585	gi|90186625|gb|ABD91572.1| unknown	106	1.03e-57	221061444	GO:0009611 response to wounding | GO:0010224 response to UV-B | GO:0010193 response to ozone	GO:0030095 chloroplast photosystem II | GO:0009543 chloroplast thylakoid lumen	-	-	-	GO only
contig_214	2061	gi|297833780|ref|XP_002884772.1| aspartate/glutamate/uridylate kinase family protein	533	0	1105514295	GO:0008652 cellular amino acid biosynthetic process | GO:0016310 phosphorylation | GO:0006221 pyrimidine nucleotide biosynthetic process	GO:0009536 plastid	GO:0003677 DNA binding | GO:0033862 UMP kinase activity	-	pfam13837 Myb_DNA-bind_4 | pfam00696 AA_kinase | pfam10545 MADF_DNA_bdg | pfam12776 Myb_DNA-bind_3	GO & Domain
contig_215	827	gi|297827581|ref|XP_002881673.1| hypothetical protein ARALYDRAFT_482998	164	1.74e-94	336521771	GO:0009753 response to jasmonic acid stimulus | GO:0042742 defense response to bacterium | GO:0009416 response to light stimulus | GO:0009409 response to cold | GO:0010150 leaf senescence	GO:0005618 cell wall | GO:0009941 chloroplast envelope | GO:0009535 chloroplast thylakoid membrane | GO:0010287 plastoglobule | GO:0005634 nucleus | GO:0010319 stromule | GO:0048046 apoplast	GO:0046863 ribulose-1,5-bisphosphate carboxylase/oxygenase activator activity | GO:0043531 ADP binding | GO:0005524 ATP binding	-	-	GO only
contig_216	2545	gi|240255790|ref|NP_192966.5| copper amine oxidase family protein	740	0	1559331332	GO:0055114 oxidation-reduction process | GO:0009308 amine metabolic process	-	GO:0005507 copper ion binding | GO:0048038 quinone binding | GO:0008131 primary amine oxidase activity	1.4.3.21	pfam01179 Cu_amine_oxid | pfam02728 Cu_amine_oxidN3 | pfam02727 Cu_amine_oxidN2	GO & Enzyme & Domain
contig_217	516	gi|310896465|gb|ADP37979.1| water stress-induced protein	95	1.88e-57	219724065	GO:0006950 response to stress | GO:0009415 response to water	GO:0009507 chloroplast	-	-	-	GO only
contig_218	1999	gi|297801170|ref|XP_002868469.1| hypothetical protein ARALYDRAFT_330235	431	4.69e-256	873256263	GO:0008380 RNA splicing | GO:0009737 response to abscisic acid stimulus	GO:0005739 mitochondrion	GO:0005488 binding	-	pfam13041 PPR_2 | pfam01535 PPR | pfam12854 PPR_1 | pfam13812 PPR_3	GO & Domain
contig_219	811	gi|109389998|gb|ABG29728.1| chloroplast chlorophyll a/b binding protein	264	5.14e-177	610684323	GO:0009769 photosynthesis, light harvesting in photosystem II | GO:0018298 protein-chromophore linkage	GO:0010287 plastoglobule | GO:0009941 chloroplast envelope | GO:0030076 light-harvesting complex | GO:0009523 photosystem II | GO:0016021 integral to membrane | GO:0009522 photosystem I | GO:0009535 chloroplast thylakoid membrane | GO:0005739 mitochondrion	GO:0046872 metal ion binding | GO:0016168 chlorophyll binding	-	pfam00504 Chloroa_b-bind	GO & Domain
contig_220	685	gi|312283427|dbj|BAJ34579.1| unnamed protein product	135	7.75e-70	257170658	GO:0009651 response to salt stress	GO:0005667 transcription factor complex	GO:0003700 sequence-specific DNA binding transcription factor activity | GO:0005515 protein binding	-	pfam01849 NAC	GO & Domain
contig_221	1585	gi|297850356|ref|XP_002893059.1| wound-responsive family protein	322	3.07e-191	657938356	GO:0009611 response to wounding | GO:0090305 nucleic acid phosphodiester bond hydrolysis | GO:0050832 defense response to fungus | GO:0006289 nucleotide-excision repair	-	GO:0003677 DNA binding | GO:0004518 nuclease activity	-	pfam02577 DNase-RNase | pfam02151 UVR	GO & Domain
contig_222	1671	gi|297807879|ref|XP_002871823.1| hypothetical protein ARALYDRAFT_909871	480	0	1082778864	GO:0009826 unidimensional cell growth	GO:0009524 phragmoplast | GO:0005819 spindle | GO:0005634 nucleus	GO:0005509 calcium ion binding | GO:0030359 protein phosphatase type 2B regulator activity	-	-	GO only
contig_223	508	gi|42562073|ref|NP_172963.3| phosphatidylserine synthase 2	98	3.27e-65	242013704	GO:0006659 phosphatidylserine biosynthetic process | GO:0006544 glycine metabolic process | GO:0006563 L-serine metabolic process | GO:0006566 threonine metabolic process	GO:0005789 endoplasmic reticulum membrane | GO:0005634 nucleus	GO:0003882 CDP-diacylglycerol-serine O-phosphatidyltransferase activity	-	-	GO only
contig_224	903	gi|297814790|ref|XP_002875278.1| hypothetical protein ARALYDRAFT_484339	252	1.01e-141	493440825	GO:0009620 response to fungus | GO:0009651 response to salt stress | GO:0009269 response to desiccation | GO:0009409 response to cold | GO:0009695 jasmonic acid biosynthetic process	GO:0009941 chloroplast envelope | GO:0005774 vacuolar membrane | GO:0009535 chloroplast thylakoid membrane | GO:0009570 chloroplast stroma | GO:0005886 plasma membrane | GO:0010319 stromule	GO:0046423 allene-oxide cyclase activity	5.3.99.6	pfam06351 Allene_ox_cyc	GO & Enzyme & Domain
contig_225	1730	gi|512398|emb|CAA52786.1| Stearoyl-acyl carrier protein desaturase	401	6.52e-265	902678585	GO:2000031 regulation of salicylic acid mediated signaling pathway | GO:0055114 oxidation-reduction process | GO:2000022 regulation of jasmonic acid mediated signaling pathway | GO:0042742 defense response to bacterium | GO:0009695 jasmonic acid biosynthetic process | GO:0006636 unsaturated fatty acid biosynthetic process | GO:0002213 defense response to insect | GO:0051607 defense response to vi…	GO:0009534 chloroplast thylakoid | GO:0009570 chloroplast stroma	GO:0004768 stearoyl-CoA 9-desaturase activity | GO:0046914 transition metal ion binding | GO:0045300 acyl-[acyl-carrier-protein] desaturase activity	1.14.19.2	pfam03405 FA_desaturase_2	GO & Enzyme & Domain
contig_226	1929	gi|297804284|ref|XP_002870026.1| hypothetical protein ARALYDRAFT_914806	354	1.37e-245	838484427	GO:0009825 multidimensional cell growth | GO:0046777 protein autophosphorylation | GO:0046827 positive regulation of protein export from nucleus | GO:0009965 leaf morphogenesis | GO:0009733 response to auxin stimulus | GO:0009729 detection of brassinosteroid stimulus | GO:0009742 brassinosteroid mediated signaling pathway | GO:0009069 serine family amino acid metabolic process	GO:0005886 plasma membrane	GO:0004674 protein serine/threonine kinase activity | GO:0005524 ATP binding | GO:0005515 protein binding | GO:0050321 tau-protein kinase activity	2.7.11.1	pfam00069 Pkinase | pfam07714 Pkinase_Tyr	GO & Enzyme & Domain
contig_227	1919	gi|240255737|ref|NP_680572.4| putative protein phosphatase 2C 52	465	1.75e-291	990945553	GO:0006470 protein dephosphorylation	-	GO:0004721 phosphoprotein phosphatase activity	-	pfam00481 PP2C	GO & Domain
contig_228	1266	gi|297792835|ref|XP_002864302.1| membrane-associated mannitol-induced	266	3.55e-150	521525769	GO:0006970 response to osmotic stress	GO:0005886 plasma membrane	GO:0005198 structural molecule activity	-	pfam00635 Motile_Sperm	GO & Domain
contig_229	2622	gi|297796669|ref|XP_002866219.1| calmodulin-binding protein	642	0	1299879941	-	-	GO:0005516 calmodulin binding	-	pfam07887 Calmodulin_bind	GO & Domain
contig_230	2889	gi|15226542|ref|NP_179736.1| V-type H+-transporting ATPase subunit I	821	0	1784010887	GO:0071472 cellular response to salt stress | GO:0031669 cellular response to nutrient levels | GO:0015986 ATP synthesis coupled proton transport | GO:0015991 ATP hydrolysis coupled proton transport	GO:0005739 mitochondrion | GO:0033177 proton-transporting two-sector ATPase complex, proton-transporting domain | GO:0009941 chloroplast envelope | GO:0009705 plant-type vacuole membrane | GO:0005886 plasma membrane	GO:0015078 hydrogen ion transmembrane transporter activity | GO:0016887 ATPase activity | GO:0009678 hydrogen-translocating pyrophosphatase activity	-	pfam01496 V_ATPase_I	GO & Domain
contig_231	1595	gi|297792523|ref|XP_002864146.1| hypothetical protein ARALYDRAFT_495273	389	4.45e-218	747096910	-	-	-	-	pfam01963 TraB	Domain only
contig_232	1683	gi|15219234|ref|NP_178011.1| V-type proton ATPase catalytic subunit A	561	0	1273132375	GO:0009651 response to salt stress | GO:0015991 ATP hydrolysis coupled proton transport | GO:0007030 Golgi organization | GO:0009555 pollen development | GO:0006119 oxidative phosphorylation | GO:0015986 ATP synthesis coupled proton transport	GO:0000325 plant-type vacuole | GO:0005774 vacuolar membrane | GO:0009941 chloroplast envelope | GO:0033180 proton-transporting V-type ATPase, V1 domain | GO:0005618 cell wall | GO:0005829 cytosol | GO:0009506 plasmodesma | GO:0005886 plasma membrane | GO:0045259 proton-transporting ATP synthase complex	GO:0046961 proton-transporting ATPase activity, rotational mechanism | GO:0046933 hydrogen ion transporting ATP synthase activity, rotational mechanism | GO:0002020 protease binding | GO:0005524 ATP binding	3.6.3.14	pfam00006 ATP-synt_ab | pfam00306 ATP-synt_ab_C | pfam02874 ATP-synt_ab_N	GO & Enzyme & Domain
contig_233	1912	gi|312283297|dbj|BAJ34514.1| unnamed protein product	437	4.03e-235	803712591	GO:0010161 red light signaling pathway | GO:0009693 ethylene biosynthetic process | GO:0009704 de-etiolation | GO:0009585 red, far-red light phototransduction	GO:0005667 transcription factor complex	GO:0003700 sequence-specific DNA binding transcription factor activity | GO:0003677 DNA binding | GO:0005515 protein binding	-	pfam00010 HLH	GO & Domain
contig_234	2296	gi|297796467|ref|XP_002866118.1| hypothetical protein ARALYDRAFT_495674	639	3.04e-306	1039982758	GO:0006364 rRNA processing | GO:0009965 leaf morphogenesis | GO:0032259 methylation | GO:0010015 root morphogenesis | GO:0008283 cell proliferation	GO:0005829 cytosol | GO:0005730 nucleolus	GO:0003723 RNA binding | GO:0008757 S-adenosylmethionine-dependent methyltransferase activity	-	pfam01189 Nol1_Nop2_Fmu | pfam01728 FtsJ	GO & Domain
contig_235	1633	gi|297807939|ref|XP_002871853.1| BTB-POZ and math domain 1	391	6.7e-232	793013565	GO:0071472 cellular response to salt stress | GO:0042631 cellular response to water deprivation	GO:0005634 nucleus	GO:0005515 protein binding	-	pfam00651 BTB | pfam00917 MATH	GO & Domain
contig_236	660	gi|33772288|gb|AAQ54577.1| drought-induced protein	179	4.58e-112	394920623	-	-	GO:0004866 endopeptidase inhibitor activity	-	pfam00197 Kunitz_legume	GO & Domain
contig_237	821	gi|15234617|ref|NP_194739.1| tRNA-splicing endonuclease positive effector-related protein	79	2.91e-35	153746736	-	GO:0009506 plasmodesma	-	-	-	GO only
contig_238	7222	gi|240255973|ref|NP_193464.5| G2484-1 protein	1203	0	1882976882	GO:0031047 gene silencing by RNA	GO:0005730 nucleolus | GO:0005739 mitochondrion	GO:0004386 helicase activity | GO:0003677 DNA binding | GO:0005524 ATP binding	-	pfam00176 SNF2_N | pfam00271 Helicase_C | pfam05641 Agenet	GO & Domain
contig_239	1357	gi|18406113|ref|NP_566847.1| uncharacterized protein	311	5.69e-191	657046771	-	GO:0009543 chloroplast thylakoid lumen	-	-	pfam02622 DUF179	GO & Domain
contig_240	1639	gi|1706107|sp|P52177.1|TPT1_BRAOB RecName: Full=Triose phosphate/phosphate translocator, chloroplastic; Short=cTPT; Flags: Precursor	404	1.18e-255	871918885	GO:0015713 phosphoglycerate transport | GO:0035436 triose phosphate transmembrane transport | GO:0009643 photosynthetic acclimation	GO:0016021 integral to membrane | GO:0009534 chloroplast thylakoid | GO:0031969 chloroplast membrane	GO:0015120 phosphoglycerate transmembrane transporter activity | GO:0071917 triose-phosphate transmembrane transporter activity | GO:0015297 antiporter activity	-	pfam03151 TPT | pfam00892 EamA	GO & Domain
contig_241	2299	gi|1706107|sp|P52177.1|TPT1_BRAOB RecName: Full=Triose phosphate/phosphate translocator, chloroplastic; Short=cTPT; Flags: Precursor	404	8.52e-247	842496562	GO:0015713 phosphoglycerate transport | GO:0035436 triose phosphate transmembrane transport | GO:0009643 photosynthetic acclimation	GO:0016021 integral to membrane | GO:0009534 chloroplast thylakoid | GO:0031969 chloroplast membrane	GO:0015120 phosphoglycerate transmembrane transporter activity | GO:0071917 triose-phosphate transmembrane transporter activity | GO:0015297 antiporter activity	-	pfam03151 TPT | pfam00892 EamA	GO & Domain
contig_242	1394	gi|297844590|ref|XP_002890176.1| hypothetical protein ARALYDRAFT_889054	336	3.63e-190	654372014	-	-	-	-	-	-
contig_243	5356	gi|297831502|ref|XP_002883633.1| glycoside hydrolase starch-binding domain-containing protein	988	0	1968123300	GO:0090305 nucleic acid phosphodiester bond hydrolysis | GO:0009658 chloroplast organization | GO:0006396 RNA processing | GO:0051252 regulation of RNA metabolic process	GO:0009507 chloroplast	GO:0004521 endoribonuclease activity | GO:0003723 RNA binding | GO:2001070 starch binding	-	pfam10150 RNase_E_G | pfam00686 CBM_20	GO & Domain
contig_244	681	gi|297843168|ref|XP_002889465.1| por C	196	9.77e-113	397149587	GO:0055114 oxidation-reduction process | GO:0015995 chlorophyll biosynthetic process | GO:0009723 response to ethylene stimulus | GO:0006118 electron transport | GO:0019685 photosynthesis, dark reaction	GO:0009941 chloroplast envelope | GO:0009535 chloroplast thylakoid membrane	GO:0003959 NADPH dehydrogenase activity | GO:0016630 protochlorophyllide reductase activity | GO:0000166 nucleotide binding	-	pfam00106 adh_short | pfam08659 KR	GO & Domain
contig_245	1915	gi|297835736|ref|XP_002885750.1| hypothetical protein ARALYDRAFT_342773	448	4.09e-286	973113843	GO:0055085 transmembrane transport | GO:0006412 translation | GO:0030001 metal ion transport | GO:0042254 ribosome biogenesis	GO:0015934 large ribosomal subunit | GO:0016020 membrane	GO:0046873 metal ion transmembrane transporter activity | GO:0003735 structural constituent of ribosome | GO:0003723 RNA binding	-	pfam01544 CorA	GO & Domain
contig_246	978	gi|15235503|ref|NP_192186.1| photosystem I reaction center subunit II-1	208	1.95e-128	449307341	GO:0015979 photosynthesis	GO:0010287 plastoglobule | GO:0009941 chloroplast envelope | GO:0009538 photosystem I reaction center | GO:0009535 chloroplast thylakoid membrane	-	-	pfam02531 PsaD	GO & Domain
contig_247	2923	gi|297833866|ref|XP_002884815.1| hydrolase, alpha/beta fold family protein	333	8.55e-174	599985296	GO:0008152 metabolic process	-	GO:0016787 hydrolase activity	-	pfam08711 Med26	GO & Domain
contig_248	2915	gi|297815662|ref|XP_002875714.1| hypothetical protein ARALYDRAFT_484907	895	0	1755480150	GO:0009753 response to jasmonic acid stimulus | GO:0055114 oxidation-reduction process | GO:0009620 response to fungus | GO:0009414 response to water deprivation | GO:0009611 response to wounding | GO:0009695 jasmonic acid biosynthetic process | GO:0080027 response to herbivore | GO:0009617 response to bacterium	GO:0009941 chloroplast envelope | GO:0009535 chloroplast thylakoid membrane | GO:0009570 chloroplast stroma	GO:0005515 protein binding | GO:0016165 lipoxygenase activity | GO:0005506 iron ion binding	1.13.11.12	pfam00305 Lipoxygenase | pfam01477 PLAT	GO & Enzyme & Domain
contig_249	1214	gi|297841501|ref|XP_002888632.1| hypothetical protein ARALYDRAFT_894548	180	5.96e-66	246917424	-	-	-	-	-	-
contig_250	1400	gi|89257648|gb|ABD65135.1| hypothetical protein 40.t00010	400	2.4e-249	850966624	GO:0007165 signal transduction	-	GO:0035091 phosphatidylinositol binding	-	pfam05703 Auxin_canalis | pfam08458 PH_2	GO & Domain
contig_251	918	gi|15218602|ref|NP_171777.1| 60S ribosomal protein L19-1	214	1.35e-132	463126917	GO:0006412 translation | GO:0042254 ribosome biogenesis | GO:0009793 embryo development ending in seed dormancy	GO:0005730 nucleolus | GO:0009506 plasmodesma | GO:0022625 cytosolic large ribosomal subunit | GO:0005886 plasma membrane	GO:0003735 structural constituent of ribosome	-	pfam01280 Ribosomal_L19e	GO & Domain
contig_252	1015	gi|21284370|gb|AAB51393.2| tonoplast intrinsic protein bobTIP26-1	251	3.52e-161	558080776	GO:0080170 hydrogen peroxide transmembrane transport | GO:0006833 water transport | GO:0009740 gibberellic acid mediated signaling pathway | GO:0015840 urea transport	GO:0016021 integral to membrane | GO:0009941 chloroplast envelope | GO:0009705 plant-type vacuole membrane | GO:0000326 protein storage vacuole | GO:0042807 central vacuole	GO:0015204 urea transmembrane transporter activity | GO:0015250 water channel activity	-	pfam00230 MIP | pfam01040 UbiA | pfam02653 BPD_transp_2 | pfam13440 Polysacc_synt_3 | pfam03706 UPF0104 | pfam02660 G3P_acyltransf | pfam01925 TauE	GO & Domain
contig_253	1111	gi|18390863|ref|NP_563807.1| UDP-apiose/xylose synthase	284	1.9e-192	661950491	GO:0009226 nucleotide-sugar biosynthetic process | GO:0005982 starch metabolic process | GO:0005985 sucrose metabolic process | GO:0009117 nucleotide metabolic process	GO:0005829 cytosol | GO:0048046 apoplast	GO:0051287 NAD binding | GO:0048040 UDP-glucuronate decarboxylase activity	-	pfam01370 Epimerase	GO & Domain
contig_254	1560	gi|15231039|ref|NP_190748.1| metallopeptidase M24 domain-containing protein	392	2.17e-235	804604177	GO:0010150 leaf senescence | GO:0009987 cellular process | GO:0006508 proteolysis	GO:0005730 nucleolus | GO:0005886 plasma membrane | GO:0005829 cytosol	GO:0008235 metalloexopeptidase activity | GO:0004177 aminopeptidase activity	-	pfam00557 Peptidase_M24	GO & Domain
contig_255	835	gi|312282147|dbj|BAJ33939.1| unnamed protein product	259	4.88e-139	484524969	GO:0009809 lignin biosynthetic process | GO:0009805 coumarin biosynthetic process | GO:0009811 stilbene biosynthetic process	-	GO:0045551 cinnamyl-alcohol dehydrogenase activity | GO:0050662 coenzyme binding | GO:0000166 nucleotide binding | GO:0004022 alcohol dehydrogenase (NAD) activity	-	pfam01370 Epimerase | pfam01073 3Beta_HSD | pfam07993 NAD_binding_4 | pfam13460 NAD_binding_10	GO & Domain
contig_256	1869	gi|297793871|ref|XP_002864820.1| hypothetical protein ARALYDRAFT_496464	496	8.2e-260	885738460	-	GO:0016020 membrane | GO:0005777 peroxisome	-	-	pfam04695 Pex14_N	GO & Domain
contig_257	3697	gi|297843118|ref|XP_002889440.1| hypothetical protein ARALYDRAFT_470295	912	0	1780444545	GO:0010027 thylakoid membrane organization | GO:0010228 vegetative to reproductive phase transition of meristem | GO:0009228 thiamine biosynthetic process	GO:0031969 chloroplast membrane	GO:0004789 thiamine-phosphate diphosphorylase activity | GO:0003924 GTPase activity | GO:0005525 GTP binding	-	pfam00350 Dynamin_N | pfam01926 MMR_HSR1 | pfam00009 GTP_EFTU	GO & Domain
contig_258	516	gi|294713692|gb|ADF30183.1| boron transporter	171	7.39e-111	390908488	GO:0046713 borate transport | GO:0010036 response to boron-containing substance | GO:0006821 chloride transport | GO:0015701 bicarbonate transport	GO:0005768 endosome | GO:0005773 vacuole | GO:0016328 lateral plasma membrane | GO:0043674 columella | GO:0016021 integral to membrane	GO:0005452 inorganic anion exchanger activity | GO:0080139 borate efflux transmembrane transporter activity	-	-	GO only
contig_259	810	gi|297817180|ref|XP_002876473.1| ATMBF1B/MBF1B	142	9.46e-84	300858349	GO:0009723 response to ethylene stimulus | GO:0045893 positive regulation of transcription, DNA-dependent	GO:0005730 nucleolus | GO:0005737 cytoplasm | GO:0005667 transcription factor complex	GO:0043565 sequence-specific DNA binding | GO:0003713 transcription coactivator activity	-	pfam08523 MBF1 | pfam01381 HTH_3 | pfam12844 HTH_19	GO & Domain
contig_260	1795	gi|297794545|ref|XP_002865157.1| RNA recognition motif-containing protein	485	6.98e-250	852749796	-	-	GO:0000166 nucleotide binding | GO:0003723 RNA binding	-	pfam14259 RRM_6 | pfam00076 RRM_1 | pfam13893 RRM_5	GO & Domain
contig_261	5417	gi|297852428|ref|XP_002894095.1| C2 domain-containing protein	1720	0	3650099412	GO:0008104 protein localization	-	-	-	pfam06650 DUF1162 | pfam00168 C2	GO & Domain
contig_262	1753	gi|297835702|ref|XP_002885733.1| mate efflux family protein	475	1.99e-272	927642980	GO:0006855 drug transmembrane transport | GO:0015691 cadmium ion transport | GO:0051238 sequestering of metal ion	GO:0005886 plasma membrane	GO:0015297 antiporter activity | GO:0015238 drug transmembrane transporter activity	-	pfam01554 MatE | pfam04893 Yip1 | pfam12730 ABC2_membrane_4 | pfam02653 BPD_transp_2	GO & Domain
contig_263	1268	gi|300433289|gb|ADK13090.1| annexin 1	317	3.29e-207	710987695	GO:0006979 response to oxidative stress | GO:0009414 response to water deprivation | GO:0009651 response to salt stress | GO:0009409 response to cold | GO:0009408 response to heat | GO:0009737 response to abscisic acid stimulus | GO:0046686 response to cadmium ion | GO:0006804 peroxidase reaction	GO:0005829 cytosol | GO:0005618 cell wall | GO:0005739 mitochondrion | GO:0009506 plasmodesma | GO:0005774 vacuolar membrane | GO:0009579 thylakoid | GO:0009570 chloroplast stroma | GO:0005886 plasma membrane | GO:0048046 apoplast	GO:0005507 copper ion binding | GO:0008270 zinc ion binding | GO:0005509 calcium ion binding | GO:0005544 calcium-dependent phospholipid binding | GO:0004601 peroxidase activity | GO:0005524 ATP binding | GO:0042803 protein homodimerization activity	-	pfam00191 Annexin	GO & Domain
contig_264	1020	gi|297819652|ref|XP_002877709.1| hypothetical protein ARALYDRAFT_485347	184	1.96e-117	412752334	GO:0007264 small GTPase mediated signal transduction	GO:0009506 plasmodesma | GO:0005774 vacuolar membrane | GO:0005829 cytosol	GO:0005525 GTP binding	-	pfam00025 Arf | pfam00071 Ras | pfam08477 Miro | pfam09439 SRPRB | pfam04670 Gtr1_RagA | pfam01926 MMR_HSR1	GO & Domain
contig_265	1635	gi|224082864|ref|XP_002306870.1| predicted protein	84	7.78e-26	125215999	GO:0006284 base-excision repair	GO:0005634 nucleus | GO:0009536 plastid	GO:0052821 DNA-7-methyladenine glycosylase activity | GO:0008725 DNA-3-methyladenine glycosylase activity | GO:0043916 DNA-7-methylguanine glycosylase activity | GO:0052822 DNA-3-methylguanine glycosylase activity	-	pfam00730 HhH-GPD	GO & Domain
contig_266	1287	gi|18417257|ref|NP_567817.1| uncharacterized protein	336	8.05e-178	613359079	-	GO:0009507 chloroplast	-	-	pfam11998 DUF3493	GO & Domain
contig_267	996	gi|297852170|ref|XP_002893966.1| hypothetical protein ARALYDRAFT_473785	212	6.84e-137	477392285	GO:0006470 protein dephosphorylation | GO:0009414 response to water deprivation | GO:0007264 small GTPase mediated signal transduction | GO:0006355 regulation of transcription, DNA-dependent | GO:0009737 response to abscisic acid stimulus | GO:0009631 cold acclimation | GO:0009961 response to 1-aminocyclopropane-1-carboxylic acid | GO:0015031 protein transport | GO:0006687 glycosphingolipid metab…	GO:0008287 protein serine/threonine phosphatase complex | GO:0005886 plasma membrane | GO:0005667 transcription factor complex	GO:0046872 metal ion binding | GO:0004767 sphingomyelin phosphodiesterase activity | GO:0005524 ATP binding | GO:0004722 protein serine/threonine phosphatase activity | GO:0008134 transcription factor binding | GO:0005525 GTP binding	-	pfam00071 Ras | pfam00025 Arf | pfam08477 Miro | pfam04670 Gtr1_RagA	GO & Domain
contig_268	3071	gi|297837305|ref|XP_002886534.1| hypothetical protein ARALYDRAFT_315221	390	2.57e-234	801037834	GO:0031348 negative regulation of defense response | GO:0010150 leaf senescence | GO:0009817 defense response to fungus, incompatible interaction | GO:0008219 cell death	GO:0009506 plasmodesma | GO:0005886 plasma membrane | GO:0016021 integral to membrane	GO:0005516 calmodulin binding	-	pfam03094 Mlo | pfam00504 Chloroa_b-bind	GO & Domain
contig_269	1497	gi|312281933|dbj|BAJ33832.1| unnamed protein product	146	2.08e-82	296400422	GO:0009411 response to UV | GO:0017148 negative regulation of translation | GO:0046688 response to copper ion | GO:0055070 copper ion homeostasis | GO:0006118 electron transport	GO:0009570 chloroplast stroma | GO:0009543 chloroplast thylakoid lumen	GO:0005507 copper ion binding | GO:0009055 electron carrier activity	-	pfam00127 Copper-bind	GO & Domain
contig_270	2365	gi|297838555|ref|XP_002887159.1| atmap70-1	598	0	1172829003	GO:0010051 xylem and phloem pattern formation | GO:0007010 cytoskeleton organization | GO:0009832 plant-type cell wall biogenesis	GO:0010005 cortical microtubule, transverse to long axis | GO:0005886 plasma membrane | GO:0045298 tubulin complex	GO:0008017 microtubule binding	-	pfam07058 Myosin_HC-like | pfam13868 Trichoplein | pfam04012 PspA_IM30 | pfam03938 OmpH | pfam06008 Laminin_I | pfam05130 FlgN | pfam12072 DUF3552	GO & Domain
contig_271	746	gi|238069187|gb|ACR40091.1| S-nitrosoglutathione reductase	236	2.25e-160	555406020	GO:0006069 ethanol oxidation | GO:0046292 formaldehyde metabolic process | GO:0010286 heat acclimation | GO:0008219 cell death | GO:0048316 seed development	GO:0005777 peroxisome | GO:0005829 cytosol	GO:0051903 S-(hydroxymethyl)glutathione dehydrogenase activity | GO:0004022 alcohol dehydrogenase (NAD) activity | GO:0008270 zinc ion binding | GO:0000166 nucleotide binding | GO:0080007 S-nitrosoglutathione reductase activity	-	pfam08240 ADH_N	GO & Domain
contig_272	2336	gi|15227277|ref|NP_179853.1| C3HC4-type RING finger domain-containing protein	655	5.15e-305	1072525630	GO:0007160 cell-matrix adhesion | GO:0010197 polar nucleus fusion | GO:0016567 protein ubiquitination	GO:0009506 plasmodesma | GO:0005886 plasma membrane	GO:0004842 ubiquitin-protein ligase activity | GO:0008270 zinc ion binding	-	pfam13639 zf-RING_2 | pfam00092 VWA | pfam13519 VWA_2 | pfam00097 zf-C3HC4 | pfam12678 zf-rbx1	GO & Domain
contig_273	1480	gi|297810065|ref|XP_002872916.1| ubiquitin family protein	402	8.65e-194	666408419	-	-	-	-	pfam13297 Telomere_Sde2_2 | pfam00240 ubiquitin | pfam13019 Telomere_Sde2	Domain only
contig_274	1558	gi|297832348|ref|XP_002884056.1| thioredoxin reductase	305	1.22e-180	622720727	GO:0019430 removal of superoxide radicals | GO:0055114 oxidation-reduction process | GO:0006118 electron transport | GO:0006206 pyrimidine base metabolic process	GO:0005737 cytoplasm	GO:0050660 flavin adenine dinucleotide binding | GO:0004791 thioredoxin-disulfide reductase activity	1.8.1.9	pfam07992 Pyr_redox_2 | pfam00070 Pyr_redox | pfam13738 Pyr_redox_3 | pfam13837 Myb_DNA-bind_4	GO & Enzyme & Domain
contig_275	1427	gi|297817012|ref|XP_002876389.1| hypothetical protein ARALYDRAFT_486137	405	7.72e-264	899112243	GO:0055114 oxidation-reduction process | GO:0015995 chlorophyll biosynthetic process | GO:0015979 photosynthesis	GO:0009706 chloroplast inner membrane | GO:0009535 chloroplast thylakoid membrane	GO:0048529 magnesium-protoporphyrin IX monomethyl ester (oxidative) cyclase activity | GO:0046914 transition metal ion binding | GO:0003677 DNA binding	1.14.13.81	pfam02915 Rubrerythrin	GO & Enzyme & Domain
contig_276	2474	gi|186529624|ref|NP_199363.3| RNI-like superfamily protein	684	2.46e-289	983812869	-	GO:0009507 chloroplast	-	-	-	GO only
contig_277	1920	gi|18414006|ref|NP_567405.1| 3-isopropylmalate dehydratase	501	0	1102393745	GO:0046686 response to cadmium ion | GO:0019761 glucosinolate biosynthetic process | GO:0009097 isoleucine biosynthetic process | GO:0009098 leucine biosynthetic process | GO:0009099 valine biosynthetic process	GO:0009570 chloroplast stroma | GO:0009316 3-isopropylmalate dehydratase complex	GO:0003861 3-isopropylmalate dehydratase activity | GO:0051539 4 iron, 4 sulfur cluster binding | GO:0050486 intramolecular transferase activity, transferring hydroxy groups	4.2.1.33	pfam00330 Aconitase	GO & Enzyme & Domain
contig_278	1956	gi|297850808|ref|XP_002893285.1| hypothetical protein ARALYDRAFT_335585	552	0	1135382410	GO:0006397 mRNA processing | GO:0000373 Group II intron splicing	GO:0009570 chloroplast stroma | GO:0030529 ribonucleoprotein complex	GO:0003723 RNA binding	-	pfam01985 CRS1_YhbY	GO & Domain
contig_279	1609	gi|297849676|ref|XP_002892719.1| GAPA-2	399	4.93e-263	896437487	GO:0006096 glycolysis | GO:0055114 oxidation-reduction process | GO:0015976 carbon utilization	GO:0009941 chloroplast envelope | GO:0009570 chloroplast stroma | GO:0016020 membrane | GO:0005829 cytosol | GO:0048046 apoplast	GO:0051287 NAD binding | GO:0050661 NADP binding | GO:0047100 glyceraldehyde-3-phosphate dehydrogenase (NADP+) (phosphorylating) activity	1.2.1.13 | 1.2.1.12	pfam00044 Gp_dh_N | pfam02800 Gp_dh_C	GO & Enzyme & Domain
contig_280	1549	gi|226444213|gb|ACO57703.1| epithiospecifier modifier	386	8.6e-236	805941555	GO:0009625 response to insect | GO:0042742 defense response to bacterium | GO:0009409 response to cold | GO:0019762 glucosinolate catabolic process | GO:0016042 lipid catabolic process	GO:0005777 peroxisome | GO:0000325 plant-type vacuole | GO:0009506 plasmodesma | GO:0009941 chloroplast envelope | GO:0009505 plant-type cell wall | GO:0005774 vacuolar membrane | GO:0022626 cytosolic ribosome | GO:0005634 nucleus | GO:0048046 apoplast	GO:0016298 lipase activity | GO:0004091 carboxylesterase activity	-	pfam00657 Lipase_GDSL	GO & Domain
contig_281	1776	gi|297799434|ref|XP_002867601.1| mate efflux family protein	488	3.42e-298	1013235192	GO:0006855 drug transmembrane transport	GO:0016020 membrane	GO:0015297 antiporter activity | GO:0015238 drug transmembrane transporter activity	-	pfam01554 MatE | pfam07690 MFS_1 | pfam13520 AA_permease_2 | pfam00324 AA_permease | pfam12822 DUF3816 | pfam04893 Yip1 | pfam12698 ABC2_membrane_3 | pfam03595 C4dic_mal_tran | pfam14351 DUF4401 | pfam01594 UPF0118 | pfam01578 Cytochrom_C_asm | pfam01757 Acyl_transf_3 | pfam02600 DsbB | pfam11804 DUF3325	GO & Domain
contig_282	1946	gi|32140557|dbj|BAC78195.1| prolyl-tRNA synthetase	536	0	1174612174	GO:0048316 seed development | GO:0010109 regulation of photosynthesis | GO:0009553 embryo sac development | GO:0048481 ovule development | GO:0006433 prolyl-tRNA aminoacylation | GO:0006525 arginine metabolic process | GO:0006560 proline metabolic process	GO:0005739 mitochondrion | GO:0009570 chloroplast stroma	GO:0004827 proline-tRNA ligase activity | GO:0005524 ATP binding	6.1.1.15	pfam09180 ProRS-C_1 | pfam00587 tRNA-synt_2b | pfam03129 HGTP_anticodon | pfam03990 DUF348	GO & Enzyme & Domain
contig_283	1783	gi|12325093|gb|AAG52502.1|AC018364_20 putative fructokinase; 80884-78543	568	0	1077875143	GO:0016310 phosphorylation | GO:0005982 starch metabolic process | GO:0005985 sucrose metabolic process | GO:0006000 fructose metabolic process | GO:0006013 mannose metabolic process	GO:0009536 plastid	GO:0008865 fructokinase activity	-	pfam00294 PfkB	GO & Domain
contig_284	1898	gi|15226162|ref|NP_178819.1| Zinc knuckle (CCHC-type) family protein	145	1.49e-57	222844615	-	-	GO:0008270 zinc ion binding | GO:0003676 nucleic acid binding	-	pfam14111 DUF4283 | pfam14392 zf-CCHC_4	GO & Domain
contig_285	1021	gi|312281813|dbj|BAJ33772.1| unnamed protein product	214	3.18e-147	511718328	GO:0010114 response to red light | GO:0018298 protein-chromophore linkage | GO:0009637 response to blue light | GO:0010218 response to far red light | GO:0009765 photosynthesis, light harvesting	GO:0009522 photosystem I | GO:0030076 light-harvesting complex | GO:0016021 integral to membrane | GO:0009941 chloroplast envelope | GO:0005774 vacuolar membrane | GO:0009535 chloroplast thylakoid membrane | GO:0009523 photosystem II | GO:0010287 plastoglobule	GO:0016168 chlorophyll binding | GO:0046872 metal ion binding	-	pfam00504 Chloroa_b-bind	GO & Domain
contig_286	611	gi|297812669|ref|XP_002874218.1| predicted protein	188	1.3e-70	258953829	GO:0009611 response to wounding | GO:0006952 defense response | GO:0007155 cell adhesion | GO:0009908 flower development	GO:0010169 thioglucosidase complex	GO:0005529 sugar binding | GO:0010180 thioglucosidase binding	-	pfam01419 Jacalin	GO & Domain
contig_287	2487	gi|297832034|ref|XP_002883899.1| hypothetical protein ARALYDRAFT_899764	631	0	1264216520	GO:0046686 response to cadmium ion | GO:0006446 regulation of translational initiation	GO:0005829 cytosol | GO:0005840 ribosome	GO:0000166 nucleotide binding | GO:0003743 translation initiation factor activity	-	pfam00658 PABP | pfam00076 RRM_1 | pfam14259 RRM_6 | pfam13893 RRM_5	GO & Domain
contig_288	619	gi|15235503|ref|NP_192186.1| photosystem I reaction center subunit II-1	146	3.74e-84	302195727	GO:0015979 photosynthesis	GO:0010287 plastoglobule | GO:0009941 chloroplast envelope | GO:0009538 photosystem I reaction center | GO:0009535 chloroplast thylakoid membrane	-	-	pfam02531 PsaD	GO & Domain
contig_289	1411	gi|73811203|gb|AAZ86538.1| fructose 1,6-bisphosphatase	338	5.54e-224	766711791	GO:0005986 sucrose biosynthetic process | GO:0009750 response to fructose stimulus | GO:0005983 starch catabolic process | GO:0009737 response to abscisic acid stimulus | GO:0015979 photosynthesis | GO:0030388 fructose 1,6-bisphosphate metabolic process | GO:0006013 mannose metabolic process | GO:0006094 gluconeogenesis | GO:0006096 glycolysis | GO:0006098 pentose-phosphate shunt | GO:0015976 car…	GO:0005829 cytosol | GO:0005634 nucleus	GO:0046872 metal ion binding | GO:0042132 fructose 1,6-bisphosphate 1-phosphatase activity | GO:0032440 2-alkenal reductase [NAD(P)] activity	3.1.3.11	pfam00316 FBPase	GO & Enzyme & Domain
contig_290	1364	gi|73811203|gb|AAZ86538.1| fructose 1,6-bisphosphatase	340	4.68e-225	770278134	GO:0005986 sucrose biosynthetic process | GO:0009750 response to fructose stimulus | GO:0005983 starch catabolic process | GO:0009737 response to abscisic acid stimulus | GO:0015979 photosynthesis | GO:0030388 fructose 1,6-bisphosphate metabolic process | GO:0006013 mannose metabolic process | GO:0006094 gluconeogenesis | GO:0006096 glycolysis | GO:0006098 pentose-phosphate shunt | GO:0015976 car…	GO:0005829 cytosol | GO:0005634 nucleus	GO:0046872 metal ion binding | GO:0042132 fructose 1,6-bisphosphate 1-phosphatase activity | GO:0032440 2-alkenal reductase [NAD(P)] activity	3.1.3.11	pfam00316 FBPase	GO & Enzyme & Domain
contig_291	2298	gi|18411711|ref|NP_567103.1| Transketolase	653	0	1499595101	GO:0019253 reductive pentose-phosphate cycle | GO:0009651 response to salt stress | GO:0009051 pentose-phosphate shunt, oxidative branch | GO:0046686 response to cadmium ion | GO:0015976 carbon utilization	GO:0005829 cytosol | GO:0009941 chloroplast envelope | GO:0009535 chloroplast thylakoid membrane | GO:0009570 chloroplast stroma	GO:0004802 transketolase activity | GO:0046872 metal ion binding	2.2.1.1	pfam00456 Transketolase_N | pfam02779 Transket_pyr | pfam02780 Transketolase_C | pfam02775 TPP_enzyme_C	GO & Enzyme & Domain
contig_292	1025	gi|312281753|dbj|BAJ33742.1| unnamed protein product	265	6.8e-179	616925421	GO:0009765 photosynthesis, light harvesting | GO:0018298 protein-chromophore linkage	GO:0030076 light-harvesting complex | GO:0009523 photosystem II | GO:0016021 integral to membrane | GO:0009522 photosystem I | GO:0009535 chloroplast thylakoid membrane	GO:0046872 metal ion binding | GO:0016168 chlorophyll binding | GO:0005198 structural molecule activity	-	pfam00504 Chloroa_b-bind	GO & Domain
contig_293	1572	gi|18420348|ref|NP_568049.1| fructose-bisphosphate aldolase, class I	398	5.23e-259	883063704	GO:0006098 pentose-phosphate shunt | GO:0009737 response to abscisic acid stimulus | GO:0006096 glycolysis | GO:0046686 response to cadmium ion | GO:0006000 fructose metabolic process | GO:0006013 mannose metabolic process | GO:0006020 inositol metabolic process | GO:0006094 gluconeogenesis | GO:0015976 carbon utilization	GO:0031977 thylakoid lumen | GO:0009941 chloroplast envelope | GO:0009534 chloroplast thylakoid | GO:0010287 plastoglobule | GO:0022626 cytosolic ribosome | GO:0016020 membrane | GO:0048046 apoplast	GO:0004332 fructose-bisphosphate aldolase activity	4.1.2.13	pfam00274 Glycolytic	GO & Enzyme & Domain
contig_294	2148	gi|15234792|ref|NP_194789.1| signal recognition particle receptor subunit alpha	610	0	1104176916	GO:0006184 GTP catabolic process | GO:0006614 SRP-dependent cotranslational protein targeting to membrane | GO:0007165 signal transduction	GO:0005786 signal recognition particle, endoplasmic reticulum targeting | GO:0005785 signal recognition particle receptor complex	GO:0004872 receptor activity | GO:0003924 GTPase activity | GO:0005525 GTP binding | GO:0005047 signal recognition particle binding	-	pfam00448 SRP54 | pfam04086 SRP-alpha_N | pfam02881 SRP54_N	GO & Domain
contig_295	1151	gi|157849766|gb|ABV89666.1| zinc finger an1-like family protein	159	3.13e-96	342317077	-	-	GO:0008270 zinc ion binding | GO:0003677 DNA binding	-	pfam01428 zf-AN1 | pfam01754 zf-A20	GO & Domain
contig_296	1136	gi|15230182|ref|NP_191260.1| strictosidine synthase family protein	293	5.46e-173	597310540	GO:0009821 alkaloid biosynthetic process | GO:0016114 terpenoid biosynthetic process | GO:0042432 indole biosynthetic process	GO:0005773 vacuole | GO:0005783 endoplasmic reticulum	GO:0016844 strictosidine synthase activity	-	pfam03088 Str_synth | pfam08450 SGL	GO & Domain
contig_297	1449	gi|240255999|ref|NP_193588.5| uncharacterized protein	388	3.3e-238	813965825	-	-	-	-	pfam05212 DUF707	Domain only
contig_298	1484	gi|297845852|ref|XP_002890807.1| transducin family protein	434	5.33e-237	809953690	-	GO:0080008 CUL4 RING ubiquitin ligase complex	GO:0000166 nucleotide binding	-	pfam00400 WD40	GO & Domain
contig_299	1562	gi|1345978|sp|P48627.1|FAD6C_BRANA RecName: Full=Omega-6 fatty acid desaturase, chloroplastic; Flags: Precursor	425	3.25e-291	990053968	GO:0006633 fatty acid biosynthetic process | GO:0010205 photoinhibition	GO:0031969 chloroplast membrane	GO:0045485 omega-6 fatty acid desaturase activity | GO:0016720 delta12-fatty acid dehydrogenase activity	-	pfam00487 FA_desaturase	GO & Domain
contig_300	1589	gi|334187750|ref|NP_197365.2| lipase class 3 family protein	357	2.62e-212	727927821	GO:0016042 lipid catabolic process | GO:0046486 glycerolipid metabolic process	GO:0005739 mitochondrion	GO:0030600 feruloyl esterase activity | GO:0004806 triglyceride lipase activity	-	pfam01764 Lipase_3	GO & Domain
contig_301	1647	gi|18397896|ref|NP_565377.1| pentatricopeptide repeat-containing protein	244	5.44e-142	494332410	GO:0055114 oxidation-reduction process	GO:0005739 mitochondrion	GO:0032440 2-alkenal reductase [NAD(P)] activity | GO:0005509 calcium ion binding	-	pfam14432 DYW_deaminase | pfam13499 EF_hand_5 | pfam13833 EF_hand_6 | pfam13405 EF_hand_4 | pfam00036 efhand | pfam13202 EF_hand_3	GO & Domain
contig_302	1486	gi|297808655|ref|XP_002872211.1| hypothetical protein ARALYDRAFT_489472	349	5.36e-195	670420554	-	GO:0031225 anchored to membrane | GO:0009506 plasmodesma | GO:0009507 chloroplast	-	-	pfam00917 MATH	GO & Domain
contig_303	1820	gi|284927594|gb|ADC29517.1| zeaxanthin epoxidase	534	0	1235239990	GO:0055114 oxidation-reduction process | GO:0009414 response to water deprivation | GO:0010114 response to red light | GO:0016123 xanthophyll biosynthetic process | GO:0009408 response to heat | GO:0006970 response to osmotic stress | GO:0009688 abscisic acid biosynthetic process | GO:0010182 sugar mediated signaling pathway	GO:0009535 chloroplast thylakoid membrane | GO:0031969 chloroplast membrane	GO:0052662 zeaxanthin epoxidase activity | GO:0052663 antheraxanthin epoxidase activity | GO:0009540 zeaxanthin epoxidase [overall] activity	1.14.13.90	pfam00498 FHA | pfam01494 FAD_binding_3	GO & Enzyme & Domain
contig_304	2276	gi|312281823|dbj|BAJ33777.1| unnamed protein product	540	0	1082333071	GO:0016310 phosphorylation | GO:0006544 glycine metabolic process | GO:0006563 L-serine metabolic process | GO:0006566 threonine metabolic process | GO:0009085 lysine biosynthetic process	GO:0009570 chloroplast stroma	GO:0004072 aspartate kinase activity | GO:0016597 amino acid binding	2.7.2.4	pfam00696 AA_kinase	GO & Enzyme & Domain
contig_305	990	gi|297850846|ref|XP_002893304.1| oxidoreductase	330	2.12e-195	671757932	GO:0009409 response to cold | GO:0055114 oxidation-reduction process | GO:0006118 electron transport	GO:0009941 chloroplast envelope | GO:0010319 stromule | GO:0009570 chloroplast stroma | GO:0009579 thylakoid | GO:0048046 apoplast	GO:0003960 NADPH:quinone reductase activity | GO:0035671 enone reductase activity | GO:0035798 2-alkenal reductase (NADP+) activity | GO:0008270 zinc ion binding | GO:0000166 nucleotide binding	-	pfam00107 ADH_zinc_N | pfam13602 ADH_zinc_N_2 | pfam08240 ADH_N	GO & Domain
contig_306	2509	gi|297811553|ref|XP_002873660.1| pentatricopeptide repeat-containing protein	644	0	1257975421	-	GO:0009536 plastid	GO:0005488 binding	-	pfam13041 PPR_2 | pfam01535 PPR | pfam13812 PPR_3 | pfam12854 PPR_1	GO & Domain
contig_307	2807	gi|297848308|ref|XP_002892035.1| armadillo/beta-catenin repeat family protein	892	0	1900808592	GO:0046777 protein autophosphorylation | GO:0048364 root development | GO:0007018 microtubule-based movement | GO:0034613 cellular protein localization | GO:0048544 recognition of pollen | GO:0007178 transmembrane receptor protein serine/threonine kinase signaling pathway | GO:0009069 serine family amino acid metabolic process	GO:0005829 cytosol | GO:0005874 microtubule | GO:0009506 plasmodesma | GO:0009574 preprophase band | GO:0005773 vacuole | GO:0005886 plasma membrane	GO:0003777 microtubule motor activity | GO:0031625 ubiquitin protein ligase binding | GO:0005524 ATP binding | GO:0004675 transmembrane receptor protein serine/threonine kinase activity	-	pfam00225 Kinesin | pfam00038 Filament | pfam10481 Cenp-F_N | pfam13646 HEAT_2 | pfam13868 Trichoplein | pfam03105 SPX | pfam05010 TACC | pfam00514 Arm | pfam06148 COG2 | pfam08598 Sds3 | pfam06705 SF-assemblin | pfam13863 DUF4200 | pfam10473 Cenp-F_leu_zip | pfam12718 Tropomyosin_1 | pfam11818 DUF3340 | pfam13870 DUF4201 | pfam07798 DUF1640 | pfam09728 Taxilin | pfam07888 CALCOCO1 | pfam07926 TP…	GO & Domain
contig_308	1298	gi|15234866|ref|NP_194233.1| uncharacterized protein	342	1.21e-191	659275734	-	-	-	-	-	-
contig_309	645	gi|312282967|dbj|BAJ34349.1| unnamed protein product	124	6.41e-79	284809810	GO:0016226 iron-sulfur cluster assembly	GO:0009570 chloroplast stroma	GO:0051536 iron-sulfur cluster binding | GO:0005506 iron ion binding | GO:0005198 structural molecule activity	-	pfam01521 Fe-S_biosyn	GO & Domain
contig_310	4279	gi|297824661|ref|XP_002880213.1| ATBRM/CHR2	1422	0	3042038077	GO:0043044 ATP-dependent chromatin remodeling | GO:0006355 regulation of transcription, DNA-dependent | GO:0040029 regulation of gene expression, epigenetic | GO:0010199 organ boundary specification between lateral organs and the meristem	GO:0005829 cytosol | GO:0016585 chromatin remodeling complex	GO:0003677 DNA binding | GO:0005524 ATP binding | GO:0016740 transferase activity | GO:0004386 helicase activity	3.6.4.12	pfam00176 SNF2_N | pfam00271 Helicase_C | pfam00270 DEAD | pfam11496 HDA2-3	GO & Enzyme & Domain
contig_311	1291	gi|297811715|ref|XP_002873741.1| hypothetical protein ARALYDRAFT_488422	343	3.89e-175	604443224	-	-	-	-	pfam01190 Pollen_Ole_e_I	Domain only
contig_312	1847	gi|15229522|ref|NP_189023.1| adenosylhomocysteinase 2	485	0	1115321736	GO:0006950 response to stress | GO:0006730 one-carbon metabolic process | GO:0006555 methionine metabolic process	GO:0005829 cytosol | GO:0005773 vacuole | GO:0005886 plasma membrane	GO:0004013 adenosylhomocysteinase activity	3.3.1.1	pfam05221 AdoHcyase | pfam00670 AdoHcyase_NAD | pfam02826 2-Hacid_dh_C | pfam02254 TrkA_N	GO & Enzyme & Domain
contig_313	1822	gi|238481060|ref|NP_001154285.1| uncharacterized protein	445	2.02e-188	648576708	-	-	-	-	-	-
contig_314	912	gi|15222757|ref|NP_175963.1| photosystem I reaction center subunit V	159	8.4e-92	327605915	GO:0009773 photosynthetic electron transport in photosystem I | GO:0050821 protein stabilization | GO:0042550 photosystem I stabilization | GO:0009780 photosynthetic NADP+ reduction	GO:0016021 integral to membrane | GO:0009941 chloroplast envelope | GO:0030093 chloroplast photosystem I	GO:0016168 chlorophyll binding	-	pfam01241 PSI_PSAK	GO & Domain
contig_315	632	gi|21553394|gb|AAM62487.1| unknown	69	1.59e-26	125661792	-	-	-	-	-	-
contig_316	1117	gi|1199503|emb|CAA64896.1| transmembrane channel protein	286	1.56e-195	672203725	GO:0015670 carbon dioxide transport | GO:0009414 response to water deprivation | GO:0006833 water transport | GO:0009651 response to salt stress	GO:0005773 vacuole | GO:0046658 anchored to plasma membrane | GO:0009507 chloroplast	GO:0015250 water channel activity	-	pfam00230 MIP	GO & Domain
contig_317	1315	gi|297821317|ref|XP_002878541.1| hypothetical protein ARALYDRAFT_480987	313	3.74e-188	647685122	GO:0006511 ubiquitin-dependent protein catabolic process	GO:0005829 cytosol	-	-	pfam03152 UFD1	GO & Domain
contig_318	921	gi|110740201|dbj|BAF01999.1| hypothetical protein	229	1.89e-130	455994232	GO:0015979 photosynthesis	GO:0009654 oxygen evolving complex | GO:0009536 plastid | GO:0019898 extrinsic to membrane	GO:0005509 calcium ion binding	-	-	GO only
contig_319	1047	gi|15224536|ref|NP_180620.1| histone H1.2	254	3.29e-103	365498300	GO:0006334 nucleosome assembly	GO:0005730 nucleolus | GO:0000786 nucleosome	GO:0003677 DNA binding	-	pfam00538 Linker_histone	GO & Domain
contig_320	952	gi|15228272|ref|NP_188284.1| translocase of chloroplast 120	166	3.6e-97	345437626	GO:0045036 protein targeting to chloroplast | GO:0007165 signal transduction	GO:0009707 chloroplast outer membrane	GO:0004888 transmembrane signaling receptor activity | GO:0005525 GTP binding | GO:0016817 hydrolase activity, acting on acid anhydrides	-	pfam11886 DUF3406	GO & Domain
contig_321	1951	gi|15219383|ref|NP_178064.1| Ent-kaur-16-ene synthase	632	0	1236131576	GO:0009686 gibberellin biosynthetic process | GO:0009740 gibberellic acid mediated signaling pathway	GO:0009570 chloroplast stroma	GO:0000287 magnesium ion binding | GO:0009899 ent-kaurene synthase activity	-	pfam03936 Terpene_synth_C | pfam01397 Terpene_synth	GO & Domain
contig_322	567	gi|15237944|ref|NP_197230.1| uncharacterized protein	115	4.03e-38	161771006	-	GO:0009536 plastid	-	-	pfam09791 Oxidored-like	GO & Domain
contig_323	825	gi|357476499|ref|XP_003608535.1| Histone H3	145	3.63e-86	308882619	GO:0006334 nucleosome assembly	GO:0000786 nucleosome | GO:0005634 nucleus	GO:0003677 DNA binding	-	pfam00125 Histone	GO & Domain
contig_324	1372	gi|18420198|ref|NP_568037.1| uncharacterized protein	328	3.06e-160	554960227	-	GO:0009507 chloroplast	-	-	-	GO only
contig_325	718	gi|115778|sp|P13851.1|CB21_SINAL RecName: Full=Chlorophyll a-b binding protein 1, chloroplastic; AltName: Full=LHCII type I CAB-1; Short=LHCP; Flags: Precursor	228	1.12e-155	539803273	GO:0009769 photosynthesis, light harvesting in photosystem II | GO:0018298 protein-chromophore linkage	GO:0010287 plastoglobule | GO:0009941 chloroplast envelope | GO:0030076 light-harvesting complex | GO:0009523 photosystem II | GO:0016021 integral to membrane | GO:0009522 photosystem I | GO:0009535 chloroplast thylakoid membrane | GO:0005739 mitochondrion	GO:0046872 metal ion binding | GO:0016168 chlorophyll binding	-	pfam00504 Chloroa_b-bind	GO & Domain
contig_326	2050	gi|19387174|gb|AAL87123.1|AF479280_1 SEC10	676	0	1402412278	GO:0006260 DNA replication | GO:0048278 vesicle docking | GO:0006887 exocytosis	GO:0009506 plasmodesma | GO:0005886 plasma membrane | GO:0000145 exocyst | GO:0005829 cytosol | GO:0042575 DNA polymerase complex	GO:0003887 DNA-directed DNA polymerase activity | GO:0003677 DNA binding | GO:0000166 nucleotide binding	-	pfam07393 Sec10	GO & Domain
contig_327	1324	gi|297814315|ref|XP_002875041.1| hypothetical protein ARALYDRAFT_490543	416	6.37e-225	769832341	GO:0009793 embryo development ending in seed dormancy	-	GO:0005488 binding	-	pfam09759 Atx10homo_assoc	GO & Domain
contig_328	3137	gi|297827961|ref|XP_002881863.1| phosphoenolpyruvate carboxylase	963	0	2173633766	GO:0006099 tricarboxylic acid cycle | GO:0006094 gluconeogenesis | GO:0019643 reductive tricarboxylic acid cycle	GO:0009536 plastid	GO:0032440 2-alkenal reductase [NAD(P)] activity | GO:0008964 phosphoenolpyruvate carboxylase activity	4.1.1.31	pfam00311 PEPcase	GO & Enzyme & Domain
contig_329	1174	gi|18409299|ref|NP_564969.1| S-adenosylmethionine-dependent methyltransferase domain-containing protein	269	4.54e-123	431475630	GO:0032259 methylation	-	GO:0008168 methyltransferase activity	-	pfam08241 Methyltransf_11 | pfam13847 Methyltransf_31 | pfam12847 Methyltransf_18 | pfam08242 Methyltransf_12 | pfam13649 Methyltransf_25 | pfam13489 Methyltransf_23 | pfam13659 Methyltransf_26 | pfam01170 UPF0020	GO & Domain
contig_330	1214	gi|11762186|gb|AAG40371.1|AF325019_1 AT4g27960	153	1.83e-101	359702995	GO:0016579 protein deubiquitination | GO:0006511 ubiquitin-dependent protein catabolic process | GO:0016567 protein ubiquitination	GO:0005886 plasma membrane	GO:0031625 ubiquitin protein ligase binding | GO:0004842 ubiquitin-protein ligase activity	6.3.2.19	pfam00179 UQ_con	GO & Enzyme & Domain
contig_331	1496	gi|89077585|gb|ABD60316.1| chloroplast pheophorbide a oxygenase PaO2	461	0	1094369476	GO:0055114 oxidation-reduction process | GO:0009693 ethylene biosynthetic process | GO:0008219 cell death | GO:0010154 fruit development | GO:0009908 flower development | GO:0015996 chlorophyll catabolic process | GO:0046686 response to cadmium ion | GO:0009816 defense response to bacterium, incompatible interaction | GO:0006534 cysteine metabolic process	GO:0005829 cytosol | GO:0005739 mitochondrion | GO:0009706 chloroplast inner membrane | GO:0009534 chloroplast thylakoid	GO:0008660 1-aminocyclopropane-1-carboxylate deaminase activity | GO:0051537 2 iron, 2 sulfur cluster binding | GO:0050897 cobalt ion binding | GO:0010277 chlorophyllide a oxygenase [overall] activity | GO:0019148 D-cysteine desulfhydrase activity | GO:0032441 pheophorbide a oxygenase activity	1.14.12.20	pfam08417 PaO | pfam00355 Rieske	GO & Enzyme & Domain
contig_332	1869	gi|297833418|ref|XP_002884591.1| hypothetical protein ARALYDRAFT_477961	110	3.11e-67	251375352	GO:0009834 secondary cell wall biogenesis | GO:0050832 defense response to fungus | GO:0009737 response to abscisic acid stimulus	GO:0005794 Golgi apparatus | GO:0005783 endoplasmic reticulum	-	-	-	GO only
contig_333	1371	gi|297798874|ref|XP_002867321.1| cytosol aminopeptidase family protein	451	1.57e-288	981138113	GO:0010150 leaf senescence | GO:0046686 response to cadmium ion | GO:0006508 proteolysis	GO:0005773 vacuole | GO:0009570 chloroplast stroma | GO:0005829 cytosol	GO:0030145 manganese ion binding | GO:0008235 metalloexopeptidase activity | GO:0004177 aminopeptidase activity	3.4.11.1 | 3.4.11.5 | 3.4.11.10	pfam00883 Peptidase_M17 | pfam02789 Peptidase_M17_N	GO & Enzyme & Domain
contig_334	2454	gi|15225334|ref|NP_180225.1| uncharacterized protein	704	0	1175503759	GO:0009904 chloroplast accumulation movement | GO:0009903 chloroplast avoidance movement	GO:0005829 cytosol | GO:0005886 plasma membrane	GO:0005515 protein binding	-	pfam05701 DUF827 | pfam00038 Filament | pfam00261 Tropomyosin | pfam13851 GAS | pfam12795 MscS_porin | pfam07926 TPR_MLP1_2	GO & Domain
contig_335	2157	gi|297818092|ref|XP_002876929.1| hypothetical protein ARALYDRAFT_904748	587	0	1303446284	GO:0046686 response to cadmium ion | GO:0042325 regulation of phosphorylation	GO:0005886 plasma membrane | GO:0005829 cytosol	GO:0008601 protein phosphatase type 2A regulator activity | GO:0005488 binding	-	pfam13646 HEAT_2 | pfam02985 HEAT | pfam01602 Adaptin_N | pfam13513 HEAT_EZ | pfam12755 Vac14_Fab1_bd	GO & Domain
contig_336	1576	gi|15233627|ref|NP_193232.1| tubulin alpha-6 chain	450	9,56E-312	1058260261	GO:0009651 response to salt stress | GO:0051258 protein polymerization | GO:0000226 microtubule cytoskeleton organization | GO:0006184 GTP catabolic process | GO:0007018 microtubule-based movement | GO:0071258 cellular response to gravity | GO:0046686 response to cadmium ion	GO:0005829 cytosol | GO:0005618 cell wall | GO:0005730 nucleolus | GO:0005874 microtubule | GO:0045298 tubulin complex | GO:0009506 plasmodesma | GO:0005774 vacuolar membrane | GO:0009570 chloroplast stroma | GO:0005886 plasma membrane	GO:0005515 protein binding | GO:0003924 GTPase activity | GO:0005200 structural constituent of cytoskeleton | GO:0005525 GTP binding	-	pfam03953 Tubulin_C | pfam00091 Tubulin	GO & Domain
contig_337	1007	gi|15231979|ref|NP_189732.1| uncharacterized protein	159	8.98e-42	174253203	-	-	-	-	pfam09331 DUF1985	Domain only
contig_338	1043	gi|18396349|ref|NP_565335.1| photosystem II subunit X	115	2.92e-36	157313078	GO:0015979 photosynthesis	GO:0009523 photosystem II | GO:0009535 chloroplast thylakoid membrane	-	-	-	GO only
contig_339	1896	gi|371486490|gb|AEX31290.1| phytoene synthase	412	5.39e-257	876376812	GO:0016117 carotenoid biosynthetic process | GO:0006694 steroid biosynthetic process | GO:0016102 diterpenoid biosynthetic process	GO:0009507 chloroplast	GO:0046905 phytoene synthase activity | GO:0016767 geranylgeranyl-diphosphate geranylgeranyltransferase activity	-	pfam00494 SQS_PSY	GO & Domain
contig_340	926	gi|5734518|emb|CAB52747.1| photosystem I subunit III precursor	217	1.02e-130	456885818	GO:0015979 photosynthesis	GO:0010287 plastoglobule | GO:0009941 chloroplast envelope | GO:0009543 chloroplast thylakoid lumen | GO:0009538 photosystem I reaction center | GO:0009535 chloroplast thylakoid membrane	-	-	pfam02507 PSI_PsaF	GO & Domain
contig_341	1249	gi|297795089|ref|XP_002865429.1| cytosolic malate dehydrogenase	332	8.25e-218	746205324	GO:0009651 response to salt stress | GO:0006108 malate metabolic process | GO:0006096 glycolysis | GO:0010043 response to zinc ion | GO:0046686 response to cadmium ion | GO:0006090 pyruvate metabolic process | GO:0019643 reductive tricarboxylic acid cycle | GO:0046487 glyoxylate metabolic process	GO:0005829 cytosol | GO:0009506 plasmodesma | GO:0005774 vacuolar membrane | GO:0009570 chloroplast stroma | GO:0005634 nucleus | GO:0005886 plasma membrane | GO:0048046 apoplast	GO:0030060 L-malate dehydrogenase activity | GO:0005488 binding	1.1.1.37	pfam02866 Ldh_1_C | pfam00056 Ldh_1_N	GO & Enzyme & Domain
contig_342	694	-	-	-	-	-	-	-	-	-	-
contig_343	1833	gi|30684032|ref|NP_180450.2| putative E3 ubiquitin-protein ligase XBAT31	455	1.37e-287	978017563	-	-	GO:0008270 zinc ion binding	-	pfam12796 Ank_2 | pfam13637 Ank_4 | pfam13857 Ank_5 | pfam00023 Ank | pfam13920 zf-C3HC4_3 | pfam13606 Ank_3	GO & Domain
contig_344	998	gi|312281933|dbj|BAJ33832.1| unnamed protein product	165	4.76e-99	351678725	GO:0009411 response to UV | GO:0006810 transport | GO:0022900 electron transport chain | GO:0017148 negative regulation of translation | GO:0046688 response to copper ion | GO:0055070 copper ion homeostasis | GO:0006118 electron transport	GO:0009535 chloroplast thylakoid membrane | GO:0009570 chloroplast stroma | GO:0009543 chloroplast thylakoid lumen	GO:0005507 copper ion binding | GO:0009055 electron carrier activity	-	pfam00127 Copper-bind | pfam13473 Cupredoxin_1	GO & Domain
contig_345	888	gi|297793803|ref|XP_002864786.1| hypothetical protein ARALYDRAFT_496412	200	1.27e-105	373522570	GO:0043086 negative regulation of catalytic activity | GO:0009641 shade avoidance | GO:0005982 starch metabolic process | GO:0005985 sucrose metabolic process	-	GO:0030599 pectinesterase activity | GO:0046910 pectinesterase inhibitor activity	-	pfam04043 PMEI	GO & Domain
contig_346	1305	gi|297837899|ref|XP_002886831.1| hypothetical protein ARALYDRAFT_893907	322	1.29e-187	645901951	GO:0016050 vesicle organization | GO:0010027 thylakoid membrane organization	GO:0009508 plastid chromosome | GO:0009570 chloroplast stroma | GO:0009706 chloroplast inner membrane | GO:0009535 chloroplast thylakoid membrane	-	-	pfam04012 PspA_IM30 | pfam03357 Snf7 | pfam02321 OEP	GO & Domain
contig_347	1094	gi|340057332|emb|CCC51677.1| conserved hypothetical protein	42	0.00322	51214399	-	-	-	-	pfam13639 zf-RING_2 | pfam13923 zf-C3HC4_2 | pfam00097 zf-C3HC4 | pfam12678 zf-rbx1 | pfam05883 Baculo_RING	Domain only
contig_348	1120	gi|297817684|ref|XP_002876725.1| ribosomal protein L1 family protein	259	1.14e-164	569671388	GO:0006412 translation | GO:0006396 RNA processing | GO:0042254 ribosome biogenesis	GO:0009941 chloroplast envelope | GO:0015934 large ribosomal subunit | GO:0009570 chloroplast stroma | GO:0005634 nucleus | GO:0009535 chloroplast thylakoid membrane	GO:0003735 structural constituent of ribosome | GO:0019843 rRNA binding	-	pfam00687 Ribosomal_L1	GO & Domain
contig_349	545	gi|1711296|emb|CAA70587.1| myrosinase binding protein	181	7.39e-111	390908488	GO:0006457 protein folding | GO:0009733 response to auxin stimulus | GO:0019762 glucosinolate catabolic process | GO:0080028 nitrile biosynthetic process | GO:0009793 embryo development ending in seed dormancy	GO:0005829 cytosol | GO:0009506 plasmodesma | GO:0005773 vacuole | GO:0005634 nucleus	GO:0005507 copper ion binding | GO:0005509 calcium ion binding | GO:0005515 protein binding	-	pfam01419 Jacalin	GO & Domain
contig_350	1156	gi|297828115|ref|XP_002881940.1| hypothetical protein ARALYDRAFT_483511	273	1.2e-140	489874483	-	GO:0009570 chloroplast stroma	-	-	-	GO only
contig_351	1604	gi|297845178|ref|XP_002890470.1| peptidoglycan-binding LysM domain-containing protein	408	1.42e-243	831797535	GO:0016998 cell wall macromolecule catabolic process	GO:0046658 anchored to plasma membrane	-	-	pfam01476 LysM	GO & Domain
contig_352	4672	gi|297837797|ref|XP_002886780.1| CYP89A5	448	1.68e-273	931209323	GO:0055114 oxidation-reduction process | GO:0006118 electron transport	GO:0005783 endoplasmic reticulum	GO:0020037 heme binding | GO:0009055 electron carrier activity | GO:0070330 aromatase activity | GO:0019825 oxygen binding	-	pfam00067 p450	GO & Domain
contig_353	668	gi|18394049|ref|NP_563934.1| uncharacterized protein	123	4.83e-58	222398822	GO:0009651 response to salt stress | GO:0009409 response to cold | GO:0009408 response to heat | GO:0009617 response to bacterium | GO:0010311 lateral root formation | GO:0030154 cell differentiation | GO:0006334 nucleosome assembly | GO:0009738 abscisic acid mediated signaling pathway | GO:0008283 cell proliferation | GO:0046686 response to cadmium ion	GO:0005829 cytosol | GO:0009941 chloroplast envelope | GO:0009570 chloroplast stroma | GO:0005634 nucleus | GO:0005886 plasma membrane | GO:0000785 chromatin	GO:0042393 histone binding | GO:0003677 DNA binding | GO:0003682 chromatin binding	-	-	GO only
contig_354	1476	gi|18423473|ref|NP_568785.1| Spermine synthase	358	3.54e-223	764037035	GO:0006596 polyamine biosynthetic process | GO:0032259 methylation | GO:0006525 arginine metabolic process | GO:0006560 proline metabolic process | GO:0019482 beta-alanine metabolic process | GO:0009821 alkaloid biosynthetic process	GO:0005737 cytoplasm	GO:0005515 protein binding | GO:0004766 spermidine synthase activity | GO:0016768 spermine synthase activity | GO:0030750 putrescine N-methyltransferase activity	2.5.1.16 | 2.5.1.22	pfam01564 Spermine_synth | pfam13659 Methyltransf_26 | pfam13578 Methyltransf_24 | pfam05430 Methyltransf_30 | pfam05175 MTS	GO & Enzyme & Domain
contig_355	1816	gi|15227692|ref|NP_180566.1| protein transport protein SEC13	301	8.83e-203	696276534	GO:0006900 membrane budding | GO:0006886 intracellular protein transport	GO:0005829 cytosol | GO:0005730 nucleolus | GO:0005643 nuclear pore | GO:0005834 heterotrimeric G-protein complex	GO:0000166 nucleotide binding	-	pfam00400 WD40	GO & Domain
contig_356	967	gi|297794185|ref|XP_002864977.1| hypothetical protein ARALYDRAFT_496809	281	3.74e-188	647685122	GO:0009414 response to water deprivation | GO:0006073 cellular glucan metabolic process	GO:0005618 cell wall | GO:0048046 apoplast	GO:0016762 xyloglucan:xyloglucosyl transferase activity | GO:0004553 hydrolase activity, hydrolyzing O-glycosyl compounds	2.4.1.207	pfam00722 Glyco_hydro_16 | pfam06955 XET_C	GO & Enzyme & Domain
contig_357	1318	gi|30679302|ref|NP_849292.1| polyubiquitin 14	275	2.69e-179	618262800	GO:0006464 protein modification process | GO:0006511 ubiquitin-dependent protein catabolic process	GO:0005773 vacuole | GO:0005634 nucleus	-	-	pfam00240 ubiquitin | pfam11976 Rad60-SLD | pfam13881 Rad60-SLD_2 | pfam13019 Telomere_Sde2	GO & Domain
contig_358	1986	gi|42561776|ref|NP_172208.2| tetratricopeptide repeat-containing protein-like protein	506	2.33e-251	857653516	-	GO:0009536 plastid	GO:0005488 binding	-	-	GO only
contig_359	1314	gi|297829562|ref|XP_002882663.1| anion-transporting ATPase family protein	370	1.89e-234	801483627	GO:0006200 ATP catabolic process | GO:0071722 detoxification of arsenic-containing substance | GO:0006812 cation transport | GO:0015700 arsenite transport	-	GO:0015446 arsenite-transmembrane transporting ATPase activity | GO:0005524 ATP binding	-	pfam02374 ArsA_ATPase | pfam01656 CbiA	GO & Domain
contig_360	1149	gi|297810477|ref|XP_002873122.1| hypothetical protein ARALYDRAFT_487166	321	2.98e-193	664625248	GO:0045454 cell redox homeostasis | GO:0006118 electron transport	GO:0009941 chloroplast envelope | GO:0009535 chloroplast thylakoid membrane | GO:0005739 mitochondrion	GO:0009055 electron carrier activity | GO:0015035 protein disulfide oxidoreductase activity	-	pfam13417 GST_N_3 | pfam13409 GST_N_2	GO & Domain
contig_361	1237	gi|297831142|ref|XP_002883453.1| hypothetical protein ARALYDRAFT_479887	301	4.55e-154	534453759	-	GO:0009706 chloroplast inner membrane	-	-	pfam04278 Tic22	GO & Domain
contig_362	2748	gi|297801052|ref|XP_002868410.1| hypothetical protein ARALYDRAFT_330172	764	0	1610597500	GO:0007165 signal transduction	GO:0005829 cytosol | GO:0005886 plasma membrane	GO:0035091 phosphatidylinositol binding	-	pfam07059 DUF1336 | pfam01852 START	GO & Domain
contig_363	1895	gi|15225786|ref|NP_180245.1| plectin-related protein	492	1.01e-307	1044886478	GO:0007015 actin filament organization | GO:0010119 regulation of stomatal movement	-	GO:0003779 actin binding	-	pfam04012 PspA_IM30 | pfam13868 Trichoplein | pfam12474 PKK | pfam12325 TMF_TATA_bd | pfam03938 OmpH | pfam00038 Filament | pfam07926 TPR_MLP1_2 | pfam01442 Apolipoprotein | pfam11740 KfrA_N | pfam05103 DivIVA	GO & Domain
contig_364	1344	gi|15232565|ref|NP_191029.1| sugar isomerase domain-containing protein	340	4.02e-204	700734462	GO:0005975 carbohydrate metabolic process	-	GO:0019146 arabinose-5-phosphate isomerase activity | GO:0005529 sugar binding	5.3.1.13	pfam01380 SIS | pfam00571 CBS	GO & Enzyme & Domain
contig_365	1523	gi|297847484|ref|XP_002891623.1| UDP-glucoronosyl/UDP-glucosyl transferase family protein	453	2.76e-250	854087174	GO:0009813 flavonoid biosynthetic process	-	GO:0047213 anthocyanidin 3-O-glucosyltransferase activity	-	-	GO only
contig_366	2257	gi|11527241|gb|AAG36942.1|AF274298_1 acid invertase	662	0	1479980220	GO:0005982 starch metabolic process | GO:0005985 sucrose metabolic process	GO:0005773 vacuole | GO:0009505 plant-type cell wall | GO:0017177 glucosidase II complex	GO:0004575 sucrose alpha-glucosidase activity	3.2.1.26	pfam00251 Glyco_hydro_32N | pfam11837 DUF3357 | pfam08244 Glyco_hydro_32C	GO & Enzyme & Domain
contig_367	1060	gi|312282681|dbj|BAJ34206.1| unnamed protein product	228	1.45e-148	516176256	GO:0006098 pentose-phosphate shunt | GO:0042742 defense response to bacterium | GO:0006094 gluconeogenesis | GO:0006096 glycolysis | GO:0009097 isoleucine biosynthetic process | GO:0009098 leucine biosynthetic process | GO:0009099 valine biosynthetic process | GO:0019521 D-gluconate metabolic process	GO:0005829 cytosol | GO:0005739 mitochondrion | GO:0005730 nucleolus | GO:0005774 vacuolar membrane | GO:0045254 pyruvate dehydrogenase complex	GO:0004739 pyruvate dehydrogenase (acetyl-transferring) activity | GO:0004616 phosphogluconate dehydrogenase (decarboxylating) activity | GO:0050661 NADP binding	-	pfam02780 Transketolase_C	GO & Domain
contig_368	2270	gi|297796575|ref|XP_002866172.1| hypothetical protein ARALYDRAFT_495780	595	0	1282939816	GO:0008152 metabolic process	-	GO:0008270 zinc ion binding | GO:0003676 nucleic acid binding | GO:0003824 catalytic activity	-	pfam04677 CwfJ_C_1 | pfam04676 CwfJ_C_2	GO & Domain
contig_369	5386	gi|138133|sp|P07928.1|VGA_BPS13 RecName: Full=A' protein; AltName: Full=GPA	522	0	1205371875	GO:0006260 DNA replication	-	GO:0004519 endonuclease activity | GO:0046872 metal ion binding | GO:0003677 DNA binding	6.5.1.1	pfam02305 Phage_F | pfam04687 Microvir_H | pfam02306 Phage_G | pfam05840 Phage_GPA | pfam02304 Phage_B | pfam02925 gpD | pfam12025 Phage_C | pfam12283 Protein_K | pfam04517 Microvir_lysis | pfam04726 Microvir_J	GO & Enzyme & Domain
contig_370	1251	gi|297833906|ref|XP_002884835.1| PHD finger family protein	244	3.62e-159	551393885	GO:0006355 regulation of transcription, DNA-dependent	GO:0005634 nucleus | GO:0005829 cytosol	GO:0003677 DNA binding | GO:0035064 methylated histone residue binding | GO:0008270 zinc ion binding	-	pfam12165 DUF3594 | pfam00628 PHD	GO & Domain
contig_371	1190	gi|297833906|ref|XP_002884835.1| PHD finger family protein	246	4.79e-161	557634983	GO:0006355 regulation of transcription, DNA-dependent	GO:0005634 nucleus | GO:0005829 cytosol	GO:0003677 DNA binding | GO:0035064 methylated histone residue binding | GO:0008270 zinc ion binding	-	pfam12165 DUF3594 | pfam00628 PHD	GO & Domain
contig_372	1105	gi|18415395|ref|NP_568179.1| 40S ribosomal protein S4-2	261	1.59e-173	599093711	GO:0006412 translation | GO:0042254 ribosome biogenesis	GO:0005730 nucleolus | GO:0005886 plasma membrane | GO:0005774 vacuolar membrane | GO:0022627 cytosolic small ribosomal subunit | GO:0009507 chloroplast	GO:0003735 structural constituent of ribosome | GO:0005515 protein binding | GO:0019843 rRNA binding	-	pfam00900 Ribosomal_S4e | pfam08071 RS4NT | pfam01479 S4	GO & Domain
contig_373	1270	gi|297847108|ref|XP_002891435.1| hypothetical protein ARALYDRAFT_473986	323	1.54e-175	605780602	-	GO:0009941 chloroplast envelope	-	-	pfam13796 Sensor	GO & Domain
contig_374	3174	gi|15242103|ref|NP_200545.1| H(+)-ATPase 3	945	0	2013594162	GO:0010119 regulation of stomatal movement | GO:0009414 response to water deprivation | GO:0015991 ATP hydrolysis coupled proton transport | GO:0006754 ATP biosynthetic process | GO:0009737 response to abscisic acid stimulus | GO:0006200 ATP catabolic process | GO:0006119 oxidative phosphorylation	GO:0005774 vacuolar membrane | GO:0016021 integral to membrane | GO:0005829 cytosol | GO:0009506 plasmodesma | GO:0005886 plasma membrane | GO:0005634 nucleus	GO:0005515 protein binding | GO:0008553 hydrogen-exporting ATPase activity, phosphorylative mechanism | GO:0000287 magnesium ion binding | GO:0005524 ATP binding	3.6.3.6	pfam00122 E1-E2_ATPase | pfam00702 Hydrolase | pfam12710 HAD | pfam13246 Hydrolase_like2 | pfam00689 Cation_ATPase_C	GO & Enzyme & Domain
contig_375	1669	gi|297809435|ref|XP_002872601.1| hypothetical protein ARALYDRAFT_489979	356	9.57e-208	712770866	GO:0008152 metabolic process	GO:0009536 plastid	GO:0016787 hydrolase activity	-	pfam13419 HAD_2 | pfam00702 Hydrolase | pfam13242 Hydrolase_like	GO & Domain
contig_376	967	gi|18399845|ref|NP_565524.1| stress enhanced protein 2	199	2.33e-116	409185992	GO:0009765 photosynthesis, light harvesting | GO:0048481 ovule development	GO:0009535 chloroplast thylakoid membrane | GO:0005667 transcription factor complex	GO:0003700 sequence-specific DNA binding transcription factor activity | GO:0003677 DNA binding | GO:0005515 protein binding | GO:0016168 chlorophyll binding	-	-	GO only
contig_377	1716	gi|89274202|gb|ABD65606.1| hypothetical protein 23.t00002	187	9.44e-23	115408558	-	-	-	-	-	-
contig_378	966	gi|15218602|ref|NP_171777.1| 60S ribosomal protein L19-1	214	2.24e-129	452427890	GO:0006412 translation | GO:0042254 ribosome biogenesis | GO:0009793 embryo development ending in seed dormancy	GO:0005730 nucleolus | GO:0009506 plasmodesma | GO:0022625 cytosolic large ribosomal subunit | GO:0005886 plasma membrane	GO:0003735 structural constituent of ribosome	-	pfam01280 Ribosomal_L19e	GO & Domain
contig_379	849	gi|297818474|ref|XP_002877120.1| pentatricopeptide repeat-containing protein	152	4.95e-86	308436826	-	-	GO:0005488 binding	-	pfam12854 PPR_1 | pfam01535 PPR	GO & Domain
contig_380	1750	gi|297844192|ref|XP_002889977.1| leucine-rich repeat family protein	459	2.33e-251	857653516	GO:0046777 protein autophosphorylation | GO:0006470 protein dephosphorylation | GO:0009069 serine family amino acid metabolic process	-	GO:0004721 phosphoprotein phosphatase activity | GO:0004674 protein serine/threonine kinase activity	-	pfam13855 LRR_8 | pfam12799 LRR_4	GO & Domain
contig_381	1788	gi|312283049|dbj|BAJ34390.1| unnamed protein product	487	3.82e-301	1023042633	GO:0006511 ubiquitin-dependent protein catabolic process | GO:0042176 regulation of protein catabolic process | GO:0050790 regulation of catalytic activity | GO:0009793 embryo development ending in seed dormancy	GO:0005829 cytosol | GO:0009506 plasmodesma | GO:0008541 proteasome regulatory particle, lid subcomplex | GO:0005634 nucleus | GO:0005886 plasma membrane	GO:0030234 enzyme regulator activity	-	pfam01399 PCI | pfam08375 Rpn3_C	GO & Domain
contig_382	2177	gi|297852256|ref|XP_002894009.1| hypothetical protein ARALYDRAFT_473837	641	0	1429605637	-	-	-	-	pfam13320 DUF4091	Domain only
contig_383	1248	gi|297825849|ref|XP_002880807.1| hypothetical protein ARALYDRAFT_481514	290	2.09e-144	502356680	GO:0006780 uroporphyrinogen III biosynthetic process | GO:0006260 DNA replication | GO:0032259 methylation | GO:0006783 heme biosynthetic process | GO:0015994 chlorophyll metabolic process	GO:0009507 chloroplast	GO:0017111 nucleoside-triphosphatase activity | GO:0004852 uroporphyrinogen-III synthase activity | GO:0003677 DNA binding | GO:0005524 ATP binding | GO:0008168 methyltransferase activity	4.2.1.75	pfam02602 HEM4	GO & Enzyme & Domain
contig_384	3287	gi|297843422|ref|XP_002889592.1| hypothetical protein ARALYDRAFT_470642	500	0	1122008627	GO:0045694 regulation of embryo sac egg cell differentiation | GO:0006184 GTP catabolic process | GO:0009793 embryo development ending in seed dormancy | GO:0006448 regulation of translational elongation	GO:0005829 cytosol | GO:0005618 cell wall | GO:0005730 nucleolus | GO:0009506 plasmodesma | GO:0016607 nuclear speck | GO:0005886 plasma membrane | GO:0005840 ribosome	GO:0003746 translation elongation factor activity | GO:0003924 GTPase activity | GO:0005525 GTP binding	-	pfam00009 GTP_EFTU | pfam00679 EFG_C | pfam03764 EFG_IV | pfam03144 GTP_EFTU_D2	GO & Domain
contig_385	3503	gi|297834552|ref|XP_002885158.1| hypothetical protein ARALYDRAFT_479127	893	0	1456798996	GO:0045036 protein targeting to chloroplast | GO:0007165 signal transduction	GO:0009707 chloroplast outer membrane	GO:0004888 transmembrane signaling receptor activity | GO:0005525 GTP binding | GO:0016817 hydrolase activity, acting on acid anhydrides	-	pfam04548 AIG1 | pfam01926 MMR_HSR1	GO & Domain
contig_386	1722	gi|297829112|ref|XP_002882438.1| hypothetical protein ARALYDRAFT_477878	409	1.59e-277	944583106	GO:0046777 protein autophosphorylation | GO:0009933 meristem structural organization | GO:0009069 serine family amino acid metabolic process	GO:0005829 cytosol	GO:0005524 ATP binding | GO:0004674 protein serine/threonine kinase activity	2.7.11.1	pfam00069 Pkinase | pfam07714 Pkinase_Tyr	GO & Enzyme & Domain
contig_387	1702	gi|134943|sp|P29108.1|STAD_BRANA RecName: Full=Acyl-	396	1.7e-262	894654316	GO:2000031 regulation of salicylic acid mediated signaling pathway | GO:0055114 oxidation-reduction process | GO:2000022 regulation of jasmonic acid mediated signaling pathway | GO:0042742 defense response to bacterium | GO:0009695 jasmonic acid biosynthetic process | GO:0006636 unsaturated fatty acid biosynthetic process | GO:0002213 defense response to insect | GO:0051607 defense response to vi…	GO:0009534 chloroplast thylakoid | GO:0009570 chloroplast stroma	GO:0004768 stearoyl-CoA 9-desaturase activity | GO:0046914 transition metal ion binding | GO:0045300 acyl-[acyl-carrier-protein] desaturase activity	1.14.19.2	pfam03405 FA_desaturase_2	GO & Enzyme & Domain
contig_388	888	gi|15239733|ref|NP_200287.1| Translation initiation factor SUI1 family protein	113	9.96e-69	254495901	GO:0006446 regulation of translational initiation	GO:0005840 ribosome	GO:0003743 translation initiation factor activity	-	pfam01253 SUI1	GO & Domain
contig_389	824	gi|297797615|ref|XP_002866692.1| hypothetical protein ARALYDRAFT_496819	245	1.43e-128	449753134	-	GO:0009536 plastid	-	-	pfam13911 AhpC-TSA_2 | pfam00578 AhpC-TSA	GO & Domain
contig_390	1889	gi|297808089|ref|XP_002871928.1| hypothetical protein ARALYDRAFT_488925	619	1.28e-260	888413217	-	-	-	-	-	-
contig_391	2161	gi|297795073|ref|XP_002865421.1| hypothetical protein ARALYDRAFT_494650	576	0	1051127577	-	-	-	-	pfam00022 Actin	Domain only
contig_392	1377	gi|111146928|gb|ABH07405.1| OR	300	5.25e-186	640552438	GO:0009661 chromoplast organization | GO:0016120 carotene biosynthetic process	GO:0009536 plastid | GO:0005739 mitochondrion	GO:0031072 heat shock protein binding | GO:0051082 unfolded protein binding	-	pfam00684 DnaJ_CXXCXGXG	GO & Domain
contig_393	1299	gi|297790810|ref|XP_002863290.1| predicted protein	219	8.6e-132	460452160	GO:0019684 photosynthesis, light reaction	GO:0010287 plastoglobule | GO:0009941 chloroplast envelope | GO:0009538 photosystem I reaction center | GO:0016021 integral to membrane | GO:0009535 chloroplast thylakoid membrane	-	-	pfam02605 PsaL	GO & Domain
contig_394	853	gi|16945735|dbj|BAB72020.1| water-soluble chlorophyll protein	216	4.23e-107	378426291	-	-	GO:0004866 endopeptidase inhibitor activity	-	pfam00197 Kunitz_legume	GO & Domain
contig_395	1621	gi|15226341|ref|NP_178281.1| Ribophorin I	456	1.3e-280	954836339	GO:0018279 protein N-linked glycosylation via asparagine	GO:0009505 plant-type cell wall | GO:0005886 plasma membrane | GO:0005774 vacuolar membrane | GO:0016021 integral to membrane | GO:0008250 oligosaccharyltransferase complex	GO:0004579 dolichyl-diphosphooligosaccharide-protein glycotransferase activity	-	pfam04597 Ribophorin_I	GO & Domain
contig_396	3638	gi|61661521|gb|AAX51387.1| unknown protein Cr17	346	1.18e-224	768940755	-	-	-	-	pfam13839 PC-Esterase | pfam14416 PMR5N | pfam13966 zf-RVT | pfam08395 7tm_7	Domain only
contig_397	2019	gi|17366774|sp|Q9FXM5.2|G6PI_ARAGE RecName: Full=Glucose-6-phosphate isomerase, cytosolic; Short=GPI; AltName: Full=Phosphoglucose isomerase; Short=PGI; AltName: Full=Phosphohexose isomerase; Short=PHI	560	0	1240143711	GO:0006094 gluconeogenesis | GO:0006096 glycolysis | GO:0005982 starch metabolic process | GO:0005985 sucrose metabolic process | GO:0006098 pentose-phosphate shunt	GO:0005737 cytoplasm	GO:0004347 glucose-6-phosphate isomerase activity	5.3.1.9	pfam00342 PGI	GO & Enzyme & Domain
contig_398	3408	gi|297795893|ref|XP_002865831.1| heat shock protein 93-V	929	0	2009582028	GO:0006289 nucleotide-excision repair | GO:0009658 chloroplast organization | GO:0006508 proteolysis | GO:0045037 protein import into chloroplast stroma | GO:0010380 regulation of chlorophyll biosynthetic process | GO:0006510 ATP-dependent proteolysis	GO:0031897 Tic complex | GO:0005618 cell wall | GO:0005829 cytosol | GO:0009570 chloroplast stroma | GO:0009535 chloroplast thylakoid membrane | GO:0005739 mitochondrion	GO:0004176 ATP-dependent peptidase activity | GO:0003677 DNA binding | GO:0004518 nuclease activity | GO:0005524 ATP binding	-	pfam07724 AAA_2 | pfam10431 ClpB_D2-small | pfam00004 AAA | pfam07728 AAA_5 | pfam02861 Clp_N | pfam02151 UVR | pfam13401 AAA_22 | pfam13191 AAA_16 | pfam13177 DNA_pol3_delta2	GO & Domain
contig_399	1398	gi|226504520|ref|NP_001147224.1| chlorophyll a-b binding protein	253	7.43e-173	596864747	GO:0009765 photosynthesis, light harvesting | GO:0018298 protein-chromophore linkage	GO:0009523 photosystem II | GO:0016021 integral to membrane | GO:0009522 photosystem I | GO:0009535 chloroplast thylakoid membrane	GO:0046872 metal ion binding | GO:0016168 chlorophyll binding	-	pfam00504 Chloroa_b-bind	GO & Domain
contig_400	909	gi|297796903|ref|XP_002866336.1| oxidoreductase	278	1.79e-165	572346145	-	-	GO:0009815 1-aminocyclopropane-1-carboxylate oxidase activity | GO:0016757 transferase activity, transferring glycosyl groups | GO:0016706 oxidoreductase activity, acting on paired donors, with incorporation or reduction of molecular oxygen, 2-oxoglutarate as one donor, and incorporation of one atom each of oxygen into both donors	-	pfam14226 DIOX_N | pfam03171 2OG-FeII_Oxy	GO & Domain
contig_401	1788	gi|15241970|ref|NP_201085.1| 1-deoxy-D-xylulose 5-phosphate reductoisomerase	474	5.47e-308	1045778064	GO:0055114 oxidation-reduction process | GO:0019288 isopentenyl diphosphate biosynthetic process, mevalonate-independent pathway | GO:0016114 terpenoid biosynthetic process | GO:0046686 response to cadmium ion | GO:0006694 steroid biosynthetic process	GO:0009570 chloroplast stroma	GO:0046872 metal ion binding | GO:0030604 1-deoxy-D-xylulose-5-phosphate reductoisomerase activity | GO:0070402 NADPH binding | GO:0016853 isomerase activity	1.1.1.267	pfam02670 DXP_reductoisom | pfam13288 DXPR_C | pfam08436 DXP_redisom_C | pfam03447 NAD_binding_3	GO & Enzyme & Domain
contig_402	2585	gi|15226892|ref|NP_181051.1| Potassium transporter 11	786	0	1742552160	GO:0006813 potassium ion transport | GO:0009555 pollen development	GO:0005886 plasma membrane	GO:0015079 potassium ion transmembrane transporter activity	-	pfam02705 K_trans	GO & Domain
contig_403	667	gi|238480310|ref|NP_001154224.1| uncharacterized protein	89	5.97e-25	120758071	-	-	-	-	-	-
contig_404	880	gi|15219265|ref|NP_178022.1| NADH dehydrogenase	207	4.24e-138	481404420	GO:0006118 electron transport | GO:0006120 mitochondrial electron transport, NADH to ubiquinone | GO:0006744 ubiquinone biosynthetic process | GO:0006814 sodium ion transport | GO:0015992 proton transport	GO:0005747 mitochondrial respiratory chain complex I	GO:0046872 metal ion binding | GO:0009055 electron carrier activity | GO:0008137 NADH dehydrogenase (ubiquinone) activity | GO:0051539 4 iron, 4 sulfur cluster binding	1.6.5.3 | 1.6.99.3 | 1.6.99.5	pfam12838 Fer4_7 | pfam13187 Fer4_9 | pfam13484 Fer4_16 | pfam13237 Fer4_10 | pfam13183 Fer4_8 | pfam00037 Fer4 | pfam13534 Fer4_17 | pfam13459 Fer4_15 | pfam12837 Fer4_6 | pfam12797 Fer4_2 | pfam12800 Fer4_4	GO & Enzyme & Domain
contig_405	1703	gi|34597330|gb|AAQ77240.1| enolase	444	2.59e-296	1006994093	GO:0009651 response to salt stress | GO:0009416 response to light stimulus | GO:0009409 response to cold | GO:0009737 response to abscisic acid stimulus | GO:0006096 glycolysis | GO:0046686 response to cadmium ion | GO:0000162 tryptophan biosynthetic process | GO:0006094 gluconeogenesis | GO:0006571 tyrosine biosynthetic process | GO:0009094 L-phenylalanine biosynthetic process	GO:0009506 plasmodesma | GO:0000015 phosphopyruvate hydratase complex | GO:0005740 mitochondrial envelope | GO:0009507 chloroplast | GO:0005634 nucleus | GO:0005886 plasma membrane | GO:0048046 apoplast	GO:0005507 copper ion binding | GO:0003677 DNA binding | GO:0000287 magnesium ion binding | GO:0004634 phosphopyruvate hydratase activity	4.2.1.11	pfam00113 Enolase_C | pfam03952 Enolase_N	GO & Enzyme & Domain
contig_406	2918	gi|312282947|dbj|BAJ34339.1| unnamed protein product	536	0	1101947953	GO:0006355 regulation of transcription, DNA-dependent	GO:0005667 transcription factor complex	GO:0003700 sequence-specific DNA binding transcription factor activity | GO:0043565 sequence-specific DNA binding	-	pfam01852 START | pfam00046 Homeobox	GO & Domain
contig_407	2157	gi|312282093|dbj|BAJ33912.1| unnamed protein product	528	0	1077429350	GO:0006783 heme biosynthetic process | GO:0006979 response to oxidative stress | GO:0015995 chlorophyll biosynthetic process | GO:0009416 response to light stimulus | GO:0055114 oxidation-reduction process	GO:0009507 chloroplast	GO:0050661 NADP binding | GO:0005515 protein binding | GO:0008883 glutamyl-tRNA reductase activity	1.2.1.70	pfam05201 GlutR_N | pfam01488 Shikimate_DH | pfam00745 GlutR_dimer | pfam03807 F420_oxidored | pfam13460 NAD_binding_10 | pfam02254 TrkA_N | pfam01113 DapB_N	GO & Enzyme & Domain
contig_408	3431	gi|297843592|ref|XP_002889677.1| SIT4 phosphatase-associated family protein	790	0	1582512556	GO:0006355 regulation of transcription, DNA-dependent	GO:0005667 transcription factor complex	GO:0003700 sequence-specific DNA binding transcription factor activity | GO:0043565 sequence-specific DNA binding | GO:0008270 zinc ion binding	-	pfam04499 SAPS | pfam00320 GATA	GO & Domain
contig_409	3291	gi|1711296|emb|CAA70587.1| myrosinase binding protein	979	0	1871832062	-	GO:0009506 plasmodesma | GO:0005773 vacuole	-	-	pfam01419 Jacalin	GO & Domain
contig_410	1826	gi|116293735|gb|ABJ98059.1| FMO-like protein	460	2.75e-292	993620310	GO:0055114 oxidation-reduction process | GO:0033506 glucosinolate biosynthetic process from homomethionine | GO:0050832 defense response to fungus | GO:0006144 purine base metabolic process | GO:0006182 cGMP biosynthetic process | GO:0046039 GTP metabolic process	GO:0031227 intrinsic to endoplasmic reticulum membrane	GO:0080106 7-methylthiopropyl glucosinolate S-oxygenase activity | GO:0004383 guanylate cyclase activity | GO:0080104 5-methylthiopropyl glucosinolate S-oxygenase activity | GO:0080107 8-methylthiopropyl glucosinolate S-oxygenase activity | GO:0004499 flavin-containing monooxygenase activity | GO:0070026 nitric oxide binding | GO:0019825 oxygen binding | GO:0080102 3-methylthiopropyl glucosinolat…	-	pfam13738 Pyr_redox_3 | pfam07992 Pyr_redox_2 | pfam13434 K_oxygenase	GO & Domain
contig_411	1808	-	-	-	-	-	-	-	-	-	-
contig_412	2834	-	-	-	-	-	-	-	-	-	-
contig_413	2003	gi|15241324|ref|NP_196921.1| SWI/SNF complex component SNF12-like protein	533	0	1108189051	GO:0010224 response to UV-B | GO:0048364 root development | GO:0006281 DNA repair	GO:0009536 plastid	-	-	pfam02201 SWIB	GO & Domain
contig_414	631	gi|15232384|ref|NP_190966.1| bifunctional inhibitor/lipid-transfer protein/seed storage 2S albumin-like protein	114	1.77e-69	255833280	GO:0006869 lipid transport	GO:0016023 cytoplasmic membrane-bounded vesicle	GO:0008289 lipid binding	-	pfam14368 LTP_2 | pfam00234 Tryp_alpha_amyl	GO & Domain
contig_415	1149	gi|297812121|ref|XP_002873944.1| hypothetical protein ARALYDRAFT_488823	294	4.17e-160	554514434	GO:0000413 protein peptidyl-prolyl isomerization	GO:0005739 mitochondrion | GO:0009507 chloroplast	GO:0003755 peptidyl-prolyl cis-trans isomerase activity	5.2.1.8	pfam00639 Rotamase | pfam00581 Rhodanese | pfam13616 Rotamase_3	GO & Enzyme & Domain
contig_416	2152	gi|10177914|dbj|BAB11325.1| unnamed protein product	600	0	1205371875	GO:0016051 carbohydrate biosynthetic process | GO:0005982 starch metabolic process | GO:0005985 sucrose metabolic process | GO:0009117 nucleotide metabolic process	GO:0005739 mitochondrion	GO:0047262 polygalacturonate 4-alpha-galacturonosyltransferase activity	-	pfam01501 Glyco_transf_8	GO & Domain
contig_417	849	gi|297844834|ref|XP_002890298.1| hypothetical protein ARALYDRAFT_472098	175	7.39e-111	390908488	GO:0009773 photosynthetic electron transport in photosystem I	GO:0010598 NAD(P)H dehydrogenase complex (plastoquinone) | GO:0009535 chloroplast thylakoid membrane	-	-	-	GO only
contig_418	2484	gi|297816574|ref|XP_002876170.1| hypothetical protein ARALYDRAFT_906663	621	0	1429605637	GO:0006623 protein targeting to vacuole | GO:0006896 Golgi to vacuole transport | GO:0007165 signal transduction	GO:0005887 integral to plasma membrane | GO:0005773 vacuole | GO:0017119 Golgi transport complex | GO:0005802 trans-Golgi network | GO:0009536 plastid	GO:0009940 amino-terminal vacuolar sorting propeptide binding | GO:0004872 receptor activity | GO:0005515 protein binding | GO:0005509 calcium ion binding	-	pfam00131 Metallothio | pfam07645 EGF_CA | pfam02225 PA	GO & Domain
contig_419	1116	gi|22331822|ref|NP_191190.2| alpha-galactosidase	311	7.84e-211	723024100	GO:0046477 glycosylceramide catabolic process | GO:0009311 oligosaccharide metabolic process | GO:0016139 glycoside catabolic process	GO:0009505 plant-type cell wall | GO:0005773 vacuole | GO:0016023 cytoplasmic membrane-bounded vesicle	GO:0052692 raffinose alpha-galactosidase activity | GO:0043169 cation binding	3.2.1.22	pfam02065 Melibiase	GO & Enzyme & Domain
contig_420	571	gi|22331822|ref|NP_191190.2| alpha-galactosidase	140	1e-79	287484566	GO:0046477 glycosylceramide catabolic process | GO:0009311 oligosaccharide metabolic process | GO:0016139 glycoside catabolic process	GO:0009505 plant-type cell wall | GO:0005773 vacuole | GO:0016023 cytoplasmic membrane-bounded vesicle	GO:0052692 raffinose alpha-galactosidase activity | GO:0043169 cation binding	-	-	GO only
contig_421	884	gi|224103313|ref|XP_002313006.1| predicted protein	166	2.1e-102	362823544	GO:0015986 ATP synthesis coupled proton transport | GO:0015991 ATP hydrolysis coupled proton transport	GO:0016021 integral to membrane | GO:0033179 proton-transporting V-type ATPase, V0 domain | GO:0005774 vacuolar membrane | GO:0005886 plasma membrane	GO:0015078 hydrogen ion transmembrane transporter activity | GO:0016887 ATPase activity	-	pfam00137 ATP-synt_C	GO & Domain
contig_422	1392	gi|18398324|ref|NP_566340.1| proline-rich uncharacterized protein	434	1.5e-208	715445623	-	GO:0009506 plasmodesma	-	-	-	GO only
contig_423	1734	gi|297822109|ref|XP_002878937.1| CYP711A1	522	0	1080549900	GO:0010223 secondary shoot formation | GO:0055114 oxidation-reduction process | GO:0009926 auxin polar transport | GO:0016117 carotenoid biosynthetic process | GO:0009963 positive regulation of flavonoid biosynthetic process | GO:0009934 regulation of meristem structural organization | GO:0006118 electron transport	GO:0016023 cytoplasmic membrane-bounded vesicle | GO:0016020 membrane	GO:0070330 aromatase activity | GO:0009055 electron carrier activity | GO:0019825 oxygen binding | GO:0020037 heme binding	-	pfam00067 p450	GO & Domain
contig_424	922	gi|15232448|ref|NP_190989.1| 50S ribosomal protein L17	209	7.94e-127	443957828	GO:0006412 translation | GO:0042254 ribosome biogenesis	GO:0005840 ribosome | GO:0009941 chloroplast envelope | GO:0009570 chloroplast stroma	GO:0003735 structural constituent of ribosome | GO:0019843 rRNA binding	-	pfam01196 Ribosomal_L17	GO & Domain
contig_425	747	gi|18266043|gb|AAL67434.1|AF458408_1 glycine-rich protein	124	1.42e-75	274110783	GO:0009737 response to abscisic acid stimulus | GO:0009269 response to desiccation | GO:0009751 response to salicylic acid stimulus | GO:0009723 response to ethylene stimulus	GO:0016021 integral to membrane	GO:0005515 protein binding	-	-	GO only
contig_426	1267	gi|297819886|ref|XP_002877826.1| ATG4/CHLG/G4	305	1.54e-206	708758732	GO:0030494 bacteriochlorophyll biosynthetic process	GO:0031969 chloroplast membrane | GO:0016021 integral to membrane | GO:0009535 chloroplast thylakoid membrane	GO:0046408 chlorophyll synthetase activity	2.5.1.62	pfam01040 UbiA	GO & Enzyme & Domain
contig_427	526	gi|33410861|gb|AAO48424.1| cold-regulated protein Cor25	125	1.82e-62	234435227	GO:0009414 response to water deprivation | GO:0009737 response to abscisic acid stimulus | GO:0009631 cold acclimation | GO:0010029 regulation of seed germination	GO:0009506 plasmodesma | GO:0016020 membrane | GO:0005634 nucleus | GO:0005829 cytosol	GO:0003779 actin binding	-	-	GO only
contig_428	2014	gi|297830190|ref|XP_002882977.1| zinc finger family protein	489	2.69e-283	963752195	GO:0030433 ER-associated protein catabolic process	GO:0016023 cytoplasmic membrane-bounded vesicle | GO:0005886 plasma membrane	GO:0008270 zinc ion binding	-	pfam13639 zf-RING_2 | pfam12678 zf-rbx1 | pfam13923 zf-C3HC4_2 | pfam00097 zf-C3HC4 | pfam13445 zf-RING_LisH | pfam02361 CbiQ | pfam12906 RINGv | pfam13920 zf-C3HC4_3	GO & Domain
contig_429	580	gi|312281845|dbj|BAJ33788.1| unnamed protein product	169	1.23e-107	380209462	GO:0009626 plant-type hypersensitive response | GO:0019464 glycine decarboxylation via glycine cleavage system | GO:0009409 response to cold | GO:0032259 methylation | GO:0006563 L-serine metabolic process | GO:0009853 photorespiration | GO:0046686 response to cadmium ion	GO:0005747 mitochondrial respiratory chain complex I | GO:0009534 chloroplast thylakoid | GO:0009570 chloroplast stroma | GO:0005759 mitochondrial matrix | GO:0022626 cytosolic ribosome | GO:0005634 nucleus | GO:0005886 plasma membrane | GO:0010319 stromule | GO:0048046 apoplast	GO:0008266 poly(U) RNA binding | GO:0008270 zinc ion binding | GO:0050897 cobalt ion binding | GO:0005515 protein binding | GO:0004372 glycine hydroxymethyltransferase activity | GO:0030170 pyridoxal phosphate binding | GO:0008168 methyltransferase activity	-	-	GO only
contig_430	945	gi|297807947|ref|XP_002871857.1| hypothetical protein ARALYDRAFT_488790	277	4.79e-161	557634983	-	GO:0016023 cytoplasmic membrane-bounded vesicle | GO:0016020 membrane	-	-	pfam09335 SNARE_assoc	GO & Domain
contig_431	3715	gi|297822909|ref|XP_002879337.1| hypothetical protein ARALYDRAFT_482091	1036	0	2162934740	GO:0008283 cell proliferation | GO:0000059 protein import into nucleus, docking	GO:0005829 cytosol | GO:0005643 nuclear pore	GO:0005488 binding | GO:0008262 importin-alpha export receptor activity	-	pfam03810 IBN_N | pfam08506 Cse1 | pfam08389 Xpo1	GO & Domain
contig_432	1858	gi|30688330|ref|NP_564192.2| glutamate:glyoxylate aminotransferase	307	3.49e-203	697613912	GO:0006979 response to oxidative stress | GO:0042218 1-aminocyclopropane-1-carboxylate biosynthetic process | GO:0006751 glutathione catabolic process | GO:0009853 photorespiration | GO:0006522 alanine metabolic process | GO:0006531 aspartate metabolic process | GO:0006544 glycine metabolic process | GO:0006563 L-serine metabolic process | GO:0006566 threonine metabolic process | GO:0006691 leuko…	GO:0005829 cytosol | GO:0005777 peroxisome | GO:0009506 plasmodesma | GO:0009505 plant-type cell wall | GO:0009570 chloroplast stroma | GO:0005773 vacuole | GO:0016020 membrane | GO:0048046 apoplast	GO:0008453 alanine-glyoxylate transaminase activity | GO:0003840 gamma-glutamyltransferase activity | GO:0016847 1-aminocyclopropane-1-carboxylate synthase activity | GO:0004021 L-alanine:2-oxoglutarate aminotransferase activity | GO:0016756 glutathione gamma-glutamylcysteinyltransferase activity | GO:0030170 pyridoxal phosphate binding | GO:0047958 glycine:2-oxoglutarate aminotransferase activity	-	pfam00155 Aminotran_1_2	GO & Domain
contig_433	1953	gi|30696138|ref|NP_851174.1| arginine/serine-rich-splicing factor RSP41	313	1.17e-162	562984497	GO:0000398 nuclear mRNA splicing, via spliceosome	GO:0005681 spliceosomal complex | GO:0016607 nuclear speck	GO:0003723 RNA binding | GO:0000166 nucleotide binding	-	pfam00076 RRM_1 | pfam14259 RRM_6 | pfam13893 RRM_5 | pfam12871 PRP38_assoc	GO & Domain
contig_434	2086	gi|15222601|ref|NP_173920.1| serine/threonine-protein phosphatase 2A regulatory subunit A alpha isoform	588	0	1268674448	GO:0009789 positive regulation of abscisic acid mediated signaling pathway | GO:0042325 regulation of phosphorylation | GO:0009926 auxin polar transport | GO:0010119 regulation of stomatal movement | GO:0009723 response to ethylene stimulus | GO:0046686 response to cadmium ion	GO:0005829 cytosol | GO:0005618 cell wall | GO:0000159 protein phosphatase type 2A complex | GO:0005634 nucleus | GO:0005886 plasma membrane	GO:0008601 protein phosphatase type 2A regulator activity | GO:0005488 binding	-	pfam13646 HEAT_2 | pfam02985 HEAT | pfam13513 HEAT_EZ	GO & Domain
contig_435	1260	gi|15237311|ref|NP_197130.1| HIV Tat-specific factor 1	352	1.87e-214	735060505	GO:0000184 nuclear-transcribed mRNA catabolic process, nonsense-mediated decay | GO:0009910 negative regulation of flower development	GO:0005634 nucleus | GO:0005829 cytosol	GO:0003729 mRNA binding | GO:0000166 nucleotide binding	-	pfam00076 RRM_1 | pfam14259 RRM_6 | pfam13893 RRM_5	GO & Domain
contig_436	2003	gi|30685472|ref|NP_180845.2| beta glucosidase 33	583	0	1115767528	GO:0051707 response to other organism | GO:0005975 carbohydrate metabolic process | GO:0007568 aging	-	GO:0004553 hydrolase activity, hydrolyzing O-glycosyl compounds | GO:0043169 cation binding	3.2.1.21	pfam00232 Glyco_hydro_1	GO & Enzyme & Domain
contig_437	2004	gi|297799902|ref|XP_002867835.1| hypothetical protein ARALYDRAFT_914502	575	0	1162575769	GO:0006457 protein folding | GO:0009408 response to heat	GO:0005634 nucleus | GO:0009536 plastid	GO:0046872 metal ion binding | GO:0031072 heat shock protein binding | GO:0005524 ATP binding | GO:0051082 unfolded protein binding	-	pfam04037 DUF382 | pfam04046 PSP | pfam07133 Merozoite_SPAM	GO & Domain
contig_438	731	gi|89257502|gb|ABD64992.1| hydrolase, NUDIX family protein	183	9.86e-102	360594580	GO:0006979 response to oxidative stress | GO:0006769 nicotinamide metabolic process | GO:0046497 nicotinate nucleotide metabolic process | GO:0006144 purine base metabolic process	GO:0005829 cytosol	GO:0051287 NAD binding | GO:0000210 NAD+ diphosphatase activity | GO:0047631 ADP-ribose diphosphatase activity	-	pfam00293 NUDIX	GO & Domain
contig_439	1543	gi|34100944|gb|AAQ57584.1| BURP domain-containing protein	387	6.39e-256	872810470	GO:0009269 response to desiccation | GO:0009737 response to abscisic acid stimulus | GO:0009651 response to salt stress	-	GO:0045735 nutrient reservoir activity	-	pfam03181 BURP	GO & Domain
contig_440	1220	gi|297819704|ref|XP_002877735.1| hypothetical protein ARALYDRAFT_485377	332	1.37e-214	735506298	GO:0007568 aging | GO:0051555 flavonol biosynthetic process | GO:0009267 cellular response to starvation | GO:0055114 oxidation-reduction process	-	GO:0045431 flavonol synthase activity | GO:0005506 iron ion binding | GO:0016702 oxidoreductase activity, acting on single donors with incorporation of molecular oxygen, incorporation of two atoms of oxygen	-	pfam14226 DIOX_N | pfam03171 2OG-FeII_Oxy	GO & Domain
contig_441	562	gi|18396209|ref|NP_564271.1| StaR-like protein domain-containing protein	87	1.05e-38	163554177	-	-	GO:0005488 binding	-	-	GO only
contig_442	1241	gi|15241472|ref|NP_199247.1| tubulin beta-4 chain	388	1.17e-266	908473891	GO:0051258 protein polymerization | GO:0006184 GTP catabolic process | GO:0007018 microtubule-based movement | GO:0046686 response to cadmium ion	GO:0005829 cytosol | GO:0005618 cell wall | GO:0005874 microtubule | GO:0045298 tubulin complex | GO:0009506 plasmodesma | GO:0005774 vacuolar membrane | GO:0009570 chloroplast stroma | GO:0005886 plasma membrane	GO:0003924 GTPase activity | GO:0005200 structural constituent of cytoskeleton | GO:0005525 GTP binding	-	pfam00091 Tubulin | pfam03953 Tubulin_C | pfam10644 Misat_Myo_SegII	GO & Domain
contig_443	1163	gi|297810345|ref|XP_002873056.1| HSC70-1	387	1.71e-251	858099309	GO:0009615 response to virus | GO:0055114 oxidation-reduction process | GO:0006457 protein folding | GO:0042742 defense response to bacterium | GO:0009409 response to cold | GO:0010187 negative regulation of seed germination | GO:0009408 response to heat | GO:0016567 protein ubiquitination | GO:0046686 response to cadmium ion | GO:0050832 defense response to fungus | GO:0009644 response to high l…	GO:0005618 cell wall | GO:0005739 mitochondrion | GO:0005730 nucleolus | GO:0009506 plasmodesma | GO:0005774 vacuolar membrane | GO:0009507 chloroplast | GO:0022626 cytosolic ribosome | GO:0005886 plasma membrane | GO:0048046 apoplast	GO:0031625 ubiquitin protein ligase binding | GO:0002020 protease binding | GO:0005524 ATP binding | GO:0032440 2-alkenal reductase [NAD(P)] activity	-	pfam00012 HSP70	GO & Domain
contig_444	1736	gi|15236385|ref|NP_193139.1| putative selenium-binding protein	487	0	1100164782	GO:0046686 response to cadmium ion | GO:0010197 polar nucleus fusion | GO:0071291 cellular response to selenium ion | GO:0042542 response to hydrogen peroxide | GO:0000103 sulfate assimilation	GO:0009506 plasmodesma | GO:0005829 cytosol	GO:0008430 selenium binding | GO:0008270 zinc ion binding	-	pfam05694 SBP56 | pfam08450 SGL	GO & Domain
contig_445	687	gi|238625797|gb|ACR48179.1| MYB domain protein 28-2	107	1.37e-72	265194928	GO:0009753 response to jasmonic acid stimulus | GO:0009739 response to gibberellin stimulus | GO:0006355 regulation of transcription, DNA-dependent | GO:0009611 response to wounding | GO:0010438 cellular response to sulfur starvation | GO:0009751 response to salicylic acid stimulus | GO:0009733 response to auxin stimulus | GO:0010439 regulation of glucosinolate biosynthetic process | GO:0050832 d…	GO:0005667 transcription factor complex	GO:0003677 DNA binding | GO:0003700 sequence-specific DNA binding transcription factor activity	-	pfam00249 Myb_DNA-binding | pfam13921 Myb_DNA-bind_6	GO & Domain
contig_446	1727	gi|15222398|ref|NP_172223.1| protein phosphatase 2C 3	430	4.28e-231	790338808	GO:0010150 leaf senescence | GO:0009414 response to water deprivation | GO:0010118 stomatal movement | GO:0009737 response to abscisic acid stimulus | GO:0006470 protein dephosphorylation	GO:0008287 protein serine/threonine phosphatase complex | GO:0033106 cis-Golgi network membrane	GO:0004722 protein serine/threonine phosphatase activity	-	pfam00481 PP2C | pfam13672 PP2C_2	GO & Domain
contig_447	1909	gi|145338044|ref|NP_186956.2| P-loop containing nucleoside triphosphate hydrolase-like protein	613	0	1264662313	-	GO:0000502 proteasome complex	GO:0008568 microtubule-severing ATPase activity | GO:0005524 ATP binding	-	pfam12037 DUF3523 | pfam00004 AAA | pfam13868 Trichoplein | pfam03938 OmpH | pfam13904 DUF4207 | pfam05914 RIB43A | pfam13863 DUF4200 | pfam05672 MAP7 | pfam00769 ERM | pfam02841 GBP_C | pfam05300 DUF737 | pfam04012 PspA_IM30 | pfam13401 AAA_22 | pfam09486 HrpB7 | pfam07926 TPR_MLP1_2 | pfam00430 ATP-synt_B | pfam09756 DDRGK | pfam11180 DUF2968 | pfam05279 Asp-B-Hydro_N | pfam12203 HDAC4_Gln | pf…	GO & Domain
contig_448	3701	gi|297850174|ref|XP_002892968.1| hypothetical protein ARALYDRAFT_889192	765	0	1346688182	GO:0006833 water transport | GO:0055085 transmembrane transport | GO:0007165 signal transduction	GO:0005773 vacuole | GO:0016021 integral to membrane	GO:0035091 phosphatidylinositol binding | GO:0015250 water channel activity	-	pfam00230 MIP | pfam10296 DUF2404	GO & Domain
contig_449	1151	gi|18421420|ref|NP_568525.1| protein OS-9	257	1.06e-148	516622049	-	-	-	-	pfam07915 PRKCSH | pfam13015 PRKCSH_1	Domain only
contig_450	3571	gi|15234819|ref|NP_193348.1| arabinose kinase	964	0	2153573091	GO:0019566 arabinose metabolic process | GO:0016310 phosphorylation | GO:0006396 RNA processing | GO:0009117 nucleotide metabolic process | GO:0006012 galactose metabolic process	GO:0009506 plasmodesma | GO:0005829 cytosol	GO:0009702 L-arabinokinase activity | GO:0005524 ATP binding | GO:0004335 galactokinase activity	2.7.1.46	pfam13528 Glyco_trans_1_3 | pfam13579 Glyco_trans_4_4 | pfam10509 GalKase_gal_bdg | pfam00288 GHMP_kinases_N	GO & Enzyme & Domain
contig_451	1118	gi|18399737|ref|NP_566436.1| uncharacterized protein	249	3.15e-158	548273335	-	-	-	-	pfam03556 Cullin_binding	Domain only
contig_452	3758	gi|297829870|ref|XP_002882817.1| WD-40 repeat family protein	447	3.52e-296	1006548300	-	GO:0080008 CUL4 RING ubiquitin ligase complex | GO:0005834 heterotrimeric G-protein complex	-	-	pfam00400 WD40	GO & Domain
contig_453	1607	gi|297803326|ref|XP_002869547.1| hypothetical protein ARALYDRAFT_913758	251	2.51e-163	565213460	GO:0008333 endosome to lysosome transport | GO:0042147 retrograde transport, endosome to Golgi | GO:0006886 intracellular protein transport	GO:0005792 microsome | GO:0030904 retromer complex | GO:0005771 multivesicular body	-	-	pfam03643 Vps26 | pfam00581 Rhodanese	GO & Domain
contig_454	693	gi|297812251|ref|XP_002874009.1| hypothetical protein ARALYDRAFT_910107	127	1.78e-66	247363217	GO:0009737 response to abscisic acid stimulus | GO:0015680 intracellular copper ion transport | GO:0015678 high-affinity copper ion transport	GO:0005770 late endosome | GO:0009506 plasmodesma | GO:0005774 vacuolar membrane | GO:0016021 integral to membrane	GO:0015089 high affinity copper ion transmembrane transporter activity	-	pfam04145 Ctr | pfam04892 VanZ	GO & Domain
contig_455	2678	gi|15221990|ref|NP_175906.1| NAD synthetase	724	0	1603464816	GO:0009435 NAD biosynthetic process | GO:0046497 nicotinate nucleotide metabolic process	GO:0005829 cytosol	GO:0016810 hydrolase activity, acting on carbon-nitrogen (but not peptide) bonds | GO:0005524 ATP binding | GO:0003952 NAD+ synthase (glutamine-hydrolyzing) activity	6.3.5.1	pfam02540 NAD_synthase | pfam00795 CN_hydrolase	GO & Enzyme & Domain
contig_456	1375	gi|159902031|gb|ABX10751.1| XAP5 family protein	335	1.25e-220	755566972	-	GO:0005634 nucleus	-	-	pfam04921 XAP5	GO & Domain
contig_457	4590	gi|15240675|ref|NP_196867.1| magnesium chelatase subunit H	1381	0	3036242771	GO:0015995 chlorophyll biosynthetic process	GO:0010007 magnesium chelatase complex | GO:0009706 chloroplast inner membrane | GO:0005739 mitochondrion	GO:0051116 cobaltochelatase activity | GO:0016851 magnesium chelatase activity | GO:0000166 nucleotide binding	-	pfam02514 CobN-Mg_chel | pfam11965 DUF3479	GO & Domain
contig_458	3052	gi|297826041|ref|XP_002880903.1| hypothetical protein ARALYDRAFT_901626	936	0	1481317598	GO:0006468 protein phosphorylation | GO:0009626 plant-type hypersensitive response | GO:0010359 regulation of anion channel activity | GO:0007169 transmembrane receptor protein tyrosine kinase signaling pathway | GO:0010204 defense response signaling pathway, resistance gene-independent | GO:0002764 immune response-regulating signaling pathway | GO:0016045 detection of bacterium | GO:0009069 seri…	GO:0016021 integral to membrane | GO:0009507 chloroplast | GO:0005886 plasma membrane	GO:0004674 protein serine/threonine kinase activity | GO:0019199 transmembrane receptor protein kinase activity | GO:0005524 ATP binding | GO:0005515 protein binding	-	pfam00069 Pkinase | pfam07714 Pkinase_Tyr | pfam13855 LRR_8 | pfam12799 LRR_4	GO & Domain
contig_459	1493	gi|2582643|emb|CAA05351.1| RSZp21 protein	183	8.5e-112	394029038	GO:0000398 nuclear mRNA splicing, via spliceosome	GO:0005730 nucleolus | GO:0016607 nuclear speck | GO:0005829 cytosol	GO:0003676 nucleic acid binding | GO:0005515 protein binding | GO:0008270 zinc ion binding | GO:0000166 nucleotide binding	-	pfam00076 RRM_1 | pfam14259 RRM_6 | pfam13893 RRM_5 | pfam00098 zf-CCHC	GO & Domain
contig_460	701	gi|297843006|ref|XP_002889384.1| hypothetical protein ARALYDRAFT_311324	113	5.2e-66	246025839	GO:0006414 translational elongation | GO:0042254 ribosome biogenesis	GO:0022626 cytosolic ribosome | GO:0005886 plasma membrane | GO:0005634 nucleus	GO:0003735 structural constituent of ribosome | GO:0005515 protein binding	-	pfam00428 Ribosomal_60s	GO & Domain
contig_461	2878	gi|297812049|ref|XP_002873908.1| pale-green and chlorophyll B reduced 2	410	8.01e-220	752892216	-	-	GO:0008270 zinc ion binding	-	pfam05495 zf-CHY | pfam13460 NAD_binding_10 | pfam05368 NmrA | pfam13639 zf-RING_2 | pfam13923 zf-C3HC4_2 | pfam01370 Epimerase | pfam00097 zf-C3HC4 | pfam13920 zf-C3HC4_3 | pfam13445 zf-RING_LisH	GO & Domain
contig_462	2033	gi|297813373|ref|XP_002874570.1| hypothetical protein ARALYDRAFT_489803	549	0	1243264260	GO:0005987 sucrose catabolic process | GO:0048364 root development | GO:0005982 starch metabolic process	GO:0005829 cytosol | GO:0017177 glucosidase II complex	GO:0004575 sucrose alpha-glucosidase activity | GO:0033926 glycopeptide alpha-N-acetylgalactosaminidase activity	-	pfam12899 Glyco_hydro_100	GO & Domain
contig_463	1779	gi|49359169|gb|AAT65501.1| photosystem II protein	334	6.24e-216	739964225	GO:0016117 carotenoid biosynthetic process | GO:0035304 regulation of protein dephosphorylation | GO:0010207 photosystem II assembly | GO:0042742 defense response to bacterium | GO:0009965 leaf morphogenesis | GO:0042549 photosystem II stabilization | GO:0009658 chloroplast organization | GO:0010239 chloroplast mRNA processing | GO:0010205 photoinhibition	GO:0048046 apoplast | GO:0030095 chloroplast photosystem II | GO:0009509 chromoplast | GO:0009501 amyloplast | GO:0009654 oxygen evolving complex | GO:0009537 proplastid | GO:0019898 extrinsic to membrane | GO:0009513 etioplast | GO:0009543 chloroplast thylakoid lumen | GO:0010287 plastoglobule	GO:0005515 protein binding | GO:0005509 calcium ion binding | GO:0010242 oxygen evolving activity | GO:0008266 poly(U) RNA binding	-	pfam01716 MSP	GO & Domain
contig_464	1265	gi|681902|dbj|BAA06518.1| RNA-binding protein cp29	308	2.38e-156	542032236	GO:0009409 response to cold | GO:0045087 innate immune response | GO:0009737 response to abscisic acid stimulus | GO:0006397 mRNA processing	GO:0009941 chloroplast envelope | GO:0009535 chloroplast thylakoid membrane | GO:0009570 chloroplast stroma | GO:0030529 ribonucleoprotein complex | GO:0010319 stromule	GO:0008266 poly(U) RNA binding | GO:0000166 nucleotide binding	-	pfam00076 RRM_1 | pfam14259 RRM_6 | pfam13893 RRM_5	GO & Domain
contig_465	1606	gi|15217440|ref|NP_177890.1| putative aminotransferase	433	8.52e-247	842496562	GO:0042218 1-aminocyclopropane-1-carboxylate biosynthetic process | GO:0000162 tryptophan biosynthetic process | GO:0006107 oxaloacetate metabolic process | GO:0006522 alanine metabolic process | GO:0006525 arginine metabolic process | GO:0006531 aspartate metabolic process | GO:0006534 cysteine metabolic process | GO:0006536 glutamate metabolic process | GO:0006560 proline metabolic process | GO…	GO:0009536 plastid	GO:0030170 pyridoxal phosphate binding | GO:0004069 L-aspartate:2-oxoglutarate aminotransferase activity | GO:0080130 L-phenylalanine:2-oxoglutarate aminotransferase activity | GO:0016847 1-aminocyclopropane-1-carboxylate synthase activity	-	pfam00155 Aminotran_1_2	GO & Domain
contig_466	1801	gi|15240038|ref|NP_196820.1| serine/threonine-protein kinase PBS1	450	3.63e-294	999861409	GO:0046777 protein autophosphorylation | GO:0009816 defense response to bacterium, incompatible interaction | GO:0007165 signal transduction | GO:0009069 serine family amino acid metabolic process	GO:0005792 microsome	GO:0004872 receptor activity | GO:0004715 non-membrane spanning protein tyrosine kinase activity | GO:0005515 protein binding | GO:0005524 ATP binding | GO:0004674 protein serine/threonine kinase activity	2.7.11.1	pfam07714 Pkinase_Tyr | pfam00069 Pkinase	GO & Enzyme & Domain
contig_467	4390	gi|189908862|gb|ACE60552.1| dicer-like protein 2	1386	0	2855696700	GO:0090305 nucleic acid phosphodiester bond hydrolysis | GO:0010216 maintenance of DNA methylation | GO:0035196 production of miRNAs involved in gene silencing by miRNA | GO:0010267 production of ta-siRNAs involved in RNA interference | GO:0051607 defense response to virus | GO:0051252 regulation of RNA metabolic process	GO:0005622 intracellular	GO:0004525 ribonuclease III activity | GO:0008026 ATP-dependent helicase activity | GO:0003677 DNA binding | GO:0003725 double-stranded RNA binding | GO:0005524 ATP binding | GO:0005515 protein binding	3.6.4.13 | 3.1.26.3	pfam03368 dsRNA_bind | pfam00636 Ribonuclease_3 | pfam00270 DEAD | pfam00271 Helicase_C | pfam02170 PAZ | pfam04851 ResIII | pfam00176 SNF2_N | pfam00035 dsrm	GO & Enzyme & Domain
contig_468	1333	gi|30688146|ref|NP_189236.3| putative plastid-lipid-associated protein 4	242	1.87e-141	492549239	-	GO:0009507 chloroplast	GO:0005198 structural molecule activity	-	pfam04755 PAP_fibrillin	GO & Domain
contig_469	941	gi|60686421|gb|AAX35339.1| oxalic acid oxidase	207	7.11e-124	434150387	GO:0055114 oxidation-reduction process | GO:0006005 L-fucose biosynthetic process | GO:0019853 L-ascorbic acid biosynthetic process | GO:0009734 auxin mediated signaling pathway | GO:0046487 glyoxylate metabolic process | GO:0006801 superoxide metabolic process | GO:0006000 fructose metabolic process | GO:0006013 mannose metabolic process	GO:0005618 cell wall | GO:0031012 extracellular matrix | GO:0048046 apoplast	GO:0045735 nutrient reservoir activity | GO:0030145 manganese ion binding | GO:0050162 oxalate oxidase activity | GO:0004784 superoxide dismutase activity | GO:0050577 GDP-L-fucose synthase activity | GO:0004872 receptor activity	-	pfam00190 Cupin_1 | pfam07883 Cupin_2	GO & Domain
contig_470	1259	gi|297817002|ref|XP_002876384.1| VQ motif-containing protein	228	6.43e-110	387787939	GO:0009414 response to water deprivation | GO:0010337 regulation of salicylic acid metabolic process | GO:0009651 response to salt stress	GO:0005634 nucleus	GO:0005516 calmodulin binding	-	pfam05678 VQ	GO & Domain
contig_471	1399	gi|79425151|ref|NP_189563.2| uncharacterized protein	388	9.97e-226	772507097	-	GO:0009536 plastid	GO:0003677 DNA binding	-	pfam12204 DUF3598	GO & Domain
contig_472	1823	-	-	-	-	-	-	-	-	-	-
contig_473	863	gi|297791713|ref|XP_002863741.1| hypothetical protein ARALYDRAFT_917455	64	1.23e-12	81528308	-	-	-	-	pfam13966 zf-RVT	Domain only
contig_474	1024	gi|297809367|ref|XP_002872567.1| hypothetical protein ARALYDRAFT_352204	107	9.13e-11	75733002	-	-	-	-	pfam00076 RRM_1	Domain only
contig_475	2770	gi|18417320|ref|NP_567820.1| elongation factor Ts family protein	820	0	1559777125	GO:0046686 response to cadmium ion | GO:0009793 embryo development ending in seed dormancy | GO:0009847 spore germination | GO:0006448 regulation of translational elongation	GO:0009941 chloroplast envelope | GO:0009570 chloroplast stroma | GO:0005840 ribosome	GO:0003746 translation elongation factor activity | GO:0008061 chitin binding	-	pfam00889 EF_TS | pfam00575 S1 | pfam00627 UBA	GO & Domain
contig_476	2698	gi|297812283|ref|XP_002874025.1| glycosyl hydrolase family 3 protein	624	0	1352483488	GO:0005975 carbohydrate metabolic process	GO:0009536 plastid	GO:0008422 beta-glucosidase activity	-	pfam00933 Glyco_hydro_3 | pfam01915 Glyco_hydro_3_C | pfam11347 DUF3148	GO & Domain
contig_477	2420	gi|186511969|ref|NP_001119002.1| pentatricopeptide repeat-containing protein	650	0	1145189851	-	-	-	-	pfam13041 PPR_2	Domain only
contig_478	1042	gi|18399794|ref|NP_566439.1| Lojap-related protein	236	1.95e-128	449307341	-	GO:0009507 chloroplast	-	-	pfam02410 Oligomerisation	GO & Domain
contig_479	919	gi|15225602|ref|NP_181526.1| solute carrier family 25 member 17	305	3.09e-180	621383349	GO:0044375 regulation of peroxisome size | GO:0006810 transport	GO:0005743 mitochondrial inner membrane | GO:0005778 peroxisomal membrane | GO:0005774 vacuolar membrane | GO:0016021 integral to membrane | GO:0009536 plastid	GO:0005488 binding	-	pfam00153 Mito_carr	GO & Domain
contig_480	2251	gi|30688383|ref|NP_850633.1| inorganic phosphate transporter 2-1	584	0	1200022362	GO:0006817 phosphate ion transport	GO:0009941 chloroplast envelope | GO:0016020 membrane	GO:0005315 inorganic phosphate transmembrane transporter activity | GO:0009673 low affinity phosphate transmembrane transporter activity	-	pfam01384 PHO4 | pfam07331 TctB	GO & Domain
contig_481	525	gi|297814464|ref|XP_002875115.1| hypothetical protein ARALYDRAFT_484136	77	1.91e-44	180940095	GO:0050832 defense response to fungus | GO:0031640 killing of cells of other organism	GO:0005576 extracellular region | GO:0009506 plasmodesma | GO:0009505 plant-type cell wall | GO:0005886 plasma membrane	GO:0030414 peptidase inhibitor activity	-	pfam00304 Gamma-thionin	GO & Domain
contig_482	1387	gi|89257694|gb|ABD65181.1| casein kinase II beta chain, putative	283	2.77e-177	611575908	GO:0071900 regulation of protein serine/threonine kinase activity	GO:0005956 protein kinase CK2 complex	GO:0019887 protein kinase regulator activity | GO:0005515 protein binding	-	pfam01214 CK_II_beta	GO & Domain
contig_483	4273	gi|238479693|ref|NP_001154597.1| armadillo/beta-catenin-like repeat-containing protein	871	0	1729624169	GO:0006886 intracellular protein transport	GO:0005829 cytosol	GO:0005488 binding | GO:0008565 protein transporter activity	-	pfam00504 Chloroa_b-bind | pfam03810 IBN_N | pfam13513 HEAT_EZ	GO & Domain
contig_484	1074	gi|297811197|ref|XP_002873482.1| predicted protein	263	4.98e-148	514393085	GO:0009607 response to biotic stimulus | GO:0000162 tryptophan biosynthetic process | GO:0006571 tyrosine biosynthetic process | GO:0009094 L-phenylalanine biosynthetic process	GO:0005829 cytosol | GO:0009536 plastid	GO:0004106 chorismate mutase activity	5.4.99.5	pfam01817 CM_2	GO & Enzyme & Domain
contig_485	1644	gi|297814758|ref|XP_002875262.1| hypothetical protein ARALYDRAFT_484318	389	1.42e-243	831797535	GO:0008654 phospholipid biosynthetic process	GO:0016020 membrane | GO:0005739 mitochondrion	GO:0030572 phosphatidyltransferase activity	-	pfam01066 CDP-OH_P_transf | pfam01040 UbiA | pfam01757 Acyl_transf_3	GO & Domain
contig_486	3378	gi|30690461|ref|NP_195299.2| ATP-dependent DNA helicase Q-like 3	654	0	1288289329	GO:0006260 DNA replication | GO:0032508 DNA duplex unwinding | GO:0006310 DNA recombination | GO:0043151 DNA synthesis involved in double-strand break repair via single-strand annealing	GO:0005657 replication fork | GO:0009379 Holliday junction helicase complex	GO:0043140 ATP-dependent 3'-5' DNA helicase activity | GO:0005524 ATP binding | GO:0000739 DNA strand annealing activity | GO:0009378 four-way junction helicase activity	3.6.4.12	pfam13716 CRAL_TRIO_2 | pfam00270 DEAD | pfam00271 Helicase_C	GO & Enzyme & Domain
contig_487	951	gi|297809773|ref|XP_002872770.1| hypothetical protein ARALYDRAFT_490216	180	2.37e-94	336075978	GO:0006979 response to oxidative stress | GO:0006662 glycerol ether metabolic process | GO:0006810 transport | GO:0022900 electron transport chain | GO:0009409 response to cold | GO:0045454 cell redox homeostasis | GO:0043086 negative regulation of catalytic activity | GO:0043085 positive regulation of catalytic activity | GO:0006109 regulation of carbohydrate metabolic process | GO:0006118 elect…	GO:0009941 chloroplast envelope | GO:0009535 chloroplast thylakoid membrane | GO:0009570 chloroplast stroma | GO:0010319 stromule | GO:0048046 apoplast	GO:0008047 enzyme activator activity | GO:0009055 electron carrier activity | GO:0004857 enzyme inhibitor activity | GO:0008375 acetylglucosaminyltransferase activity | GO:0015035 protein disulfide oxidoreductase activity	-	pfam00085 Thioredoxin | pfam13098 Thioredoxin_2 | pfam13905 Thioredoxin_8	GO & Domain
contig_488	2016	gi|312281563|dbj|BAJ33647.1| unnamed protein product	519	0	1085007827	GO:0010150 leaf senescence | GO:0046686 response to cadmium ion | GO:0006508 proteolysis	GO:0005773 vacuole | GO:0009570 chloroplast stroma | GO:0005829 cytosol	GO:0030145 manganese ion binding | GO:0008235 metalloexopeptidase activity | GO:0004177 aminopeptidase activity	3.4.11.1 | 3.4.11.5 | 3.4.11.10	pfam00883 Peptidase_M17 | pfam02789 Peptidase_M17_N	GO & Enzyme & Domain
contig_489	1881	gi|300379523|gb|ACF22090.2| natural resistance associated macrophage protein	511	0	1131816068	GO:0006828 manganese ion transport | GO:0042742 defense response to bacterium | GO:0015691 cadmium ion transport | GO:0010039 response to iron ion | GO:0015692 lead ion transport | GO:2000379 positive regulation of reactive oxygen species metabolic process | GO:0006879 cellular iron ion homeostasis | GO:0010043 response to zinc ion | GO:0009624 response to nematode | GO:0015698 inorganic anion tr…	GO:0009506 plasmodesma | GO:0005774 vacuolar membrane	GO:0015103 inorganic anion transmembrane transporter activity | GO:0005384 manganese ion transmembrane transporter activity	-	pfam01566 Nramp | pfam02133 Transp_cyt_pur | pfam01490 Aa_trans | pfam00892 EamA	GO & Domain
contig_490	710	gi|15218810|ref|NP_174202.1| 50S ribosomal protein L34	156	1.76e-83	299966764	GO:0042254 ribosome biogenesis | GO:0006412 translation	GO:0005840 ribosome | GO:0009507 chloroplast	GO:0003735 structural constituent of ribosome | GO:0019843 rRNA binding	-	pfam00468 Ribosomal_L34	GO & Domain
contig_491	967	gi|312283009|dbj|BAJ34370.1| unnamed protein product	229	1.22e-149	519742598	GO:0009767 photosynthetic electron transport chain | GO:0042742 defense response to bacterium | GO:0010196 nonphotochemical quenching | GO:0080167 response to karrikin | GO:0006118 electron transport | GO:0006119 oxidative phosphorylation | GO:0015992 proton transport	GO:0016021 integral to membrane | GO:0009941 chloroplast envelope | GO:0009512 cytochrome b6f complex | GO:0009535 chloroplast thylakoid membrane | GO:0005886 plasma membrane | GO:0009523 photosystem II	GO:0045158 electron transporter, transferring electrons within cytochrome b6/f complex of photosystem II activity | GO:0008121 ubiquinol-cytochrome-c reductase activity | GO:0051537 2 iron, 2 sulfur cluster binding | GO:0046872 metal ion binding | GO:0009496 plastoquinol-plastocyanin reductase activity | GO:0005515 protein binding | GO:0046028 electron transporter, transferring electrons from cyt…	1.10.99.1	pfam00355 Rieske | pfam08802 CytB6-F_Fe-S	GO & Enzyme & Domain
contig_492	1005	gi|127733|sp|Q00326.1|MYRO_BRANA RecName: Full=Myrosinase; AltName: Full=Sinigrinase; AltName: Full=Thioglucosidase; Flags: Precursor	265	5.74e-180	620491764	GO:0019760 glucosinolate metabolic process | GO:0009651 response to salt stress | GO:0006568 tryptophan metabolic process	GO:0005773 vacuole	GO:0046872 metal ion binding | GO:0019137 thioglucosidase activity | GO:0008422 beta-glucosidase activity	-	pfam00232 Glyco_hydro_1	GO & Domain
contig_493	957	gi|83032252|gb|ABB97039.1| unknown	222	3.8e-135	471596979	GO:0000060 protein import into nucleus, translocation	-	GO:0008536 Ran GTPase binding	-	pfam00638 Ran_BP1	GO & Domain
contig_494	723	gi|297792939|ref|XP_002864354.1| hypothetical protein ARALYDRAFT_918614	214	2.31e-127	445740999	GO:0018131 oxazole or thiazole biosynthetic process | GO:0009409 response to cold | GO:0009228 thiamine biosynthetic process | GO:0006974 response to DNA damage stimulus	GO:0005739 mitochondrion | GO:0009579 thylakoid | GO:0009570 chloroplast stroma | GO:0031969 chloroplast membrane | GO:0010319 stromule	GO:0008270 zinc ion binding | GO:0042803 protein homodimerization activity	-	pfam01946 Thi4 | pfam13450 NAD_binding_8	GO & Domain
contig_495	3559	gi|334188274|ref|NP_001190497.1| isoleucyl-tRNA synthetase	1089	0	2427735644	GO:0006428 isoleucyl-tRNA aminoacylation | GO:0048481 ovule development | GO:0009097 isoleucine biosynthetic process | GO:0009098 leucine biosynthetic process | GO:0009099 valine biosynthetic process	GO:0009570 chloroplast stroma	GO:0004822 isoleucine-tRNA ligase activity | GO:0008270 zinc ion binding | GO:0005524 ATP binding	6.1.1.5	pfam00133 tRNA-synt_1 | pfam08264 Anticodon_1 | pfam13603 tRNA-synt_1_2 | pfam06827 zf-FPG_IleRS	GO & Enzyme & Domain
contig_496	609	gi|297805568|ref|XP_002870668.1| WD-40 repeat family protein	150	2.08e-82	296400422	GO:0009069 serine family amino acid metabolic process | GO:0016310 phosphorylation	GO:0016459 myosin complex	GO:0016905 myosin heavy chain kinase activity | GO:0003676 nucleic acid binding | GO:0008270 zinc ion binding	-	pfam00400 WD40	GO & Domain
contig_497	756	gi|297805568|ref|XP_002870668.1| WD-40 repeat family protein	249	4.92e-128	447969963	GO:0009069 serine family amino acid metabolic process | GO:0016310 phosphorylation	GO:0016459 myosin complex	GO:0016905 myosin heavy chain kinase activity | GO:0003676 nucleic acid binding | GO:0008270 zinc ion binding	-	pfam00400 WD40 | pfam00642 zf-CCCH	GO & Domain
contig_498	1022	gi|297817710|ref|XP_002876738.1| 60S ribosomal protein L7	240	2.07e-155	538911687	GO:0006412 translation | GO:0042254 ribosome biogenesis	GO:0005730 nucleolus | GO:0009506 plasmodesma | GO:0005886 plasma membrane | GO:0005618 cell wall | GO:0005774 vacuolar membrane | GO:0022625 cytosolic large ribosomal subunit | GO:0009507 chloroplast	GO:0003735 structural constituent of ribosome	-	pfam00327 Ribosomal_L30 | pfam08079 Ribosomal_L30_N	GO & Domain
contig_499	1085	gi|297796053|ref|XP_002865911.1| hypothetical protein ARALYDRAFT_918281	190	1.04e-108	383775804	-	-	-	-	pfam06521 PAR1	Domain only
contig_500	1649	gi|297850568|ref|XP_002893165.1| exostosin family protein	458	2.32e-293	997186652	-	GO:0005794 Golgi apparatus | GO:0016020 membrane	GO:0003824 catalytic activity	-	pfam03016 Exostosin	GO & Domain
contig_501	1611	gi|18394994|ref|NP_564141.1| exostosin-like protein	457	2.32e-293	997186652	-	GO:0005794 Golgi apparatus | GO:0016020 membrane	GO:0003824 catalytic activity	-	pfam03016 Exostosin	GO & Domain
contig_502	1021	gi|297829990|ref|XP_002882877.1| hypothetical protein ARALYDRAFT_478856	339	2.52e-225	771169719	GO:0009089 lysine biosynthetic process via diaminopimelate	GO:0009570 chloroplast stroma | GO:0005829 cytosol	GO:0008836 diaminopimelate decarboxylase activity	4.1.1.20	pfam02784 Orn_Arg_deC_N | pfam00278 Orn_DAP_Arg_deC | pfam01168 Ala_racemase_N	GO & Enzyme & Domain
contig_503	2735	gi|297846172|ref|XP_002890967.1| hypothetical protein ARALYDRAFT_890765	390	6.07e-249	849629246	GO:0042967 acyl-carrier-protein biosynthetic process	GO:0005634 nucleus | GO:0009507 chloroplast	GO:0008080 N-acetyltransferase activity	2.7.1.19	pfam00485 PRK | pfam00583 Acetyltransf_1 | pfam13508 Acetyltransf_7 | pfam13527 Acetyltransf_9	GO & Enzyme & Domain
contig_504	1290	gi|297830838|ref|XP_002883301.1| predicted protein	321	4.14e-202	694047570	GO:0055114 oxidation-reduction process	GO:0005634 nucleus	GO:0016491 oxidoreductase activity	-	pfam02668 TauD	GO & Domain
contig_505	925	gi|16209656|gb|AAL14388.1| AT4g15940/dl4011w	223	1.04e-139	486753933	GO:0006570 tyrosine metabolic process	GO:0005739 mitochondrion	GO:0005507 copper ion binding | GO:0016787 hydrolase activity | GO:0018800 5-oxopent-3-ene-1,2,5-tricarboxylate decarboxylase activity	-	pfam01557 FAA_hydrolase	GO & Domain
contig_506	1641	gi|171921122|gb|ACB59218.1| leucine-rich repeat family protein	391	3.09e-149	518405220	GO:0006952 defense response | GO:0007165 signal transduction	-	GO:0016301 kinase activity	-	pfam13855 LRR_8 | pfam12799 LRR_4	GO & Domain
contig_507	816	gi|18401997|ref|NP_566618.1| small subunit ribosomal protein S6	138	4.8e-75	272773405	GO:0006412 translation | GO:0042254 ribosome biogenesis	GO:0005840 ribosome	GO:0003735 structural constituent of ribosome | GO:0019843 rRNA binding	-	pfam01250 Ribosomal_S6	GO & Domain
contig_508	2553	gi|312281533|dbj|BAJ33632.1| unnamed protein product	258	8.81e-172	593298405	GO:0006412 translation | GO:0042254 ribosome biogenesis	GO:0015935 small ribosomal subunit	GO:0003735 structural constituent of ribosome	-	pfam00504 Chloroa_b-bind | pfam00312 Ribosomal_S15	GO & Domain
contig_509	956	gi|21832064|dbj|BAC05487.1| nucloside diphosphate kinase 2	224	1.17e-131	460006367	GO:0006165 nucleoside diphosphate phosphorylation | GO:0006228 UTP biosynthetic process | GO:0006183 GTP biosynthetic process | GO:0006241 CTP biosynthetic process | GO:0006144 purine base metabolic process | GO:0006206 pyrimidine base metabolic process	GO:0009507 chloroplast	GO:0004550 nucleoside diphosphate kinase activity | GO:0046872 metal ion binding | GO:0005524 ATP binding	2.7.4.6	pfam00334 NDK	GO & Enzyme & Domain
contig_510	699	gi|79559917|ref|NP_179802.2| RING/FYVE/PHD zinc finger-containing protein	146	2.3e-96	342762869	-	-	GO:0008270 zinc ion binding	-	-	GO only
contig_511	1038	gi|15219311|ref|NP_173114.1| Alpha-helical ferredoxin	222	2.85e-144	501910887	GO:0006118 electron transport | GO:0006120 mitochondrial electron transport, NADH to ubiquinone | GO:0006744 ubiquinone biosynthetic process | GO:0006814 sodium ion transport | GO:0015992 proton transport	GO:0005747 mitochondrial respiratory chain complex I	GO:0046872 metal ion binding | GO:0009055 electron carrier activity | GO:0008137 NADH dehydrogenase (ubiquinone) activity | GO:0051539 4 iron, 4 sulfur cluster binding	1.6.5.3 | 1.6.99.3 | 1.6.99.5	pfam12838 Fer4_7 | pfam13187 Fer4_9 | pfam13484 Fer4_16 | pfam13237 Fer4_10 | pfam13183 Fer4_8 | pfam00037 Fer4 | pfam13534 Fer4_17 | pfam13459 Fer4_15 | pfam12837 Fer4_6 | pfam12797 Fer4_2	GO & Enzyme & Domain
contig_512	1676	gi|1326165|gb|AAB03108.1| aspartic protease	440	2.32e-293	997186652	GO:0006629 lipid metabolic process | GO:0006508 proteolysis | GO:0009651 response to salt stress	GO:0005773 vacuole | GO:0009506 plasmodesma | GO:0005829 cytosol | GO:0005783 endoplasmic reticulum	GO:0004190 aspartic-type endopeptidase activity	-	pfam00026 Asp | pfam03489 SapB_2 | pfam05184 SapB_1	GO & Domain
contig_513	3924	gi|297812963|ref|XP_002874365.1| EMB2473	474	9.51e-250	852304003	GO:0007264 small GTPase mediated signal transduction | GO:0019725 cellular homeostasis | GO:0006184 GTP catabolic process | GO:0009860 pollen tube growth | GO:0009737 response to abscisic acid stimulus | GO:0007005 mitochondrion organization | GO:0009793 embryo development ending in seed dormancy	GO:0005829 cytosol | GO:0005741 mitochondrial outer membrane	GO:0005509 calcium ion binding | GO:0003924 GTPase activity | GO:0005525 GTP binding	-	pfam08356 EF_assoc_2 | pfam08477 Miro | pfam08355 EF_assoc_1 | pfam08268 FBA_3 | pfam00071 Ras | pfam00646 F-box	GO & Domain
contig_514	1250	gi|21536505|gb|AAM60837.1| peroxidase	328	1.65e-191	658829942	GO:0042744 hydrogen peroxide catabolic process | GO:0009723 response to ethylene stimulus | GO:0009615 response to virus | GO:0055114 oxidation-reduction process | GO:0006804 peroxidase reaction	GO:0005774 vacuolar membrane | GO:0005576 extracellular region	GO:0020037 heme binding | GO:0004601 peroxidase activity	1.11.1.7	pfam00141 peroxidase	GO & Enzyme & Domain
contig_515	1895	gi|22326716|ref|NP_196638.2| aspartyl protease family protein	469	1.3e-207	712325074	GO:0006508 proteolysis	GO:0048046 apoplast	GO:0004190 aspartic-type endopeptidase activity	-	pfam00026 Asp	GO & Domain
contig_516	2025	gi|17865468|sp|Q9M462.1|GLGS_BRANA RecName: Full=Glucose-1-phosphate adenylyltransferase small subunit, chloroplastic; AltName: Full=ADP-glucose pyrophosphorylase; AltName: Full=ADP-glucose synthase; AltName: Full=AGPase B; AltName: Full=Alpha-D-glucose-1-phosphate adenyl transferase; Flags: Precursor	520	0	1150539364	GO:0048573 photoperiodism, flowering | GO:0019252 starch biosynthetic process | GO:0005978 glycogen biosynthetic process | GO:0005985 sucrose metabolic process	GO:0030931 heterotetrameric ADPG pyrophosphorylase complex | GO:0009501 amyloplast | GO:0009570 chloroplast stroma | GO:0048046 apoplast	GO:0005524 ATP binding | GO:0008878 glucose-1-phosphate adenylyltransferase activity	2.7.7.27	pfam00483 NTP_transferase | pfam12804 NTP_transf_3	GO & Enzyme & Domain
contig_517	767	gi|297824769|ref|XP_002880267.1| hypothetical protein ARALYDRAFT_483848	157	7.59e-78	281243467	GO:0009773 photosynthetic electron transport in photosystem I | GO:0009737 response to abscisic acid stimulus	GO:0009941 chloroplast envelope | GO:0009508 plastid chromosome | GO:0030093 chloroplast photosystem I | GO:0005739 mitochondrion	GO:0003677 DNA binding	-	pfam14159 DUF4308	GO & Domain
contig_518	1257	gi|15231226|ref|NP_190160.1| haloacid dehalogenase-like hydrolase-like protein	373	1.1e-208	715891416	GO:0008152 metabolic process	GO:0005739 mitochondrion	GO:0005507 copper ion binding | GO:0016787 hydrolase activity | GO:0008270 zinc ion binding	-	pfam13344 Hydrolase_6 | pfam13242 Hydrolase_like	GO & Domain
contig_519	1197	gi|15230933|ref|NP_191360.1| putative plastid-lipid-associated protein 9	301	3.06e-160	554960227	-	GO:0009535 chloroplast thylakoid membrane | GO:0010287 plastoglobule | GO:0031977 thylakoid lumen	GO:0005198 structural molecule activity	-	pfam04755 PAP_fibrillin	GO & Domain
contig_520	3118	gi|297813063|ref|XP_002874415.1| hypothetical protein ARALYDRAFT_489637	391	8.65e-194	666408419	GO:0006355 regulation of transcription, DNA-dependent	GO:0005829 cytosol	GO:0016787 hydrolase activity | GO:0008270 zinc ion binding	-	pfam04504 DUF573 | pfam00383 dCMP_cyt_deam_1	GO & Domain
contig_521	2821	gi|15232625|ref|NP_190258.1| protein TOC75-3	817	0	1788023022	GO:0048598 embryonic morphogenesis | GO:0009658 chloroplast organization | GO:0045036 protein targeting to chloroplast	GO:0031359 integral to chloroplast outer membrane | GO:0005774 vacuolar membrane | GO:0010006 Toc complex	GO:0015450 P-P-bond-hydrolysis-driven protein transmembrane transporter activity	-	pfam01103 Bac_surface_Ag	GO & Domain
contig_522	2209	gi|18405375|ref|NP_565930.1| uncharacterized protein	701	0	1381014225	-	GO:0009543 chloroplast thylakoid lumen	-	-	pfam11891 DUF3411 | pfam04187 DUF399	GO & Domain
contig_523	1016	gi|297787439|gb|ADI52861.1| chloroplast beta-carbonic anhydrase	329	6.62e-212	726590442	GO:0042742 defense response to bacterium | GO:0009409 response to cold | GO:0010119 regulation of stomatal movement | GO:0010037 response to carbon dioxide | GO:0009817 defense response to fungus, incompatible interaction | GO:0015976 carbon utilization | GO:0006730 one-carbon metabolic process | GO:0006807 nitrogen compound metabolic process	GO:0009941 chloroplast envelope | GO:0009535 chloroplast thylakoid membrane | GO:0009570 chloroplast stroma | GO:0010319 stromule | GO:0048046 apoplast	GO:0004089 carbonate dehydratase activity | GO:0008270 zinc ion binding	4.2.1.1	pfam00484 Pro_CA	GO & Enzyme & Domain
contig_524	873	gi|14486393|gb|AAK62047.1| chitinase class 4-like protein	206	4.5e-134	468030637	GO:0010224 response to UV-B | GO:0009813 flavonoid biosynthetic process | GO:0016998 cell wall macromolecule catabolic process | GO:0009733 response to auxin stimulus | GO:0080167 response to karrikin | GO:0006032 chitin catabolic process	GO:0042406 extrinsic to endoplasmic reticulum membrane | GO:0009705 plant-type vacuole membrane | GO:0009505 plant-type cell wall | GO:0005634 nucleus | GO:0048046 apoplast	GO:0045430 chalcone isomerase activity | GO:0008061 chitin binding | GO:0005515 protein binding | GO:0004568 chitinase activity	-	pfam00182 Glyco_hydro_19	GO & Domain
contig_525	2701	gi|297838951|ref|XP_002887357.1| hypothetical protein ARALYDRAFT_476255	813	0	1588753655	-	GO:0005739 mitochondrion	-	-	pfam04842 DUF639	GO & Domain
contig_526	814	gi|1345921|sp|P24525.2|CYPH_BRANA RecName: Full=Peptidyl-prolyl cis-trans isomerase; Short=PPIase; AltName: Full=Cyclophilin; AltName: Full=Cyclosporin A-binding protein; AltName: Full=Rotamase	171	8.76e-110	387342146	GO:0006457 protein folding | GO:0007165 signal transduction | GO:0000413 protein peptidyl-prolyl isomerization	GO:0009506 plasmodesma | GO:0005886 plasma membrane | GO:0009507 chloroplast | GO:0005829 cytosol	GO:0042277 peptide binding | GO:0003755 peptidyl-prolyl cis-trans isomerase activity	5.2.1.8	pfam00160 Pro_isomerase	GO & Enzyme & Domain
contig_527	1017	gi|18403896|ref|NP_564603.1| uncharacterized protein	146	1.88e-72	265640721	-	GO:0009535 chloroplast thylakoid membrane	-	-	pfam14159 DUF4308	GO & Domain
contig_528	3102	gi|297790979|ref|XP_002863374.1| hypothetical protein ARALYDRAFT_494276	887	0	1941821527	GO:0040007 growth | GO:0016560 protein import into peroxisome matrix, docking | GO:0006515 misfolded or incompletely synthesized protein catabolic process | GO:0016485 protein processing | GO:0048527 lateral root development | GO:0006200 ATP catabolic process | GO:0006510 ATP-dependent proteolysis	GO:0009295 nucleoid | GO:0005782 peroxisomal matrix	GO:0004252 serine-type endopeptidase activity | GO:0004176 ATP-dependent peptidase activity | GO:0043565 sequence-specific DNA binding | GO:0005524 ATP binding	3.4.21.53	pfam05362 Lon_C | pfam00004 AAA | pfam02190 LON | pfam07728 AAA_5 | pfam07724 AAA_2 | pfam13541 ChlI | pfam07726 AAA_3	GO & Enzyme & Domain
contig_529	1822	gi|297814802|ref|XP_002875284.1| predicted protein	513	1.68e-242	828231193	GO:0009753 response to jasmonic acid stimulus | GO:0016099 monoterpenoid biosynthetic process | GO:0009611 response to wounding | GO:0080027 response to herbivore | GO:0005992 trehalose biosynthetic process | GO:0005982 starch metabolic process | GO:0005985 sucrose metabolic process	GO:0009507 chloroplast	GO:0003825 alpha,alpha-trehalose-phosphate synthase (UDP-forming) activity | GO:0004805 trehalose-phosphatase activity | GO:0000287 magnesium ion binding | GO:0034768 (E)-beta-ocimene synthase activity | GO:0050551 myrcene synthase activity	-	pfam03936 Terpene_synth_C | pfam01397 Terpene_synth	GO & Domain
contig_530	3136	gi|297841823|ref|XP_002888793.1| hypothetical protein ARALYDRAFT_894893	433	3.97e-184	634311339	-	-	-	-	pfam04576 Zein-binding | pfam00769 ERM	Domain only
contig_531	1872	gi|15223186|ref|NP_177215.1| alanine-2-oxoglutarate aminotransferase 2	481	0	1095706854	GO:0006979 response to oxidative stress | GO:0042218 1-aminocyclopropane-1-carboxylate biosynthetic process | GO:0006751 glutathione catabolic process | GO:0009853 photorespiration | GO:0006522 alanine metabolic process | GO:0006531 aspartate metabolic process | GO:0006544 glycine metabolic process | GO:0006563 L-serine metabolic process | GO:0006566 threonine metabolic process | GO:0006691 leuko…	GO:0005829 cytosol | GO:0005777 peroxisome | GO:0009506 plasmodesma | GO:0009505 plant-type cell wall | GO:0009570 chloroplast stroma | GO:0005773 vacuole | GO:0016020 membrane | GO:0048046 apoplast	GO:0008453 alanine-glyoxylate transaminase activity | GO:0003840 gamma-glutamyltransferase activity | GO:0016847 1-aminocyclopropane-1-carboxylate synthase activity | GO:0004021 L-alanine:2-oxoglutarate aminotransferase activity | GO:0016756 glutathione gamma-glutamylcysteinyltransferase activity | GO:0030170 pyridoxal phosphate binding | GO:0047958 glycine:2-oxoglutarate aminotransferase activity	2.6.1.2	pfam00155 Aminotran_1_2	GO & Enzyme & Domain
contig_532	650	gi|297817486|ref|XP_002876626.1| hypothetical protein ARALYDRAFT_486651	182	2.61e-77	279460296	GO:0042991 transcription factor import into nucleus | GO:0006355 regulation of transcription, DNA-dependent | GO:0010200 response to chitin | GO:0048366 leaf development | GO:0048825 cotyledon development | GO:0009873 ethylene mediated signaling pathway	GO:0005737 cytoplasm | GO:0005667 transcription factor complex	GO:0003677 DNA binding | GO:0005515 protein binding | GO:0003700 sequence-specific DNA binding transcription factor activity	-	pfam00847 AP2	GO & Domain
contig_533	1975	gi|297844990|ref|XP_002890376.1| hypothetical protein ARALYDRAFT_472256	487	0	1092586305	GO:0015991 ATP hydrolysis coupled proton transport | GO:0015986 ATP synthesis coupled proton transport | GO:0046686 response to cadmium ion | GO:0010255 glucose mediated signaling pathway | GO:0006119 oxidative phosphorylation	GO:0005774 vacuolar membrane | GO:0009941 chloroplast envelope | GO:0033180 proton-transporting V-type ATPase, V1 domain | GO:0005829 cytosol | GO:0009506 plasmodesma | GO:0005886 plasma membrane | GO:0045259 proton-transporting ATP synthase complex	GO:0046961 proton-transporting ATPase activity, rotational mechanism | GO:0046933 hydrogen ion transporting ATP synthase activity, rotational mechanism | GO:0005524 ATP binding	-	pfam00006 ATP-synt_ab | pfam00306 ATP-synt_ab_C | pfam02874 ATP-synt_ab_N	GO & Domain
contig_534	516	gi|9759465|dbj|BAB10381.1| unnamed protein product	145	8.19e-41	169795276	-	-	-	-	pfam12874 zf-met | pfam12171 zf-C2H2_jaz	Domain only
contig_535	1537	gi|334188539|ref|NP_200927.3| putative endonuclease or glycosyl hydrolase with C2H2-type zinc finger domain	470	4.51e-165	571008766	GO:0010197 polar nucleus fusion	GO:0005777 peroxisome	-	-	pfam01936 NYN | pfam12874 zf-met	GO & Domain
contig_536	1639	gi|297807453|ref|XP_002871610.1| SET domain-containing protein	499	1,1E-312	1061380811	-	GO:0009536 plastid	-	-	pfam09273 Rubis-subs-bind	GO & Domain
contig_537	643	gi|297820134|ref|XP_002877950.1| protease inhibitor/seed storage/lipid transfer protein family protein	114	1.32e-69	256279072	GO:0006869 lipid transport	GO:0016023 cytoplasmic membrane-bounded vesicle	GO:0008289 lipid binding	-	pfam14368 LTP_2 | pfam00234 Tryp_alpha_amyl	GO & Domain
contig_538	921	gi|15238686|ref|NP_197294.1| 5-methyltetrahydropteroyltriglutamate--homocysteine methyltransferase	221	2.68e-148	515284670	GO:0009086 methionine biosynthetic process | GO:0009651 response to salt stress | GO:0010584 pollen exine formation | GO:0032259 methylation | GO:0010043 response to zinc ion | GO:0046686 response to cadmium ion	GO:0005829 cytosol | GO:0005777 peroxisome | GO:0009506 plasmodesma | GO:0009941 chloroplast envelope | GO:0005774 vacuolar membrane | GO:0009570 chloroplast stroma | GO:0005886 plasma membrane | GO:0048046 apoplast	GO:0005507 copper ion binding | GO:0008705 methionine synthase activity | GO:0008270 zinc ion binding | GO:0016628 oxidoreductase activity, acting on the CH-CH group of donors, NAD or NADP as acceptor | GO:0003871 5-methyltetrahydropteroyltriglutamate-homocysteine S-methyltransferase activity | GO:0080019 fatty-acyl-CoA reductase (alcohol-forming) activity	-	pfam01717 Meth_synt_2	GO & Domain
contig_539	1862	gi|297804284|ref|XP_002870026.1| hypothetical protein ARALYDRAFT_914806	380	3.24e-260	887075839	GO:0009825 multidimensional cell growth | GO:0046777 protein autophosphorylation | GO:0046827 positive regulation of protein export from nucleus | GO:0009965 leaf morphogenesis | GO:0009733 response to auxin stimulus | GO:0009729 detection of brassinosteroid stimulus | GO:0009742 brassinosteroid mediated signaling pathway | GO:0009069 serine family amino acid metabolic process	GO:0005886 plasma membrane	GO:0004674 protein serine/threonine kinase activity | GO:0005524 ATP binding | GO:0005515 protein binding | GO:0050321 tau-protein kinase activity	2.7.11.1	pfam00069 Pkinase | pfam07714 Pkinase_Tyr	GO & Enzyme & Domain
contig_540	4504	gi|186495325|ref|NP_177566.3| phosphoribosylformylglycinamidine synthase	1393	0	3003699899	GO:0006189 'de novo' IMP biosynthetic process | GO:0006144 purine base metabolic process	-	GO:0004642 phosphoribosylformylglycinamidine synthase activity	6.3.5.3	pfam13507 GATase_5 | pfam02769 AIRS_C | pfam00586 AIRS	GO & Enzyme & Domain
contig_541	3317	gi|297792419|ref|XP_002864094.1| hypothetical protein ARALYDRAFT_495173	937	0	1904820727	GO:0019538 protein metabolic process | GO:0034214 protein hexamerization	GO:0009941 chloroplast envelope | GO:0009570 chloroplast stroma	GO:0016887 ATPase activity | GO:0005524 ATP binding | GO:0042803 protein homodimerization activity	-	pfam07724 AAA_2 | pfam10431 ClpB_D2-small | pfam07728 AAA_5 | pfam00004 AAA | pfam02861 Clp_N | pfam13401 AAA_22 | pfam13191 AAA_16 | pfam01637 Arch_ATPase	GO & Domain
contig_542	2370	gi|297842285|ref|XP_002889024.1| hypothetical protein ARALYDRAFT_476691	498	2.29e-273	930763530	GO:0048510 regulation of timing of transition from vegetative to reproductive phase | GO:0006355 regulation of transcription, DNA-dependent	GO:0005667 transcription factor complex	GO:0003700 sequence-specific DNA binding transcription factor activity | GO:0043565 sequence-specific DNA binding | GO:0005515 protein binding	-	pfam07526 POX | pfam05920 Homeobox_KN | pfam00046 Homeobox	GO & Domain
contig_543	3316	gi|6651399|gb|AAF22291.1|AF180732_1 dynamin-like protein 6	912	0	1921315060	GO:0072583 clathrin-mediated endocytosis | GO:0006896 Golgi to vacuole transport | GO:0009737 response to abscisic acid stimulus	GO:0005829 cytosol | GO:0009504 cell plate | GO:0009506 plasmodesma | GO:0005774 vacuolar membrane | GO:0045334 clathrin-coated endocytic vesicle | GO:0005794 Golgi apparatus | GO:0005886 plasma membrane	GO:0030276 clathrin binding | GO:0003924 GTPase activity	3.6.5.5	pfam00350 Dynamin_N | pfam01031 Dynamin_M | pfam02212 GED | pfam00169 PH	GO & Enzyme & Domain
contig_544	1899	gi|15239684|ref|NP_197423.1| glucose-1-phosphate adenylyltransferase large subunit 1	514	0	1089019962	GO:0019252 starch biosynthetic process | GO:0005978 glycogen biosynthetic process | GO:0005985 sucrose metabolic process	GO:0009501 amyloplast | GO:0009941 chloroplast envelope | GO:0009570 chloroplast stroma	GO:0005524 ATP binding | GO:0008878 glucose-1-phosphate adenylyltransferase activity	2.7.7.27	pfam00483 NTP_transferase	GO & Enzyme & Domain
contig_545	2035	gi|79384765|ref|NP_177947.3| Outer arm dynein light chain 1 protein	624	4.84e-285	969547501	-	-	-	-	pfam13855 LRR_8 | pfam12799 LRR_4	Domain only
contig_546	1144	gi|15227376|ref|NP_181684.1| S-formylglutathione hydrolase	284	5.1e-188	647239330	GO:0046686 response to cadmium ion | GO:0015947 methane metabolic process	GO:0016023 cytoplasmic membrane-bounded vesicle | GO:0048046 apoplast | GO:0009536 plastid	GO:0080030 methyl indole-3-acetate esterase activity | GO:0004091 carboxylesterase activity | GO:0018738 S-formylglutathione hydrolase activity | GO:0080031 methyl salicylate esterase activity | GO:0080032 methyl jasmonate esterase activity	3.1.2.12	pfam00756 Esterase | pfam00326 Peptidase_S9	GO & Enzyme & Domain
contig_547	795	gi|297793325|ref|XP_002864547.1| hypothetical protein ARALYDRAFT_495912	180	5.11e-115	404728064	GO:0016192 vesicle-mediated transport	GO:0005829 cytosol | GO:0016021 integral to membrane	-	-	pfam13774 Longin | pfam00957 Synaptobrevin	GO & Domain
contig_548	875	gi|17154685|emb|CAD12855.1| ADP-ribosylation factor	75	1.16e-37	161325213	GO:0007264 small GTPase mediated signal transduction	GO:0005773 vacuole | GO:0005886 plasma membrane | GO:0005829 cytosol	GO:0005525 GTP binding | GO:0016004 phospholipase activator activity	-	-	GO only
contig_549	915	gi|15223164|ref|NP_177206.1| ADP-ribosylation factor 2	181	4.07e-120	421668189	-	GO:0005829 cytosol | GO:0005773 vacuole | GO:0005886 plasma membrane	GO:0016004 phospholipase activator activity | GO:0005525 GTP binding	-	pfam00025 Arf | pfam00071 Ras | pfam09439 SRPRB | pfam08477 Miro	GO & Domain
contig_550	2675	gi|13124446|sp|P55939.2|PLDA2_BRAOC RecName: Full=Phospholipase D alpha 2; Short=PLD 2; AltName: Full=Choline phosphatase 2; AltName: Full=Phosphatidylcholine-hydrolyzing phospholipase D 2; Flags: Precursor	805	0	1858012487	GO:0009789 positive regulation of abscisic acid mediated signaling pathway | GO:0006631 fatty acid metabolic process | GO:0009845 seed germination | GO:0046470 phosphatidylcholine metabolic process | GO:0010119 regulation of stomatal movement | GO:0046686 response to cadmium ion | GO:0009395 phospholipid catabolic process	GO:0005829 cytosol | GO:0005739 mitochondrion | GO:0009506 plasmodesma | GO:0009941 chloroplast envelope | GO:0030136 clathrin-coated vesicle | GO:0005773 vacuole | GO:0005783 endoplasmic reticulum | GO:0005634 nucleus | GO:0005886 plasma membrane	GO:0005509 calcium ion binding | GO:0005546 phosphatidylinositol-4,5-bisphosphate binding | GO:0004630 phospholipase D activity | GO:0005515 protein binding | GO:0070290 NAPE-specific phospholipase D activity	3.1.4.4	pfam12357 PLD_C | pfam00614 PLDc | pfam00168 C2	GO & Enzyme & Domain
contig_551	1382	gi|15240687|ref|NP_196324.1| CBL-interacting serine/threonine-protein kinase 2	420	1.13e-248	848737661	GO:0005986 sucrose biosynthetic process | GO:0019593 mannitol biosynthetic process | GO:0006979 response to oxidative stress | GO:0006468 protein phosphorylation | GO:0009414 response to water deprivation | GO:0009737 response to abscisic acid stimulus | GO:0007165 signal transduction | GO:0010325 raffinose family oligosaccharide biosynthetic process | GO:0006012 galactose metabolic process | GO:…	GO:0009507 chloroplast	GO:0047274 galactinol-sucrose galactosyltransferase activity | GO:0004553 hydrolase activity, hydrolyzing O-glycosyl compounds | GO:0005524 ATP binding | GO:0005515 protein binding | GO:0004683 calmodulin-dependent protein kinase activity	2.7.11.1	pfam00069 Pkinase | pfam07714 Pkinase_Tyr | pfam03822 NAF	GO & Enzyme & Domain
contig_552	891	gi|82937835|emb|CAI29444.1| Fe-S scaffold protein 3	154	1.41e-77	280351882	GO:0016226 iron-sulfur cluster assembly	GO:0005739 mitochondrion | GO:0009507 chloroplast	GO:0005506 iron ion binding | GO:0005198 structural molecule activity | GO:0051536 iron-sulfur cluster binding	-	pfam01592 NifU_N	GO & Domain
contig_553	1056	gi|297835126|ref|XP_002885445.1| histidine-containing phosphotransmitter 3	154	1.69e-96	343208662	GO:0009553 embryo sac development | GO:0000160 two-component signal transduction system (phosphorelay) | GO:0080036 regulation of cytokinin mediated signaling pathway | GO:0016049 cell growth | GO:0055114 oxidation-reduction process | GO:0051301 cell division	GO:0005737 cytoplasm | GO:0005634 nucleus	GO:0009927 histidine phosphotransfer kinase activity | GO:0032440 2-alkenal reductase [NAD(P)] activity | GO:0043424 protein histidine kinase binding	-	pfam01627 Hpt	GO & Domain
contig_554	1268	-	-	-	-	-	-	-	-	-	-
contig_555	1297	gi|312282799|dbj|BAJ34265.1| unnamed protein product	312	3.71e-199	684240129	GO:0019762 glucosinolate catabolic process | GO:0010043 response to zinc ion | GO:0080028 nitrile biosynthetic process	GO:0009507 chloroplast | GO:0005634 nucleus | GO:0005829 cytosol	-	-	pfam01344 Kelch_1 | pfam13415 Kelch_3 | pfam13418 Kelch_4 | pfam13854 Kelch_5 | pfam13964 Kelch_6 | pfam07646 Kelch_2	GO & Domain
contig_556	1483	gi|15237225|ref|NP_197703.1| photosystem II stability/assembly factor HCF136	400	1.57e-257	878159983	GO:0006461 protein complex assembly | GO:0046686 response to cadmium ion | GO:0009657 plastid organization | GO:0007165 signal transduction	GO:0009533 chloroplast stromal thylakoid | GO:0009941 chloroplast envelope | GO:0030095 chloroplast photosystem II | GO:0009543 chloroplast thylakoid lumen | GO:0033009 nucleomorph	GO:0004872 receptor activity	-	-	GO only
contig_557	1610	gi|297820154|ref|XP_002877960.1| hypothetical protein ARALYDRAFT_485812	310	5.41e-184	633865547	GO:0009651 response to salt stress | GO:0032259 methylation	GO:0005829 cytosol	GO:0008168 methyltransferase activity	-	pfam08241 Methyltransf_11 | pfam08242 Methyltransf_12 | pfam13847 Methyltransf_31 | pfam07695 7TMR-DISM_7TM	GO & Domain
contig_558	666	-	-	-	-	-	-	-	-	-	-
contig_559	1730	gi|15228498|ref|NP_186975.1| putative UTP--glucose-1-phosphate uridylyltransferase 2	466	8.39e-300	1018584705	GO:0052543 callose deposition in cell wall | GO:0009651 response to salt stress | GO:0005985 sucrose metabolic process | GO:0009555 pollen development | GO:0046686 response to cadmium ion | GO:0016036 cellular response to phosphate starvation | GO:0005982 starch metabolic process | GO:0006012 galactose metabolic process | GO:0009117 nucleotide metabolic process	GO:0005829 cytosol | GO:0090406 pollen tube | GO:0005886 plasma membrane	GO:0003983 UTP:glucose-1-phosphate uridylyltransferase activity	2.7.7.9	pfam01704 UDPGP	GO & Enzyme & Domain
contig_560	3883	gi|334183437|ref|NP_001185268.1| paired amphipathic helix protein Sin3-like 5	1069	0	1767962347	GO:0006355 regulation of transcription, DNA-dependent	GO:0005634 nucleus	-	-	pfam08295 Sin3_corepress | pfam02671 PAH	GO & Domain
contig_561	539	gi|1644289|emb|CAA65042.1| chlorophyll a/b-binding protein CP26 in PS II	136	4.95e-86	308436826	GO:0009765 photosynthesis, light harvesting | GO:0009637 response to blue light | GO:0010196 nonphotochemical quenching | GO:0010114 response to red light | GO:0010218 response to far red light	GO:0009533 chloroplast stromal thylakoid | GO:0010287 plastoglobule | GO:0009517 PSII associated light-harvesting complex II | GO:0005739 mitochondrion | GO:0009783 photosystem II antenna complex	GO:0016168 chlorophyll binding	-	-	GO only
contig_562	3320	gi|18424532|ref|NP_568946.1| MEI2-like protein 1	913	0	1842855532	GO:0045927 positive regulation of growth | GO:0048507 meristem development | GO:0045836 positive regulation of meiosis	-	GO:0003723 RNA binding | GO:0005515 protein binding | GO:0000166 nucleotide binding	-	pfam04059 RRM_2 | pfam13893 RRM_5 | pfam00076 RRM_1 | pfam14259 RRM_6	GO & Domain
contig_563	2352	gi|297845142|ref|XP_002890452.1| hypothetical protein ARALYDRAFT_472406	703	0	1458582167	GO:0006508 proteolysis	GO:0005774 vacuolar membrane | GO:0016023 cytoplasmic membrane-bounded vesicle | GO:0009505 plant-type cell wall	-	-	pfam07676 PD40	GO & Domain
contig_564	1943	gi|22330196|ref|NP_175660.2| alpha/beta-hydrolase domain-containing protein	368	1.74e-229	784989295	GO:0006468 protein phosphorylation | GO:0018888 3-chloroacrylic acid metabolic process | GO:0019260 1,2-dichloroethane catabolic process | GO:0009069 serine family amino acid metabolic process	GO:0009941 chloroplast envelope | GO:0009570 chloroplast stroma	GO:0018786 haloalkane dehalogenase activity | GO:0005524 ATP binding | GO:0004674 protein serine/threonine kinase activity	4.2.99.18 | 3.2.2.23	pfam06831 H2TH | pfam01149 Fapy_DNA_glyco | pfam12697 Abhydrolase_6 | pfam00561 Abhydrolase_1 | pfam12146 Hydrolase_4	GO & Enzyme & Domain
contig_565	1847	gi|297842581|ref|XP_002889172.1| hypothetical protein ARALYDRAFT_895691	554	1,54E-310	1054248126	GO:0007264 small GTPase mediated signal transduction | GO:0006184 GTP catabolic process | GO:0006400 tRNA modification	GO:0005737 cytoplasm	GO:0046872 metal ion binding | GO:0003924 GTPase activity | GO:0005525 GTP binding	-	pfam10396 TrmE_N | pfam01926 MMR_HSR1 | pfam12631 GTPase_Cys_C | pfam02421 FeoB_N | pfam00009 GTP_EFTU | pfam00071 Ras	GO & Domain
contig_566	558	gi|353259713|gb|AEQ75495.1| elongation factor 1-alpha	156	3.39e-101	358811409	GO:0006184 GTP catabolic process | GO:0006448 regulation of translational elongation	GO:0005840 ribosome	GO:0003746 translation elongation factor activity | GO:0003924 GTPase activity | GO:0005525 GTP binding	-	pfam00009 GTP_EFTU	GO & Domain
contig_567	539	gi|334363038|gb|AEG78681.1| elongation factor 1 alpha	141	8.15e-94	334292807	-	-	-	-	pfam00009 GTP_EFTU	Domain only
contig_568	827	gi|15233068|ref|NP_191685.1| remorin-like protein	192	1.11e-93	333847014	GO:0006810 transport | GO:0007267 cell-cell signaling	GO:0005773 vacuole | GO:0009506 plasmodesma | GO:0005886 plasma membrane	GO:0048032 galacturonate binding | GO:0003677 DNA binding | GO:0005515 protein binding	-	pfam03763 Remorin_C | pfam03766 Remorin_N | pfam12718 Tropomyosin_1	GO & Domain
contig_569	2738	gi|297797229|ref|XP_002866499.1| hypothetical protein ARALYDRAFT_496440	872	0	1913736582	GO:0006886 intracellular protein transport	GO:0005622 intracellular	GO:0005488 binding | GO:0008565 protein transporter activity	-	pfam08389 Xpo1 | pfam03810 IBN_N	GO & Domain
contig_570	3580	gi|297834832|ref|XP_002885298.1| ATPREP1	1068	0	2288202507	GO:0006508 proteolysis	-	GO:0004222 metalloendopeptidase activity | GO:0008270 zinc ion binding	-	pfam08367 M16C_assoc | pfam05193 Peptidase_M16_C	GO & Domain
contig_571	866	gi|18396311|ref|NP_564282.1| uncharacterized protein	202	6.76e-117	410969163	-	GO:0005739 mitochondrion	-	-	pfam04359 DUF493	GO & Domain
contig_572	1063	gi|21554270|gb|AAM63345.1| adenylate kinase	242	1.7e-158	549164921	GO:0046939 nucleotide phosphorylation | GO:0006169 adenosine salvage | GO:0080094 response to trehalose-6-phosphate stimulus | GO:0007165 signal transduction | GO:0046686 response to cadmium ion | GO:0006144 purine base metabolic process | GO:0046034 ATP metabolic process | GO:0006206 pyrimidine base metabolic process	GO:0005829 cytosol | GO:0005739 mitochondrion | GO:0009506 plasmodesma | GO:0005774 vacuolar membrane | GO:0009507 chloroplast | GO:0005634 nucleus | GO:0005886 plasma membrane | GO:0048046 apoplast	GO:0004001 adenosine kinase activity | GO:0005507 copper ion binding | GO:0004017 adenylate kinase activity | GO:0004712 protein serine/threonine/tyrosine kinase activity | GO:0005524 ATP binding | GO:0046899 nucleoside triphosphate adenylate kinase activity	2.7.4.3	pfam00406 ADK | pfam05191 ADK_lid | pfam13207 AAA_17	GO & Enzyme & Domain
contig_573	4594	gi|22327641|ref|NP_199593.2| kinesin family member 4/7/21/27	1021	0	2131729246	GO:0007018 microtubule-based movement	GO:0005874 microtubule	GO:0005524 ATP binding | GO:0003777 microtubule motor activity	-	pfam00225 Kinesin | pfam13868 Trichoplein | pfam05557 MAD | pfam00769 ERM | pfam12795 MscS_porin | pfam05667 DUF812 | pfam07888 CALCOCO1 | pfam05914 RIB43A | pfam09731 Mitofilin | pfam07926 TPR_MLP1_2 | pfam05672 MAP7 | pfam09755 DUF2046 | pfam05149 Flagellar_rod | pfam05701 DUF827 | pfam09787 Golgin_A5 | pfam05622 HOOK | pfam12474 PKK	GO & Domain
contig_574	1389	gi|297824243|ref|XP_002880004.1| DNAJ heat shock N-terminal domain-containing protein	336	7.84e-211	723024100	GO:0006457 protein folding | GO:0006118 electron transport	GO:0009507 chloroplast	GO:0051536 iron-sulfur cluster binding | GO:0009055 electron carrier activity | GO:0005506 iron ion binding | GO:0031072 heat shock protein binding | GO:0051082 unfolded protein binding	-	pfam00226 DnaJ | pfam13459 Fer4_15 | pfam13370 Fer4_13 | pfam13187 Fer4_9 | pfam13247 Fer4_11	GO & Domain
contig_575	1023	gi|15240250|ref|NP_200949.1| D-ribulose-5-phosphate-3-epimerase	236	3.37e-143	498344545	GO:0019253 reductive pentose-phosphate cycle | GO:0006098 pentose-phosphate shunt | GO:0009409 response to cold | GO:0009624 response to nematode | GO:0009793 embryo development ending in seed dormancy | GO:0015976 carbon utilization	GO:0009941 chloroplast envelope | GO:0009535 chloroplast thylakoid membrane | GO:0009570 chloroplast stroma | GO:0010319 stromule | GO:0048046 apoplast	GO:0046872 metal ion binding | GO:0004750 ribulose-phosphate 3-epimerase activity	5.1.3.1	pfam00834 Ribul_P_3_epim	GO & Enzyme & Domain
contig_576	1597	gi|89257606|gb|ABD65094.1| myb family transcription factor	358	1.83e-236	808170519	GO:0009753 response to jasmonic acid stimulus | GO:0009739 response to gibberellin stimulus | GO:0009651 response to salt stress | GO:0006355 regulation of transcription, DNA-dependent | GO:0009751 response to salicylic acid stimulus | GO:0009737 response to abscisic acid stimulus | GO:0009723 response to ethylene stimulus | GO:0046686 response to cadmium ion	GO:0005667 transcription factor complex	GO:0008270 zinc ion binding | GO:0003677 DNA binding | GO:0003700 sequence-specific DNA binding transcription factor activity	-	pfam00249 Myb_DNA-binding	GO & Domain
contig_577	1898	gi|32140557|dbj|BAC78195.1| prolyl-tRNA synthetase	532	0	1152768328	GO:0048316 seed development | GO:0010109 regulation of photosynthesis | GO:0009553 embryo sac development | GO:0048481 ovule development | GO:0006433 prolyl-tRNA aminoacylation | GO:0006525 arginine metabolic process | GO:0006560 proline metabolic process	GO:0005739 mitochondrion | GO:0009570 chloroplast stroma	GO:0004827 proline-tRNA ligase activity | GO:0005524 ATP binding	6.1.1.15	pfam09180 ProRS-C_1 | pfam00587 tRNA-synt_2b | pfam03129 HGTP_anticodon	GO & Enzyme & Domain
contig_578	4570	gi|297811635|ref|XP_002873701.1| hypothetical protein ARALYDRAFT_488346	1327	0	2452254246	GO:0006355 regulation of transcription, DNA-dependent	GO:0005634 nucleus	-	-	pfam08295 Sin3_corepress | pfam02671 PAH	GO & Domain
contig_579	1903	gi|75148671|sp|Q84W54.1|CSLA1_ARATH RecName: Full=Probable mannan synthase 1; AltName: Full=Cellulose synthase-like protein A1; Short=AtCslA1	553	0	1211612973	GO:0030244 cellulose biosynthetic process	-	GO:0016759 cellulose synthase activity	2.4.1.32	pfam13641 Glyco_tranf_2_3 | pfam13632 Glyco_trans_2_3 | pfam00535 Glycos_transf_2 | pfam13506 Glyco_transf_21	GO & Enzyme & Domain
contig_580	2862	gi|297841581|ref|XP_002888672.1| alpha-xylosidase precursor	904	0	1984617633	GO:0045493 xylan catabolic process | GO:0010411 xyloglucan metabolic process | GO:0046686 response to cadmium ion | GO:0009117 nucleotide metabolic process | GO:0005982 starch metabolic process | GO:0005985 sucrose metabolic process	GO:0005829 cytosol | GO:0009506 plasmodesma | GO:0009505 plant-type cell wall | GO:0016023 cytoplasmic membrane-bounded vesicle | GO:0009507 chloroplast | GO:0048046 apoplast	GO:0032450 maltose alpha-glucosidase activity | GO:0080176 xyloglucan 1,6-alpha-xylosidase activity | GO:0046556 alpha-N-arabinofuranosidase activity | GO:0030246 carbohydrate binding | GO:0009044 xylan 1,4-beta-xylosidase activity	-	pfam01055 Glyco_hydro_31 | pfam13802 Gal_mutarotas_2	GO & Domain
contig_581	869	gi|297797095|ref|XP_002866432.1| hypothetical protein ARALYDRAFT_919384	240	4.98e-148	514393085	GO:0019253 reductive pentose-phosphate cycle | GO:0006098 pentose-phosphate shunt | GO:0009409 response to cold | GO:0009624 response to nematode | GO:0009793 embryo development ending in seed dormancy | GO:0015976 carbon utilization	GO:0009941 chloroplast envelope | GO:0009535 chloroplast thylakoid membrane | GO:0009570 chloroplast stroma | GO:0010319 stromule | GO:0048046 apoplast	GO:0046872 metal ion binding | GO:0004750 ribulose-phosphate 3-epimerase activity	5.1.3.1	pfam00834 Ribul_P_3_epim	GO & Enzyme & Domain
contig_582	1957	gi|253720705|gb|ACT33454.1| histone deacetylase 1	497	0	1143852473	GO:2000026 regulation of multicellular organismal development | GO:0009294 DNA mediated transformation | GO:0016575 histone deacetylation | GO:0009861 jasmonic acid and ethylene-dependent systemic resistance | GO:0016573 histone acetylation | GO:0045892 negative regulation of transcription, DNA-dependent	GO:0000118 histone deacetylase complex	GO:0034739 histone deacetylase activity (H3-K16 specific) | GO:0032041 NAD-dependent histone deacetylase activity (H3-K14 specific) | GO:0005515 protein binding | GO:0046970 NAD-dependent histone deacetylase activity (H4-K16 specific) | GO:0046969 NAD-dependent histone deacetylase activity (H3-K9 specific)	3.5.1.98	pfam00850 Hist_deacetyl | pfam13496 DUF4120	GO & Enzyme & Domain
contig_583	2865	gi|15233258|ref|NP_191100.1| methionyl-tRNA synthetase	608	0	1266891277	GO:0048481 ovule development | GO:0006431 methionyl-tRNA aminoacylation | GO:0006555 methionine metabolic process	GO:0005739 mitochondrion | GO:0009570 chloroplast stroma	GO:0004825 methionine-tRNA ligase activity | GO:0005524 ATP binding	6.1.1.10	pfam09334 tRNA-synt_1g | pfam04535 DUF588 | pfam01406 tRNA-synt_1e | pfam08264 Anticodon_1	GO & Enzyme & Domain
contig_584	1327	gi|312282933|dbj|BAJ34332.1| unnamed protein product	437	2.23e-306	1040428551	GO:0009651 response to salt stress | GO:0009409 response to cold | GO:0051258 protein polymerization | GO:0006184 GTP catabolic process | GO:0007018 microtubule-based movement	GO:0005874 microtubule | GO:0005737 cytoplasm | GO:0005886 plasma membrane	GO:0003924 GTPase activity | GO:0005200 structural constituent of cytoskeleton | GO:0005525 GTP binding	-	pfam00091 Tubulin | pfam03953 Tubulin_C	GO & Domain
contig_585	2312	gi|42568870|ref|NP_178295.2| pentatricopeptide repeat-containing protein	462	2.28e-242	827785401	-	GO:0009535 chloroplast thylakoid membrane	-	-	pfam13041 PPR_2 | pfam01535 PPR	GO & Domain
contig_586	890	gi|297831058|ref|XP_002883411.1| hypothetical protein ARALYDRAFT_898831	152	3.53e-88	315569511	-	GO:0016020 membrane	-	-	pfam04535 DUF588	GO & Domain
contig_587	1861	gi|18420348|ref|NP_568049.1| fructose-bisphosphate aldolase, class I	398	1.57e-257	878159983	GO:0006098 pentose-phosphate shunt | GO:0009737 response to abscisic acid stimulus | GO:0006096 glycolysis | GO:0046686 response to cadmium ion | GO:0006000 fructose metabolic process | GO:0006013 mannose metabolic process | GO:0006020 inositol metabolic process | GO:0006094 gluconeogenesis | GO:0015976 carbon utilization	GO:0031977 thylakoid lumen | GO:0009941 chloroplast envelope | GO:0009534 chloroplast thylakoid | GO:0010287 plastoglobule | GO:0022626 cytosolic ribosome | GO:0016020 membrane | GO:0048046 apoplast	GO:0004332 fructose-bisphosphate aldolase activity	4.1.2.13	pfam00274 Glycolytic	GO & Enzyme & Domain
contig_588	1774	gi|312282897|dbj|BAJ34314.1| unnamed protein product	447	4.95e-294	999415616	GO:0019253 reductive pentose-phosphate cycle | GO:0055114 oxidation-reduction process | GO:0009744 response to sucrose stimulus | GO:0009416 response to light stimulus | GO:0009409 response to cold | GO:0006096 glycolysis | GO:0046686 response to cadmium ion | GO:0015976 carbon utilization | GO:0006094 gluconeogenesis	GO:0005829 cytosol | GO:0009941 chloroplast envelope | GO:0009535 chloroplast thylakoid membrane | GO:0009570 chloroplast stroma | GO:0010319 stromule | GO:0048046 apoplast	GO:0051287 NAD binding | GO:0047100 glyceraldehyde-3-phosphate dehydrogenase (NADP+) (phosphorylating) activity | GO:0004365 glyceraldehyde-3-phosphate dehydrogenase (NAD+) (phosphorylating) activity | GO:0050661 NADP binding	1.2.1.13 | 1.2.1.12	pfam02800 Gp_dh_C | pfam00044 Gp_dh_N	GO & Enzyme & Domain
contig_589	540	gi|122064575|sp|P09678.2|SODC_BRAOC RecName: Full=Superoxide dismutase	85	3.91e-49	195205463	GO:0042742 defense response to bacterium | GO:0046688 response to copper ion | GO:0019430 removal of superoxide radicals | GO:0010193 response to ozone | GO:0010039 response to iron ion | GO:0009651 response to salt stress | GO:0055114 oxidation-reduction process	GO:0005576 extracellular region | GO:0005829 cytosol	GO:0005507 copper ion binding | GO:0004784 superoxide dismutase activity | GO:0008270 zinc ion binding	-	pfam00080 Sod_Cu	GO & Domain
contig_590	3007	gi|28973727|gb|AAO64180.1| unknown protein	908	0	1907495484	GO:0010167 response to nitrate | GO:0009414 response to water deprivation | GO:0010118 stomatal movement | GO:0042128 nitrate assimilation	GO:0005667 transcription factor complex	GO:0003700 sequence-specific DNA binding transcription factor activity	-	pfam02042 RWP-RK | pfam00564 PB1	GO & Domain
contig_591	1479	gi|15232081|ref|NP_189345.1| DCD (Development and Cell Death) domain protein	278	4.04e-162	561201325	-	-	-	-	pfam10539 Dev_Cell_Death	Domain only
contig_592	1586	gi|312281653|dbj|BAJ33692.1| unnamed protein product	393	9.88e-237	809062104	GO:0016042 lipid catabolic process | GO:0007029 endoplasmic reticulum organization | GO:0032527 protein exit from endoplasmic reticulum	GO:0010168 ER body | GO:0009705 plant-type vacuole membrane | GO:0009506 plasmodesma | GO:0005576 extracellular region | GO:0005783 endoplasmic reticulum	GO:0004091 carboxylesterase activity | GO:0016298 lipase activity	-	-	GO only
contig_593	1686	gi|297849222|ref|XP_002892492.1| calreticulin 2	422	1.59e-277	944583106	GO:0006979 response to oxidative stress | GO:0006457 protein folding | GO:0009651 response to salt stress | GO:0055074 calcium ion homeostasis | GO:0046686 response to cadmium ion	GO:0005829 cytosol | GO:0005739 mitochondrion | GO:0009506 plasmodesma | GO:0005774 vacuolar membrane | GO:0005788 endoplasmic reticulum lumen | GO:0009507 chloroplast	GO:0005509 calcium ion binding | GO:0051082 unfolded protein binding | GO:0005529 sugar binding	-	pfam00262 Calreticulin	GO & Domain
contig_594	2198	gi|297839325|ref|XP_002887544.1| kelch repeat-containing F-box family protein	330	9.92e-164	566550839	-	GO:0005634 nucleus	-	-	pfam03134 TB2_DP1_HVA22 | pfam01344 Kelch_1 | pfam13964 Kelch_6 | pfam00646 F-box | pfam13418 Kelch_4	GO & Domain
contig_595	779	gi|3319646|emb|CAA07494.1| heat stress-induced protein	215	6.35e-90	321364816	-	-	GO:0004866 endopeptidase inhibitor activity	-	pfam00197 Kunitz_legume	GO & Domain
contig_596	1339	gi|18396941|ref|NP_565348.1| bifunctional inhibitor/lipid-transfer protein/seed storage 2S albumin-like protein	239	1.73e-136	476054907	GO:0006869 lipid transport	GO:0009506 plasmodesma | GO:0048046 apoplast | GO:0009535 chloroplast thylakoid membrane	GO:0008289 lipid binding	-	pfam00234 Tryp_alpha_amyl	GO & Domain
contig_597	1370	gi|15218133|ref|NP_173534.1| O-methyltransferase-like protein	373	3.5e-234	800592042	GO:0042343 indole glucosinolate metabolic process | GO:0009809 lignin biosynthetic process	GO:0005829 cytosol	GO:0046983 protein dimerization activity | GO:0008171 O-methyltransferase activity	-	pfam00891 Methyltransf_2 | pfam08100 Dimerisation	GO & Domain
contig_598	2813	gi|18404975|ref|NP_565900.1| aarF domain-containing kinase	804	0	1514752055	GO:0006468 protein phosphorylation | GO:0006810 transport	-	GO:0005524 ATP binding | GO:0004672 protein kinase activity | GO:0005215 transporter activity	-	pfam03109 ABC1	GO & Domain
contig_599	999	gi|40805177|gb|AAR91929.1| eukaryotic translation initiation factor-5A	152	1.88e-99	353016103	GO:0006452 translational frameshifting | GO:0034050 host programmed cell death induced by symbiont | GO:0042742 defense response to bacterium | GO:0009611 response to wounding | GO:0008612 peptidyl-lysine modification to hypusine | GO:0045905 positive regulation of translational termination | GO:0010089 xylem development | GO:0045901 positive regulation of translational elongation | GO:0046686 re…	GO:0005634 nucleus | GO:0005840 ribosome	GO:0003743 translation initiation factor activity | GO:0003746 translation elongation factor activity | GO:0043022 ribosome binding	-	pfam01287 eIF-5a	GO & Domain
contig_600	1438	gi|297792939|ref|XP_002864354.1| hypothetical protein ARALYDRAFT_918614	351	6.62e-212	726590442	GO:0018131 oxazole or thiazole biosynthetic process | GO:0009409 response to cold | GO:0009228 thiamine biosynthetic process | GO:0006974 response to DNA damage stimulus	GO:0005739 mitochondrion | GO:0009579 thylakoid | GO:0009570 chloroplast stroma | GO:0031969 chloroplast membrane | GO:0010319 stromule	GO:0008270 zinc ion binding | GO:0042803 protein homodimerization activity	-	pfam01946 Thi4 | pfam13450 NAD_binding_8	GO & Domain
contig_601	975	gi|297808033|ref|XP_002871900.1| hypothetical protein ARALYDRAFT_488863	256	3.48e-172	594635783	GO:0009651 response to salt stress | GO:0018279 protein N-linked glycosylation via asparagine	GO:0005886 plasma membrane | GO:0008250 oligosaccharyltransferase complex	GO:0004579 dolichyl-diphosphooligosaccharide-protein glycotransferase activity	-	-	GO only
contig_602	2705	gi|94467214|dbj|BAE93768.1| aldehyde oxidase	831	0	1796493085	GO:0055114 oxidation-reduction process | GO:0009851 auxin biosynthetic process | GO:0009834 secondary cell wall biogenesis | GO:0009688 abscisic acid biosynthetic process | GO:0006568 tryptophan metabolic process | GO:0006118 electron transport	GO:0005829 cytosol | GO:0005618 cell wall	GO:0005507 copper ion binding | GO:0008131 primary amine oxidase activity | GO:0051537 2 iron, 2 sulfur cluster binding | GO:0050302 indole-3-acetaldehyde oxidase activity | GO:0031625 ubiquitin protein ligase binding | GO:0009055 electron carrier activity | GO:0016614 oxidoreductase activity, acting on CH-OH group of donors | GO:0050660 flavin adenine dinucleotide binding | GO:0010293 abscisic a…	-	pfam02738 Ald_Xan_dh_C2 | pfam01315 Ald_Xan_dh_C	GO & Domain
contig_603	1388	gi|297815454|ref|XP_002875610.1| hypothetical protein ARALYDRAFT_484802	370	3.64e-221	757350143	-	GO:0009507 chloroplast	-	-	pfam07082 DUF1350	GO & Domain
contig_604	1310	gi|18394229|ref|NP_563971.1| methyl-CPG-binding domain 10	348	7.41e-142	493886618	-	GO:0005829 cytosol | GO:0005634 nucleus	GO:0008327 methyl-CpG binding	-	pfam01429 MBD | pfam03247 Prothymosin	GO & Domain
contig_605	1137	gi|15219257|ref|NP_173096.1| proteasome subunit alpha type-2-A	213	5.02e-137	477838078	GO:0042742 defense response to bacterium | GO:0006511 ubiquitin-dependent protein catabolic process | GO:0010043 response to zinc ion | GO:0006446 regulation of translational initiation	GO:0022626 cytosolic ribosome | GO:0019773 proteasome core complex, alpha-subunit complex | GO:0005634 nucleus	GO:0003743 translation initiation factor activity | GO:0004298 threonine-type endopeptidase activity	-	pfam00227 Proteasome | pfam10584 Proteasome_A_N	GO & Domain
contig_606	1444	gi|28192642|gb|AAO27362.1| cystine lyase BOCL-3	424	5.23e-259	883063704	GO:0042538 hyperosmotic salinity response | GO:0009753 response to jasmonic acid stimulus | GO:0009611 response to wounding | GO:0009737 response to abscisic acid stimulus | GO:0010188 response to microbial phytotoxin | GO:0006534 cysteine metabolic process | GO:0006555 methionine metabolic process | GO:0000162 tryptophan biosynthetic process | GO:0006103 2-oxoglutarate metabolic process | GO:000…	GO:0005773 vacuole | GO:0048046 apoplast	GO:0004121 cystathionine beta-lyase activity | GO:0030170 pyridoxal phosphate binding | GO:0050362 L-tryptophan:2-oxoglutarate aminotransferase activity | GO:0004838 L-tyrosine:2-oxoglutarate aminotransferase activity | GO:0004021 L-alanine:2-oxoglutarate aminotransferase activity | GO:0004069 L-aspartate:2-oxoglutarate aminotransferase activity | GO:0016847 1-aminocyclopropane-1-carboxylate synt…	-	pfam00155 Aminotran_1_2	GO & Domain
contig_607	556	gi|297845268|ref|XP_002890515.1| hypothetical protein ARALYDRAFT_889753	138	4.42e-58	221953029	GO:0009651 response to salt stress | GO:0009060 aerobic respiration | GO:0006123 mitochondrial electron transport, cytochrome c to oxygen | GO:0015992 proton transport	GO:0005751 mitochondrial respiratory chain complex IV | GO:0009535 chloroplast thylakoid membrane	GO:0005507 copper ion binding | GO:0004129 cytochrome-c oxidase activity	-	pfam02297 COX6B	GO & Domain
contig_608	1841	gi|297819998|ref|XP_002877882.1| ftsz2-2	462	2.6e-254	867460957	GO:0051301 cell division | GO:0051258 protein polymerization | GO:0006184 GTP catabolic process | GO:0010020 chloroplast fission	GO:0043234 protein complex | GO:0042651 thylakoid membrane | GO:0009534 chloroplast thylakoid | GO:0009570 chloroplast stroma	GO:0042802 identical protein binding | GO:0043621 protein self-association | GO:0003924 GTPase activity | GO:0005198 structural molecule activity | GO:0005525 GTP binding	-	pfam12327 FtsZ_C | pfam00091 Tubulin	GO & Domain
contig_609	1537	-	-	-	-	-	-	-	-	-	-
contig_610	1017	gi|297818544|ref|XP_002877155.1| vesicle transport v-SNARE 13	221	7.11e-124	434150387	GO:0006623 protein targeting to vacuole | GO:0006896 Golgi to vacuole transport | GO:0009630 gravitropism | GO:0007165 signal transduction	GO:0005829 cytosol | GO:0000325 plant-type vacuole | GO:0005774 vacuolar membrane | GO:0005770 late endosome | GO:0005802 trans-Golgi network | GO:0030140 trans-Golgi network transport vesicle	GO:0004872 receptor activity | GO:0005515 protein binding	-	pfam05008 V-SNARE | pfam12352 V-SNARE_C	GO & Domain
contig_611	1135	gi|157849696|gb|ABV89631.1| aluminum-induced protein	236	2.07e-155	538911687	GO:0009733 response to auxin stimulus | GO:0010044 response to aluminum ion	GO:0005886 plasma membrane	-	-	pfam12481 DUF3700 | pfam13522 GATase_6	GO & Domain
contig_612	1631	gi|14764532|gb|AAK72107.1| monodehydroascorbate reductase	434	4.09e-286	973113843	GO:0042744 hydrogen peroxide catabolic process | GO:0055114 oxidation-reduction process | GO:0045454 cell redox homeostasis | GO:0046686 response to cadmium ion | GO:0006118 electron transport | GO:0019852 L-ascorbic acid metabolic process	GO:0005829 cytosol | GO:0009507 chloroplast | GO:0005782 peroxisomal matrix | GO:0005886 plasma membrane | GO:0048046 apoplast	GO:0016656 monodehydroascorbate reductase (NADH) activity | GO:0050660 flavin adenine dinucleotide binding	1.6.5.4	pfam07992 Pyr_redox_2 | pfam00070 Pyr_redox	GO & Enzyme & Domain
contig_613	1602	gi|18421544|ref|NP_568534.1| armadillo/beta-catenin-like repeat-containing protein	411	2.07e-259	884401082	GO:0006446 regulation of translational initiation | GO:0016070 RNA metabolic process	GO:0016020 membrane | GO:0005829 cytosol | GO:0005739 mitochondrion | GO:0005840 ribosome	GO:0003743 translation initiation factor activity	-	pfam02020 W2	GO & Domain
contig_614	3092	gi|145357530|ref|NP_195815.3| leucine-rich repeat protein kinase-like protein	945	0	1956532688	GO:0006468 protein phosphorylation | GO:0055114 oxidation-reduction process | GO:0007178 transmembrane receptor protein serine/threonine kinase signaling pathway | GO:0009069 serine family amino acid metabolic process	GO:0016023 cytoplasmic membrane-bounded vesicle | GO:0016021 integral to membrane	GO:0005524 ATP binding | GO:0004709 MAP kinase kinase kinase activity | GO:0032440 2-alkenal reductase [NAD(P)] activity	2.7.11.1	pfam07714 Pkinase_Tyr | pfam00069 Pkinase | pfam13855 LRR_8 | pfam08263 LRRNT_2 | pfam12799 LRR_4	GO & Enzyme & Domain
contig_615	932	gi|297826803|ref|XP_002881284.1| hypothetical protein ARALYDRAFT_482291	202	1.39e-130	456440025	GO:0046836 glycolipid transport	GO:0005829 cytosol | GO:0005886 plasma membrane	GO:0017089 glycolipid transporter activity | GO:0051861 glycolipid binding	-	pfam08718 GLTP	GO & Domain
contig_616	2037	gi|297813077|ref|XP_002874422.1| hypothetical protein ARALYDRAFT_489646	542	2.56e-307	1043549100	GO:0006468 protein phosphorylation | GO:0007178 transmembrane receptor protein serine/threonine kinase signaling pathway | GO:0009069 serine family amino acid metabolic process	-	GO:0005524 ATP binding | GO:0004709 MAP kinase kinase kinase activity	2.7.11.1	pfam00069 Pkinase | pfam07714 Pkinase_Tyr	GO & Enzyme & Domain
contig_617	692	gi|312281705|dbj|BAJ33718.1| unnamed protein product	150	3.13e-96	342317077	GO:0009753 response to jasmonic acid stimulus | GO:0042742 defense response to bacterium | GO:0009416 response to light stimulus | GO:0009409 response to cold | GO:0010150 leaf senescence	GO:0005618 cell wall | GO:0009941 chloroplast envelope | GO:0009535 chloroplast thylakoid membrane | GO:0010287 plastoglobule | GO:0005634 nucleus | GO:0010319 stromule | GO:0048046 apoplast	GO:0046863 ribulose-1,5-bisphosphate carboxylase/oxygenase activator activity | GO:0043531 ADP binding | GO:0005524 ATP binding	-	-	GO only
contig_618	2029	gi|159506873|gb|ABW97708.1| serine palmitoyltransferase long chain base subunit	489	0	1127358140	GO:0009555 pollen development | GO:0046512 sphingosine biosynthetic process | GO:0009640 photomorphogenesis | GO:0006687 glycosphingolipid metabolic process | GO:0042967 acyl-carrier-protein biosynthetic process	GO:0005773 vacuole | GO:0005783 endoplasmic reticulum | GO:0017059 serine C-palmitoyltransferase complex	GO:0030170 pyridoxal phosphate binding | GO:0005515 protein binding | GO:0004758 serine C-palmitoyltransferase activity | GO:0016769 transferase activity, transferring nitrogenous groups	2.3.1.50	pfam00155 Aminotran_1_2 | pfam01212 Beta_elim_lyase	GO & Enzyme & Domain
contig_619	899	gi|18391006|ref|NP_563841.1| uncharacterized protein	174	1.21e-87	313786339	GO:0010090 trichome morphogenesis	GO:0048046 apoplast	-	-	pfam04398 DUF538	GO & Domain
contig_620	2785	gi|488787|emb|CAA55893.1| putative imbibition protein	763	0	1721154107	GO:0009788 negative regulation of abscisic acid mediated signaling pathway | GO:0006979 response to oxidative stress | GO:0034484 raffinose catabolic process | GO:0080167 response to karrikin | GO:0006012 galactose metabolic process	GO:0009506 plasmodesma	GO:0004553 hydrolase activity, hydrolyzing O-glycosyl compounds | GO:0047274 galactinol-sucrose galactosyltransferase activity | GO:0004672 protein kinase activity	2.4.1.82	pfam05691 Raffinose_syn	GO & Enzyme & Domain
contig_621	666	gi|297845970|ref|XP_002890866.1| photosystem I reaction center subunit X psaK	131	8.99e-77	277677125	GO:0015979 photosynthesis	GO:0016021 integral to membrane | GO:0009522 photosystem I | GO:0009535 chloroplast thylakoid membrane	-	-	pfam01241 PSI_PSAK	GO & Domain
contig_622	1626	gi|15231850|ref|NP_188060.1| putative peroxisomal (S)-2-hydroxy-acid oxidase 2	367	1.59e-235	805049969	GO:0009854 oxidative photosynthetic carbon pathway | GO:0055114 oxidation-reduction process	GO:0022626 cytosolic ribosome | GO:0005773 vacuole | GO:0005777 peroxisome | GO:0009506 plasmodesma | GO:0009570 chloroplast stroma | GO:0016020 membrane | GO:0005634 nucleus | GO:0048046 apoplast | GO:0009339 glycolate oxidase complex	GO:0052854 medium-chain-(S)-2-hydroxy-acid oxidase activity | GO:0008891 glycolate oxidase activity | GO:0052852 very-long-chain-(S)-2-hydroxy-acid oxidase activity | GO:0052853 long-chain-(S)-2-hydroxy-long-chain-acid oxidase activity | GO:0010181 FMN binding	1.1.3.15	pfam01070 FMN_dh	GO & Enzyme & Domain
contig_623	832	gi|297793347|ref|XP_002864558.1| hypothetical protein ARALYDRAFT_919013	207	3.01e-109	385558975	-	GO:0009579 thylakoid | GO:0009507 chloroplast	-	-	pfam10674 Ycf54	GO & Domain
contig_624	1624	gi|18405875|ref|NP_566839.1| oxidoreductase, zinc-binding dehydrogenase family protein	485	4.25e-273	929871944	GO:0055114 oxidation-reduction process	GO:0005886 plasma membrane	GO:0016491 oxidoreductase activity | GO:0008270 zinc ion binding	-	-	GO only
contig_625	3362	gi|312282517|dbj|BAJ34124.1| unnamed protein product	948	0	2084475212	GO:0010119 regulation of stomatal movement | GO:0009414 response to water deprivation | GO:0015991 ATP hydrolysis coupled proton transport | GO:0006754 ATP biosynthetic process | GO:0009737 response to abscisic acid stimulus | GO:0006200 ATP catabolic process | GO:0006119 oxidative phosphorylation	GO:0005774 vacuolar membrane | GO:0016021 integral to membrane | GO:0005829 cytosol | GO:0009506 plasmodesma | GO:0005886 plasma membrane | GO:0005634 nucleus	GO:0005515 protein binding | GO:0008553 hydrogen-exporting ATPase activity, phosphorylative mechanism | GO:0000287 magnesium ion binding | GO:0005524 ATP binding	3.6.3.6	pfam00122 E1-E2_ATPase | pfam00702 Hydrolase | pfam07690 MFS_1 | pfam12710 HAD | pfam13246 Hydrolase_like2	GO & Enzyme & Domain
contig_626	1594	-	-	-	-	-	-	-	-	-	-
contig_627	3726	gi|240254442|ref|NP_178674.6| protein early flowering 8	1082	0	2277949274	-	-	GO:0005488 binding	-	pfam13414 TPR_11 | pfam13432 TPR_16 | pfam13424 TPR_12 | pfam00515 TPR_1 | pfam13371 TPR_9 | pfam13181 TPR_8 | pfam07719 TPR_2 | pfam13428 TPR_14 | pfam12895 Apc3 | pfam13431 TPR_17 | pfam13174 TPR_6	GO & Domain
contig_628	785	gi|30698751|ref|NP_849875.1| MLP-like protein 28	169	8.58e-101	357474031	GO:0009607 response to biotic stimulus | GO:0006952 defense response	-	-	-	pfam00407 Bet_v_1 | pfam10604 Polyketide_cyc2	GO & Domain
contig_629	1842	gi|15242433|ref|NP_199370.1| Ulp1 protease family protein	210	3.51e-61	233543641	GO:0006508 proteolysis	-	GO:0008234 cysteine-type peptidase activity	-	pfam09331 DUF1985	GO & Domain
contig_630	1781	gi|297811587|ref|XP_002873677.1| ATNRT2.7	480	1.51e-270	921401882	GO:0015706 nitrate transport | GO:0055085 transmembrane transport | GO:0007047 cellular cell wall organization	GO:0009705 plant-type vacuole membrane | GO:0005886 plasma membrane | GO:0005618 cell wall | GO:0016021 integral to membrane | GO:0005576 extracellular region	GO:0015112 nitrate transmembrane transporter activity	-	pfam07690 MFS_1 | pfam00083 Sugar_tr	GO & Domain
contig_631	649	gi|829289|emb|CAA68801.1| 23 kD subunit	146	1.24e-96	343654455	GO:0019684 photosynthesis, light reaction | GO:0042742 defense response to bacterium	GO:0030095 chloroplast photosystem II | GO:0019898 extrinsic to membrane | GO:0009941 chloroplast envelope | GO:0009570 chloroplast stroma | GO:0009654 oxygen evolving complex | GO:0009543 chloroplast thylakoid lumen | GO:0048046 apoplast	GO:0008266 poly(U) RNA binding | GO:0005509 calcium ion binding	-	pfam01789 PsbP	GO & Domain
contig_632	2382	gi|8778248|gb|AAF79257.1|AC023279_6 F12K21.12	651	0	1228553099	-	-	-	-	pfam04765 DUF616	Domain only
contig_633	555	gi|841208|gb|AAB68964.1| trypsin inhibitor propeptide	135	3.3e-60	228194128	GO:0042742 defense response to bacterium | GO:0009751 response to salicylic acid stimulus | GO:0042542 response to hydrogen peroxide | GO:0012501 programmed cell death | GO:0009651 response to salt stress	GO:0005739 mitochondrion	GO:0004866 endopeptidase inhibitor activity	-	pfam00197 Kunitz_legume	GO & Domain
contig_634	812	gi|297848046|ref|XP_002891904.1| hypothetical protein ARALYDRAFT_474734	131	7.66e-50	198326013	GO:0006633 fatty acid biosynthetic process | GO:0055114 oxidation-reduction process | GO:0006810 transport | GO:0042967 acyl-carrier-protein biosynthetic process	GO:0009507 chloroplast	GO:0016491 oxidoreductase activity | GO:0000036 acyl carrier activity | GO:0048037 cofactor binding | GO:0031177 phosphopantetheine binding	-	pfam00550 PP-binding	GO & Domain
contig_635	2934	gi|1326165|gb|AAB03108.1| aspartic protease	483	0	1085007827	GO:0006629 lipid metabolic process | GO:0006508 proteolysis | GO:0009651 response to salt stress	GO:0005773 vacuole | GO:0009506 plasmodesma | GO:0005829 cytosol | GO:0005783 endoplasmic reticulum	GO:0004190 aspartic-type endopeptidase activity	-	pfam00026 Asp | pfam03489 SapB_2 | pfam05184 SapB_1 | pfam00646 F-box | pfam12937 F-box-like	GO & Domain
contig_636	1821	gi|15236386|ref|NP_193140.1| selenium-binding protein 2	487	0	1117104907	GO:0046686 response to cadmium ion | GO:0010197 polar nucleus fusion | GO:0071291 cellular response to selenium ion | GO:0042542 response to hydrogen peroxide | GO:0000103 sulfate assimilation	GO:0009506 plasmodesma | GO:0005829 cytosol	GO:0008430 selenium binding | GO:0008270 zinc ion binding	-	pfam05694 SBP56 | pfam08450 SGL	GO & Domain
contig_637	1941	gi|15237485|ref|NP_198892.1| glucose-6-phosphate dehydrogenase 6	515	0	1170600039	GO:0046686 response to cadmium ion | GO:0009051 pentose-phosphate shunt, oxidative branch | GO:0006749 glutathione metabolic process	GO:0009507 chloroplast | GO:0005829 cytosol	GO:0050661 NADP binding | GO:0004345 glucose-6-phosphate dehydrogenase activity	1.1.1.49	pfam02781 G6PD_C | pfam00479 G6PD_N	GO & Enzyme & Domain
contig_638	926	gi|297813059|ref|XP_002874413.1| bet v I allergen family protein	157	1e-52	207241868	GO:0006952 defense response | GO:0009607 response to biotic stimulus	GO:0009507 chloroplast	-	-	pfam00407 Bet_v_1 | pfam10604 Polyketide_cyc2	GO & Domain
contig_639	714	gi|297799108|ref|XP_002867438.1| hypothetical protein ARALYDRAFT_491882	143	3.12e-76	275893954	GO:0015979 photosynthesis	GO:0010287 plastoglobule | GO:0009941 chloroplast envelope | GO:0009538 photosystem I reaction center | GO:0009535 chloroplast thylakoid membrane	GO:0003824 catalytic activity	-	pfam02427 PSI_PsaE	GO & Domain
contig_640	1477	gi|21537399|gb|AAM61740.1| unknown	289	4.7e-183	630744997	-	GO:0016023 cytoplasmic membrane-bounded vesicle	GO:0005515 protein binding	-	pfam04669 Polysacc_synt_4	GO & Domain
contig_641	1863	gi|237682416|gb|ACR10257.1| cytochrome P450 83a1	501	0	1141177716	GO:0009759 indole glucosinolate biosynthetic process | GO:0000162 tryptophan biosynthetic process | GO:0010114 response to red light | GO:0052544 defense response by callose deposition in cell wall | GO:0048830 adventitious root development | GO:0009411 response to UV | GO:0009684 indoleacetic acid biosynthetic process | GO:0009641 shade avoidance | GO:0055114 oxidation-reduction process | GO:000…	GO:0005783 endoplasmic reticulum | GO:0005886 plasma membrane | GO:0005739 mitochondrion	GO:0020037 heme binding | GO:0009055 electron carrier activity | GO:0019825 oxygen binding | GO:0016709 oxidoreductase activity, acting on paired donors, with incorporation or reduction of molecular oxygen, NADH or NADPH as one donor, and incorporation of one atom of oxygen	-	pfam00067 p450	GO & Domain
contig_642	510	gi|416576|sp|P32887.1|ACP3_BRANA RecName: Full=Acyl carrier protein, chloroplastic; Short=ACP; AltName: Full=Clones 34C02 and 10C04; Flags: Precursor	133	3.89e-71	258953829	GO:0006633 fatty acid biosynthetic process | GO:0006810 transport | GO:0042967 acyl-carrier-protein biosynthetic process	GO:0009507 chloroplast | GO:0005829 cytosol	GO:0000036 acyl carrier activity | GO:0048037 cofactor binding | GO:0031177 phosphopantetheine binding	-	pfam00550 PP-binding	GO & Domain
contig_643	1355	gi|30698820|ref|NP_177329.2| transducin/WD-40 repeat-containing protein	401	1.45e-252	861665651	-	-	-	-	pfam00400 WD40	Domain only
contig_644	1814	gi|297853192|ref|XP_002894477.1| hypothetical protein ARALYDRAFT_474538	413	3.44e-256	873702056	-	GO:0005829 cytosol | GO:0005739 mitochondrion | GO:0005886 plasma membrane	GO:0000166 nucleotide binding | GO:0003730 mRNA 3'-UTR binding	-	pfam00076 RRM_1 | pfam14259 RRM_6 | pfam13893 RRM_5	GO & Domain
contig_645	2113	gi|15221221|ref|NP_177575.1| intron maturase, type II-like protein	462	3.16e-293	996740859	GO:0008380 RNA splicing | GO:0006278 RNA-dependent DNA replication | GO:0006397 mRNA processing	GO:0030176 integral to endoplasmic reticulum membrane | GO:0005739 mitochondrion	GO:0003964 RNA-directed DNA polymerase activity | GO:0003723 RNA binding	-	pfam07297 DPM2 | pfam01348 Intron_maturas2	GO & Domain
contig_646	3784	gi|15234869|ref|NP_194808.1| uncharacterized protein	1020	0	1877181576	GO:0006914 autophagy	GO:0009506 plasmodesma	-	-	pfam10377 ATG11 | pfam04108 APG17	GO & Domain
contig_647	1597	gi|297812653|ref|XP_002874210.1| tip	414	6.28e-174	600431089	GO:0006355 regulation of transcription, DNA-dependent | GO:0010200 response to chitin | GO:0070417 cellular response to cold | GO:0007275 multicellular organismal development | GO:0009814 defense response, incompatible interaction	GO:0005886 plasma membrane | GO:0005667 transcription factor complex	GO:0003677 DNA binding | GO:0003700 sequence-specific DNA binding transcription factor activity	-	pfam02365 NAM	GO & Domain
contig_648	1597	gi|297811391|ref|XP_002873579.1| hypothetical protein ARALYDRAFT_909228	375	3.9e-206	707421353	-	GO:0005739 mitochondrion | GO:0009706 chloroplast inner membrane	-	-	pfam11891 DUF3411	GO & Domain
contig_649	2692	gi|42572335|ref|NP_974263.1| mRNA capping enzyme-like protein	669	0	1536595901	GO:0035335 peptidyl-tyrosine dephosphorylation | GO:0006310 DNA recombination | GO:0006281 DNA repair | GO:0006260 DNA replication | GO:0006370 mRNA capping | GO:0006570 tyrosine metabolic process	GO:0009506 plasmodesma | GO:0005634 nucleus	GO:0004651 polynucleotide 5'-phosphatase activity | GO:0003910 DNA ligase (ATP) activity | GO:0005524 ATP binding | GO:0004725 protein tyrosine phosphatase activity | GO:0008138 protein tyrosine/serine/threonine phosphatase activity | GO:0004484 mRNA guanylyltransferase activity	2.7.7.50 | 3.1.3.48	pfam01331 mRNA_cap_enzyme | pfam03919 mRNA_cap_C | pfam00782 DSPc | pfam01068 DNA_ligase_A_M | pfam03162 Y_phosphatase2	GO & Enzyme & Domain
contig_650	2273	gi|30684506|ref|NP_563980.2| leucine-rich repeat-containing protein	585	0	1223203585	-	-	-	-	pfam13855 LRR_8 | pfam12799 LRR_4 | pfam13516 LRR_6	Domain only
contig_651	2060	gi|297796229|ref|XP_002865999.1| hypothetical protein ARALYDRAFT_331733	518	0	1137611374	GO:0019509 L-methionine salvage from methylthioadenosine | GO:0046487 glyoxylate metabolic process	GO:0005829 cytosol | GO:0009570 chloroplast stroma	GO:0046570 methylthioribulose 1-phosphate dehydratase activity | GO:0008967 phosphoglycolate phosphatase activity | GO:0046872 metal ion binding | GO:0043874 acireductone synthase activity	3.1.3.77 | 4.2.1.109	pfam00596 Aldolase_II | pfam13419 HAD_2	GO & Enzyme & Domain
contig_652	2169	gi|297830562|ref|XP_002883163.1| hypothetical protein ARALYDRAFT_898284	590	0	1234348405	GO:0009825 multidimensional cell growth | GO:0006468 protein phosphorylation | GO:0010090 trichome morphogenesis | GO:0030041 actin filament polymerization | GO:0009069 serine family amino acid metabolic process | GO:0006470 protein dephosphorylation	GO:0005885 Arp2/3 protein complex | GO:0005886 plasma membrane | GO:0008287 protein serine/threonine phosphatase complex	GO:0005509 calcium ion binding | GO:0005524 ATP binding | GO:0003779 actin binding | GO:0004683 calmodulin-dependent protein kinase activity | GO:0004723 calcium-dependent protein serine/threonine phosphatase activity	2.7.11.1	pfam00069 Pkinase | pfam07714 Pkinase_Tyr	GO & Enzyme & Domain
contig_653	677	gi|83032226|gb|ABB97030.1| unknown	130	2.92e-80	289267737	GO:0015979 photosynthesis	GO:0016021 integral to membrane | GO:0009522 photosystem I | GO:0009535 chloroplast thylakoid membrane	-	-	pfam01241 PSI_PSAK	GO & Domain
contig_654	1411	gi|5733879|gb|AAD49767.1|AC007932_15 ESTs gb|N97074, gb|T13943 and gb|R89965 come from this gene	348	4.61e-174	600876882	-	-	-	-	-	-
contig_655	1690	gi|15233411|ref|NP_193814.1| FAD-binding and BBE domain-containing protein	517	1.51e-301	1024380011	GO:0055114 oxidation-reduction process | GO:0006118 electron transport	-	GO:0050660 flavin adenine dinucleotide binding | GO:0016491 oxidoreductase activity | GO:0009055 electron carrier activity	-	pfam01565 FAD_binding_4 | pfam08031 BBE	GO & Domain
contig_656	1882	gi|30684693|ref|NP_850153.1| uncharacterized protein	462	1.88e-276	941016764	-	-	-	-	-	-
contig_657	1533	gi|21593155|gb|AAM65104.1| putative phosphotyrosyl phosphatase activator protein	387	1.63e-244	834918085	GO:0000413 protein peptidyl-prolyl isomerization	GO:0009536 plastid	GO:0019211 phosphatase activator activity | GO:0003755 peptidyl-prolyl cis-trans isomerase activity	-	pfam03095 PTPA	GO & Domain
contig_658	809	-	-	-	-	-	-	-	-	-	-
contig_659	2452	gi|297833210|ref|XP_002884487.1| hypothetical protein ARALYDRAFT_477785	542	0	1173720588	GO:0055085 transmembrane transport | GO:0006814 sodium ion transport | GO:0009651 response to salt stress | GO:0048366 leaf development | GO:0010351 lithium ion transport | GO:0006885 regulation of pH | GO:0015992 proton transport	GO:0000325 plant-type vacuole | GO:0005774 vacuolar membrane | GO:0005886 plasma membrane	GO:0015385 sodium:hydrogen antiporter activity | GO:0005515 protein binding	-	pfam00999 Na_H_Exchanger | pfam13346 ABC2_membrane_5	GO & Domain
contig_660	641	gi|312282121|dbj|BAJ33926.1| unnamed protein product	204	1.78e-134	469368015	GO:0048316 seed development | GO:0055114 oxidation-reduction process | GO:0009744 response to sucrose stimulus | GO:0009651 response to salt stress | GO:0042742 defense response to bacterium | GO:0009408 response to heat | GO:0006096 glycolysis | GO:0006094 gluconeogenesis | GO:0046686 response to cadmium ion | GO:0042542 response to hydrogen peroxide	GO:0005829 cytosol | GO:0005618 cell wall | GO:0005730 nucleolus | GO:0009506 plasmodesma | GO:0005774 vacuolar membrane | GO:0005740 mitochondrial envelope | GO:0009507 chloroplast | GO:0005886 plasma membrane | GO:0048046 apoplast	GO:0051287 NAD binding | GO:0005507 copper ion binding | GO:0008270 zinc ion binding | GO:0008886 glyceraldehyde-3-phosphate dehydrogenase (NADP+) (non-phosphorylating) activity | GO:0004365 glyceraldehyde-3-phosphate dehydrogenase (NAD+) (phosphorylating) activity | GO:0050661 NADP binding	-	pfam00044 Gp_dh_N	GO & Domain
contig_661	957	gi|120675|sp|P04796.2|G3PC_SINAL RecName: Full=Glyceraldehyde-3-phosphate dehydrogenase, cytosolic	150	4.76e-99	351678725	GO:0048316 seed development | GO:0055114 oxidation-reduction process | GO:0009744 response to sucrose stimulus | GO:0009651 response to salt stress | GO:0042742 defense response to bacterium | GO:0009408 response to heat | GO:0006096 glycolysis | GO:0006094 gluconeogenesis | GO:0046686 response to cadmium ion | GO:0042542 response to hydrogen peroxide	GO:0005829 cytosol | GO:0005618 cell wall | GO:0005730 nucleolus | GO:0009506 plasmodesma | GO:0005774 vacuolar membrane | GO:0005740 mitochondrial envelope | GO:0009507 chloroplast | GO:0005886 plasma membrane | GO:0048046 apoplast	GO:0051287 NAD binding | GO:0005507 copper ion binding | GO:0008270 zinc ion binding | GO:0008886 glyceraldehyde-3-phosphate dehydrogenase (NADP+) (non-phosphorylating) activity | GO:0004365 glyceraldehyde-3-phosphate dehydrogenase (NAD+) (phosphorylating) activity | GO:0050661 NADP binding	-	pfam02800 Gp_dh_C | pfam00044 Gp_dh_N	GO & Domain
contig_662	2352	gi|15240675|ref|NP_196867.1| magnesium chelatase subunit H	695	0	1510294128	GO:0015995 chlorophyll biosynthetic process	GO:0010007 magnesium chelatase complex | GO:0009706 chloroplast inner membrane | GO:0005739 mitochondrion	GO:0051116 cobaltochelatase activity | GO:0016851 magnesium chelatase activity | GO:0000166 nucleotide binding	-	pfam02514 CobN-Mg_chel	GO & Domain
contig_663	1820	gi|30688588|ref|NP_189335.2| ENTH/VHS family protein	474	2.55e-245	837592841	-	-	-	-	pfam04818 CTD_bind	Domain only
contig_664	739	gi|57014139|sp|P68176.1|TRXH_BRAOL RecName: Full=Thioredoxin H-type; Short=Trx-H; AltName: Full=Pollen coat protein	123	4.65e-65	243351082	GO:0006662 glycerol ether metabolic process | GO:0006810 transport | GO:0022900 electron transport chain | GO:0051259 protein oligomerization | GO:0006457 protein folding | GO:0010286 heat acclimation | GO:0045454 cell redox homeostasis | GO:0010188 response to microbial phytotoxin | GO:0046686 response to cadmium ion | GO:0050832 defense response to fungus | GO:0042542 response to hydrogen perox…	GO:0005829 cytosol | GO:0005618 cell wall | GO:0005739 mitochondrion | GO:0009506 plasmodesma | GO:0009570 chloroplast stroma | GO:0005773 vacuole | GO:0005886 plasma membrane	GO:0009055 electron carrier activity | GO:0016671 oxidoreductase activity, acting on a sulfur group of donors, disulfide as acceptor | GO:0015035 protein disulfide oxidoreductase activity	-	pfam00085 Thioredoxin | pfam13098 Thioredoxin_2 | pfam13899 Thioredoxin_7 | pfam06110 DUF953	GO & Domain
contig_665	752	-	-	-	-	-	-	-	-	-	-
contig_666	1510	gi|297804958|ref|XP_002870363.1| predicted protein	379	5.74e-180	620491764	GO:0008152 metabolic process	-	GO:0051082 unfolded protein binding | GO:0031072 heat shock protein binding	-	pfam01471 PG_binding_1 | pfam00684 DnaJ_CXXCXGXG	GO & Domain
contig_667	2360	gi|186510066|ref|NP_188090.2| mitogen-activated protein kinase 19	586	0	1218299865	GO:0006468 protein phosphorylation | GO:0007178 transmembrane receptor protein serine/threonine kinase signaling pathway | GO:0009069 serine family amino acid metabolic process	-	GO:0004707 MAP kinase activity | GO:0005524 ATP binding	2.7.11.24	pfam00069 Pkinase | pfam07714 Pkinase_Tyr	GO & Enzyme & Domain
contig_668	2119	gi|297795601|ref|XP_002865685.1| KAT5/PKT1/PKT2 peroxisomal 3-keto-acyl-CoA thiolase	457	1.24e-273	931655115	GO:0006550 isoleucine catabolic process | GO:0006552 leucine catabolic process | GO:0006574 valine catabolic process | GO:0006633 fatty acid biosynthetic process | GO:0006699 bile acid biosynthetic process | GO:0018874 benzoate metabolic process | GO:0042967 acyl-carrier-protein biosynthetic process	-	GO:0003988 acetyl-CoA C-acyltransferase activity	2.3.1.16	pfam00108 Thiolase_N | pfam02803 Thiolase_C | pfam01423 LSM	GO & Enzyme & Domain
contig_669	969	gi|18410994|ref|NP_565124.1| Alba DNA/RNA-binding protein	311	5.62e-171	590623648	-	GO:0005829 cytosol | GO:0009506 plasmodesma | GO:0009505 plant-type cell wall	GO:0003676 nucleic acid binding	-	pfam01918 Alba | pfam12328 Rpp20	GO & Domain
contig_670	2247	gi|151383081|gb|ABS11038.1| MYC	608	0	1327073300	GO:2000068 regulation of defense response to insect | GO:0055114 oxidation-reduction process | GO:0009867 jasmonic acid mediated signaling pathway | GO:0009269 response to desiccation | GO:0009611 response to wounding | GO:0009963 positive regulation of flavonoid biosynthetic process | GO:0010200 response to chitin | GO:0009737 response to abscisic acid stimulus | GO:0043619 regulation of transcr…	GO:0005667 transcription factor complex	GO:0003677 DNA binding | GO:0005515 protein binding | GO:0003700 sequence-specific DNA binding transcription factor activity | GO:0032440 2-alkenal reductase [NAD(P)] activity	-	pfam14215 bHLH-MYC_N | pfam00010 HLH	GO & Domain
contig_671	2734	gi|18407650|ref|NP_564801.1| elongation factor EF-G	772	0	1689948613	GO:0009845 seed germination | GO:0009658 chloroplast organization | GO:0006184 GTP catabolic process | GO:0006448 regulation of translational elongation	GO:0005739 mitochondrion | GO:0009941 chloroplast envelope | GO:0009570 chloroplast stroma | GO:0048046 apoplast | GO:0005840 ribosome	GO:0003746 translation elongation factor activity | GO:0005524 ATP binding | GO:0003924 GTPase activity | GO:0005525 GTP binding	-	pfam00009 GTP_EFTU | pfam03764 EFG_IV | pfam00679 EFG_C | pfam03144 GTP_EFTU_D2 | pfam01926 MMR_HSR1	GO & Domain
contig_672	2525	gi|297803686|ref|XP_002869727.1| cphsc70-1	710	0	1467498022	GO:0055114 oxidation-reduction process | GO:0006457 protein folding | GO:0009409 response to cold | GO:0009408 response to heat | GO:0045036 protein targeting to chloroplast | GO:0046686 response to cadmium ion	GO:0005739 mitochondrion | GO:0009941 chloroplast envelope | GO:0009579 thylakoid | GO:0009570 chloroplast stroma | GO:0005634 nucleus	GO:0005524 ATP binding | GO:0032440 2-alkenal reductase [NAD(P)] activity | GO:0051082 unfolded protein binding	-	pfam00012 HSP70 | pfam10712 NAD-GH | pfam06723 MreB_Mbl | pfam03980 Nnf1	GO & Domain
contig_673	734	gi|297842791|ref|XP_002889277.1| hypothetical protein ARALYDRAFT_340150	159	2.89e-91	325822744	-	GO:0005759 mitochondrial matrix	-	-	pfam02330 MAM33	GO & Domain
contig_674	747	gi|18420836|ref|NP_568454.1| vegetative storage protein 2	165	5.71e-73	266532306	GO:0042538 hyperosmotic salinity response | GO:0009753 response to jasmonic acid stimulus | GO:0002213 defense response to insect | GO:0009611 response to wounding | GO:0046688 response to copper ion | GO:0006979 response to oxidative stress | GO:0006771 riboflavin metabolic process | GO:0019497 hexachlorocyclohexane metabolic process	GO:0022626 cytosolic ribosome | GO:0005773 vacuole | GO:0016023 cytoplasmic membrane-bounded vesicle | GO:0005667 transcription factor complex	GO:0045735 nutrient reservoir activity | GO:0003993 acid phosphatase activity | GO:0008134 transcription factor binding	-	pfam03767 Acid_phosphat_B	GO & Domain
contig_675	860	gi|312282069|dbj|BAJ33900.1| unnamed protein product	190	1.36e-121	426571910	GO:0006099 tricarboxylic acid cycle | GO:0006121 mitochondrial electron transport, succinate to ubiquinone | GO:0006118 electron transport	GO:0005618 cell wall | GO:0005749 mitochondrial respiratory chain complex II	GO:0050897 cobalt ion binding | GO:0009055 electron carrier activity | GO:0005524 ATP binding | GO:0050660 flavin adenine dinucleotide binding | GO:0008177 succinate dehydrogenase (ubiquinone) activity	-	pfam02910 Succ_DH_flav_C	GO & Domain
contig_676	680	gi|312282069|dbj|BAJ33900.1| unnamed protein product	97	2.49e-55	214374552	GO:0006099 tricarboxylic acid cycle | GO:0006121 mitochondrial electron transport, succinate to ubiquinone | GO:0006118 electron transport	GO:0005618 cell wall | GO:0005749 mitochondrial respiratory chain complex II	GO:0050897 cobalt ion binding | GO:0009055 electron carrier activity | GO:0005524 ATP binding | GO:0050660 flavin adenine dinucleotide binding | GO:0008177 succinate dehydrogenase (ubiquinone) activity	-	pfam02910 Succ_DH_flav_C	GO & Domain
contig_677	681	gi|30681150|ref|NP_850005.1| uncharacterized protein	90	1.8e-42	175590581	-	-	-	-	-	-
contig_678	3483	gi|297834730|ref|XP_002885247.1| hypothetical protein ARALYDRAFT_341963	843	0	1524559496	GO:0007032 endosome organization | GO:0080171 lytic vacuole organization | GO:0016192 vesicle-mediated transport | GO:0006886 intracellular protein transport	GO:0005794 Golgi apparatus | GO:0030117 membrane coat	GO:0030276 clathrin binding | GO:0008565 protein transporter activity	-	pfam01602 Adaptin_N | pfam00234 Tryp_alpha_amyl	GO & Domain
contig_679	1425	gi|297829496|ref|XP_002882630.1| 60S ribosomal protein L4/L1	276	3.28e-176	608009566	GO:0006412 translation | GO:0042254 ribosome biogenesis	GO:0005730 nucleolus | GO:0009506 plasmodesma | GO:0005886 plasma membrane | GO:0005618 cell wall | GO:0005774 vacuolar membrane | GO:0022625 cytosolic large ribosomal subunit | GO:0009507 chloroplast	GO:0003735 structural constituent of ribosome	-	pfam00573 Ribosomal_L4 | pfam14374 Ribos_L4_asso_C	GO & Domain
contig_680	2325	gi|297830486|ref|XP_002883125.1| hypothetical protein ARALYDRAFT_898200	691	0	1411328133	-	-	-	-	pfam04842 DUF639	Domain only
contig_681	1741	gi|297843226|ref|XP_002889494.1| EIF2 gamma	465	1.42e-305	1037753794	GO:0006446 regulation of translational initiation	GO:0005829 cytosol | GO:0005840 ribosome	GO:0003743 translation initiation factor activity	-	pfam09173 eIF2_C | pfam00009 GTP_EFTU | pfam03144 GTP_EFTU_D2	GO & Domain
contig_682	1615	gi|312283529|dbj|BAJ34630.1| unnamed protein product	368	6.07e-249	849629246	GO:0007623 circadian rhythm | GO:0000165 MAPKKK cascade | GO:0006468 protein phosphorylation | GO:0042542 response to hydrogen peroxide | GO:0007178 transmembrane receptor protein serine/threonine kinase signaling pathway | GO:0009069 serine family amino acid metabolic process	-	GO:0004707 MAP kinase activity | GO:0005515 protein binding | GO:0005524 ATP binding	2.7.11.24 | 2.7.11.1	pfam00069 Pkinase | pfam07714 Pkinase_Tyr	GO & Enzyme & Domain
contig_683	1485	gi|297832792|ref|XP_002884278.1| hypothetical protein ARALYDRAFT_477375	430	4.33e-251	856761930	GO:0042742 defense response to bacterium | GO:0006457 protein folding | GO:0000413 protein peptidyl-prolyl isomerization	GO:0009543 chloroplast thylakoid lumen | GO:0009570 chloroplast stroma | GO:0009535 chloroplast thylakoid membrane	GO:0003755 peptidyl-prolyl cis-trans isomerase activity	5.2.1.8	pfam00160 Pro_isomerase	GO & Enzyme & Domain
contig_684	546	gi|15232384|ref|NP_190966.1| bifunctional inhibitor/lipid-transfer protein/seed storage 2S albumin-like protein	114	2.14e-71	260291207	GO:0006869 lipid transport	GO:0016023 cytoplasmic membrane-bounded vesicle	GO:0008289 lipid binding	-	pfam14368 LTP_2 | pfam00234 Tryp_alpha_amyl	GO & Domain
contig_685	4321	gi|297830482|ref|XP_002883123.1| EMB2454	1237	0	2681391728	GO:0010106 cellular response to iron ion starvation | GO:0009793 embryo development ending in seed dormancy	-	GO:0016874 ligase activity | GO:0008270 zinc ion binding	-	pfam05495 zf-CHY | pfam13639 zf-RING_2 | pfam13923 zf-C3HC4_2 | pfam00097 zf-C3HC4 | pfam01814 Hemerythrin | pfam13920 zf-C3HC4_3	GO & Domain
contig_686	1799	gi|312281847|dbj|BAJ33789.1| unnamed protein product	560	0	1251288530	GO:0010118 stomatal movement | GO:0009409 response to cold | GO:0009555 pollen development | GO:0006096 glycolysis | GO:0046686 response to cadmium ion	GO:0005829 cytosol | GO:0009506 plasmodesma | GO:0005740 mitochondrial envelope | GO:0009507 chloroplast | GO:0005886 plasma membrane | GO:0048046 apoplast	GO:0030145 manganese ion binding | GO:0046537 2,3-bisphosphoglycerate-independent phosphoglycerate mutase activity	5.4.2.1	pfam01676 Metalloenzyme | pfam06415 iPGM_N	GO & Enzyme & Domain
contig_687	1730	gi|297823431|ref|XP_002879598.1| hypothetical protein ARALYDRAFT_902735	492	1.42e-274	934775665	-	-	-	-	pfam13041 PPR_2 | pfam01535 PPR | pfam12854 PPR_1 | pfam13812 PPR_3	Domain only
contig_688	515	gi|312281545|dbj|BAJ33638.1| unnamed protein product	140	5.69e-87	311557376	GO:0009768 photosynthesis, light harvesting in photosystem I	GO:0009522 photosystem I | GO:0009507 chloroplast	-	-	-	GO only
contig_689	4475	gi|297799978|ref|XP_002867873.1| hypothetical protein ARALYDRAFT_492801	1375	0	2904288112	GO:0006508 proteolysis	GO:0005739 mitochondrion	GO:0004252 serine-type endopeptidase activity	-	pfam12580 TPPII | pfam00082 Peptidase_S8	GO & Domain
contig_690	1433	gi|18406229|ref|NP_564729.1| TRAF-like protein	377	4.99e-179	617371214	-	GO:0016020 membrane | GO:0009506 plasmodesma | GO:0005773 vacuole | GO:0009941 chloroplast envelope	-	-	pfam00917 MATH	GO & Domain
contig_691	695	gi|42566045|ref|NP_191459.2| F-box protein	229	1.14e-69	256724865	-	GO:0031225 anchored to membrane	-	-	-	GO only
contig_692	1060	gi|297816814|ref|XP_002876290.1| hypothetical protein ARALYDRAFT_348614	277	1.14e-164	569671388	-	GO:0005739 mitochondrion | GO:0005634 nucleus | GO:0009941 chloroplast envelope | GO:0009570 chloroplast stroma	-	-	-	GO only
contig_693	797	gi|15217513|ref|NP_177304.1| nuclear transport factor 2-like protein	159	1.47e-95	340088113	GO:0006606 protein import into nucleus	GO:0005634 nucleus | GO:0009535 chloroplast thylakoid membrane	GO:0008565 protein transporter activity	-	pfam02136 NTF2 | pfam12680 SnoaL_2 | pfam07366 SnoaL	GO & Domain
contig_694	1760	gi|297840681|ref|XP_002888222.1| hypothetical protein ARALYDRAFT_475412	517	2,86E-310	1053356541	GO:0009648 photoperiodism | GO:0042744 hydrogen peroxide catabolic process | GO:0008219 cell death | GO:0009409 response to cold | GO:0045454 cell redox homeostasis | GO:0003333 amino acid transmembrane transport | GO:0009970 cellular response to sulfate starvation | GO:0006995 cellular response to nitrogen starvation | GO:0016036 cellular response to phosphate starvation | GO:0006568 tryptophan …	GO:0005777 peroxisome | GO:0005739 mitochondrion | GO:0016021 integral to membrane | GO:0009705 plant-type vacuole membrane | GO:0009507 chloroplast | GO:0022626 cytosolic ribosome | GO:0010319 stromule	GO:0050897 cobalt ion binding | GO:0004096 catalase activity | GO:0015171 amino acid transmembrane transporter activity | GO:0005515 protein binding	-	pfam13520 AA_permease_2 | pfam00324 AA_permease | pfam07690 MFS_1 | pfam01490 Aa_trans | pfam12730 ABC2_membrane_4 | pfam13347 MFS_2	GO & Domain
contig_695	2503	gi|312281577|dbj|BAJ33654.1| unnamed protein product	627	0	1397954350	GO:0006633 fatty acid biosynthetic process | GO:0055114 oxidation-reduction process	GO:0016021 integral to membrane	GO:0016491 oxidoreductase activity | GO:0005506 iron ion binding	-	pfam12076 Wax2_C | pfam04116 FA_hydroxylase	GO & Domain
contig_696	1823	gi|312282509|dbj|BAJ34120.1| unnamed protein product	592	0	1216516694	-	GO:0010287 plastoglobule	GO:0016702 oxidoreductase activity, acting on single donors with incorporation of molecular oxygen, incorporation of two atoms of oxygen | GO:0005515 protein binding	-	pfam03055 RPE65	GO & Domain
contig_697	2287	gi|297831078|ref|XP_002883421.1| hypothetical protein ARALYDRAFT_898844	550	0	1161684183	GO:0006468 protein phosphorylation | GO:0007165 signal transduction | GO:0009069 serine family amino acid metabolic process	GO:0009524 phragmoplast | GO:0005886 plasma membrane | GO:0005634 nucleus | GO:0005829 cytosol	GO:0004697 protein kinase C activity | GO:0005524 ATP binding	2.7.11.1	pfam00069 Pkinase | pfam07714 Pkinase_Tyr | pfam00433 Pkinase_C	GO & Enzyme & Domain
contig_698	1632	gi|171921117|gb|ACB59214.1| cytoplasmic thiosulfate:cyanide sulfur transferase	378	1.1e-239	818869545	GO:0007568 aging | GO:0008272 sulfate transport | GO:0006534 cysteine metabolic process	GO:0005829 cytosol | GO:0005739 mitochondrion | GO:0009507 chloroplast	GO:0004792 thiosulfate sulfurtransferase activity | GO:0016784 3-mercaptopyruvate sulfurtransferase activity	-	pfam00581 Rhodanese	GO & Domain
contig_699	1168	gi|75309777|sp|Q9FUZ1.1|METK2_BRAJU RecName: Full=S-adenosylmethionine synthase 2; Short=AdoMet synthase 2; AltName: Full=Methionine adenosyltransferase 2; Short=MAT 2	308	6.62e-212	726590442	GO:0006555 methionine metabolic process | GO:0009409 response to cold | GO:0006556 S-adenosylmethionine biosynthetic process | GO:0006730 one-carbon metabolic process | GO:0009809 lignin biosynthetic process	GO:0005829 cytosol | GO:0005618 cell wall | GO:0005730 nucleolus | GO:0009506 plasmodesma | GO:0005886 plasma membrane	GO:0004478 methionine adenosyltransferase activity | GO:0046872 metal ion binding | GO:0005524 ATP binding	2.5.1.6	pfam02772 S-AdoMet_synt_M | pfam02773 S-AdoMet_synt_C	GO & Enzyme & Domain
contig_700	572	gi|127733|sp|Q00326.1|MYRO_BRANA RecName: Full=Myrosinase; AltName: Full=Sinigrinase; AltName: Full=Thioglucosidase; Flags: Precursor	190	7.11e-124	434150387	GO:0005975 carbohydrate metabolic process | GO:0006568 tryptophan metabolic process	GO:0005773 vacuole	GO:0046872 metal ion binding | GO:0019137 thioglucosidase activity	-	-	GO only
contig_701	1379	gi|297832636|ref|XP_002884200.1| hypothetical protein ARALYDRAFT_900393	323	2.82e-155	538465894	-	-	-	-	pfam04266 ASCH	Domain only
contig_702	671	gi|119720766|gb|ABL97953.1| hydrogen-transporting ATP synthase	220	2.65e-128	448861548	GO:0015986 ATP synthesis coupled proton transport	GO:0000275 mitochondrial proton-transporting ATP synthase complex, catalytic core F(1) | GO:0009507 chloroplast | GO:0005886 plasma membrane	GO:0046933 hydrogen ion transporting ATP synthase activity, rotational mechanism | GO:0008270 zinc ion binding | GO:0050897 cobalt ion binding	-	pfam00213 OSCP	GO & Domain
contig_703	2173	gi|15222170|ref|NP_172155.1| protein kinase domain-containing protein	356	1.04e-212	729265199	GO:0006468 protein phosphorylation | GO:0007178 transmembrane receptor protein serine/threonine kinase signaling pathway | GO:0009069 serine family amino acid metabolic process	GO:0009506 plasmodesma | GO:0005886 plasma membrane	GO:0004713 protein tyrosine kinase activity | GO:0005524 ATP binding | GO:0004709 MAP kinase kinase kinase activity | GO:0019901 protein kinase binding	2.7.11.1	pfam01789 PsbP | pfam07714 Pkinase_Tyr | pfam00069 Pkinase	GO & Enzyme & Domain
contig_704	1971	gi|22330293|ref|NP_176088.2| FAD/NAD(P)-binding oxidoreductase domain-containing protein	572	0	1221866207	GO:0055114 oxidation-reduction process	GO:0009536 plastid	GO:0051786 all-trans-retinol 13,14-reductase activity	-	pfam01593 Amino_oxidase | pfam13450 NAD_binding_8	GO & Domain
contig_705	548	gi|297797739|ref|XP_002866754.1| oxygen-evolving enhancer 33	171	2.04e-104	369510435	GO:0042742 defense response to bacterium | GO:0010205 photoinhibition | GO:0010207 photosystem II assembly | GO:0035304 regulation of protein dephosphorylation | GO:0042549 photosystem II stabilization	GO:0030095 chloroplast photosystem II | GO:0019898 extrinsic to membrane | GO:0010287 plastoglobule | GO:0009654 oxygen evolving complex | GO:0009543 chloroplast thylakoid lumen | GO:0048046 apoplast	GO:0008266 poly(U) RNA binding | GO:0010242 oxygen evolving activity | GO:0005509 calcium ion binding | GO:0005515 protein binding	-	-	GO only
contig_706	747	gi|18400752|ref|NP_566511.1| Plasma-membrane choline transporter family protein	248	1.25e-158	549610714	-	GO:0009506 plasmodesma | GO:0005886 plasma membrane | GO:0016021 integral to membrane	-	-	-	GO only
contig_707	4044	gi|334188381|ref|NP_200220.2| DNA mismatch repair protein MutS, type 2	790	0	1460811131	GO:0006572 tyrosine catabolic process | GO:0006559 L-phenylalanine catabolic process | GO:0055114 oxidation-reduction process | GO:0042207 styrene catabolic process	GO:0005829 cytosol	GO:0004411 homogentisate 1,2-dioxygenase activity	1.13.11.5	pfam04209 HgmA | pfam00488 MutS_V | pfam05192 MutS_III	GO & Enzyme & Domain
contig_708	758	gi|18417600|ref|NP_568310.1| large subunit ribosomal protein L27	116	3.65e-67	249592181	GO:0006412 translation | GO:0042254 ribosome biogenesis	GO:0005840 ribosome	GO:0003735 structural constituent of ribosome	-	pfam01016 Ribosomal_L27	GO & Domain
contig_709	839	gi|18420800|ref|NP_568447.1| putative 30S ribosomal protein	224	2.11e-133	465801673	GO:0006412 translation | GO:0042254 ribosome biogenesis	GO:0005840 ribosome | GO:0009570 chloroplast stroma | GO:0009534 chloroplast thylakoid	GO:0003735 structural constituent of ribosome | GO:0019843 rRNA binding	-	pfam02482 Ribosomal_S30AE	GO & Domain
contig_710	1167	gi|15231841|ref|NP_190926.1| diaminopimelate epimerase	361	1.3e-207	712325074	GO:0009089 lysine biosynthetic process via diaminopimelate	GO:0009570 chloroplast stroma	GO:0008837 diaminopimelate epimerase activity	5.1.1.7	pfam01678 DAP_epimerase	GO & Enzyme & Domain
contig_711	1446	gi|30684431|ref|NP_188351.2| putative protein phosphatase 2C 43	397	4.34e-178	614250665	GO:0006470 protein dephosphorylation	GO:0008287 protein serine/threonine phosphatase complex	GO:0004722 protein serine/threonine phosphatase activity	-	pfam00481 PP2C	GO & Domain
contig_712	1635	gi|46093475|dbj|BAD14934.1| monodehydroascorbate reductase	434	1.37e-287	978017563	GO:0042744 hydrogen peroxide catabolic process | GO:0055114 oxidation-reduction process | GO:0045454 cell redox homeostasis | GO:0046686 response to cadmium ion | GO:0006118 electron transport | GO:0019852 L-ascorbic acid metabolic process	GO:0005829 cytosol | GO:0009507 chloroplast | GO:0005782 peroxisomal matrix | GO:0005886 plasma membrane | GO:0048046 apoplast	GO:0016656 monodehydroascorbate reductase (NADH) activity | GO:0050660 flavin adenine dinucleotide binding	1.6.5.4	pfam07992 Pyr_redox_2 | pfam00070 Pyr_redox	GO & Enzyme & Domain
contig_713	1017	gi|312190401|gb|ADQ43200.1| unknown	180	1.04e-108	383775804	GO:0009414 response to water deprivation | GO:0009961 response to 1-aminocyclopropane-1-carboxylic acid | GO:0009737 response to abscisic acid stimulus | GO:0009631 cold acclimation | GO:0007264 small GTPase mediated signal transduction | GO:0015031 protein transport	GO:0005886 plasma membrane	GO:0005525 GTP binding	-	-	GO only
contig_714	1622	gi|38261497|gb|AAR15894.1| S-adenosyl-L-methionine decarboxylase	367	7.7e-233	796134114	GO:0019079 viral genome replication | GO:0006597 spermine biosynthetic process | GO:0008295 spermidine biosynthetic process | GO:0016458 gene silencing | GO:0006525 arginine metabolic process | GO:0006560 proline metabolic process	-	GO:0004014 adenosylmethionine decarboxylase activity | GO:0005515 protein binding	4.1.1.50	pfam01536 SAM_decarbox | pfam08132 AdoMetDC_leader	GO & Enzyme & Domain
contig_715	2041	gi|312281743|dbj|BAJ33737.1| unnamed protein product	441	2.96e-235	804158384	GO:0006952 defense response | GO:0009693 ethylene biosynthetic process | GO:0008219 cell death | GO:0048255 mRNA stabilization | GO:0010150 leaf senescence | GO:0009738 abscisic acid mediated signaling pathway	GO:0005829 cytosol | GO:0030529 ribonucleoprotein complex | GO:0005634 nucleus	GO:0017091 AU-rich element binding | GO:0005515 protein binding | GO:0000166 nucleotide binding	-	pfam00076 RRM_1 | pfam14259 RRM_6 | pfam13893 RRM_5	GO & Domain
contig_716	5706	gi|240255703|ref|NP_191955.5| RNA polymerase II transcription mediator	1749	0	3368358383	GO:0006357 regulation of transcription from RNA polymerase II promoter	GO:0016592 mediator complex	GO:0001104 RNA polymerase II transcription cofactor activity	-	-	GO only
contig_717	809	gi|297839089|ref|XP_002887426.1| hypothetical protein ARALYDRAFT_895079	205	4.44e-43	177819545	-	-	GO:0004866 endopeptidase inhibitor activity	-	pfam00197 Kunitz_legume	GO & Domain
contig_718	2437	gi|15233349|ref|NP_195308.1| aconitate hydratase 1	786	0	1791143571	GO:0006097 glyoxylate cycle | GO:0009693 ethylene biosynthetic process | GO:0071281 cellular response to iron ion | GO:0009651 response to salt stress | GO:0071398 cellular response to fatty acid | GO:0051365 cellular response to potassium ion starvation | GO:0006102 isocitrate metabolic process | GO:0071732 cellular response to nitric oxide | GO:0006101 citrate metabolic process | GO:0019643 red…	GO:0005829 cytosol | GO:0005739 mitochondrion | GO:0009506 plasmodesma | GO:0005773 vacuole | GO:0005886 plasma membrane | GO:0048046 apoplast	GO:0052632 citrate hydro-lyase (cis-aconitate-forming) activity | GO:0005507 copper ion binding | GO:0009815 1-aminocyclopropane-1-carboxylate oxidase activity | GO:0052633 isocitrate hydro-lyase (cis-aconitate-forming) activity | GO:0051539 4 iron, 4 sulfur cluster binding | GO:0048027 mRNA 5'-UTR binding | GO:0003994 aconitate hydratase activity	-	pfam00330 Aconitase | pfam00694 Aconitase_C	GO & Domain
contig_719	1269	gi|297819216|ref|XP_002877491.1| hypothetical protein ARALYDRAFT_905847	300	9.34e-168	579924622	-	-	GO:0005488 binding	-	pfam01417 ENTH	GO & Domain
contig_720	1494	gi|15228920|ref|NP_188940.1| CBL-interacting serine/threonine-protein kinase 7	414	2.81e-228	780977160	GO:0009409 response to cold | GO:0006468 protein phosphorylation | GO:0007165 signal transduction | GO:0009069 serine family amino acid metabolic process	-	GO:0004683 calmodulin-dependent protein kinase activity | GO:0005515 protein binding | GO:0005524 ATP binding	2.7.11.1	pfam00069 Pkinase | pfam07714 Pkinase_Tyr	GO & Enzyme & Domain
contig_721	828	gi|15228152|ref|NP_178531.1| OB-fold nucleic acid binding domain-containing protein	145	1.79e-92	329834879	GO:0006446 regulation of translational initiation	GO:0005829 cytosol | GO:0005840 ribosome	GO:0003743 translation initiation factor activity | GO:0008270 zinc ion binding	-	pfam01176 eIF-1a	GO & Domain
contig_722	1612	gi|15239742|ref|NP_197446.1| calcium-dependent protein kinase 19	494	0	1107743259	GO:0006468 protein phosphorylation | GO:0009069 serine family amino acid metabolic process	GO:0005886 plasma membrane	GO:0004683 calmodulin-dependent protein kinase activity | GO:0005509 calcium ion binding | GO:0005524 ATP binding	2.7.11.1	pfam00069 Pkinase | pfam07714 Pkinase_Tyr | pfam13499 EF_hand_5 | pfam13833 EF_hand_6 | pfam00036 efhand | pfam13405 EF_hand_4 | pfam13202 EF_hand_3 | pfam07743 HSCB_C	GO & Enzyme & Domain
contig_723	1012	gi|297839867|ref|XP_002887815.1| hypothetical protein ARALYDRAFT_477178	228	4.88e-139	484524969	-	GO:0005886 plasma membrane	-	-	pfam05903 DUF862	GO & Domain
contig_724	2937	gi|297821164|ref|XP_002878465.1| hypothetical protein ARALYDRAFT_486759	620	0	1154997292	-	GO:0016020 membrane | GO:0016023 cytoplasmic membrane-bounded vesicle	-	-	pfam13664 DUF4149 | pfam01764 Lipase_3	GO & Domain
contig_725	2040	gi|18398434|ref|NP_564402.1| plastidial pyruvate kinase 3	569	0	1139394545	GO:0006633 fatty acid biosynthetic process | GO:0006096 glycolysis | GO:0016310 phosphorylation | GO:0006094 gluconeogenesis | GO:0006144 purine base metabolic process | GO:0015976 carbon utilization	GO:0009570 chloroplast stroma	GO:0030955 potassium ion binding | GO:0005524 ATP binding | GO:0004743 pyruvate kinase activity | GO:0000287 magnesium ion binding	2.7.1.40	pfam00224 PK | pfam02887 PK_C	GO & Enzyme & Domain
contig_726	5728	gi|186528371|ref|NP_198994.2| COP1-interactive protein 1	1569	0	2620318119	-	-	-	-	pfam01576 Myosin_tail_1 | pfam02463 SMC_N | pfam10174 Cast | pfam05557 MAD | pfam12128 DUF3584 | pfam05483 SCP-1 | pfam05701 DUF827 | pfam05911 DUF869 | pfam13514 AAA_27 | pfam05622 HOOK | pfam00038 Filament | pfam07111 HCR | pfam07888 CALCOCO1 | pfam06160 EzrA | pfam13166 AAA_13 | pfam09730 BicD | pfam09731 Mitofilin | pfam05667 DUF812 | pfam12795 MscS_porin | pfam06008 Laminin_I | pfam13868 Tri…	Domain only
contig_727	1973	gi|15236128|ref|NP_195175.1| cyclase associated protein 1	476	1.02e-296	1008331471	GO:0030036 actin cytoskeleton organization | GO:0009826 unidimensional cell growth	GO:0005829 cytosol	GO:0003779 actin binding	-	pfam08603 CAP_C | pfam01213 CAP_N | pfam07986 TBCC	GO & Domain
contig_728	1923	gi|297830932|ref|XP_002883348.1| gamma-aminobutyrate transaminase subunit precursor	504	1.72e-302	1064055567	GO:0006979 response to oxidative stress | GO:0009450 gamma-aminobutyric acid catabolic process | GO:0006540 glutamate decarboxylation to succinate | GO:0009865 pollen tube adhesion | GO:0010154 fruit development | GO:0022621 shoot system development | GO:0019484 beta-alanine catabolic process | GO:0009860 pollen tube growth | GO:0010183 pollen tube guidance | GO:0046686 response to cadmium ion | …	GO:0005829 cytosol | GO:0005739 mitochondrion | GO:0005774 vacuolar membrane	GO:0008270 zinc ion binding | GO:0050897 cobalt ion binding | GO:0003992 N2-acetyl-L-ornithine:2-oxoglutarate 5-aminotransferase activity | GO:0034387 4-aminobutyrate:pyruvate transaminase activity | GO:0030170 pyridoxal phosphate binding	-	pfam00202 Aminotran_3	GO & Domain
contig_729	1482	gi|297819906|ref|XP_002877836.1| hypothetical protein ARALYDRAFT_485553	317	8.22e-187	643227195	-	-	GO:0008270 zinc ion binding | GO:0000166 nucleotide binding | GO:0003723 RNA binding	-	pfam00642 zf-CCCH | pfam00076 RRM_1 | pfam14259 RRM_6 | pfam13893 RRM_5	GO & Domain
contig_730	1679	gi|237682429|gb|ACR10263.1| UDP-glucosyl transferase 74c1	419	5.89e-251	856316138	GO:0071215 cellular response to abscisic acid stimulus | GO:0070301 cellular response to hydrogen peroxide | GO:0010016 shoot morphogenesis | GO:0071475 cellular hyperosmotic salinity response | GO:0042631 cellular response to water deprivation | GO:0080024 indolebutyric acid metabolic process | GO:0080167 response to karrikin	-	GO:0010294 abscisic acid glucosyltransferase activity | GO:0052638 indole-3-butyrate beta-glucosyltransferase activity | GO:0047215 indole-3-acetate beta-glucosyltransferase activity	-	-	GO only
contig_731	1404	gi|297798382|ref|XP_002867075.1| hypothetical protein ARALYDRAFT_491111	367	2.87e-237	810845275	GO:0016310 phosphorylation | GO:0015940 pantothenate biosynthetic process	-	GO:0004594 pantothenate kinase activity	-	pfam01937 DUF89	GO & Domain
contig_732	2451	gi|297829500|ref|XP_002882632.1| HCF152	726	0	1511185713	GO:0006397 mRNA processing	GO:0009570 chloroplast stroma | GO:0005739 mitochondrion	GO:0003729 mRNA binding	-	pfam13041 PPR_2 | pfam12854 PPR_1 | pfam01535 PPR | pfam13812 PPR_3	GO & Domain
contig_733	979	gi|297820370|ref|XP_002878068.1| prenylated rab acceptor family protein	204	3.54e-119	418547640	GO:0016192 vesicle-mediated transport	GO:0005829 cytosol | GO:0005783 endoplasmic reticulum	GO:0005515 protein binding	-	pfam03208 PRA1	GO & Domain
contig_734	1232	gi|297839973|ref|XP_002887868.1| hypothetical protein ARALYDRAFT_474875	249	1.19e-151	526429490	-	GO:0009534 chloroplast thylakoid | GO:0009941 chloroplast envelope	-	-	pfam13225 DUF4033	GO & Domain
contig_735	1795	gi|297814043|ref|XP_002874905.1| kinase family protein	483	1.49e-281	957956889	GO:0007623 circadian rhythm | GO:0046777 protein autophosphorylation | GO:0007178 transmembrane receptor protein serine/threonine kinase signaling pathway | GO:0009069 serine family amino acid metabolic process	GO:0005886 plasma membrane	GO:0004872 receptor activity | GO:0004715 non-membrane spanning protein tyrosine kinase activity | GO:0005524 ATP binding | GO:0004709 MAP kinase kinase kinase activity	2.7.11.1	pfam00069 Pkinase | pfam07714 Pkinase_Tyr	GO & Enzyme & Domain
contig_736	1242	gi|15232095|ref|NP_186783.1| transducin/WD-40 repeat-containing protein	302	6.48e-203	696722327	GO:0006900 membrane budding | GO:0006886 intracellular protein transport	GO:0005829 cytosol | GO:0005730 nucleolus | GO:0005643 nuclear pore | GO:0005834 heterotrimeric G-protein complex	GO:0000166 nucleotide binding	-	pfam00400 WD40	GO & Domain
contig_737	1637	gi|334187148|ref|NP_001190909.1| D111/G-patch domain-containing protein	344	1.42e-170	589286270	-	GO:0005622 intracellular	GO:0003676 nucleic acid binding	-	pfam01585 G-patch	GO & Domain
contig_738	1243	gi|297810739|ref|XP_002873253.1| NC domain-containing protein	259	2.43e-165	571900352	-	-	-	-	pfam04970 LRAT	Domain only
contig_739	964	gi|297850346|ref|XP_002893054.1| hypothetical protein ARALYDRAFT_472181	213	6.76e-117	410969163	GO:0009753 response to jasmonic acid stimulus | GO:0010193 response to ozone | GO:0055114 oxidation-reduction process | GO:0009610 response to symbiotic fungus | GO:0043903 regulation of symbiosis, encompassing mutualism through parasitism | GO:0010043 response to zinc ion | GO:0010731 protein glutathionylation | GO:0006118 electron transport | GO:0006749 glutathione metabolic process | GO:001985…	GO:0005829 cytosol | GO:0005777 peroxisome | GO:0005739 mitochondrion | GO:0009570 chloroplast stroma | GO:0005773 vacuole | GO:0005886 plasma membrane | GO:0048046 apoplast	GO:0005507 copper ion binding | GO:0045174 glutathione dehydrogenase (ascorbate) activity | GO:0043295 glutathione binding	-	pfam13417 GST_N_3 | pfam13409 GST_N_2 | pfam13410 GST_C_2 | pfam02798 GST_N	GO & Domain
contig_740	1728	gi|312282089|dbj|BAJ33910.1| unnamed protein product	371	4.49e-207	710541903	-	-	-	-	-	-
contig_741	3651	gi|297802584|ref|XP_002869176.1| protein binding protein	1106	0	2392963808	-	-	GO:0008270 zinc ion binding	-	pfam12906 RINGv	GO & Domain
contig_742	986	gi|18410311|ref|NP_565061.1| kunitz trypsin inhibitor 1	202	2.95e-100	355690860	GO:0042742 defense response to bacterium | GO:0009751 response to salicylic acid stimulus | GO:0042542 response to hydrogen peroxide | GO:0012501 programmed cell death | GO:0009651 response to salt stress	GO:0005739 mitochondrion	GO:0004866 endopeptidase inhibitor activity	-	pfam00197 Kunitz_legume	GO & Domain
contig_743	2857	gi|30684447|ref|NP_193591.2| uncharacterized protein	610	0	1147864608	-	-	-	-	-	-
contig_744	800	gi|18398726|ref|NP_566365.1| uncharacterized protein	135	2.29e-75	273664990	GO:0009061 anaerobic respiration | GO:0006979 response to oxidative stress	-	-	-	-	GO only
contig_745	3992	gi|238478794|ref|NP_001154409.1| protein kinase domain-containing protein	1192	0	1979713912	GO:0009826 unidimensional cell growth | GO:0006468 protein phosphorylation | GO:0007165 signal transduction | GO:0009069 serine family amino acid metabolic process	-	GO:0004697 protein kinase C activity | GO:0005524 ATP binding	2.7.11.1	pfam00069 Pkinase | pfam07714 Pkinase_Tyr	GO & Enzyme & Domain
contig_746	834	gi|297814225|ref|XP_002874996.1| mitochondrial substrate carrier family protein	239	1.15e-153	533116381	GO:0006839 mitochondrial transport | GO:0015867 ATP transport | GO:0009060 aerobic respiration | GO:0015866 ADP transport | GO:0080121 AMP transport	GO:0016021 integral to membrane | GO:0005743 mitochondrial inner membrane | GO:0009536 plastid | GO:0005774 vacuolar membrane | GO:0005634 nucleus	GO:0080122 AMP transmembrane transporter activity | GO:0005488 binding | GO:0015217 ADP transmembrane transporter activity | GO:0005347 ATP transmembrane transporter activity	-	pfam00153 Mito_carr	GO & Domain
contig_747	610	gi|30681058|ref|NP_850002.1| nuclear fusion defective 6	72	7.86e-27	126553377	-	-	-	-	-	-
contig_748	1446	gi|18404967|ref|NP_564660.1| uncharacterized protein	377	1.12e-186	642781402	-	GO:0009507 chloroplast	-	-	pfam07466 DUF1517	GO & Domain
contig_749	3745	gi|297806481|ref|XP_002871124.1| hypothetical protein ARALYDRAFT_908384	1157	0	2469194371	GO:0006754 ATP biosynthetic process | GO:0015914 phospholipid transport | GO:0006812 cation transport | GO:0015917 aminophospholipid transport	GO:0016021 integral to membrane | GO:0005886 plasma membrane	GO:0015662 ATPase activity, coupled to transmembrane movement of ions, phosphorylative mechanism | GO:0005524 ATP binding | GO:0005515 protein binding | GO:0000287 magnesium ion binding | GO:0004012 phospholipid-translocating ATPase activity	3.6.3.1	pfam00122 E1-E2_ATPase | pfam13246 Hydrolase_like2	GO & Enzyme & Domain
contig_750	2258	gi|18411711|ref|NP_567103.1| Transketolase	639	0	1467052229	GO:0019253 reductive pentose-phosphate cycle | GO:0009651 response to salt stress | GO:0009051 pentose-phosphate shunt, oxidative branch | GO:0046686 response to cadmium ion | GO:0015976 carbon utilization	GO:0005829 cytosol | GO:0009941 chloroplast envelope | GO:0009535 chloroplast thylakoid membrane | GO:0009570 chloroplast stroma	GO:0004802 transketolase activity | GO:0046872 metal ion binding	2.2.1.1	pfam00456 Transketolase_N | pfam02779 Transket_pyr | pfam02780 Transketolase_C | pfam02775 TPP_enzyme_C	GO & Enzyme & Domain
contig_751	1545	gi|18399730|ref|NP_566435.1| ALA-interacting subunit 1	346	3.68e-210	720795136	GO:0015914 phospholipid transport	GO:0009543 chloroplast thylakoid lumen | GO:0005794 Golgi apparatus | GO:0005886 plasma membrane	GO:0005515 protein binding	-	pfam03381 CDC50	GO & Domain
contig_752	1229	gi|15218939|ref|NP_176788.1| zinc finger protein 4	259	4.46e-145	504585644	GO:0006355 regulation of transcription, DNA-dependent	GO:0005667 transcription factor complex	GO:0003700 sequence-specific DNA binding transcription factor activity | GO:0003676 nucleic acid binding | GO:0008270 zinc ion binding	-	-	GO only
contig_753	1674	gi|312283205|dbj|BAJ34468.1| unnamed protein product	402	1.15e-226	775627647	GO:0051457 maintenance of protein location in nucleus | GO:0006355 regulation of transcription, DNA-dependent | GO:0008356 asymmetric cell division | GO:0009956 radial pattern formation | GO:0009630 gravitropism	GO:0005667 transcription factor complex	GO:0043565 sequence-specific DNA binding | GO:0003700 sequence-specific DNA binding transcription factor activity | GO:0042803 protein homodimerization activity	-	pfam03514 GRAS	GO & Domain
contig_754	1580	gi|297805948|ref|XP_002870858.1| hypothetical protein ARALYDRAFT_494156	338	7.17e-217	743084775	GO:0006310 DNA recombination	-	GO:0008026 ATP-dependent helicase activity | GO:0003676 nucleic acid binding | GO:0005524 ATP binding	-	pfam12695 Abhydrolase_5 | pfam12697 Abhydrolase_6 | pfam02230 Abhydrolase_2	GO & Domain
contig_755	4328	gi|30687949|ref|NP_851047.1| auxin response factor 7	1163	0	2377806854	GO:0040008 regulation of growth | GO:0009785 blue light signaling pathway | GO:0009638 phototropism | GO:0048366 leaf development | GO:0009630 gravitropism | GO:0009723 response to ethylene stimulus | GO:0045893 positive regulation of transcription, DNA-dependent | GO:0009734 auxin mediated signaling pathway | GO:0010386 lateral root primordium development	GO:0005667 transcription factor complex	GO:0003677 DNA binding | GO:0046983 protein dimerization activity | GO:0003700 sequence-specific DNA binding transcription factor activity	-	pfam06507 Auxin_resp | pfam02362 B3 | pfam02309 AUX_IAA	GO & Domain
contig_756	1383	gi|297830152|ref|XP_002882958.1| hypothetical protein ARALYDRAFT_479023	263	5.33e-133	464464295	-	GO:0009507 chloroplast	GO:0005488 binding	-	pfam00364 Biotin_lipoyl	GO & Domain
contig_757	549	gi|18410249|ref|NP_565053.1| SNF7-like protein	101	2.75e-56	216603516	GO:0009793 embryo development ending in seed dormancy | GO:0015031 protein transport | GO:0032509 endosome transport via multivesicular body sorting pathway | GO:0040007 growth | GO:0000578 embryonic axis specification	-	-	-	-	GO only
contig_758	1563	gi|297809287|ref|XP_002872527.1| RNA-binding protein 37	330	7.37e-184	633419754	-	-	GO:0000166 nucleotide binding | GO:0003723 RNA binding	-	pfam00076 RRM_1 | pfam14259 RRM_6 | pfam13893 RRM_5	GO & Domain
contig_759	1701	gi|297806859|ref|XP_002871313.1| hypothetical protein ARALYDRAFT_908774	478	4.34e-282	959740060	GO:0006508 proteolysis	GO:0016020 membrane | GO:0016023 cytoplasmic membrane-bounded vesicle	GO:0004185 serine-type carboxypeptidase activity	3.4.16.6	pfam00450 Peptidase_S10	GO & Enzyme & Domain
contig_760	1349	gi|312282371|dbj|BAJ34051.1| unnamed protein product	247	1.77e-145	505923022	-	-	-	-	pfam04570 DUF581	Domain only
contig_761	1679	gi|30685481|ref|NP_180847.2| TRAF-like family protein	302	1.56e-91	326714330	-	-	-	-	pfam00917 MATH	Domain only
contig_762	4774	gi|297816936|ref|XP_002876351.1| hypothetical protein ARALYDRAFT_486055	731	0	1491570832	GO:0016192 vesicle-mediated transport | GO:0006886 intracellular protein transport	GO:0009506 plasmodesma | GO:0005886 plasma membrane | GO:0005774 vacuolar membrane	GO:0005483 soluble NSF attachment protein activity	-	pfam11891 DUF3411 | pfam04525 Tub_2 | pfam04187 DUF399 | pfam13424 TPR_12 | pfam13414 TPR_11	GO & Domain
contig_763	768	gi|297820040|ref|XP_002877903.1| UDP-glucosyl transferase 73D1	243	8.52e-143	497007167	GO:0016131 brassinosteroid metabolic process | GO:0010224 response to UV-B | GO:0051555 flavonol biosynthetic process	-	GO:0047213 anthocyanidin 3-O-glucosyltransferase activity | GO:0080046 quercetin 4'-O-glucosyltransferase activity | GO:0050502 cis-zeatin O-beta-D-glucosyltransferase activity | GO:0080043 quercetin 3-O-glucosyltransferase activity | GO:0080044 quercetin 7-O-glucosyltransferase activity | GO:0050403 trans-zeatin O-beta-D-glucosyltransferase activity	-	-	GO only
contig_764	1244	gi|15219209|ref|NP_173082.1| uncharacterized protein	272	8.03e-147	510380950	-	-	-	-	pfam10184 DUF2358 | pfam12680 SnoaL_2	Domain only
contig_765	4165	gi|334187625|ref|NP_001154709.2| uncharacterized protein	1042	0	2363987278	-	GO:0016020 membrane | GO:0005773 vacuole	-	-	-	GO only
contig_766	1503	gi|15232081|ref|NP_189345.1| DCD (Development and Cell Death) domain protein	295	2.21e-182	628516033	-	-	-	-	pfam10539 Dev_Cell_Death	Domain only
contig_767	697	gi|297833984|ref|XP_002884874.1| prenyltransferase	232	1.1e-135	473380150	GO:0048364 root development | GO:0016117 carotenoid biosynthetic process | GO:0009944 polarity specification of adaxial/abaxial axis | GO:0009910 negative regulation of flower development | GO:0009965 leaf morphogenesis | GO:0035281 pre-miRNA export from nucleus | GO:0010236 plastoquinone biosynthetic process | GO:0006694 steroid biosynthetic process	GO:0009941 chloroplast envelope | GO:0016021 integral to membrane | GO:0005635 nuclear envelope	GO:0004161 dimethylallyltranstransferase activity | GO:0005515 protein binding | GO:0010357 homogentisate solanesyltransferase activity | GO:0010356 homogentisate geranylgeranyltransferase activity | GO:0005487 nucleocytoplasmic transporter activity | GO:0010355 homogentisate farnesyltransferase activity	-	-	GO only
contig_768	4617	gi|297812667|ref|XP_002874217.1| hypothetical protein ARALYDRAFT_489332	1350	0	2819587486	-	GO:0005739 mitochondrion	-	-	-	GO only
contig_769	589	-	-	-	-	-	-	-	-	-	-
contig_770	1967	gi|18404909|ref|NP_564657.1| survival of motor neuron protein-interacting protein 1	447	8.37e-165	570117181	GO:0000245 spliceosome assembly	-	-	-	pfam04938 SIP1	GO & Domain
contig_771	989	gi|18409633|ref|NP_566968.1| ubiquitin-conjugating enzyme E2 variant 1D	146	3.6e-97	345437626	GO:0006301 postreplication repair | GO:0016567 protein ubiquitination	GO:0031372 UBC13-MMS2 complex | GO:0005829 cytosol	GO:0005515 protein binding | GO:0004842 ubiquitin-protein ligase activity	-	pfam00179 UQ_con	GO & Domain
contig_772	1038	gi|297834704|ref|XP_002885234.1| hypothetical protein ARALYDRAFT_898147	185	1.11e-93	333847014	-	GO:0009535 chloroplast thylakoid membrane	-	-	pfam11460 DUF3007	GO & Domain
contig_773	2143	gi|18395763|ref|NP_564239.1| protein decapping 5	599	0	1147864608	GO:0031087 deadenylation-independent decapping of nuclear-transcribed mRNA | GO:0017148 negative regulation of translation | GO:0033962 cytoplasmic mRNA processing body assembly	GO:0005829 cytosol | GO:0009536 plastid	-	-	pfam12701 LSM14 | pfam09532 FDF | pfam14438 SM-ATX	GO & Domain
contig_774	653	gi|30678208|ref|NP_849938.1| TLD-domain containing nucleolar protein	70	4.95e-40	168012104	GO:0009414 response to water deprivation | GO:0009644 response to high light intensity | GO:0009773 photosynthetic electron transport in photosystem I | GO:0006118 electron transport	GO:0009535 chloroplast thylakoid membrane	GO:0009055 electron carrier activity	-	-	GO only
contig_775	579	gi|297808055|ref|XP_002871911.1| hypothetical protein ARALYDRAFT_910032	173	5.21e-93	331618050	-	GO:0009534 chloroplast thylakoid | GO:0009941 chloroplast envelope	GO:0005198 structural molecule activity	-	pfam04755 PAP_fibrillin	GO & Domain
contig_776	820	gi|15241221|ref|NP_197494.1| putative plastid-lipid-associated protein 8	170	1.54e-102	363269337	-	GO:0009534 chloroplast thylakoid | GO:0005739 mitochondrion | GO:0009941 chloroplast envelope	GO:0005198 structural molecule activity	-	pfam04755 PAP_fibrillin	GO & Domain
contig_777	4422	gi|297814095|ref|XP_002874931.1| ATXDH1	1355	0	2872636826	GO:0055114 oxidation-reduction process | GO:0006144 purine base metabolic process | GO:0006040 amino sugar metabolic process | GO:0006118 electron transport	-	GO:0004855 xanthine oxidase activity | GO:0050660 flavin adenine dinucleotide binding | GO:0005506 iron ion binding | GO:0004854 xanthine dehydrogenase activity | GO:0008762 UDP-N-acetylmuramate dehydrogenase activity | GO:0009055 electron carrier activity | GO:0051537 2 iron, 2 sulfur cluster binding	1.17.1.4	pfam02738 Ald_Xan_dh_C2 | pfam00941 FAD_binding_5 | pfam01799 Fer2_2 | pfam03450 CO_deh_flav_C | pfam01315 Ald_Xan_dh_C	GO & Enzyme & Domain
contig_778	1329	gi|297825265|ref|XP_002880515.1| hypothetical protein ARALYDRAFT_481226	263	2.11e-133	465801673	GO:0009627 systemic acquired resistance | GO:0009820 alkaloid metabolic process | GO:0009817 defense response to fungus, incompatible interaction | GO:0009696 salicylic acid metabolic process | GO:0042432 indole biosynthetic process	-	GO:0080030 methyl indole-3-acetate esterase activity | GO:0004091 carboxylesterase activity | GO:0050529 polyneuridine-aldehyde esterase activity | GO:0080031 methyl salicylate esterase activity | GO:0080032 methyl jasmonate esterase activity	-	pfam12697 Abhydrolase_6 | pfam00561 Abhydrolase_1 | pfam12695 Abhydrolase_5	GO & Domain
contig_779	1349	gi|312282073|dbj|BAJ33902.1| unnamed protein product	346	1.8e-227	778302403	GO:0006979 response to oxidative stress | GO:0009867 jasmonic acid mediated signaling pathway | GO:0006355 regulation of transcription, DNA-dependent | GO:0010150 leaf senescence	GO:0005886 plasma membrane | GO:0005667 transcription factor complex	GO:0008270 zinc ion binding | GO:0003676 nucleic acid binding | GO:0003700 sequence-specific DNA binding transcription factor activity	-	-	GO only
contig_780	1058	gi|297827067|ref|XP_002881416.1| calcium-dependent protein kinase 25	88	9.8e-05	56118120	-	-	-	-	pfam13900 GVQW	Domain only
contig_781	2235	gi|15229973|ref|NP_187187.1| receptor like protein 30	728	8.12e-271	922293467	GO:0010200 response to chitin | GO:0050832 defense response to fungus | GO:0010204 defense response signaling pathway, resistance gene-independent	-	GO:0016301 kinase activity	2.7.11.1	pfam08263 LRRNT_2 | pfam13855 LRR_8 | pfam12799 LRR_4	GO & Enzyme & Domain
contig_782	3267	gi|297836738|ref|XP_002886251.1| hypothetical protein ARALYDRAFT_480836	949	0	2123259183	GO:0010119 regulation of stomatal movement | GO:0009414 response to water deprivation | GO:0015991 ATP hydrolysis coupled proton transport | GO:0006754 ATP biosynthetic process | GO:0009737 response to abscisic acid stimulus | GO:0006200 ATP catabolic process | GO:0006119 oxidative phosphorylation	GO:0005774 vacuolar membrane | GO:0016021 integral to membrane | GO:0005829 cytosol | GO:0009506 plasmodesma | GO:0005886 plasma membrane | GO:0005634 nucleus	GO:0005515 protein binding | GO:0008553 hydrogen-exporting ATPase activity, phosphorylative mechanism | GO:0000287 magnesium ion binding | GO:0005524 ATP binding	3.6.3.6	pfam00122 E1-E2_ATPase | pfam00702 Hydrolase | pfam12710 HAD | pfam13246 Hydrolase_like2 | pfam07690 MFS_1	GO & Enzyme & Domain
contig_783	787	gi|15221201|ref|NP_172673.1| extensin-like protein	137	1.7e-85	306653655	GO:0009825 multidimensional cell growth | GO:0010053 root epidermal cell differentiation | GO:0043255 regulation of carbohydrate biosynthetic process | GO:0009414 response to water deprivation | GO:0009651 response to salt stress | GO:0009735 response to cytokinin stimulus | GO:0009408 response to heat | GO:0006869 lipid transport | GO:0010167 response to nitrate | GO:0009809 lignin biosynthetic …	GO:0016021 integral to membrane	GO:0008289 lipid binding | GO:0004568 chitinase activity	-	pfam00234 Tryp_alpha_amyl | pfam14368 LTP_2	GO & Domain
contig_784	1220	gi|42566916|ref|NP_193524.2| PLATZ transcription factor family protein	222	5.17e-135	471151186	-	-	GO:0005488 binding	-	pfam04640 PLATZ	GO & Domain
contig_785	2574	gi|297806333|ref|XP_002871050.1| 1, 4-alpha-glucan branching enzyme protein soform SBE2.2 precursor	782	0	1705997153	GO:0005978 glycogen biosynthetic process | GO:0010021 amylopectin biosynthetic process | GO:0005985 sucrose metabolic process	GO:0009570 chloroplast stroma	GO:0004553 hydrolase activity, hydrolyzing O-glycosyl compounds | GO:0043169 cation binding | GO:0003844 1,4-alpha-glucan branching enzyme activity	2.4.1.18	pfam02922 CBM_48 | pfam02806 Alpha-amylase_C | pfam00128 Alpha-amylase	GO & Enzyme & Domain
contig_786	826	gi|18390723|ref|NP_563779.1| GILT domain-containing protein	212	3.87e-113	398486965	-	GO:0005773 vacuole	GO:0003824 catalytic activity	-	pfam03227 GILT	GO & Domain
contig_787	910	gi|54043095|gb|AAV28535.1| glycolate oxidase	260	5.04e-168	580816207	GO:0009854 oxidative photosynthetic carbon pathway | GO:0055114 oxidation-reduction process	GO:0022626 cytosolic ribosome | GO:0005773 vacuole | GO:0005777 peroxisome | GO:0009506 plasmodesma | GO:0009570 chloroplast stroma | GO:0016020 membrane | GO:0005634 nucleus | GO:0048046 apoplast | GO:0009339 glycolate oxidase complex	GO:0052854 medium-chain-(S)-2-hydroxy-acid oxidase activity | GO:0008891 glycolate oxidase activity | GO:0052852 very-long-chain-(S)-2-hydroxy-acid oxidase activity | GO:0052853 long-chain-(S)-2-hydroxy-long-chain-acid oxidase activity | GO:0010181 FMN binding	1.1.3.15	pfam01070 FMN_dh	GO & Enzyme & Domain
contig_788	1576	gi|297791319|ref|XP_002863544.1| hypothetical protein ARALYDRAFT_917093	440	3.98e-215	737289469	GO:0006355 regulation of transcription, DNA-dependent	GO:0005634 nucleus	GO:0008270 zinc ion binding | GO:0003677 DNA binding | GO:0005524 ATP binding | GO:0016740 transferase activity | GO:0004386 helicase activity	-	-	GO only
contig_789	1460	gi|297804580|ref|XP_002870174.1| hypothetical protein ARALYDRAFT_915142	365	1.29e-218	748880081	GO:0006508 proteolysis	GO:0005773 vacuole	GO:0004197 cysteine-type endopeptidase activity	-	pfam00112 Peptidase_C1 | pfam08246 Inhibitor_I29	GO & Domain
contig_790	1026	gi|297816838|ref|XP_002876302.1| predicted protein	254	5.35e-164	567442424	GO:0006098 pentose-phosphate shunt | GO:0009651 response to salt stress | GO:0006096 glycolysis | GO:0006094 gluconeogenesis | GO:0010043 response to zinc ion | GO:0046686 response to cadmium ion | GO:0006000 fructose metabolic process | GO:0006013 mannose metabolic process | GO:0006020 inositol metabolic process | GO:0015976 carbon utilization | GO:0046486 glycerolipid metabolic process	GO:0005829 cytosol | GO:0005618 cell wall | GO:0005739 mitochondrion | GO:0009506 plasmodesma | GO:0005774 vacuolar membrane | GO:0009570 chloroplast stroma | GO:0005886 plasma membrane | GO:0048046 apoplast	GO:0005507 copper ion binding | GO:0004807 triose-phosphate isomerase activity	5.3.1.1	pfam00121 TIM	GO & Enzyme & Domain
contig_791	854	gi|297816838|ref|XP_002876302.1| predicted protein	203	8.18e-125	437270936	GO:0006098 pentose-phosphate shunt | GO:0009651 response to salt stress | GO:0006096 glycolysis | GO:0006094 gluconeogenesis | GO:0010043 response to zinc ion | GO:0046686 response to cadmium ion | GO:0006000 fructose metabolic process | GO:0006013 mannose metabolic process | GO:0006020 inositol metabolic process | GO:0015976 carbon utilization | GO:0046486 glycerolipid metabolic process	GO:0005829 cytosol | GO:0005618 cell wall | GO:0005739 mitochondrion | GO:0009506 plasmodesma | GO:0005774 vacuolar membrane | GO:0009570 chloroplast stroma | GO:0005886 plasma membrane | GO:0048046 apoplast	GO:0005507 copper ion binding | GO:0004807 triose-phosphate isomerase activity	5.3.1.1	pfam00121 TIM	GO & Enzyme & Domain
contig_792	2163	gi|297819514|ref|XP_002877640.1| AMP-dependent synthetase and ligase family protein	513	0	1112646979	GO:0046686 response to cadmium ion | GO:0006744 ubiquinone biosynthetic process	GO:0009506 plasmodesma | GO:0009570 chloroplast stroma | GO:0005829 cytosol | GO:0048046 apoplast	GO:0016208 AMP binding | GO:0008756 o-succinylbenzoate-CoA ligase activity	-	pfam00501 AMP-binding | pfam13193 DUF4009	GO & Domain
contig_793	2748	gi|79343989|ref|NP_172857.2| phosphate transporter PHO1-3	801	0	1367194649	GO:0007165 signal transduction	GO:0016021 integral to membrane	GO:0004872 receptor activity	-	pfam03124 EXS	GO & Domain
contig_794	1856	gi|15240445|ref|NP_198064.1| putative nucleolar protein 5-1	527	1,1E-312	1061380811	-	GO:0005730 nucleolus | GO:0016020 membrane | GO:0005829 cytosol | GO:0009506 plasmodesma	GO:0003677 DNA binding	-	pfam01798 Nop | pfam08060 NOSIC | pfam08156 NOP5NT	GO & Domain
contig_795	1241	gi|297817418|ref|XP_002876592.1| fructosamine kinase family protein	321	2.23e-202	694939156	GO:0016310 phosphorylation	GO:0009536 plastid	GO:0016301 kinase activity	-	pfam03881 Fructosamin_kin | pfam01636 APH | pfam02958 EcKinase	GO & Domain
contig_796	1469	gi|297829588|ref|XP_002882676.1| ANAC051/ANAC052	417	1.71e-220	755121179	GO:0006979 response to oxidative stress | GO:0009651 response to salt stress | GO:0009555 pollen development | GO:0010150 leaf senescence | GO:0009962 regulation of flavonoid biosynthetic process | GO:0045893 positive regulation of transcription, DNA-dependent | GO:0009644 response to high light intensity	GO:0005730 nucleolus | GO:0005737 cytoplasm | GO:0005667 transcription factor complex	GO:0003677 DNA binding | GO:0003700 sequence-specific DNA binding transcription factor activity | GO:0046982 protein heterodimerization activity | GO:0042803 protein homodimerization activity	-	pfam02365 NAM	GO & Domain
contig_797	2631	gi|297835848|ref|XP_002885806.1| predicted protein	747	0	1574488286	GO:0048359 mucilage metabolic process involved seed coat development | GO:0080001 mucilage extrusion from seed coat | GO:0006508 proteolysis | GO:0043086 negative regulation of catalytic activity	GO:0009505 plant-type cell wall | GO:0009506 plasmodesma | GO:0005829 cytosol | GO:0048046 apoplast	GO:0042802 identical protein binding | GO:0004252 serine-type endopeptidase activity	-	pfam00082 Peptidase_S8 | pfam02225 PA | pfam05922 Inhibitor_I9	GO & Domain
contig_798	1697	gi|15227109|ref|NP_182287.1| UDP-xylose synthase 4	429	1.58e-246	841604976	GO:0019305 dTDP-rhamnose biosynthetic process | GO:0042732 D-xylose metabolic process | GO:0005982 starch metabolic process | GO:0005985 sucrose metabolic process | GO:0009117 nucleotide metabolic process | GO:0019872 streptomycin biosynthetic process | GO:0030639 polyketide biosynthetic process	GO:0000139 Golgi membrane | GO:0005886 plasma membrane | GO:0005774 vacuolar membrane | GO:0005829 cytosol	GO:0048040 UDP-glucuronate decarboxylase activity | GO:0050662 coenzyme binding | GO:0000166 nucleotide binding | GO:0008460 dTDP-glucose 4,6-dehydratase activity	-	pfam01370 Epimerase | pfam01073 3Beta_HSD | pfam04321 RmlD_sub_bind | pfam02719 Polysacc_synt_2 | pfam07993 NAD_binding_4	GO & Domain
contig_799	5925	gi|297798336|ref|XP_002867052.1| hypothetical protein ARALYDRAFT_491060	1835	0	4197978724	GO:0006366 transcription from RNA polymerase II promoter | GO:0006144 purine base metabolic process | GO:0006206 pyrimidine base metabolic process	GO:0005665 DNA-directed RNA polymerase II, core complex | GO:0005730 nucleolus	GO:0003899 DNA-directed RNA polymerase activity | GO:0003677 DNA binding | GO:0016758 transferase activity, transferring hexosyl groups	-	pfam04997 RNA_pol_Rpb1_1 | pfam04998 RNA_pol_Rpb1_5 | pfam04992 RNA_pol_Rpb1_6 | pfam00623 RNA_pol_Rpb1_2 | pfam04990 RNA_pol_Rpb1_7 | pfam04983 RNA_pol_Rpb1_3 | pfam05000 RNA_pol_Rpb1_4	GO & Domain
contig_800	839	gi|18405912|ref|NP_565969.1| rhodanese-like domain-containing protein	193	7.77e-118	414089712	-	GO:0009535 chloroplast thylakoid membrane	-	-	-	GO only
contig_801	679	gi|16648734|gb|AAL25559.1| AT4g23890/T32A16_60	136	2.08e-82	296400422	-	GO:0009535 chloroplast thylakoid membrane	-	-	pfam11623 DUF3252	GO & Domain
contig_802	623	gi|599625|emb|CAA58046.1| aconitase	131	1.81e-81	293279872	GO:0006097 glyoxylate cycle | GO:0009693 ethylene biosynthetic process | GO:0071281 cellular response to iron ion | GO:0009651 response to salt stress | GO:0071398 cellular response to fatty acid | GO:0051365 cellular response to potassium ion starvation | GO:0006102 isocitrate metabolic process | GO:0071732 cellular response to nitric oxide | GO:0006101 citrate metabolic process | GO:0019643 red…	GO:0005829 cytosol | GO:0005739 mitochondrion | GO:0009506 plasmodesma | GO:0005773 vacuole | GO:0005886 plasma membrane | GO:0048046 apoplast	GO:0052632 citrate hydro-lyase (cis-aconitate-forming) activity | GO:0005507 copper ion binding | GO:0009815 1-aminocyclopropane-1-carboxylate oxidase activity | GO:0052633 isocitrate hydro-lyase (cis-aconitate-forming) activity | GO:0051539 4 iron, 4 sulfur cluster binding | GO:0048027 mRNA 5'-UTR binding | GO:0003994 aconitate hydratase activity	4.2.1.3	-	GO & Enzyme
contig_803	2178	gi|297824395|ref|XP_002880080.1| predicted protein	293	1.67e-180	622274935	GO:0009269 response to desiccation | GO:0046686 response to cadmium ion | GO:0009793 embryo development ending in seed dormancy	GO:0009506 plasmodesma | GO:0005886 plasma membrane | GO:0005829 cytosol	-	-	pfam03947 Ribosomal_L2_C | pfam03168 LEA_2	GO & Domain
contig_804	1435	gi|15218725|ref|NP_174180.1| GDSL esterase/lipase	388	2.33e-220	754675387	GO:0016042 lipid catabolic process	GO:0005773 vacuole | GO:0005618 cell wall	GO:0004091 carboxylesterase activity | GO:0016298 lipase activity	-	pfam00657 Lipase_GDSL	GO & Domain
contig_805	819	gi|54043095|gb|AAV28535.1| glycolate oxidase	97	1.21e-55	215711931	GO:0055114 oxidation-reduction process	GO:0022626 cytosolic ribosome | GO:0005773 vacuole | GO:0005777 peroxisome | GO:0009506 plasmodesma | GO:0009570 chloroplast stroma | GO:0016020 membrane | GO:0005634 nucleus | GO:0048046 apoplast | GO:0009339 glycolate oxidase complex	GO:0008891 glycolate oxidase activity | GO:0010181 FMN binding	-	-	GO only
contig_806	1205	gi|9294054|dbj|BAB02011.1| unnamed protein product	292	2.25e-160	555406020	GO:0006508 proteolysis	GO:0016021 integral to membrane	GO:0008236 serine-type peptidase activity	3.4.21.89	pfam10502 Peptidase_S26 | pfam00717 Peptidase_S24	GO & Enzyme & Domain
contig_807	1503	gi|312282381|dbj|BAJ34056.1| unnamed protein product	370	4.61e-174	600876882	GO:0006355 regulation of transcription, DNA-dependent	GO:0005634 nucleus | GO:0009536 plastid	GO:0003677 DNA binding	-	pfam14379 Myb_CC_LHEQLE | pfam00249 Myb_DNA-binding	GO & Domain
contig_808	1576	gi|15224351|ref|NP_181903.1| cysteine synthase	391	5.02e-241	823327473	GO:0048868 pollen tube development | GO:0006535 cysteine biosynthetic process from serine | GO:0046686 response to cadmium ion	GO:0005739 mitochondrion | GO:0009941 chloroplast envelope | GO:0009509 chromoplast | GO:0009570 chloroplast stroma | GO:0048046 apoplast | GO:0009333 cysteine synthase complex	GO:0008270 zinc ion binding | GO:0005524 ATP binding | GO:0016740 transferase activity | GO:0005515 protein binding | GO:0030170 pyridoxal phosphate binding | GO:0004124 cysteine synthase activity	2.5.1.47	pfam00291 PALP	GO & Enzyme & Domain
contig_809	3417	gi|30688872|ref|NP_565963.2| phospholipase D	1048	0	2275720310	GO:0046470 phosphatidylcholine metabolic process | GO:0009395 phospholipid catabolic process	GO:0016020 membrane	GO:0070290 NAPE-specific phospholipase D activity | GO:0005509 calcium ion binding | GO:0004630 phospholipase D activity	3.1.4.4	pfam12357 PLD_C | pfam00168 C2 | pfam00614 PLDc	GO & Enzyme & Domain
contig_810	960	gi|297792927|ref|XP_002864348.1| 50S ribosomal protein L24, chloroplast	198	5.88e-116	407848613	GO:0006412 translation | GO:0042254 ribosome biogenesis	GO:0009941 chloroplast envelope | GO:0015934 large ribosomal subunit | GO:0009570 chloroplast stroma	GO:0003735 structural constituent of ribosome | GO:0019843 rRNA binding	-	pfam00467 KOW	GO & Domain
contig_811	1229	gi|326512752|dbj|BAK03283.1| predicted protein	63	1.23e-18	101588982	-	-	-	-	-	-
contig_812	1327	gi|312281571|dbj|BAJ33651.1| unnamed protein product	251	9.63e-166	573237730	GO:0048235 pollen sperm cell differentiation | GO:0018298 protein-chromophore linkage | GO:0015840 urea transport | GO:0009765 photosynthesis, light harvesting | GO:0006833 water transport	GO:0009522 photosystem I | GO:0005739 mitochondrion | GO:0016021 integral to membrane | GO:0009535 chloroplast thylakoid membrane | GO:0009523 photosystem II | GO:0090406 pollen tube	GO:0015204 urea transmembrane transporter activity | GO:0016168 chlorophyll binding | GO:0046872 metal ion binding | GO:0015250 water channel activity	-	pfam00504 Chloroa_b-bind	GO & Domain
contig_813	1361	gi|600387|emb|CAA47753.1| proteosome subunit	225	1.82e-143	499236131	GO:0009817 defense response to fungus, incompatible interaction | GO:0006511 ubiquitin-dependent protein catabolic process	GO:0005839 proteasome core complex | GO:0005886 plasma membrane | GO:0009507 chloroplast | GO:0005634 nucleus | GO:0005829 cytosol	GO:0004298 threonine-type endopeptidase activity	-	pfam00227 Proteasome | pfam07386 DUF1499	GO & Domain
contig_814	520	gi|15232964|ref|NP_191640.1| uncharacterized protein	159	3.53e-88	315569511	GO:0006260 DNA replication | GO:0006310 DNA recombination | GO:0006281 DNA repair	GO:0009536 plastid | GO:0005657 replication fork	GO:0043140 ATP-dependent 3'-5' DNA helicase activity | GO:0003676 nucleic acid binding | GO:0005524 ATP binding	-	pfam07386 DUF1499	GO & Domain
contig_815	1178	gi|312283265|dbj|BAJ34498.1| unnamed protein product	269	2.04e-177	612021701	GO:0048767 root hair elongation | GO:0009845 seed germination | GO:0009416 response to light stimulus | GO:0009611 response to wounding | GO:0007010 cytoskeleton organization | GO:0051301 cell division | GO:0009733 response to auxin stimulus	GO:0005829 cytosol | GO:0005618 cell wall | GO:0005856 cytoskeleton | GO:0005739 mitochondrion | GO:0005730 nucleolus | GO:0009506 plasmodesma | GO:0009941 chloroplast envelope | GO:0009570 chloroplast stroma | GO:0005886 plasma membrane	GO:0005524 ATP binding | GO:0005515 protein binding | GO:0005200 structural constituent of cytoskeleton	-	pfam00022 Actin	GO & Domain
contig_816	1697	gi|297813153|ref|XP_002874460.1| hypothetical protein ARALYDRAFT_489671	525	5,16E-312	1059151847	GO:0007165 signal transduction	GO:0005622 intracellular	-	-	-	GO only
contig_817	1097	gi|89257427|gb|ABD64919.1| Lil3 protein, putative	248	1.06e-148	516622049	GO:0006355 regulation of transcription, DNA-dependent	GO:0009535 chloroplast thylakoid membrane | GO:0005667 transcription factor complex	GO:0003700 sequence-specific DNA binding transcription factor activity	-	-	GO only
contig_818	1017	gi|89257581|gb|ABD65070.1| plastid ribosomal protein L19, putative	221	3.83e-124	435041972	GO:0042254 ribosome biogenesis | GO:0006412 translation	GO:0005840 ribosome | GO:0009941 chloroplast envelope | GO:0009570 chloroplast stroma | GO:0016020 membrane	GO:0003735 structural constituent of ribosome | GO:0019843 rRNA binding	-	pfam01245 Ribosomal_L19	GO & Domain
contig_819	2992	gi|33304542|gb|AAQ02674.1| glutamate receptor	909	0	1934688843	GO:0006883 cellular sodium ion homeostasis | GO:0009416 response to light stimulus | GO:0006811 ion transport | GO:0035235 ionotropic glutamate receptor signaling pathway | GO:0006874 cellular calcium ion homeostasis | GO:0030007 cellular potassium ion homeostasis | GO:0007268 synaptic transmission	GO:0030288 outer membrane-bounded periplasmic space | GO:0016021 integral to membrane | GO:0005622 intracellular	GO:0005234 extracellular-glutamate-gated ion channel activity | GO:0004970 ionotropic glutamate receptor activity | GO:0005217 intracellular ligand-gated ion channel activity	-	pfam01094 ANF_receptor | pfam00060 Lig_chan | pfam13458 Peripla_BP_6 | pfam00497 SBP_bac_3	GO & Domain
contig_820	2921	gi|297795741|ref|XP_002865755.1| ATFRO7/FRO7	731	0	1435846736	GO:0055114 oxidation-reduction process | GO:0006118 electron transport	GO:0016021 integral to membrane	GO:0050660 flavin adenine dinucleotide binding | GO:0016174 NAD(P)H oxidase activity | GO:0005506 iron ion binding | GO:0009055 electron carrier activity	1.16.1.7	pfam01794 Ferric_reduct | pfam08022 FAD_binding_8 | pfam08030 NAD_binding_6 | pfam04103 CD20 | pfam01292 Ni_hydr_CYTB	GO & Enzyme & Domain
contig_821	1736	gi|15219407|ref|NP_177464.1| uncharacterized protein	309	4.18e-191	657492563	-	-	-	-	pfam05623 DUF789	Domain only
contig_822	580	gi|11119335|gb|AAG30607.1|AF314656_1 aquaporin	92	1.61e-56	217495102	GO:0009737 response to abscisic acid stimulus | GO:0006833 water transport	GO:0005773 vacuole | GO:0046658 anchored to plasma membrane | GO:0009506 plasmodesma | GO:0005634 nucleus	GO:0005515 protein binding | GO:0015250 water channel activity	-	-	GO only
contig_823	1937	gi|2706544|emb|CAA75859.1| Sig1	472	5.25e-290	986041833	GO:0010114 response to red light | GO:0006355 regulation of transcription, DNA-dependent | GO:0006352 transcription initiation, DNA-dependent | GO:0009637 response to blue light | GO:0006144 purine base metabolic process | GO:0006206 pyrimidine base metabolic process	GO:0009507 chloroplast | GO:0005730 nucleolus | GO:0005667 transcription factor complex	GO:0003899 DNA-directed RNA polymerase activity | GO:0003677 DNA binding | GO:0005515 protein binding | GO:0003700 sequence-specific DNA binding transcription factor activity | GO:0016987 sigma factor activity	-	pfam04542 Sigma70_r2 | pfam04539 Sigma70_r3 | pfam04545 Sigma70_r4	GO & Domain
contig_824	3622	gi|30680676|ref|NP_563821.2| magnesium-chelatase subunit chlD	753	0	1537041694	GO:0015995 chlorophyll biosynthetic process | GO:0015979 photosynthesis	GO:0009570 chloroplast stroma | GO:0010007 magnesium chelatase complex	GO:0016851 magnesium chelatase activity | GO:0005524 ATP binding | GO:0017111 nucleoside-triphosphatase activity	6.6.1.1	pfam13519 VWA_2 | pfam01078 Mg_chelatase | pfam00092 VWA | pfam13768 VWA_3 | pfam07728 AAA_5 | pfam00493 MCM	GO & Enzyme & Domain
contig_825	1294	gi|297803700|ref|XP_002869734.1| hydrolase, alpha/beta fold family protein	409	2.66e-263	897329072	GO:0070328 triglyceride homeostasis | GO:0055091 phospholipid homeostasis | GO:0055089 fatty acid homeostasis | GO:0042967 acyl-carrier-protein biosynthetic process | GO:0009395 phospholipid catabolic process	-	GO:0042171 lysophosphatidic acid acyltransferase activity | GO:0004623 phospholipase A2 activity	-	pfam12697 Abhydrolase_6 | pfam00561 Abhydrolase_1 | pfam12695 Abhydrolase_5 | pfam00975 Thioesterase	GO & Domain
contig_826	1554	gi|297844036|ref|XP_002889899.1| hypothetical protein ARALYDRAFT_471331	408	2.11e-268	914269197	GO:0032259 methylation | GO:0006546 glycine catabolic process | GO:0046686 response to cadmium ion | GO:0006563 L-serine metabolic process | GO:0006566 threonine metabolic process	GO:0005960 glycine cleavage complex | GO:0005739 mitochondrion | GO:0009941 chloroplast envelope | GO:0009534 chloroplast thylakoid | GO:0009570 chloroplast stroma | GO:0022626 cytosolic ribosome | GO:0016020 membrane | GO:0048046 apoplast	GO:0004047 aminomethyltransferase activity | GO:0008483 transaminase activity	2.1.2.10	pfam01571 GCV_T | pfam08669 GCV_T_C	GO & Enzyme & Domain
contig_827	1353	gi|297795763|ref|XP_002865766.1| hypothetical protein ARALYDRAFT_495050	400	3.72e-230	787218259	-	-	GO:0004091 carboxylesterase activity	-	pfam12697 Abhydrolase_6 | pfam12695 Abhydrolase_5	GO & Domain
contig_828	1462	gi|297818298|ref|XP_002877032.1| AT3g27240/K17E12_6	275	1.48e-157	546044371	GO:0006118 electron transport	GO:0005750 mitochondrial respiratory chain complex III | GO:0005886 plasma membrane | GO:0005774 vacuolar membrane	GO:0005515 protein binding | GO:0020037 heme binding | GO:0045153 electron transporter, transferring electrons within CoQH2-cytochrome c reductase complex activity	-	pfam02167 Cytochrom_C1	GO & Domain
contig_829	1408	gi|297852686|ref|XP_002894224.1| telomere repeat binding factor 1	298	3.15e-158	548273335	GO:0009753 response to jasmonic acid stimulus | GO:0009739 response to gibberellin stimulus | GO:0009651 response to salt stress | GO:0006355 regulation of transcription, DNA-dependent | GO:0009751 response to salicylic acid stimulus | GO:0009733 response to auxin stimulus | GO:0009737 response to abscisic acid stimulus | GO:0006334 nucleosome assembly | GO:0009723 response to ethylene stimulus |…	GO:0000786 nucleosome | GO:0000781 chromosome, telomeric region | GO:0005667 transcription factor complex	GO:0003691 double-stranded telomeric DNA binding | GO:0003700 sequence-specific DNA binding transcription factor activity | GO:0042803 protein homodimerization activity	-	pfam00249 Myb_DNA-binding | pfam00538 Linker_histone	GO & Domain
contig_830	550	gi|297834424|ref|XP_002885094.1| phototropic-responsive NPH3 family protein	122	1.11e-55	214820345	GO:0009416 response to light stimulus | GO:0007165 signal transduction	-	GO:0004871 signal transducer activity	-	-	GO only
contig_831	2102	gi|297830396|ref|XP_002883080.1| cyclic nucleotide-binding transporter 1	550	2.33e-220	754675387	GO:0009624 response to nematode | GO:0055085 transmembrane transport | GO:0006811 ion transport	GO:0016021 integral to membrane	GO:0030551 cyclic nucleotide binding | GO:0005216 ion channel activity | GO:0005516 calmodulin binding	-	-	GO only
contig_832	1273	gi|15241939|ref|NP_201080.1| Hypersensitive-induced response protein 1	285	1.45e-179	619154385	GO:0006468 protein phosphorylation | GO:0009069 serine family amino acid metabolic process	GO:0009506 plasmodesma | GO:0005886 plasma membrane | GO:0005774 vacuolar membrane | GO:0005829 cytosol	GO:0005524 ATP binding | GO:0004674 protein serine/threonine kinase activity | GO:0043424 protein histidine kinase binding	-	pfam01145 Band_7	GO & Domain
contig_833	1368	gi|30684901|ref|NP_564000.2| uncharacterized protein	325	1.54e-175	605780602	-	-	-	-	pfam08647 BRE1 | pfam06005 DUF904	Domain only
contig_834	1593	gi|15236768|ref|NP_194383.1| fructose-bisphosphate aldolase, class I	358	2.52e-225	771169719	GO:0006098 pentose-phosphate shunt | GO:0006096 glycolysis | GO:0001666 response to hypoxia | GO:0006000 fructose metabolic process | GO:0006013 mannose metabolic process | GO:0006020 inositol metabolic process | GO:0006094 gluconeogenesis | GO:0015976 carbon utilization	GO:0009507 chloroplast	GO:0004332 fructose-bisphosphate aldolase activity	4.1.2.13	pfam00274 Glycolytic	GO & Enzyme & Domain
contig_835	922	gi|297792735|ref|XP_002864252.1| auxin-responsive family protein	130	2.3e-72	265194928	GO:0009733 response to auxin stimulus	-	-	-	pfam02519 Auxin_inducible	GO & Domain
contig_836	3213	gi|297830430|ref|XP_002883097.1| hypothetical protein ARALYDRAFT_898146	984	0	1831264920	-	-	-	-	pfam12799 LRR_4 | pfam13855 LRR_8	Domain only
contig_837	2431	gi|10177351|dbj|BAB10694.1| unnamed protein product	426	1.96e-190	655263599	-	-	-	-	-	-
contig_838	1632	gi|33149230|gb|AAP96742.1| ThiJ-like protein	392	5.6e-244	833134914	GO:0009228 thiamine biosynthetic process | GO:0046686 response to cadmium ion	GO:0009506 plasmodesma | GO:0005886 plasma membrane | GO:0005774 vacuolar membrane | GO:0009570 chloroplast stroma | GO:0005829 cytosol	GO:0003824 catalytic activity	-	pfam01965 DJ-1_PfpI | pfam13278 DUF4066	GO & Domain
contig_839	601	gi|15224560|ref|NP_178622.1| glycine-rich protein	110	1.05e-51	203229733	-	GO:0005634 nucleus	GO:0008026 ATP-dependent helicase activity | GO:0003723 RNA binding | GO:0005524 ATP binding	-	-	GO only
contig_840	2481	gi|297839957|ref|XP_002887860.1| NADP-malic enzyme 4	598	0	1279373474	GO:0006633 fatty acid biosynthetic process | GO:0006108 malate metabolic process | GO:0051289 protein homotetramerization | GO:0006090 pyruvate metabolic process | GO:0006099 tricarboxylic acid cycle | GO:0015976 carbon utilization	GO:0009507 chloroplast	GO:0051287 NAD binding | GO:0008270 zinc ion binding | GO:0016652 oxidoreductase activity, acting on NADH or NADPH, NAD or NADP as acceptor | GO:0050897 cobalt ion binding | GO:0004473 malate dehydrogenase (oxaloacetate-decarboxylating) (NADP+) activity | GO:0042803 protein homodimerization activity | GO:0016619 malate dehydrogenase (oxaloacetate-decarboxylating) activity	1.1.1.40	pfam03949 Malic_M | pfam00390 malic	GO & Enzyme & Domain
contig_841	1402	gi|297832104|ref|XP_002883934.1| zinc finger (CCCH-type) family protein	368	3.5e-234	800592042	-	-	GO:0008270 zinc ion binding | GO:0003676 nucleic acid binding	-	-	GO only
contig_842	988	gi|15222221|ref|NP_177671.1| bifunctional nuclease in basal defense response 1	314	2.21e-182	628516033	GO:0009611 response to wounding | GO:0090305 nucleic acid phosphodiester bond hydrolysis | GO:0050832 defense response to fungus | GO:0006289 nucleotide-excision repair	-	GO:0003677 DNA binding | GO:0004518 nuclease activity	-	pfam02577 DNase-RNase | pfam02151 UVR	GO & Domain
contig_843	874	gi|297825099|ref|XP_002880432.1| lipid-associated family protein	182	4.58e-112	394920623	-	GO:0005886 plasma membrane | GO:0005774 vacuolar membrane | GO:0005829 cytosol | GO:0009535 chloroplast thylakoid membrane	-	-	pfam01477 PLAT	GO & Domain
contig_844	825	gi|3719443|gb|AAC63372.1| lipid transfer protein	118	3.78e-70	258508036	GO:0006649 phospholipid transfer to membrane | GO:0009414 response to water deprivation | GO:0012501 programmed cell death	GO:0009505 plant-type cell wall | GO:0005886 plasma membrane | GO:0009534 chloroplast thylakoid | GO:0048046 apoplast	GO:0008289 lipid binding | GO:0005516 calmodulin binding	-	pfam00234 Tryp_alpha_amyl | pfam14368 LTP_2	GO & Domain
contig_845	1795	gi|4033575|emb|CAA04610.1| APS reductase	452	1.97e-283	964197987	GO:0019379 sulfate assimilation, phosphoadenylyl sulfate reduction by phosphoadenylyl-sulfate reductase (thioredoxin)	GO:0009570 chloroplast stroma | GO:0009534 chloroplast thylakoid	GO:0009973 adenylyl-sulfate reductase activity | GO:0004604 phosphoadenylyl-sulfate reductase (thioredoxin) activity	1.8.4.9	pfam01507 PAPS_reduct | pfam00085 Thioredoxin | pfam13098 Thioredoxin_2	GO & Enzyme & Domain
contig_846	3899	gi|297845328|ref|XP_002890545.1| T-complex protein 11	1108	0	2030088495	-	GO:0009506 plasmodesma	GO:0031177 phosphopantetheine binding	-	pfam05794 Tcp11 | pfam13868 Trichoplein | pfam05672 MAP7 | pfam00261 Tropomyosin | pfam05276 SH3BP5 | pfam03179 V-ATPase_G | pfam03763 Remorin_C | pfam06818 Fez1 | pfam12795 MscS_porin | pfam11208 DUF2992 | pfam09755 DUF2046 | pfam13870 DUF4201 | pfam04012 PspA_IM30	GO & Domain
contig_847	1066	gi|297790129|ref|XP_002862972.1| predicted protein	219	6.5e-130	454211061	GO:0016192 vesicle-mediated transport | GO:0015031 protein transport	GO:0000815 ESCRT III complex	GO:0005515 protein binding	-	pfam03357 Snf7 | pfam11068 DUF2869	GO & Domain
contig_848	1838	gi|312281827|dbj|BAJ33779.1| unnamed protein product	451	1.07e-272	928534566	-	GO:0016023 cytoplasmic membrane-bounded vesicle	-	-	pfam07712 SURNod19	GO & Domain
contig_849	1415	gi|15231951|ref|NP_187476.1| uncharacterized protein	333	1.2e-171	592852612	-	GO:0009941 chloroplast envelope	GO:0003723 RNA binding	-	pfam11891 DUF3411	GO & Domain
contig_850	1574	gi|297801932|ref|XP_002868850.1| multiubiquitin chain binding protein MBP1	384	2.11e-237	811291068	GO:0051788 response to misfolded protein | GO:0048455 stamen formation | GO:0009744 response to sucrose stimulus | GO:0043161 proteasomal ubiquitin-dependent protein catabolic process | GO:0006974 response to DNA damage stimulus | GO:0009651 response to salt stress | GO:0080129 proteasome core complex assembly | GO:0048767 root hair elongation | GO:0010029 regulation of seed germination | GO:0010…	GO:0016020 membrane | GO:0005829 cytosol | GO:0008540 proteasome regulatory particle, base subcomplex | GO:0005634 nucleus	GO:0001653 peptide receptor activity | GO:0005488 binding	-	pfam13519 VWA_2 | pfam04056 Ssl1	GO & Domain
contig_851	999	gi|5902371|gb|AAD55473.1|AC009322_13 Hypothetical protein	169	6.11e-103	364606715	GO:0005975 carbohydrate metabolic process | GO:0006090 pyruvate metabolic process	-	GO:0004462 lactoylglutathione lyase activity	-	pfam12681 Glyoxalase_2 | pfam00903 Glyoxalase | pfam13669 Glyoxalase_4	GO & Domain
contig_852	595	gi|238481509|ref|NP_001154768.1| EDM2-like protein1	186	3.13e-96	342317077	GO:0009825 multidimensional cell growth | GO:0010053 root epidermal cell differentiation | GO:0043255 regulation of carbohydrate biosynthetic process | GO:0009414 response to water deprivation | GO:0009651 response to salt stress | GO:0009735 response to cytokinin stimulus | GO:0009408 response to heat | GO:0010167 response to nitrate | GO:0009809 lignin biosynthetic process | GO:0010337 regulati…	-	GO:0008270 zinc ion binding | GO:0004568 chitinase activity	-	-	GO only
contig_853	731	gi|15223001|ref|NP_172256.1| 40S ribosomal protein S15a-1	130	9.46e-84	300858349	GO:0006412 translation | GO:0042254 ribosome biogenesis	GO:0009506 plasmodesma | GO:0005886 plasma membrane | GO:0005618 cell wall | GO:0005774 vacuolar membrane | GO:0022627 cytosolic small ribosomal subunit | GO:0005739 mitochondrion	GO:0003735 structural constituent of ribosome	-	pfam00410 Ribosomal_S8	GO & Domain
contig_854	1872	gi|18402407|ref|NP_564535.1| signal recognition particle subunit SRP54	493	0	1079658314	GO:0006617 SRP-dependent cotranslational protein targeting to membrane, signal sequence recognition	GO:0005829 cytosol | GO:0005786 signal recognition particle, endoplasmic reticulum targeting	GO:0017111 nucleoside-triphosphatase activity | GO:0003729 mRNA binding | GO:0008312 7S RNA binding | GO:0005515 protein binding | GO:0005525 GTP binding	-	pfam00448 SRP54 | pfam02978 SRP_SPB | pfam02881 SRP54_N | pfam13671 AAA_33	GO & Domain
contig_855	796	gi|297832344|ref|XP_002884054.1| hypothetical protein ARALYDRAFT_480622	161	8.08e-105	370847814	GO:0016192 vesicle-mediated transport | GO:0006886 intracellular protein transport	GO:0030130 clathrin coat of trans-Golgi network vesicle | GO:0030131 clathrin adaptor complex | GO:0005739 mitochondrion	GO:0008565 protein transporter activity	-	pfam01217 Clat_adaptor_s	GO & Domain
contig_856	2906	gi|297819580|ref|XP_002877673.1| transducin family protein	875	0	1677466416	-	-	-	-	pfam12657 TFIIIC_delta | pfam12660 zf-TFIIIC | pfam00400 WD40	Domain only
contig_857	710	gi|297813905|ref|XP_002874836.1| photosystem II subunit Q-2	198	9.02e-108	380655255	GO:0015979 photosynthesis	GO:0030095 chloroplast photosystem II | GO:0009543 chloroplast thylakoid lumen | GO:0019898 extrinsic to membrane | GO:0009570 chloroplast stroma | GO:0048046 apoplast | GO:0009654 oxygen evolving complex	GO:0005509 calcium ion binding	-	pfam05757 PsbQ	GO & Domain
contig_858	1654	gi|15228989|ref|NP_191227.1| Single-stranded nucleic acid binding R3H protein	333	2.01e-157	545598579	-	-	GO:0003676 nucleic acid binding	-	pfam12752 SUZ	GO & Domain
contig_859	925	gi|297790951|ref|XP_002863360.1| hypothetical protein ARALYDRAFT_916691	256	2.09e-144	502356680	GO:0006355 regulation of transcription, DNA-dependent	GO:0009535 chloroplast thylakoid membrane | GO:0005667 transcription factor complex	GO:0003700 sequence-specific DNA binding transcription factor activity	-	-	GO only
contig_860	2210	gi|89257601|gb|ABD65090.1| hypothetical protein 27.t00116	298	3.71e-95	338750734	-	-	-	-	pfam08646 Rep_fac-A_C	Domain only
contig_861	1377	gi|20340247|gb|AAM19710.1|AF499723_1 galactinol synthase-like protein	330	1.13e-206	709204524	GO:0009414 response to water deprivation | GO:0009644 response to high light intensity | GO:0009409 response to cold | GO:0016051 carbohydrate biosynthetic process | GO:0042542 response to hydrogen peroxide | GO:0006012 galactose metabolic process | GO:0009408 response to heat | GO:0009651 response to salt stress	-	GO:0047216 inositol 3-alpha-galactosyltransferase activity	-	pfam01501 Glyco_transf_8	GO & Domain
contig_862	992	gi|297820294|ref|XP_002878030.1| photosystem II reaction center PsbP family protein	228	9.13e-128	447078377	GO:0015979 photosynthesis	GO:0030095 chloroplast photosystem II | GO:0009543 chloroplast thylakoid lumen | GO:0019898 extrinsic to membrane | GO:0009654 oxygen evolving complex	GO:0005509 calcium ion binding	-	pfam01789 PsbP	GO & Domain
contig_863	4763	gi|297844606|ref|XP_002890184.1| predicted protein	1123	0	2248081158	GO:0006355 regulation of transcription, DNA-dependent | GO:0009908 flower development | GO:0016573 histone acetylation | GO:0042967 acyl-carrier-protein biosynthetic process	GO:0005667 transcription factor complex | GO:0000123 histone acetyltransferase complex	GO:0003712 transcription cofactor activity | GO:0008270 zinc ion binding | GO:0004402 histone acetyltransferase activity	2.3.1.48	pfam08214 KAT11 | pfam02135 zf-TAZ | pfam00569 ZZ | pfam00628 PHD	GO & Enzyme & Domain
contig_864	1327	gi|297813441|ref|XP_002874604.1| hydrolase, alpha/beta fold family protein	347	1.87e-214	735060505	GO:0009792 embryo development ending in birth or egg hatching | GO:0002119 nematode larval development | GO:0006482 protein demethylation | GO:0000003 reproduction | GO:0008340 determination of adult lifespan | GO:0040007 growth	GO:0005773 vacuole	GO:0051721 protein phosphatase 2A binding | GO:0051722 protein C-terminal methylesterase activity | GO:0004091 carboxylesterase activity	-	pfam12697 Abhydrolase_6 | pfam00561 Abhydrolase_1 | pfam12695 Abhydrolase_5	GO & Domain
contig_865	2898	gi|297831152|ref|XP_002883458.1| leucine-rich repeat family protein	899	0	1682815929	GO:0006468 protein phosphorylation | GO:0007165 signal transduction | GO:0009069 serine family amino acid metabolic process	GO:0009506 plasmodesma | GO:0005886 plasma membrane | GO:0016021 integral to membrane | GO:0005829 cytosol	GO:0004872 receptor activity | GO:0004715 non-membrane spanning protein tyrosine kinase activity | GO:0005524 ATP binding | GO:0004674 protein serine/threonine kinase activity	2.7.11.1	pfam00069 Pkinase | pfam07714 Pkinase_Tyr | pfam13855 LRR_8 | pfam12799 LRR_4	GO & Enzyme & Domain
contig_866	1307	gi|79321173|ref|NP_001031269.1| Rossmann-fold NAD(P)-binding domain-containing protein	308	5.97e-167	577249865	GO:0008152 metabolic process	GO:0009535 chloroplast thylakoid membrane	GO:0003824 catalytic activity | GO:0000166 nucleotide binding	-	pfam13460 NAD_binding_10 | pfam05368 NmrA	GO & Domain
contig_867	1420	gi|15229476|ref|NP_189000.1| Ribonucleoside-diphosphate reductase small chain A	341	2.84e-217	744422153	GO:0006260 DNA replication | GO:0009259 ribonucleotide metabolic process | GO:0007275 multicellular organismal development | GO:0051726 regulation of cell cycle | GO:0009186 deoxyribonucleoside diphosphate metabolic process | GO:0055114 oxidation-reduction process | GO:0006281 DNA repair | GO:0006144 purine base metabolic process | GO:0006206 pyrimidine base metabolic process	GO:0005971 ribonucleoside-diphosphate reductase complex | GO:0005829 cytosol	GO:0046914 transition metal ion binding | GO:0004748 ribonucleoside-diphosphate reductase activity	1.17.4.1	pfam00268 Ribonuc_red_sm	GO & Enzyme & Domain
contig_868	901	gi|297838485|ref|XP_002887124.1| ATLUP2	278	1.94e-170	588840477	GO:0042335 cuticle development | GO:0019745 pentacyclic triterpenoid biosynthetic process	-	GO:0042299 lupeol synthase activity | GO:0042300 beta-amyrin synthase activity	-	pfam13243 Prenyltrans_1 | pfam13249 Prenyltrans_2 | pfam00432 Prenyltrans	GO & Domain
contig_869	1479	gi|297841511|ref|XP_002888637.1| atidd14-domain 14	407	6.9e-230	786326673	GO:0009958 positive gravitropism | GO:0006355 regulation of transcription, DNA-dependent | GO:0010031 circumnutation | GO:0009959 negative gravitropism | GO:0009590 detection of gravity | GO:2000904 regulation of starch metabolic process	GO:0005667 transcription factor complex	GO:0008270 zinc ion binding | GO:0044212 transcription regulatory region DNA binding | GO:0043621 protein self-association | GO:0003700 sequence-specific DNA binding transcription factor activity | GO:0046982 protein heterodimerization activity	-	-	GO only
contig_870	1075	gi|15241168|ref|NP_197478.1| tubulin alpha-3/alpha-5 chain	280	1.96e-190	655263599	GO:0051258 protein polymerization | GO:0006184 GTP catabolic process | GO:0007018 microtubule-based movement | GO:0071258 cellular response to gravity	GO:0005829 cytosol | GO:0005618 cell wall | GO:0005874 microtubule | GO:0045298 tubulin complex | GO:0009506 plasmodesma | GO:0005886 plasma membrane	GO:0003924 GTPase activity | GO:0005200 structural constituent of cytoskeleton | GO:0005525 GTP binding	-	pfam03953 Tubulin_C	GO & Domain
contig_871	875	gi|297797095|ref|XP_002866432.1| hypothetical protein ARALYDRAFT_919384	199	1.66e-118	416318676	GO:0019253 reductive pentose-phosphate cycle | GO:0006098 pentose-phosphate shunt | GO:0009409 response to cold | GO:0009624 response to nematode | GO:0009793 embryo development ending in seed dormancy | GO:0015976 carbon utilization	GO:0009941 chloroplast envelope | GO:0009535 chloroplast thylakoid membrane | GO:0009570 chloroplast stroma | GO:0010319 stromule | GO:0048046 apoplast	GO:0046872 metal ion binding | GO:0004750 ribulose-phosphate 3-epimerase activity	5.1.3.1	pfam00834 Ribul_P_3_epim	GO & Enzyme & Domain
contig_872	2413	gi|297803122|ref|XP_002869445.1| leucine-rich repeat family protein	400	7.32e-226	772952890	GO:0006771 riboflavin metabolic process | GO:0019497 hexachlorocyclohexane metabolic process	GO:0005774 vacuolar membrane | GO:0016023 cytoplasmic membrane-bounded vesicle | GO:0005829 cytosol | GO:0005739 mitochondrion	GO:0003993 acid phosphatase activity	2.7.11.1	pfam03767 Acid_phosphat_B | pfam13855 LRR_8 | pfam08263 LRRNT_2	GO & Enzyme & Domain
contig_873	972	gi|30678252|ref|NP_171719.2| metacaspase 1	247	1.25e-158	549610714	GO:0006508 proteolysis	-	GO:0004197 cysteine-type endopeptidase activity	-	pfam00656 Peptidase_C14	GO & Domain
contig_874	3839	gi|297797926|ref|XP_002866847.1| hypothetical protein ARALYDRAFT_912402	1177	0	2360866728	GO:0010584 pollen exine formation | GO:0010268 brassinosteroid homeostasis | GO:0009911 positive regulation of flower development | GO:0009729 detection of brassinosteroid stimulus | GO:0009826 unidimensional cell growth | GO:0006468 protein phosphorylation | GO:0010224 response to UV-B | GO:0048657 tapetal cell differentiation | GO:0009742 brassinosteroid mediated signaling pathway | GO:0048366 …	GO:0016021 integral to membrane | GO:0043234 protein complex | GO:0005768 endosome | GO:0005886 plasma membrane	GO:0004721 phosphoprotein phosphatase activity | GO:0046982 protein heterodimerization activity | GO:0005496 steroid binding | GO:0004709 MAP kinase kinase kinase activity | GO:0004872 receptor activity | GO:0042803 protein homodimerization activity | GO:0005524 ATP binding	2.7.11.1	pfam07714 Pkinase_Tyr | pfam00069 Pkinase | pfam13855 LRR_8 | pfam12799 LRR_4 | pfam08263 LRRNT_2	GO & Enzyme & Domain
contig_875	1111	gi|8778623|gb|AAF79631.1|AC025416_5 F5O11.7	84	6.01e-32	143939295	-	-	GO:0003824 catalytic activity	-	-	GO only
contig_876	2123	gi|18399541|ref|NP_565495.1| synaptotagmin A	541	0	1199130776	GO:0009615 response to virus | GO:0032456 endocytic recycling | GO:0009409 response to cold | GO:0001778 plasma membrane repair | GO:0046740 spread of virus in host, cell to cell | GO:0006612 protein targeting to membrane | GO:0006897 endocytosis	GO:0009898 internal side of plasma membrane | GO:0009506 plasmodesma | GO:0005768 endosome | GO:0016023 cytoplasmic membrane-bounded vesicle | GO:0005773 vacuole	-	-	pfam00168 C2	GO & Domain
contig_877	2711	gi|15231697|ref|NP_190853.1| vacuolar-sorting receptor 1	621	0	1422472953	GO:0006623 protein targeting to vacuole | GO:0006896 Golgi to vacuole transport	GO:0005887 integral to plasma membrane | GO:0017119 Golgi transport complex | GO:0005802 trans-Golgi network	GO:0009940 amino-terminal vacuolar sorting propeptide binding | GO:0005515 protein binding	-	pfam07645 EGF_CA | pfam00131 Metallothio | pfam02225 PA | pfam12662 cEGF | pfam12947 EGF_3	GO & Domain
contig_878	2370	gi|240256156|ref|NP_195137.5| Polyadenylate-binding protein 2	612	0	1189323335	GO:0046686 response to cadmium ion | GO:0006446 regulation of translational initiation	GO:0005829 cytosol | GO:0005840 ribosome	GO:0000166 nucleotide binding | GO:0003743 translation initiation factor activity	-	pfam00658 PABP | pfam00076 RRM_1 | pfam14259 RRM_6 | pfam13893 RRM_5 | pfam08777 RRM_3	GO & Domain
contig_879	1786	gi|5487875|gb|AAB53101.2| catalase	492	0	1196456019	GO:0055085 transmembrane transport | GO:0042744 hydrogen peroxide catabolic process | GO:0055114 oxidation-reduction process | GO:0009416 response to light stimulus | GO:0009409 response to cold | GO:0009970 cellular response to sulfate starvation | GO:0006995 cellular response to nitrogen starvation | GO:0046686 response to cadmium ion | GO:0016036 cellular response to phosphate starvation | GO:…	GO:0005618 cell wall | GO:0005739 mitochondrion | GO:0009506 plasmodesma | GO:0009941 chloroplast envelope | GO:0009570 chloroplast stroma | GO:0005773 vacuole | GO:0022626 cytosolic ribosome | GO:0009514 glyoxysome | GO:0005886 plasma membrane | GO:0048046 apoplast	GO:0050897 cobalt ion binding | GO:0015174 basic amino acid transmembrane transporter activity | GO:0004096 catalase activity | GO:0015326 cationic amino acid transmembrane transporter activity | GO:0020037 heme binding	1.11.1.6	pfam00199 Catalase | pfam06628 Catalase-rel	GO & Enzyme & Domain
contig_880	1206	gi|297788583|ref|XP_002862370.1| 26S proteasome regulatory subunit	289	4.47e-176	607563773	GO:0009790 embryo development | GO:0009846 pollen germination | GO:0006446 regulation of translational initiation	GO:0005852 eukaryotic translation initiation factor 3 complex | GO:0016020 membrane | GO:0005634 nucleus | GO:0005829 cytosol | GO:0005840 ribosome	GO:0003743 translation initiation factor activity	-	pfam01398 JAB | pfam13012 MitMem_reg	GO & Domain
contig_881	695	gi|12323097|gb|AAG51534.1|AC051631_14 hypothetical protein; 80318-81409	163	8.4e-92	327605915	-	-	-	-	pfam04043 PMEI	Domain only
contig_882	1131	gi|297796707|ref|XP_002866238.1| hypothetical protein ARALYDRAFT_332081	196	6.95e-84	301304142	-	-	-	-	-	-
contig_883	674	gi|312282965|dbj|BAJ34348.1| unnamed protein product	76	2.9e-37	159542042	-	-	-	-	-	-
contig_884	1846	gi|312282071|dbj|BAJ33901.1| unnamed protein product	526	9.29e-303	1064947153	GO:0048235 pollen sperm cell differentiation | GO:0080167 response to karrikin | GO:0042967 acyl-carrier-protein biosynthetic process | GO:0046486 glycerolipid metabolic process | GO:0008654 phospholipid biosynthetic process	GO:0016020 membrane | GO:0005739 mitochondrion	GO:0004366 glycerol-3-phosphate O-acyltransferase activity | GO:0003841 1-acylglycerol-3-phosphate O-acyltransferase activity	2.3.1.15	pfam01553 Acyltransferase	GO & Enzyme & Domain
contig_885	2102	gi|297847712|ref|XP_002891737.1| sodium/calcium exchanger family protein	583	0	1230336270	GO:0055085 transmembrane transport	GO:0016021 integral to membrane	GO:0005509 calcium ion binding	-	pfam01699 Na_Ca_ex | pfam13499 EF_hand_5 | pfam00001 7tm_1 | pfam13202 EF_hand_3 | pfam13405 EF_hand_4	GO & Domain
contig_886	1219	gi|297843166|ref|XP_002889464.1| hypothetical protein ARALYDRAFT_470333	304	2.89e-195	671312139	-	-	-	-	pfam05623 DUF789	Domain only
contig_887	868	gi|79330574|ref|NP_001032057.1| low psii accumulation2 protein	175	1.21e-87	313786339	GO:0010207 photosystem II assembly	GO:0009534 chloroplast thylakoid | GO:0042651 thylakoid membrane	-	-	-	GO only
contig_888	1488	gi|356565119|ref|XP_003550792.1| PREDICTED: formin-like protein 20-like	59	2.37e-09	71720867	-	-	-	-	-	-
contig_889	1676	gi|15237391|ref|NP_199429.1| F-box protein	373	2.15e-215	738181054	GO:0010286 heat acclimation	-	-	-	pfam12937 F-box-like | pfam00646 F-box	GO & Domain
contig_890	811	gi|297792949|ref|XP_002864359.1| pollen ole e 1 allergen and extensin family protein	146	2.32e-85	306207862	-	GO:0016023 cytoplasmic membrane-bounded vesicle	-	-	pfam01190 Pollen_Ole_e_I	GO & Domain
contig_891	1639	gi|297846626|ref|XP_002891194.1| hypothetical protein ARALYDRAFT_473690	435	2.53e-256	874147848	GO:0045454 cell redox homeostasis | GO:0006662 glycerol ether metabolic process | GO:0006118 electron transport	GO:0009505 plant-type cell wall | GO:0009506 plasmodesma | GO:0016023 cytoplasmic membrane-bounded vesicle | GO:0005774 vacuolar membrane | GO:0005783 endoplasmic reticulum	GO:0009055 electron carrier activity | GO:0003756 protein disulfide isomerase activity | GO:0015035 protein disulfide oxidoreductase activity	-	pfam00085 Thioredoxin | pfam13098 Thioredoxin_2 | pfam13848 Thioredoxin_6 | pfam13905 Thioredoxin_8 | pfam13899 Thioredoxin_7	GO & Domain
contig_892	680	gi|15239230|ref|NP_196197.1| 26S proteasome regulatory subunit N8	226	5.72e-149	517513634	GO:0009965 leaf morphogenesis | GO:0009793 embryo development ending in seed dormancy | GO:0006511 ubiquitin-dependent protein catabolic process	GO:0008541 proteasome regulatory particle, lid subcomplex | GO:0005634 nucleus | GO:0005829 cytosol	-	-	pfam13012 MitMem_reg | pfam01398 JAB	GO & Domain
contig_893	1368	gi|15237531|ref|NP_196002.1| GDSL esterase/lipase	80	2.15e-33	148843015	GO:0016042 lipid catabolic process	-	GO:0016298 lipase activity | GO:0004091 carboxylesterase activity	-	-	GO only
contig_894	3437	gi|297848174|ref|XP_002891968.1| hypothetical protein ARALYDRAFT_892829	1054	0	2172296388	GO:0005982 starch metabolic process | GO:0005985 sucrose metabolic process	-	GO:0016787 hydrolase activity | GO:0008801 beta-phosphoglucomutase activity	-	pfam13419 HAD_2 | pfam00702 Hydrolase | pfam13905 Thioredoxin_8 | pfam08534 Redoxin | pfam00578 AhpC-TSA | pfam13242 Hydrolase_like | pfam13098 Thioredoxin_2 | pfam08450 SGL | pfam01436 NHL	GO & Domain
contig_895	705	gi|297813905|ref|XP_002874836.1| photosystem II subunit Q-2	198	1.67e-107	379763669	GO:0015979 photosynthesis	GO:0030095 chloroplast photosystem II | GO:0009543 chloroplast thylakoid lumen | GO:0019898 extrinsic to membrane | GO:0009570 chloroplast stroma | GO:0048046 apoplast | GO:0009654 oxygen evolving complex	GO:0005509 calcium ion binding	-	pfam05757 PsbQ	GO & Domain
contig_896	1420	gi|15240940|ref|NP_198668.1| alpha/beta-hydrolase-like protein	360	2.33e-220	754675387	-	GO:0009534 chloroplast thylakoid | GO:0009941 chloroplast envelope	GO:0016787 hydrolase activity	-	pfam12697 Abhydrolase_6 | pfam00561 Abhydrolase_1 | pfam12695 Abhydrolase_5	GO & Domain
contig_897	4875	gi|297829816|ref|XP_002882790.1| photoperiod-independent early flowering 1	1561	0	3158389990	GO:0006355 regulation of transcription, DNA-dependent	-	GO:0004386 helicase activity | GO:0003677 DNA binding | GO:0005524 ATP binding | GO:0016740 transferase activity	3.6.4.12	pfam00176 SNF2_N | pfam00271 Helicase_C | pfam00270 DEAD	GO & Enzyme & Domain
contig_898	656	gi|18394569|ref|NP_564046.1| uncharacterized protein	171	2.06e-93	332955428	-	GO:0009507 chloroplast	-	-	-	GO only
contig_899	3803	gi|4432807|gb|AAD20658.1| putative retroelement pol polyprotein	274	2.91e-58	225965164	-	-	-	-	pfam03732 Retrotrans_gag | pfam08284 RVP_2 | pfam00098 zf-CCHC | pfam00385 Chromo	Domain only
contig_900	2565	gi|4733964|gb|AAD28647.1| putative Ta11-like non-LTR retroelement protein	83	1.62e-19	105601117	-	-	-	-	pfam14111 DUF4283 | pfam14392 zf-CCHC_4	Domain only
contig_901	1398	gi|14600257|gb|AAK71314.1|AF388175_1 papain-like cysteine peptidase XBCP3	381	1.58e-246	841604976	GO:0006508 proteolysis | GO:0055114 oxidation-reduction process	GO:0005773 vacuole | GO:0016023 cytoplasmic membrane-bounded vesicle	GO:0032440 2-alkenal reductase [NAD(P)] activity | GO:0004197 cysteine-type endopeptidase activity	-	pfam00112 Peptidase_C1 | pfam00396 Granulin | pfam08246 Inhibitor_I29 | pfam10601 zf-LITAF-like	GO & Domain
contig_902	2181	gi|15231092|ref|NP_191420.1| ketol-acid reductoisomerase	589	0	1264662313	GO:0055114 oxidation-reduction process | GO:0046686 response to cadmium ion | GO:0009097 isoleucine biosynthetic process | GO:0009098 leucine biosynthetic process | GO:0009099 valine biosynthetic process | GO:0015940 pantothenate biosynthetic process	GO:0005829 cytosol | GO:0005618 cell wall | GO:0005739 mitochondrion | GO:0009941 chloroplast envelope | GO:0009570 chloroplast stroma | GO:0048046 apoplast	GO:0005507 copper ion binding | GO:0004455 ketol-acid reductoisomerase activity | GO:0000287 magnesium ion binding | GO:0070402 NADPH binding | GO:0016853 isomerase activity | GO:0042803 protein homodimerization activity	1.1.1.86	pfam07991 IlvN | pfam01450 IlvC	GO & Enzyme & Domain
contig_903	1203	gi|297814049|ref|XP_002874908.1| hypothetical protein ARALYDRAFT_490304	187	3.72e-126	441728864	GO:0006979 response to oxidative stress | GO:0006120 mitochondrial electron transport, NADH to ubiquinone | GO:0006744 ubiquinone biosynthetic process | GO:0006814 sodium ion transport | GO:0015992 proton transport	GO:0005747 mitochondrial respiratory chain complex I	GO:0051287 NAD binding | GO:0008270 zinc ion binding | GO:0008137 NADH dehydrogenase (ubiquinone) activity	1.6.5.3 | 1.6.99.3	pfam01257 Complex1_24kDa	GO & Enzyme & Domain
contig_904	1621	gi|17977868|emb|CAD12663.1| casein kinase II alpha subunit	411	2.01e-261	891087974	GO:0006468 protein phosphorylation | GO:0009069 serine family amino acid metabolic process	GO:0005829 cytosol	GO:0008353 RNA polymerase II carboxy-terminal domain kinase activity | GO:0005524 ATP binding	2.7.11.1	pfam00069 Pkinase | pfam07714 Pkinase_Tyr	GO & Enzyme & Domain
contig_905	1862	gi|297829732|ref|XP_002882748.1| hypothetical protein ARALYDRAFT_897386	271	1.63e-171	592406819	GO:0006457 protein folding | GO:0046686 response to cadmium ion	GO:0005829 cytosol	GO:0005524 ATP binding | GO:0051082 unfolded protein binding	-	-	GO only
contig_906	631	gi|757534|emb|CAA59963.1| subtilisin-like protease	208	1.44e-117	413198127	GO:0048359 mucilage metabolic process involved seed coat development | GO:0080001 mucilage extrusion from seed coat | GO:0006508 proteolysis | GO:0043086 negative regulation of catalytic activity	GO:0009505 plant-type cell wall | GO:0016023 cytoplasmic membrane-bounded vesicle | GO:0048046 apoplast	GO:0042802 identical protein binding | GO:0004252 serine-type endopeptidase activity	-	-	GO only
contig_907	1614	gi|18425181|ref|NP_569048.1| subtilisin-like protease	525	2.8e-270	920510296	GO:0048359 mucilage metabolic process involved seed coat development | GO:0080001 mucilage extrusion from seed coat | GO:0006508 proteolysis | GO:0043086 negative regulation of catalytic activity	GO:0009505 plant-type cell wall | GO:0016023 cytoplasmic membrane-bounded vesicle | GO:0048046 apoplast	GO:0042802 identical protein binding | GO:0004252 serine-type endopeptidase activity	-	pfam05922 Inhibitor_I9 | pfam00082 Peptidase_S8 | pfam02225 PA	GO & Domain
contig_908	1463	gi|297805780|ref|XP_002870774.1| predicted protein	345	4.7e-183	630744997	-	-	-	-	-	-
contig_909	835	gi|15221552|ref|NP_177053.1| SOB five-like 2 protein	123	1.94e-40	169795276	GO:0009690 cytokinin metabolic process | GO:0032502 developmental process	-	-	-	-	GO only
contig_910	524	gi|297806341|ref|XP_002871054.1| predicted protein	93	9.67e-35	151071979	GO:0008283 cell proliferation | GO:0007165 signal transduction | GO:0040007 growth	GO:0005576 extracellular region	GO:0008083 growth factor activity	-	-	GO only
contig_911	1414	gi|121550799|gb|ABM55734.1| nitrilase 2	347	3.08e-222	760916485	GO:0009684 indoleacetic acid biosynthetic process | GO:0009617 response to bacterium | GO:0019762 glucosinolate catabolic process | GO:0009970 cellular response to sulfate starvation | GO:0046686 response to cadmium ion	GO:0005829 cytosol | GO:0009506 plasmodesma | GO:0009507 chloroplast | GO:0005886 plasma membrane | GO:0048046 apoplast	GO:0080061 indole-3-acetonitrile nitrilase activity | GO:0080109 indole-3-acetonitrile nitrile hydratase activity	3.5.5.1 | 3.5.5.4	pfam00795 CN_hydrolase	GO & Enzyme & Domain
contig_912	1933	gi|297828726|ref|XP_002882245.1| predicted protein	545	2.63e-274	933884079	-	-	GO:0005488 binding	-	pfam13041 PPR_2 | pfam12854 PPR_1 | pfam01535 PPR | pfam13812 PPR_3	GO & Domain
contig_913	2686	gi|297807245|ref|XP_002871506.1| subtilase family protein	756	0	1316374274	GO:0006508 proteolysis	GO:0009505 plant-type cell wall	GO:0042802 identical protein binding | GO:0004252 serine-type endopeptidase activity	-	pfam05922 Inhibitor_I9	GO & Domain
contig_914	1757	gi|356463788|gb|AET08928.1| sucrose transporter	501	0	1095706854	GO:0055085 transmembrane transport | GO:0048316 seed development | GO:0009915 phloem sucrose loading | GO:0009846 pollen germination | GO:0009624 response to nematode | GO:0006812 cation transport	GO:0009506 plasmodesma | GO:0005773 vacuole | GO:0005887 integral to plasma membrane	GO:0008506 sucrose:hydrogen symporter activity	-	pfam00083 Sugar_tr | pfam07690 MFS_1 | pfam13347 MFS_2 | pfam01694 Rhomboid | pfam01554 MatE	GO & Domain
contig_915	838	gi|297796385|ref|XP_002866077.1| hypothetical protein ARALYDRAFT_918653	44	2.91e-15	89998370	GO:0008152 metabolic process	GO:0019008 molybdopterin synthase complex	GO:0008265 Mo-molybdopterin cofactor sulfurase activity | GO:0005524 ATP binding | GO:0016740 transferase activity	-	-	GO only
contig_916	729	gi|15240715|ref|NP_201538.1| uncharacterized protein	237	1.93e-139	485862348	-	GO:0005739 mitochondrion | GO:0016020 membrane	-	-	pfam06799 DUF1230	GO & Domain
contig_917	2046	gi|15229524|ref|NP_189024.1| UDP-D-glucuronate 4-epimerase 6	454	2.83e-290	986933419	GO:0009225 nucleotide-sugar metabolic process | GO:0009117 nucleotide metabolic process | GO:0005982 starch metabolic process | GO:0005985 sucrose metabolic process	-	GO:0050379 UDP-glucuronate 5'-epimerase activity | GO:0050378 UDP-glucuronate 4-epimerase activity | GO:0050662 coenzyme binding | GO:0000166 nucleotide binding | GO:0005515 protein binding	5.1.3.6	pfam01370 Epimerase | pfam01073 3Beta_HSD | pfam04321 RmlD_sub_bind | pfam13460 NAD_binding_10 | pfam02719 Polysacc_synt_2	GO & Enzyme & Domain
contig_918	894	gi|312281613|dbj|BAJ33672.1| unnamed protein product	159	3.71e-95	338750734	GO:0006950 response to stress	GO:0005773 vacuole	-	-	pfam00582 Usp	GO & Domain
contig_919	856	gi|297800796|ref|XP_002868282.1| enoyl-CoA hydratase/isomerase family protein	204	5.11e-115	404728064	GO:0048767 root hair elongation | GO:0009062 fatty acid catabolic process | GO:0080026 response to indolebutyric acid stimulus | GO:0080024 indolebutyric acid metabolic process | GO:0080167 response to karrikin	GO:0005829 cytosol | GO:0005777 peroxisome | GO:0005634 nucleus	GO:0004165 dodecenoyl-CoA delta-isomerase activity | GO:0008809 carnitine racemase activity	-	pfam00378 ECH	GO & Domain
contig_920	675	gi|297824623|ref|XP_002880194.1| peroxisomal biogenesis factor 11 family protein	178	1.01e-110	390462695	GO:0016559 peroxisome fission	GO:0005779 integral to peroxisomal membrane | GO:0009506 plasmodesma | GO:0009507 chloroplast | GO:0005739 mitochondrion	GO:0042802 identical protein binding	-	pfam05648 PEX11	GO & Domain
contig_921	1727	gi|18415195|ref|NP_567566.1| transducin/WD40 domain-containing protein	464	3.07e-191	657938356	GO:0016573 histone acetylation | GO:0042967 acyl-carrier-protein biosynthetic process	GO:0000123 histone acetyltransferase complex	GO:0004402 histone acetyltransferase activity | GO:0000166 nucleotide binding	-	pfam00400 WD40	GO & Domain
contig_922	833	-	-	-	-	-	-	-	-	-	-
contig_923	5006	gi|297848634|ref|XP_002892198.1| ATMRP5	1508	0	3219463599	GO:0055085 transmembrane transport | GO:0055114 oxidation-reduction process | GO:0009651 response to salt stress | GO:0006200 ATP catabolic process | GO:0030007 cellular potassium ion homeostasis | GO:0007165 signal transduction	GO:0016021 integral to membrane | GO:0000325 plant-type vacuole | GO:0005774 vacuolar membrane	GO:0008281 sulfonylurea receptor activity | GO:0042626 ATPase activity, coupled to transmembrane movement of substances | GO:0005524 ATP binding | GO:0032440 2-alkenal reductase [NAD(P)] activity	3.6.3.44	pfam00664 ABC_membrane | pfam00005 ABC_tran | pfam13207 AAA_17 | pfam13191 AAA_16	GO & Enzyme & Domain
contig_924	763	gi|297840471|ref|XP_002888117.1| fed A	148	5.53e-89	318244267	GO:0006810 transport | GO:0009767 photosynthetic electron transport chain | GO:0009416 response to light stimulus | GO:0080167 response to karrikin | GO:0006118 electron transport	GO:0009570 chloroplast stroma	GO:0046872 metal ion binding | GO:0009055 electron carrier activity | GO:0051537 2 iron, 2 sulfur cluster binding	-	pfam00111 Fer2	GO & Domain
contig_925	1433	gi|297831196|ref|XP_002883480.1| hypothetical protein ARALYDRAFT_479917	327	1.63e-171	592406819	-	-	-	-	-	-
contig_926	1479	gi|297798764|ref|XP_002867266.1| hypothetical protein ARALYDRAFT_491537	446	3.07e-295	1003427751	GO:0006103 2-oxoglutarate metabolic process | GO:0009409 response to cold | GO:0006536 glutamate metabolic process | GO:0046686 response to cadmium ion | GO:0006531 aspartate metabolic process | GO:0000162 tryptophan biosynthetic process | GO:0006107 oxaloacetate metabolic process | GO:0006522 alanine metabolic process | GO:0006525 arginine metabolic process | GO:0006534 cysteine metabolic proces…	GO:0005829 cytosol | GO:0009941 chloroplast envelope | GO:0009570 chloroplast stroma | GO:0005759 mitochondrial matrix | GO:0010319 stromule | GO:0048046 apoplast	GO:0004069 L-aspartate:2-oxoglutarate aminotransferase activity | GO:0080130 L-phenylalanine:2-oxoglutarate aminotransferase activity | GO:0033853 aspartate-prephenate aminotransferase activity | GO:0033854 glutamate-prephenate aminotransferase activity | GO:0030170 pyridoxal phosphate binding	2.6.1.1	pfam00155 Aminotran_1_2	GO & Enzyme & Domain
contig_927	1878	gi|197090707|gb|ACH41754.1| SUR1	453	1.6e-297	1011006228	GO:0009684 indoleacetic acid biosynthetic process | GO:0048830 adventitious root development | GO:0001560 regulation of cell growth by extracellular stimulus | GO:0006520 cellular amino acid metabolic process | GO:0019761 glucosinolate biosynthetic process	GO:0016020 membrane	GO:0008483 transaminase activity | GO:0080108 S-alkylthiohydroximate lyase activity | GO:0016847 1-aminocyclopropane-1-carboxylate synthase activity | GO:0030170 pyridoxal phosphate binding	-	pfam00155 Aminotran_1_2 | pfam01212 Beta_elim_lyase	GO & Domain
contig_928	1691	gi|297836953|ref|XP_002886358.1| 6-phosphogluconate dehydrogenase family protein	450	1.35e-298	1014572570	GO:0009749 response to glucose stimulus | GO:0009744 response to sucrose stimulus | GO:0009750 response to fructose stimulus | GO:0006098 pentose-phosphate shunt | GO:0009651 response to salt stress | GO:0046686 response to cadmium ion | GO:0019521 D-gluconate metabolic process	GO:0005829 cytosol | GO:0005777 peroxisome | GO:0005739 mitochondrion | GO:0009506 plasmodesma | GO:0009570 chloroplast stroma | GO:0016020 membrane	GO:0004616 phosphogluconate dehydrogenase (decarboxylating) activity | GO:0050661 NADP binding	1.1.1.44	pfam00393 6PGD | pfam03446 NAD_binding_2	GO & Enzyme & Domain
contig_929	545	gi|297822905|ref|XP_002879335.1| hypothetical protein ARALYDRAFT_482083	107	6.38e-62	233097849	-	-	-	-	pfam07939 DUF1685	Domain only
contig_930	1032	gi|312282193|dbj|BAJ33962.1| unnamed protein product	241	4.51e-165	571008766	GO:0010114 response to red light | GO:0018298 protein-chromophore linkage | GO:0009637 response to blue light | GO:0009768 photosynthesis, light harvesting in photosystem I | GO:0010218 response to far red light	GO:0009522 photosystem I | GO:0030076 light-harvesting complex | GO:0016021 integral to membrane | GO:0009941 chloroplast envelope | GO:0009535 chloroplast thylakoid membrane | GO:0009523 photosystem II | GO:0010287 plastoglobule	GO:0016168 chlorophyll binding | GO:0046872 metal ion binding	-	pfam00504 Chloroa_b-bind	GO & Domain
contig_931	2857	gi|297843776|ref|XP_002889769.1| MYB transcription factor	843	0	1736311061	GO:0042742 defense response to bacterium | GO:0006355 regulation of transcription, DNA-dependent | GO:0009870 defense response signaling pathway, resistance gene-dependent | GO:0051301 cell division | GO:0010204 defense response signaling pathway, resistance gene-independent | GO:0050832 defense response to fungus	GO:0009507 chloroplast | GO:0005667 transcription factor complex	GO:0003677 DNA binding | GO:0005515 protein binding | GO:0003700 sequence-specific DNA binding transcription factor activity	-	pfam11831 Myb_Cef | pfam00249 Myb_DNA-binding | pfam13921 Myb_DNA-bind_6 | pfam13863 DUF4200 | pfam09728 Taxilin	GO & Domain
contig_932	4121	gi|157374773|ref|YP_001473373.1| peptidase M16 domain-containing protein	814	3.92e-53	210808210	GO:0006606 protein import into nucleus | GO:0006508 proteolysis	GO:0005829 cytosol | GO:0005618 cell wall | GO:0005730 nucleolus | GO:0005635 nuclear envelope	GO:0008565 protein transporter activity | GO:0008270 zinc ion binding | GO:0004222 metalloendopeptidase activity | GO:0005515 protein binding	-	pfam00675 Peptidase_M16 | pfam05193 Peptidase_M16_C | pfam00514 Arm	GO & Domain
contig_933	1353	gi|79485806|ref|NP_194206.2| rhodanese homology domain-containing protein	292	4.01e-173	597756332	-	-	-	-	pfam00581 Rhodanese	Domain only
contig_934	1955	gi|297795789|ref|XP_002865779.1| nucleotide binding protein	509	0	1084562035	GO:0009069 serine family amino acid metabolic process | GO:0016310 phosphorylation	GO:0016459 myosin complex	GO:0016905 myosin heavy chain kinase activity	-	pfam08614 ATG16 | pfam00400 WD40 | pfam13360 PQQ_2 | pfam07926 TPR_MLP1_2 | pfam10473 Cenp-F_leu_zip	GO & Domain
contig_935	1601	gi|297813019|ref|XP_002874393.1| predicted protein	379	6.43e-110	387787939	-	GO:0005829 cytosol	-	-	pfam07899 Frigida	GO & Domain
contig_936	1868	gi|18398254|ref|NP_564388.1| putative membrane protein	511	1.84e-298	1014126777	GO:0009658 chloroplast organization	GO:0016023 cytoplasmic membrane-bounded vesicle | GO:0009706 chloroplast inner membrane	-	-	pfam04172 LrgB | pfam09775 Keratin_assoc	GO & Domain
contig_937	1005	gi|297830392|ref|XP_002883078.1| binding protein	236	2.17e-131	459114782	GO:0055114 oxidation-reduction process	-	GO:0016491 oxidoreductase activity | GO:0051287 NAD binding	-	pfam13414 TPR_11 | pfam13181 TPR_8 | pfam00515 TPR_1 | pfam13424 TPR_12	GO & Domain
contig_938	1996	gi|15235646|ref|NP_195480.1| protein SHORT-ROOT	528	0	1137611374	GO:0007049 cell cycle | GO:0032350 regulation of hormone metabolic process | GO:0006355 regulation of transcription, DNA-dependent | GO:0055072 iron ion homeostasis | GO:0008356 asymmetric cell division | GO:0048366 leaf development | GO:0009956 radial pattern formation	GO:0005667 transcription factor complex	GO:0043565 sequence-specific DNA binding | GO:0005515 protein binding | GO:0003700 sequence-specific DNA binding transcription factor activity	-	pfam03514 GRAS	GO & Domain
contig_939	837	gi|312283329|dbj|BAJ34530.1| unnamed protein product	234	2.81e-124	435487765	-	GO:0005634 nucleus | GO:0005737 cytoplasm	GO:0030246 carbohydrate binding	-	-	GO only
contig_940	1843	gi|297813231|ref|XP_002874499.1| F-box family protein	317	1.1e-208	715891416	GO:0010608 posttranscriptional regulation of gene expression | GO:0006511 ubiquitin-dependent protein catabolic process | GO:0010629 negative regulation of gene expression | GO:0009737 response to abscisic acid stimulus | GO:0016567 protein ubiquitination	-	GO:0005515 protein binding | GO:0004842 ubiquitin-protein ligase activity	-	pfam12937 F-box-like | pfam00646 F-box	GO & Domain
contig_941	3050	gi|297794187|ref|XP_002864978.1| E1 subunit of 2-oxoglutarate dehydrogenase	990	0	2243623231	GO:0005975 carbohydrate metabolic process | GO:0046686 response to cadmium ion | GO:0006099 tricarboxylic acid cycle | GO:0006554 lysine catabolic process | GO:0006568 tryptophan metabolic process	GO:0005739 mitochondrion | GO:0045252 oxoglutarate dehydrogenase complex	GO:0004591 oxoglutarate dehydrogenase (succinyl-transferring) activity | GO:0004553 hydrolase activity, hydrolyzing O-glycosyl compounds | GO:0050897 cobalt ion binding | GO:0030976 thiamine pyrophosphate binding | GO:0008270 zinc ion binding	1.2.4.2	pfam00676 E1_dh | pfam02779 Transket_pyr	GO & Enzyme & Domain
contig_942	2023	gi|297828684|ref|XP_002882224.1| hypothetical protein ARALYDRAFT_477468	554	0	1224540964	GO:0010289 homogalacturonan biosynthetic process | GO:0005982 starch metabolic process | GO:0005985 sucrose metabolic process | GO:0009117 nucleotide metabolic process	GO:0005794 Golgi apparatus | GO:0016023 cytoplasmic membrane-bounded vesicle | GO:0005739 mitochondrion	GO:0047262 polygalacturonate 4-alpha-galacturonosyltransferase activity	-	pfam01501 Glyco_transf_8	GO & Domain
contig_943	1934	gi|297830870|ref|XP_002883317.1| UDP-glucoronosyl/UDP-glucosyl transferase family protein	484	5.62e-275	936113043	GO:0009813 flavonoid biosynthetic process	GO:0005829 cytosol	GO:0047213 anthocyanidin 3-O-glucosyltransferase activity | GO:0080046 quercetin 4'-O-glucosyltransferase activity | GO:0080043 quercetin 3-O-glucosyltransferase activity	-	-	GO only
contig_944	806	gi|42570420|ref|NP_850405.2| chloroplast outer envelope protein 37	33	0.00167	51660192	-	-	-	-	-	-
contig_945	1620	gi|114324489|gb|ABI63587.1| geranylgeranyl reductase	466	2.64e-305	1036862209	GO:0055114 oxidation-reduction process | GO:0033385 geranylgeranyl diphosphate metabolic process | GO:0033521 phytyl diphosphate biosynthetic process | GO:0010189 vitamin E biosynthetic process | GO:0015995 chlorophyll biosynthetic process | GO:0015979 photosynthesis	GO:0009941 chloroplast envelope | GO:0009535 chloroplast thylakoid membrane	GO:0016628 oxidoreductase activity, acting on the CH-CH group of donors, NAD or NADP as acceptor | GO:0005515 protein binding | GO:0000166 nucleotide binding | GO:0045550 geranylgeranyl reductase activity	1.3.1.83	-	GO & Enzyme
contig_946	686	gi|15222276|ref|NP_172188.1| 60S ribosomal protein L35a-1	112	2.77e-72	264303342	GO:0042254 ribosome biogenesis | GO:0006412 translation	GO:0022625 cytosolic large ribosomal subunit | GO:0016020 membrane	GO:0003735 structural constituent of ribosome	-	pfam01247 Ribosomal_L35Ae	GO & Domain
contig_947	3119	gi|297811377|ref|XP_002873572.1| DNAJ heat shock N-terminal domain-containing protein	841	0	1576717250	GO:0006457 protein folding	-	GO:0031072 heat shock protein binding | GO:0051082 unfolded protein binding	-	pfam00226 DnaJ | pfam13414 TPR_11 | pfam13424 TPR_12	GO & Domain
contig_948	1304	gi|297814386|ref|XP_002875076.1| hypothetical protein ARALYDRAFT_904347	44	7.44e-16	92673127	GO:0048316 seed development | GO:0034976 response to endoplasmic reticulum stress | GO:0009651 response to salt stress | GO:0042742 defense response to bacterium | GO:0010228 vegetative to reproductive phase transition of meristem | GO:0043067 regulation of programmed cell death | GO:0010043 response to zinc ion | GO:0046686 response to cadmium ion | GO:0009790 embryo development	GO:0005829 cytosol | GO:0000327 lytic vacuole within protein storage vacuole | GO:0009505 plant-type cell wall | GO:0009579 thylakoid | GO:0009507 chloroplast | GO:0016020 membrane | GO:0005783 endoplasmic reticulum	GO:0005507 copper ion binding | GO:0003756 protein disulfide isomerase activity | GO:0005515 protein binding	-	-	GO only
[truncated: 32,926 more rows]

## Sheet: S3B Table
S3B Table report the results of the slim classification of the Gene Ontology terms by using CateGOrizer
GO class	GO term	Counts	p-value
[truncated: 5,682 more rows]

## Sheet: S3C Table
S3C Table report the results from the KAAS analysis against the KEGG GENES database and shows the number of contigs that is found in each KEGG pathway
[truncated: 314 more rows]

[truncated: 2 more sheets: S3D Table, S3E Table]
