# Supplementary material for: Gene expression analysis of rocket salad under pre-harvest and postharvest stresses: A transcriptomic resource for Diplotaxis tenuifolia
Source: PLoS One. 2017 May 30;12(5):e0178119. doi: 10.1371/journal.pone.0178119 (PMC5448768; doi:10.1371/journal.pone.0178119)
Supplement: S4 Table — S4A, S4B, S4C, S4D, S4E, S4F and S4G Table reports the list of differentially expressed genes under cold, dark, dehydration, wounding, salinity, heat and N-starvation stress respectively using as threshold FDR ≤ 0.05 and FC ≥ ±2 (highlighted in yellow). S4H Table reports the "GO_Slim" classification results of DEGs in each stress by using the CateGOrizer tool. (XLSX) [file pone.0178119.s005.xlsx]

## Sheet: S4A Table
S4A Table. List of differentially expressed genes at FDR ≤ 0.05 and FC ≥ ±2 (highlighted in yellow)
COLD	Differential expressional analysis				annotation with FastAnnotator
transcript	logFC	logCPM	PValue	FDR	best hit to nr	GO Biological Process	GO Cellular Component	GO Molecular Function	Enzyme	Domain
contig_1	-0.0966961	7.07836	0.855176	0.962521	gi|297839757|ref|XP_002887760.1| VHA-A	GO:0009651 response to salt stress | GO:0015991 ATP hydrolysis coupled proton transport | GO:0007030 Golgi organization | GO:0009555 pollen development | GO:0006119 oxidative phosphorylation | GO:0015986 ATP synthesis coupled proton transport	GO:0000325 plant-type vacuole | GO:0005774 vacuolar membrane | GO:0009941 chloroplast envelope | GO:0033180 proton-transporting V-type ATPase, V1 domain | GO:0005618 cell wall | GO:0005829 cytosol | GO:0009506 plasmodesma | GO:0005886 plasma membrane | GO:0045259 proton-transporting ATP synthase complex	GO:0046961 proton-transporting ATPase activity, rotational mechanism | GO:0046933 hydrogen ion transporting ATP synthase activity, rotational mechanism | GO:0002020 protease binding | GO:0005524 ATP binding	-	pfam00006 ATP-synt_ab | pfam00306 ATP-synt_ab_C
contig_10	-0.666373	6.47076	0.210073	0.472725	gi|15228715|ref|NP_191784.1| ubiquitin-40S ribosomal protein S27a-3	GO:0006412 translation | GO:0042787 protein ubiquitination involved in ubiquitin-dependent protein catabolic process | GO:0042254 ribosome biogenesis	GO:0009506 plasmodesma | GO:0022627 cytosolic small ribosomal subunit | GO:0005634 nucleus | GO:0005886 plasma membrane	GO:0046872 metal ion binding | GO:0003735 structural constituent of ribosome	-	pfam00240 ubiquitin | pfam01599 Ribosomal_S27 | pfam11976 Rad60-SLD | pfam13881 Rad60-SLD_2 | pfam13019 Telomere_Sde2
contig_100	0.908561	5.31674	0.0990509	0.306174	gi|15240091|ref|NP_199223.1| casein kinase I-like 7	GO:0046777 protein autophosphorylation | GO:0009553 embryo sac development | GO:0010087 phloem or xylem histogenesis | GO:0080117 secondary growth | GO:0009736 cytokinin mediated signaling pathway | GO:0000160 two-component signal transduction system (phosphorelay) | GO:0009069 serine family amino acid metabolic process	GO:0055028 cortical microtubule | GO:0009506 plasmodesma | GO:0005634 nucleus | GO:0005886 plasma membrane | GO:0009365 protein histidine kinase complex	GO:0004673 protein histidine kinase activity | GO:0000156 two-component response regulator activity | GO:0004674 protein serine/threonine kinase activity | GO:0005524 ATP binding | GO:0042803 protein homodimerization activity	2.7.11.1	pfam00069 Pkinase | pfam07714 Pkinase_Tyr
contig_1000	2.91217	8.68758	1.61906e-07	1.05909e-05	gi|327537152|gb|ABX56139.2| ERD4 protein	-	GO:0005774 vacuolar membrane | GO:0009506 plasmodesma | GO:0009941 chloroplast envelope | GO:0005886 plasma membrane	-	-	pfam02714 DUF221 | pfam13967 RSN1_TM | pfam01757 Acyl_transf_3
contig_10000	-1.01716	6.95794	0.0552137	0.212685	gi|21592785|gb|AAM64734.1| unknown	GO:0006508 proteolysis	GO:0009941 chloroplast envelope | GO:0009570 chloroplast stroma | GO:0009579 thylakoid	GO:0008233 peptidase activity | GO:0005524 ATP binding | GO:0043424 protein histidine kinase binding	-	pfam02861 Clp_N
contig_10001	0.947155	2.41147	0.184165	0.438854	gi|297811213|ref|XP_002873490.1| hypothetical protein ARALYDRAFT_909057	-	GO:0005886 plasma membrane	-	-	pfam05910 DUF868
contig_10002	-1.26249	3.31743	0.0529642	0.207672	gi|15795136|dbj|BAB02514.1| transfactor-like protein	GO:0006355 regulation of transcription, DNA-dependent	GO:0005667 transcription factor complex	GO:0003700 sequence-specific DNA binding transcription factor activity | GO:0003677 DNA binding	-	pfam14379 Myb_CC_LHEQLE | pfam00249 Myb_DNA-binding
contig_10003	-0.222306	4.9132	0.691992	0.877623	gi|297830066|ref|XP_002882915.1| hypothetical protein ARALYDRAFT_478948	-	-	-	-	-
contig_10004	1.81337	5.48164	0.00112724	0.014074	gi|297816818|ref|XP_002876292.1| map kinase phosphatase	GO:0016310 phosphorylation | GO:0035335 peptidyl-tyrosine dephosphorylation | GO:0006570 tyrosine metabolic process	-	GO:0016301 kinase activity | GO:0004725 protein tyrosine phosphatase activity | GO:0008138 protein tyrosine/serine/threonine phosphatase activity	3.1.3.16 | 3.1.3.48	pfam00782 DSPc
contig_10005	-1.05871	3.30961	0.101831	0.311187	-	-	-	-	-	-
contig_10006	1.98277	7.36615	0.000247742	0.00439708	gi|18390863|ref|NP_563807.1| UDP-apiose/xylose synthase	GO:0009226 nucleotide-sugar biosynthetic process | GO:0005982 starch metabolic process | GO:0005985 sucrose metabolic process | GO:0009117 nucleotide metabolic process	GO:0005829 cytosol | GO:0048046 apoplast	GO:0051287 NAD binding | GO:0048040 UDP-glucuronate decarboxylase activity	-	pfam01370 Epimerase | pfam07993 NAD_binding_4
contig_10007	0.292424	5.52623	0.599166	0.819808	gi|15230590|ref|NP_187247.1| sugar transport protein 6	GO:0034219 carbohydrate transmembrane transport | GO:0055114 oxidation-reduction process | GO:0015749 monosaccharide transport	GO:0016021 integral to membrane	GO:0015145 monosaccharide transmembrane transporter activity | GO:0005351 sugar:hydrogen symporter activity | GO:0032440 2-alkenal reductase [NAD(P)] activity	-	pfam00083 Sugar_tr | pfam07690 MFS_1 | pfam13347 MFS_2
contig_10008	-0.046901	4.76307	0.944864	1	gi|297827199|ref|XP_002881482.1| hypothetical protein ARALYDRAFT_345419	-	GO:0005622 intracellular	GO:0008270 zinc ion binding | GO:0003676 nucleic acid binding	-	pfam12171 zf-C2H2_jaz
contig_10009	-2.53193	3.34098	0.000254833	0.00447994	-	-	-	-	-	-
contig_1001	-2.51381	3.32633	0.000290133	0.00497831	gi|297822521|ref|XP_002879143.1| aldo/keto reductase family protein	GO:0055114 oxidation-reduction process	GO:0009505 plant-type cell wall | GO:0009941 chloroplast envelope | GO:0009570 chloroplast stroma	GO:0004033 aldo-keto reductase (NADP) activity	-	-
contig_10010	-0.212916	5.3242	0.703741	0.883993	gi|297832098|ref|XP_002883931.1| hypothetical protein ARALYDRAFT_899833	GO:0000160 two-component signal transduction system (phosphorelay) | GO:0016310 phosphorylation | GO:0006396 RNA processing	GO:0016020 membrane | GO:0009365 protein histidine kinase complex	GO:0000155 two-component sensor activity | GO:0005524 ATP binding	-	pfam00454 PI3_PI4_kinase | pfam02260 FATC
contig_10011	0.591649	3.68461	0.354065	0.628045	gi|18378982|ref|NP_563657.1| ATP-dependent Clp protease, protease subunit	GO:0006508 proteolysis	GO:0009941 chloroplast envelope | GO:0009840 chloroplastic endopeptidase Clp complex | GO:0009534 chloroplast thylakoid	GO:0004252 serine-type endopeptidase activity	-	pfam00574 CLP_protease
contig_10013	-0.896135	3.87934	0.130418	0.358849	gi|297809847|ref|XP_002872807.1| hypothetical protein ARALYDRAFT_490273	GO:0009058 biosynthetic process	-	GO:0003824 catalytic activity	-	pfam02567 PhzC-PhzF
contig_10014	1.25959	5.07537	0.0233583	0.123092	gi|15230753|ref|NP_187314.1| PAS domain-containing tyrosine kinase-like protein	GO:0006468 protein phosphorylation | GO:0000160 two-component signal transduction system (phosphorelay) | GO:0006355 regulation of transcription, DNA-dependent | GO:0007178 transmembrane receptor protein serine/threonine kinase signaling pathway | GO:0009069 serine family amino acid metabolic process	GO:0009365 protein histidine kinase complex	GO:0004712 protein serine/threonine/tyrosine kinase activity | GO:0005524 ATP binding | GO:0004709 MAP kinase kinase kinase activity | GO:0000155 two-component sensor activity	2.7.11.1	pfam07714 Pkinase_Tyr | pfam00069 Pkinase | pfam13426 PAS_9 | pfam00989 PAS | pfam08448 PAS_4 | pfam08447 PAS_3 | pfam13188 PAS_8
contig_10017	1.60543	6.08434	0.00319519	0.0302168	gi|334185256|ref|NP_187752.2| DnaJ homolog subfamily C member 2	GO:0006457 protein folding | GO:0006355 regulation of transcription, DNA-dependent	GO:0005634 nucleus	GO:0003677 DNA binding | GO:0031072 heat shock protein binding | GO:0051082 unfolded protein binding	-	pfam00226 DnaJ | pfam00249 Myb_DNA-binding
contig_10018	0.924841	4.80835	0.102091	0.311218	gi|297843230|ref|XP_002889496.1| hypothetical protein ARALYDRAFT_470396	-	-	-	-	pfam09742 Dymeclin
contig_10019	-0.373243	3.16939	0.607389	0.825232	gi|15220080|ref|NP_175139.1| receptor like protein 6	GO:0006952 defense response | GO:0006355 regulation of transcription, DNA-dependent | GO:0016310 phosphorylation | GO:0009734 auxin mediated signaling pathway	GO:0009506 plasmodesma | GO:0016020 membrane | GO:0005667 transcription factor complex	GO:0046983 protein dimerization activity | GO:0003700 sequence-specific DNA binding transcription factor activity | GO:0016301 kinase activity	2.7.11.1	pfam13855 LRR_8 | pfam08263 LRRNT_2 | pfam12799 LRR_4
contig_1002	-0.205654	6.07324	0.702641	0.883505	gi|297822521|ref|XP_002879143.1| aldo/keto reductase family protein	GO:0055114 oxidation-reduction process	GO:0009505 plant-type cell wall | GO:0009941 chloroplast envelope | GO:0009570 chloroplast stroma	GO:0004033 aldo-keto reductase (NADP) activity	-	pfam00248 Aldo_ket_red
contig_10020	-0.74948	5.3689	0.169137	0.416672	gi|157849724|gb|ABV89645.1| auxin resistant 1	-	-	-	-	-
contig_10021	0.113219	5.08103	0.837736	0.951888	gi|297806195|ref|XP_002870981.1| hypothetical protein ARALYDRAFT_487037	-	GO:0009941 chloroplast envelope | GO:0009543 chloroplast thylakoid lumen | GO:0009535 chloroplast thylakoid membrane	GO:0005488 binding	-	pfam13414 TPR_11 | pfam13428 TPR_14 | pfam13432 TPR_16
contig_10023	-2.20082	3.87062	0.000632897	0.00912105	gi|334186050|ref|NP_191277.4| GTP binding protein	-	GO:0009536 plastid	GO:0005525 GTP binding	-	pfam01926 MMR_HSR1
contig_10024	-0.611882	3.88291	0.301879	0.578297	gi|15239473|ref|NP_197941.1| uncharacterized protein	-	GO:0005886 plasma membrane	-	-	pfam04782 DUF632 | pfam04783 DUF630
contig_10025	0.175817	5.49208	0.745265	0.906033	gi|297839893|ref|XP_002887828.1| At1g80460	GO:0002237 response to molecule of bacterial origin | GO:0019563 glycerol catabolic process | GO:0006072 glycerol-3-phosphate metabolic process | GO:0016310 phosphorylation | GO:0010188 response to microbial phytotoxin | GO:0080167 response to karrikin | GO:0046486 glycerolipid metabolic process	GO:0005829 cytosol	GO:0019200 carbohydrate kinase activity | GO:0005488 binding | GO:0004370 glycerol kinase activity	2.7.1.30	pfam00370 FGGY_N | pfam02782 FGGY_C
contig_10026	0.876897	5.47214	0.108562	0.322528	-	-	-	-	-	-
contig_10028	-2.03763	5.37107	0.000363589	0.00590291	gi|297810933|ref|XP_002873350.1| hypothetical protein ARALYDRAFT_908776	GO:0042742 defense response to bacterium | GO:0015995 chlorophyll biosynthetic process | GO:0018160 peptidyl-pyrromethane cofactor linkage	GO:0009941 chloroplast envelope | GO:0009570 chloroplast stroma | GO:0048046 apoplast	GO:0004418 hydroxymethylbilane synthase activity	2.5.1.61	pfam01379 Porphobil_deam | pfam03900 Porphobil_deamC
contig_1003	0.158064	3.24898	0.855762	0.962853	gi|312283101|dbj|BAJ34416.1| unnamed protein product	GO:0042023 DNA endoreduplication | GO:0007623 circadian rhythm | GO:0008283 cell proliferation | GO:0010229 inflorescence development | GO:0006355 regulation of transcription, DNA-dependent	GO:0005667 transcription factor complex	GO:0003700 sequence-specific DNA binding transcription factor activity	-	pfam03634 TCP
contig_10031	-2.25329	3.36246	0.00114336	0.0142243	gi|297846066|ref|XP_002890914.1| molybdenum cofactor sulfurase family protein	GO:0008152 metabolic process	GO:0019008 molybdopterin synthase complex	GO:0030170 pyridoxal phosphate binding | GO:0008265 Mo-molybdopterin cofactor sulfurase activity | GO:0030151 molybdenum ion binding	-	pfam03476 MOSC_N | pfam03473 MOSC
contig_10033	-0.46847	5.02254	0.401935	0.672925	gi|297832730|ref|XP_002884247.1| hypothetical protein ARALYDRAFT_477306	GO:0071805 potassium ion transmembrane transport | GO:0009605 response to external stimulus	GO:0016020 membrane	GO:0015079 potassium ion transmembrane transporter activity	-	pfam02705 K_trans | pfam13520 AA_permease_2 | pfam00654 Voltage_CLC | pfam03595 C4dic_mal_tran | pfam01757 Acyl_transf_3 | pfam01027 Bax1-I | pfam14110 DUF4282
contig_10034	-0.129173	3.99489	0.848705	0.958519	gi|302143596|emb|CBI22349.3| unnamed protein product	GO:0006412 translation | GO:0042254 ribosome biogenesis	GO:0005840 ribosome	GO:0003735 structural constituent of ribosome	-	pfam00240 ubiquitin | pfam11976 Rad60-SLD | pfam13881 Rad60-SLD_2 | pfam13019 Telomere_Sde2
contig_10035	-0.19561	2.73319	0.867231	0.968991	gi|42568678|ref|NP_200895.2| regulator of chromosome condensation repeat-containing protein	GO:0008380 RNA splicing | GO:0032981 mitochondrial respiratory chain complex I assembly	GO:0005739 mitochondrion	GO:0008536 Ran GTPase binding	-	pfam00415 RCC1 | pfam13540 RCC1_2
contig_10036	-0.694539	4.64124	0.224523	0.491564	gi|297836058|ref|XP_002885911.1| hypothetical protein ARALYDRAFT_899644	GO:0006508 proteolysis | GO:0006118 electron transport	GO:0005829 cytosol | GO:0009507 chloroplast	GO:0005507 copper ion binding | GO:0009055 electron carrier activity | GO:0004177 aminopeptidase activity	3.4.11.5	pfam00561 Abhydrolase_1 | pfam12697 Abhydrolase_6 | pfam12695 Abhydrolase_5
contig_10037	-0.168245	2.89833	0.820725	0.944793	gi|18404594|ref|NP_565875.1| inositol phosphorylceramide synthase 2	GO:0030148 sphingolipid biosynthetic process	GO:0016020 membrane | GO:0005802 trans-Golgi network	GO:0045140 inositol phosphoceramide synthase activity	-	pfam14360 PAP2_C | pfam01569 PAP2 | pfam14378 PAP2_3
contig_1004	-1.54792	5.35901	0.00531997	0.0437566	gi|15238801|ref|NP_199588.1| farnesyl diphosphate synthase 1	GO:0006695 cholesterol biosynthetic process | GO:0045337 farnesyl diphosphate biosynthetic process | GO:0016114 terpenoid biosynthetic process	GO:0005829 cytosol	GO:0046872 metal ion binding | GO:0004337 geranyltranstransferase activity | GO:0004161 dimethylallyltranstransferase activity	2.5.1.1 | 2.5.1.10	pfam00348 polyprenyl_synt
contig_10040	0.0767335	6.71579	0.887399	0.977343	gi|297801354|ref|XP_002868561.1| AT5g42080/MJC20_19	GO:0009793 embryo development ending in seed dormancy | GO:0006184 GTP catabolic process | GO:0010051 xylem and phloem pattern formation | GO:0072583 clathrin-mediated endocytosis | GO:0009920 cell plate formation involved in plant-type cell wall biogenesis | GO:0010091 trichome branching	GO:0005774 vacuolar membrane | GO:0005829 cytosol | GO:0005874 microtubule | GO:0009506 plasmodesma | GO:0009504 cell plate | GO:0009535 chloroplast thylakoid membrane | GO:0005886 plasma membrane	GO:0043424 protein histidine kinase binding | GO:0005525 GTP binding | GO:0030276 clathrin binding | GO:0003924 GTPase activity	-	pfam01031 Dynamin_M | pfam00350 Dynamin_N | pfam02212 GED
contig_10041	-1.07184	4.73141	0.0589598	0.220578	gi|120564548|gb|ABM30196.1| ribosomal large subunit structural protein	GO:0006412 translation | GO:0042254 ribosome biogenesis	GO:0005730 nucleolus | GO:0009506 plasmodesma | GO:0022625 cytosolic large ribosomal subunit | GO:0016020 membrane	GO:0003735 structural constituent of ribosome	-	pfam00828 Ribosomal_L18e
contig_10042	-0.765895	4.64353	0.180733	0.43468	gi|297802598|ref|XP_002869183.1| hypothetical protein ARALYDRAFT_491280	GO:0006468 protein phosphorylation | GO:0009414 response to water deprivation | GO:0009651 response to salt stress | GO:0042742 defense response to bacterium | GO:0040007 growth | GO:0005985 sucrose metabolic process | GO:0010119 regulation of stomatal movement | GO:0006636 unsaturated fatty acid biosynthetic process | GO:0019432 triglyceride biosynthetic process | GO:0048366 leaf development | G…	GO:0005829 cytosol | GO:0005634 nucleus	GO:0009931 calcium-dependent protein serine/threonine kinase activity | GO:0005524 ATP binding | GO:0005515 protein binding	2.7.11.1	pfam00069 Pkinase | pfam07714 Pkinase_Tyr
contig_10043	-0.823374	6.24812	0.121832	0.345305	gi|270272090|gb|ACZ67478.1| auxin resistant 1 protein	GO:0009958 positive gravitropism | GO:0009926 auxin polar transport | GO:0010311 lateral root formation | GO:0048829 root cap development | GO:0048765 root hair cell differentiation | GO:0009723 response to ethylene stimulus | GO:0001736 establishment of planar polarity | GO:0009734 auxin mediated signaling pathway | GO:0009624 response to nematode | GO:0006865 amino acid transport	GO:0016021 integral to membrane | GO:0009986 cell surface | GO:0005768 endosome | GO:0005794 Golgi apparatus | GO:0005886 plasma membrane	GO:0010328 auxin influx transmembrane transporter activity | GO:0015293 symporter activity | GO:0015171 amino acid transmembrane transporter activity | GO:0010011 auxin binding	-	pfam01490 Aa_trans | pfam01757 Acyl_transf_3 | pfam09335 SNARE_assoc | pfam08733 PalH
contig_10044	0.0790903	4.81355	0.893885	0.979171	gi|297810675|ref|XP_002873221.1| hypothetical protein ARALYDRAFT_487374	GO:0009611 response to wounding | GO:0000162 tryptophan biosynthetic process | GO:0009620 response to fungus | GO:0048283 indeterminate inflorescence morphogenesis | GO:0010311 lateral root formation | GO:0009851 auxin biosynthetic process | GO:0009617 response to bacterium | GO:0000103 sulfate assimilation | GO:0009640 photomorphogenesis | GO:0009826 unidimensional cell growth | GO:0009926 auxin…	GO:0016020 membrane | GO:0005950 anthranilate synthase complex | GO:0005829 cytosol | GO:0009570 chloroplast stroma | GO:0009506 plasmodesma | GO:0005739 mitochondrion	GO:0004781 sulfate adenylyltransferase (ATP) activity | GO:0008270 zinc ion binding | GO:0004842 ubiquitin-protein ligase activity | GO:0004049 anthranilate synthase activity	4.1.3.27	pfam00425 Chorismate_bind | pfam04715 Anth_synt_I_N
contig_10045	-0.49937	6.02806	0.351986	0.625976	gi|312282601|dbj|BAJ34166.1| unnamed protein product	GO:0006412 translation | GO:0042254 ribosome biogenesis	GO:0005730 nucleolus | GO:0009506 plasmodesma | GO:0005886 plasma membrane | GO:0022625 cytosolic large ribosomal subunit | GO:0009507 chloroplast | GO:0005783 endoplasmic reticulum	GO:0003735 structural constituent of ribosome	-	pfam01159 Ribosomal_L6e | pfam03868 Ribosomal_L6e_N
contig_10046	-0.714217	7.0761	0.174832	0.426232	gi|297808261|ref|XP_002872014.1| EMB1211	GO:0009793 embryo development ending in seed dormancy | GO:0009658 chloroplast organization	GO:0009941 chloroplast envelope | GO:0009535 chloroplast thylakoid membrane	-	-	pfam02493 MORN
contig_10047	-0.633252	3.1022	0.343152	0.617171	gi|18399920|ref|NP_565531.1| uncharacterized protein	GO:0008152 metabolic process	-	GO:0016491 oxidoreductase activity	-	pfam13266 DUF4057
contig_10048	-0.105033	4.53504	0.87281	0.971873	gi|62004690|gb|AAX59709.1| lipase 1	GO:0016042 lipid catabolic process	GO:0005773 vacuole | GO:0005618 cell wall	GO:0004091 carboxylesterase activity | GO:0016298 lipase activity	-	-
contig_10049	-0.240425	6.38754	0.6546	0.853909	gi|297803394|ref|XP_002869581.1| tryptophan synthase beta-subunit	GO:0009684 indoleacetic acid biosynthetic process | GO:0006979 response to oxidative stress | GO:0006468 protein phosphorylation | GO:0009651 response to salt stress | GO:0000162 tryptophan biosynthetic process | GO:0009069 serine family amino acid metabolic process | GO:0006571 tyrosine biosynthetic process | GO:0009094 L-phenylalanine biosynthetic process	GO:0009941 chloroplast envelope | GO:0009570 chloroplast stroma	GO:0004674 protein serine/threonine kinase activity | GO:0004834 tryptophan synthase activity | GO:0005524 ATP binding | GO:0030170 pyridoxal phosphate binding	4.2.1.20	pfam00291 PALP
contig_1005	0.267477	7.88208	0.607838	0.82573	gi|297826581|ref|XP_002881173.1| pentatricopeptide repeat-containing protein	GO:0031930 mitochondria-nucleus signaling pathway | GO:0010019 chloroplast-nucleus signaling pathway	GO:0009507 chloroplast	GO:0003677 DNA binding	-	pfam13041 PPR_2 | pfam12854 PPR_1 | pfam01535 PPR | pfam13812 PPR_3 | pfam01713 Smr
contig_10050	-0.332232	5.55042	0.548416	0.786026	gi|297798346|ref|XP_002867057.1| hypothetical protein ARALYDRAFT_491070	GO:0006118 electron transport | GO:0006694 steroid biosynthetic process	GO:0016020 membrane | GO:0009507 chloroplast	GO:0003955 NAD(P)H dehydrogenase (quinone) activity	-	pfam07884 VKOR
contig_10053	-1.91144	4.30105	0.00165352	0.0187274	gi|81022807|gb|ABB55254.1| C2H2 zinc finger protein 1	GO:0006979 response to oxidative stress | GO:0045926 negative regulation of growth | GO:0010224 response to UV-B | GO:0006355 regulation of transcription, DNA-dependent | GO:0009611 response to wounding | GO:0042538 hyperosmotic salinity response | GO:0009408 response to heat | GO:0010200 response to chitin | GO:0009631 cold acclimation | GO:0009643 photosynthetic acclimation | GO:0080134 regulat…	GO:0005667 transcription factor complex	GO:0008270 zinc ion binding | GO:0003676 nucleic acid binding | GO:0003700 sequence-specific DNA binding transcription factor activity	-	pfam13912 zf-C2H2_6
contig_10054	-0.68369	5.41501	0.209214	0.471858	gi|261278032|gb|ACX61572.1| GTPase	GO:0006979 response to oxidative stress | GO:0010193 response to ozone | GO:0055114 oxidation-reduction process | GO:0051246 regulation of protein metabolic process | GO:0010027 thylakoid membrane organization | GO:0048366 leaf development | GO:0006809 nitric oxide biosynthetic process | GO:0010322 regulation of isopentenyl diphosphate biosynthetic process, mevalonate-independent pathway	GO:0005739 mitochondrion | GO:0009507 chloroplast	GO:0004517 nitric-oxide synthase activity | GO:0003924 GTPase activity | GO:0005525 GTP binding	-	-
contig_10055	-0.3666	5.69703	0.496573	0.748637	gi|145336413|ref|NP_174767.2| ATP-dependent protease La (LON) domain-containing protein	GO:0006508 proteolysis | GO:0006510 ATP-dependent proteolysis	GO:0009507 chloroplast	GO:0004176 ATP-dependent peptidase activity	-	pfam02190 LON
contig_10056	0.265899	3.69274	0.712483	0.887517	gi|297830662|ref|XP_002883213.1| zinc finger family protein	-	GO:0005618 cell wall	GO:0008270 zinc ion binding | GO:0016874 ligase activity	-	pfam13639 zf-RING_2 | pfam13923 zf-C3HC4_2 | pfam14369 zf-RING_3 | pfam12678 zf-rbx1 | pfam00097 zf-C3HC4 | pfam13920 zf-C3HC4_3 | pfam12906 RINGv
contig_10057	-0.220543	4.94034	0.71258	0.887517	gi|15240627|ref|NP_196848.1| Ubiquinol-cytochrome C reductase iron-sulfur subunit	GO:0022900 electron transport chain | GO:0006118 electron transport | GO:0006119 oxidative phosphorylation | GO:0015992 proton transport	GO:0005750 mitochondrial respiratory chain complex III | GO:0016021 integral to membrane	GO:0046872 metal ion binding | GO:0008121 ubiquinol-cytochrome-c reductase activity | GO:0051537 2 iron, 2 sulfur cluster binding	1.10.2.2	pfam00355 Rieske | pfam02921 UCR_TM
contig_10058	-0.907372	3.43878	0.165518	0.4122	gi|297792965|ref|XP_002864367.1| integral membrane family protein	GO:0006120 mitochondrial electron transport, NADH to ubiquinone | GO:0006744 ubiquinone biosynthetic process | GO:0006814 sodium ion transport | GO:0015992 proton transport	GO:0005886 plasma membrane | GO:0005747 mitochondrial respiratory chain complex I | GO:0016021 integral to membrane	GO:0008137 NADH dehydrogenase (ubiquinone) activity	-	pfam04535 DUF588
contig_1006	-0.120973	6.04718	0.82313	0.946048	gi|186511411|ref|NP_001118908.1| ubiquitin carboxyl-terminal hydrolase-like protein	-	-	-	-	pfam11955 PORR
contig_10060	-1.69063	3.47955	0.0100523	0.0683022	gi|297824685|ref|XP_002880225.1| hypothetical protein ARALYDRAFT_483769	-	-	-	-	pfam10184 DUF2358 | pfam12680 SnoaL_2
contig_10061	-0.368386	3.5224	0.569577	0.798943	gi|15242149|ref|NP_197606.1| uncharacterized protein	-	-	-	-	pfam11168 DUF2955 | pfam03547 Mem_trans
contig_10062	-0.430018	2.79589	0.574906	0.802142	gi|41367038|emb|CAF22024.1| amino acid permease	GO:0015800 acidic amino acid transport | GO:0015804 neutral amino acid transport | GO:0015802 basic amino acid transport	GO:0005887 integral to plasma membrane	GO:0015175 neutral amino acid transmembrane transporter activity | GO:0015172 acidic amino acid transmembrane transporter activity | GO:0015399 primary active transmembrane transporter activity	-	pfam01490 Aa_trans | pfam13520 AA_permease_2
contig_10063	-0.676274	2.03242	0.444257	0.703712	gi|41367038|emb|CAF22024.1| amino acid permease	GO:0015800 acidic amino acid transport | GO:0015804 neutral amino acid transport	GO:0005887 integral to plasma membrane	GO:0015175 neutral amino acid transmembrane transporter activity | GO:0015172 acidic amino acid transmembrane transporter activity | GO:0015399 primary active transmembrane transporter activity	-	-
contig_10064	-0.332236	3.8191	0.609267	0.826759	gi|297791319|ref|XP_002863544.1| hypothetical protein ARALYDRAFT_917093	GO:0006355 regulation of transcription, DNA-dependent	GO:0005634 nucleus	GO:0008270 zinc ion binding | GO:0003677 DNA binding | GO:0005524 ATP binding | GO:0016740 transferase activity | GO:0004386 helicase activity	-	-
contig_10065	-2.0374	3.19454	0.00349214	0.032288	gi|312282391|dbj|BAJ34061.1| unnamed protein product	-	GO:0009536 plastid | GO:0005667 transcription factor complex	GO:0003700 sequence-specific DNA binding transcription factor activity | GO:0003676 nucleic acid binding | GO:0008270 zinc ion binding	-	-
contig_10066	1.47978	4.97897	0.00819276	0.0594229	gi|297812015|ref|XP_002873891.1| hypothetical protein ARALYDRAFT_488714	GO:0006915 apoptotic process | GO:0032259 methylation	GO:0005737 cytoplasm	GO:0008168 methyltransferase activity	-	pfam05093 CIAPIN1
contig_10067	0.118377	4.66599	0.844131	0.956027	gi|297809983|ref|XP_002872875.1| hypothetical protein ARALYDRAFT_490398	GO:0006886 intracellular protein transport | GO:0006888 ER to Golgi vesicle-mediated transport	GO:0030127 COPII vesicle coat | GO:0005829 cytosol | GO:0009536 plastid	GO:0008270 zinc ion binding	-	pfam04815 Sec23_helical | pfam08033 Sec23_BS | pfam04810 zf-Sec23_Sec24 | pfam04811 Sec23_trunk | pfam00626 Gelsolin
contig_10068	-0.781715	5.32366	0.151046	0.389575	gi|15221075|ref|NP_172633.1| cytochrome P450, family 51 (sterol 14-demethylase)	GO:0009793 embryo development ending in seed dormancy | GO:0032259 methylation | GO:0016126 sterol biosynthetic process | GO:0022900 electron transport chain | GO:0006118 electron transport	GO:0005886 plasma membrane | GO:0005783 endoplasmic reticulum	GO:0008398 sterol 14-demethylase activity | GO:0009055 electron carrier activity | GO:0020037 heme binding | GO:0019825 oxygen binding | GO:0008168 methyltransferase activity	1.14.13.70	pfam00067 p450
contig_10069	0.29483	5.09345	0.605105	0.823829	gi|15239745|ref|NP_199702.1| pentatricopeptide repeat-containing protein	GO:0009451 RNA modification	GO:0009507 chloroplast	-	-	pfam14432 DYW_deaminase | pfam13041 PPR_2 | pfam01535 PPR | pfam12854 PPR_1 | pfam13812 PPR_3
contig_1007	-0.162022	8.78018	0.754884	0.911212	gi|15232274|ref|NP_189421.1| 50S ribosomal protein L12-1	GO:0006412 translation | GO:0042742 defense response to bacterium | GO:0042254 ribosome biogenesis	GO:0009295 nucleoid | GO:0009506 plasmodesma | GO:0000311 plastid large ribosomal subunit | GO:0009941 chloroplast envelope | GO:0009535 chloroplast thylakoid membrane | GO:0009570 chloroplast stroma	GO:0003723 RNA binding | GO:0003735 structural constituent of ribosome	-	pfam00542 Ribosomal_L12
contig_10070	0.765934	5.42075	0.162627	0.407529	gi|297736783|emb|CBI25984.3| unnamed protein product	GO:0016032 viral reproduction | GO:0015031 protein transport | GO:0006878 cellular copper ion homeostasis | GO:0006184 GTP catabolic process | GO:0050690 regulation of defense response to virus by virus | GO:0007264 small GTPase mediated signal transduction | GO:0006892 post-Golgi vesicle-mediated transport | GO:0006890 retrograde vesicle-mediated transport, Golgi to ER | GO:0048205 COPI coating …	GO:0000139 Golgi membrane | GO:0005773 vacuole | GO:0005829 cytosol | GO:0009506 plasmodesma | GO:0048471 perinuclear region of cytoplasm | GO:0005886 plasma membrane | GO:0030017 sarcomere	GO:0005057 receptor signaling protein activity | GO:0005515 protein binding | GO:0005525 GTP binding | GO:0016004 phospholipase activator activity | GO:0003924 GTPase activity	-	pfam00025 Arf | pfam00582 Usp | pfam00071 Ras | pfam09439 SRPRB | pfam08477 Miro
contig_10071	0.844414	5.98328	0.11687	0.336758	gi|297802164|ref|XP_002868966.1| hypothetical protein ARALYDRAFT_490840	GO:0009753 response to jasmonic acid stimulus | GO:0009611 response to wounding | GO:0016126 sterol biosynthetic process | GO:0055114 oxidation-reduction process | GO:0006118 electron transport | GO:0016114 terpenoid biosynthetic process	GO:0016021 integral to membrane	GO:0050660 flavin adenine dinucleotide binding | GO:0009055 electron carrier activity | GO:0004506 squalene monooxygenase activity	1.14.99.7	pfam08491 SE
contig_10072	-0.483211	5.33057	0.382502	0.653492	gi|297826631|ref|XP_002881198.1| hypothetical protein ARALYDRAFT_902219	GO:0009658 chloroplast organization | GO:0006355 regulation of transcription, DNA-dependent	GO:0009570 chloroplast stroma | GO:0005739 mitochondrion	-	-	pfam00085 Thioredoxin
contig_10073	-2.11748	4.50953	0.000430581	0.00673752	gi|297823895|ref|XP_002879830.1| hypothetical protein ARALYDRAFT_483024	GO:0015824 proline transport	GO:0016021 integral to membrane | GO:0005886 plasma membrane	GO:0015193 L-proline transmembrane transporter activity	-	pfam01490 Aa_trans | pfam00528 BPD_transp_1 | pfam07695 7TMR-DISM_7TM
contig_10075	-0.106879	4.24331	0.871312	0.97101	gi|30693541|ref|NP_190751.2| SAC domain-containing protein 8	-	-	GO:0042578 phosphoric ester hydrolase activity	-	pfam02383 Syja_N
contig_10076	0.240981	6.1866	0.652022	0.851795	gi|45184599|gb|AAS55552.1| putative beta-carotene hydroxylase	GO:0006633 fatty acid biosynthetic process | GO:0055114 oxidation-reduction process | GO:0016123 xanthophyll biosynthetic process | GO:0016119 carotene metabolic process	GO:0016021 integral to membrane | GO:0031969 chloroplast membrane | GO:0005783 endoplasmic reticulum	GO:0016787 hydrolase activity | GO:0005506 iron ion binding | GO:0010291 carotene beta-ring hydroxylase activity	1.14.13.129	pfam04116 FA_hydroxylase
contig_10077	-0.50362	2.7692	0.456695	0.715627	gi|22327105|ref|NP_198115.2| acyl-CoA binding protein 5	GO:0009753 response to jasmonic acid stimulus | GO:0006869 lipid transport | GO:0009723 response to ethylene stimulus | GO:0009416 response to light stimulus	GO:0005634 nucleus | GO:0005829 cytosol	GO:0000062 fatty-acyl-CoA binding | GO:0005515 protein binding	-	pfam00887 ACBP | pfam13415 Kelch_3 | pfam13418 Kelch_4 | pfam13854 Kelch_5 | pfam07646 Kelch_2 | pfam13964 Kelch_6 | pfam01344 Kelch_1
contig_10078	-0.409316	3.89379	0.514048	0.761003	gi|18379024|ref|NP_563668.1| uncharacterized protein	-	-	-	-	pfam09420 Nop16
contig_10079	-1.30397	2.95899	0.0583483	0.218993	gi|312283319|dbj|BAJ34525.1| unnamed protein product	GO:0010321 regulation of vegetative phase change | GO:0006355 regulation of transcription, DNA-dependent	GO:0005667 transcription factor complex	GO:0003700 sequence-specific DNA binding transcription factor activity | GO:0003677 DNA binding	-	pfam03110 SBP
contig_1008	-0.989445	9.36333	0.0574737	0.218738	gi|15222757|ref|NP_175963.1| photosystem I reaction center subunit V	GO:0009773 photosynthetic electron transport in photosystem I | GO:0050821 protein stabilization | GO:0042550 photosystem I stabilization | GO:0009780 photosynthetic NADP+ reduction	GO:0016021 integral to membrane | GO:0009941 chloroplast envelope | GO:0030093 chloroplast photosystem I	GO:0016168 chlorophyll binding	-	pfam01241 PSI_PSAK
contig_10080	1.57977	4.58765	0.00613294	0.048575	gi|297824463|ref|XP_002880114.1| glycosyl hydrolase family 1 protein	GO:0005975 carbohydrate metabolic process | GO:0009860 pollen tube growth	GO:0009505 plant-type cell wall | GO:0009506 plasmodesma | GO:0005829 cytosol	GO:0043169 cation binding | GO:0008422 beta-glucosidase activity	3.2.1.21	pfam00232 Glyco_hydro_1
contig_10081	0.0280759	4.01444	1	1	gi|297841415|ref|XP_002888589.1| calmodulin binding protein	GO:0006468 protein phosphorylation | GO:0006355 regulation of transcription, DNA-dependent | GO:0007165 signal transduction | GO:0009607 response to biotic stimulus | GO:0009069 serine family amino acid metabolic process	GO:0009506 plasmodesma | GO:0016607 nuclear speck | GO:0005773 vacuole | GO:0035061 interchromatin granule	GO:0003723 RNA binding | GO:0005516 calmodulin binding | GO:0004674 protein serine/threonine kinase activity | GO:0003677 DNA binding | GO:0005524 ATP binding	-	pfam03859 CG-1 | pfam01833 TIG | pfam12796 Ank_2 | pfam13637 Ank_4 | pfam00612 IQ
contig_10082	1.47547	6.30256	0.00625149	0.0491129	gi|334184042|ref|NP_178124.2| Pre-mRNA-processing-splicing factor	GO:0000398 nuclear mRNA splicing, via spliceosome	GO:0005681 spliceosomal complex	-	-	pfam12134 PRP8_domainIV | pfam10596 U6-snRNA_bdg | pfam10597 U5_2-snRNA_bdg | pfam10598 RRM_4
contig_10084	0.450472	1.59586	0.62523	0.837514	gi|34922417|sp|O49809.2|MFPA_BRANA RecName: Full=Glyoxysomal fatty acid beta-oxidation multifunctional protein MFP-a; Includes: RecName: Full=Enoyl-CoA hydratase/3-2-trans-enoyl-CoA isomerase/3-hydroxybutyryl-CoA epimerase; Includes: RecName: Full=3-hydroxyacyl-CoA dehydrogenase	GO:0006468 protein phosphorylation | GO:0006635 fatty acid beta-oxidation | GO:0006550 isoleucine catabolic process | GO:0006552 leucine catabolic process | GO:0006554 lysine catabolic process | GO:0006568 tryptophan metabolic process | GO:0006574 valine catabolic process | GO:0006633 fatty acid biosynthetic process | GO:0018874 benzoate metabolic process | GO:0019482 beta-alanine metabolic proce…	GO:0005829 cytosol | GO:0005618 cell wall | GO:0005730 nucleolus | GO:0009506 plasmodesma | GO:0009514 glyoxysome	GO:0016508 long-chain-enoyl-CoA hydratase activity | GO:0004672 protein kinase activity | GO:0008692 3-hydroxybutyryl-CoA epimerase activity | GO:0004165 dodecenoyl-CoA delta-isomerase activity | GO:0005524 ATP binding | GO:0003857 3-hydroxyacyl-CoA dehydrogenase activity | GO:0050662 coenzyme binding | GO:0004300 enoyl-CoA hydratase activity | GO:0018812 3-hydroxyacyl-CoA dehydratase activity	-	-
contig_10085	0.502345	2.88354	0.495101	0.747631	gi|79445478|ref|NP_191059.2| AP2-like ethylene-responsive transcription factor SMZ	GO:0009887 organ morphogenesis | GO:0010228 vegetative to reproductive phase transition of meristem | GO:0006355 regulation of transcription, DNA-dependent	GO:0005667 transcription factor complex	GO:0003700 sequence-specific DNA binding transcription factor activity | GO:0003677 DNA binding	-	pfam00847 AP2
contig_10086	-1.71756	3.42198	0.00795931	0.0581112	gi|18397542|ref|NP_564355.1| ferredoxin--NADP+ reductase	GO:0006810 transport | GO:0015979 photosynthesis | GO:0022900 electron transport chain | GO:0006118 electron transport	GO:0042651 thylakoid membrane | GO:0009507 chloroplast	GO:0050660 flavin adenine dinucleotide binding | GO:0005507 copper ion binding | GO:0050661 NADP binding | GO:0004324 ferredoxin-NADP+ reductase activity	-	pfam00175 NAD_binding_1
contig_10087	1.07644	4.30684	0.0603075	0.224522	gi|334187437|ref|NP_001190229.1| syntaxin binding protein 5 (tomosyn)	GO:0032259 methylation | GO:0016192 vesicle-mediated transport	GO:0016021 integral to membrane | GO:0005886 plasma membrane	GO:0003676 nucleic acid binding | GO:0000166 nucleotide binding | GO:0008168 methyltransferase activity	-	-
contig_10088	-1.05473	6.02421	0.050878	0.202466	gi|359482015|ref|XP_002282071.2| PREDICTED: LOW QUALITY PROTEIN: ubiquitin-60S ribosomal protein L40	-	-	-	-	pfam00240 ubiquitin | pfam01020 Ribosomal_L40e | pfam11976 Rad60-SLD | pfam13881 Rad60-SLD_2 | pfam13019 Telomere_Sde2
contig_10089	1.67114	3.17077	0.0122209	0.0781511	-	-	-	-	-	pfam12871 PRP38_assoc
contig_1009	-1.15949	2.6721	0.12879	0.355586	gi|4432807|gb|AAD20658.1| putative retroelement pol polyprotein	-	-	-	-	-
contig_10090	0.928353	5.33979	0.0874646	0.283721	gi|297794261|ref|XP_002865015.1| hypothetical protein ARALYDRAFT_919984	GO:0006511 ubiquitin-dependent protein catabolic process | GO:0016567 protein ubiquitination	GO:0005737 cytoplasm	GO:0005515 protein binding | GO:0004842 ubiquitin-protein ligase activity	-	pfam12937 F-box-like | pfam00646 F-box
contig_10091	0.189731	4.61689	0.741548	0.904123	gi|22326811|ref|NP_196963.2| isocitrate dehydrogenase	GO:0006102 isocitrate metabolic process | GO:0006749 glutathione metabolic process | GO:0019643 reductive tricarboxylic acid cycle	-	GO:0046872 metal ion binding | GO:0004450 isocitrate dehydrogenase (NADP+) activity	1.1.1.42	pfam00180 Iso_dh
contig_10092	-0.0148988	7.10155	0.981152	1	gi|297852508|ref|XP_002894135.1| EMB1144	GO:0009793 embryo development ending in seed dormancy | GO:0000162 tryptophan biosynthetic process | GO:0006571 tyrosine biosynthetic process | GO:0009094 L-phenylalanine biosynthetic process	GO:0005730 nucleolus | GO:0009570 chloroplast stroma	GO:0004107 chorismate synthase activity	4.2.3.5	pfam01264 Chorismate_synt
contig_10093	-2.27539	4.72632	0.000130156	0.00262264	gi|15241290|ref|NP_197519.1| tetratricopeptide repeat domain-containing protein	GO:0006979 response to oxidative stress	GO:0016020 membrane	GO:0005488 binding	-	pfam13414 TPR_11 | pfam13424 TPR_12
contig_10094	0.764174	3.78473	0.201165	0.460251	gi|30695446|ref|NP_850923.1| FRIGIDA-like protein	-	-	-	-	pfam07899 Frigida
contig_10095	0.729754	2.03673	0.382639	0.653492	gi|15232081|ref|NP_189345.1| DCD (Development and Cell Death) domain protein	-	-	-	-	pfam10539 Dev_Cell_Death
contig_10096	2.71862	6.05643	1.7563e-06	7.64316e-05	gi|297833422|ref|XP_002884593.1| hypothetical protein ARALYDRAFT_896791	GO:0046835 carbohydrate phosphorylation | GO:0006012 galactose metabolic process	GO:0005829 cytosol	GO:0005524 ATP binding | GO:0004335 galactokinase activity | GO:0033858 N-acetylgalactosamine kinase activity	2.7.1.6	pfam08544 GHMP_kinases_C
contig_10098	-0.701475	2.73741	0.311715	0.587842	gi|15226178|ref|NP_180942.1| auxin response factor 3	GO:0009850 auxin metabolic process | GO:0006355 regulation of transcription, DNA-dependent | GO:0010050 vegetative phase change | GO:0009733 response to auxin stimulus | GO:0010158 abaxial cell fate specification	GO:0005667 transcription factor complex	GO:0003677 DNA binding | GO:0003700 sequence-specific DNA binding transcription factor activity	-	pfam06507 Auxin_resp | pfam02362 B3
contig_10099	-0.378805	4.95658	0.50302	0.753097	gi|297834026|ref|XP_002884895.1| complex 1 family protein	-	GO:0005747 mitochondrial respiratory chain complex I	GO:0003824 catalytic activity	-	pfam13233 Complex1_LYR_2
contig_101	-0.697262	9.47358	0.178555	0.431431	gi|156179559|gb|ABU54828.1| peroxidase	GO:0055114 oxidation-reduction process | GO:0006979 response to oxidative stress | GO:0006804 peroxidase reaction	-	GO:0020037 heme binding | GO:0004601 peroxidase activity	1.11.1.7	pfam00141 peroxidase
contig_10100	-0.256481	3.49939	0.71275	0.887517	gi|297852670|ref|XP_002894216.1| U-box domain-containing protein	GO:0010200 response to chitin | GO:0016567 protein ubiquitination	GO:0000151 ubiquitin ligase complex	GO:0005488 binding | GO:0004842 ubiquitin-protein ligase activity	-	pfam04564 U-box | pfam13445 zf-RING_LisH | pfam11789 zf-Nse
contig_10101	0.177519	4.88404	0.766263	0.917959	gi|334182742|ref|NP_173577.2| zinc finger CCCH domain-containing protein	-	-	GO:0008270 zinc ion binding | GO:0003676 nucleic acid binding	-	-
contig_10102	-0.671195	6.16716	0.210865	0.473455	gi|15233624|ref|NP_194688.1| methyltransferase	GO:0032259 methylation	GO:0009507 chloroplast	GO:0008168 methyltransferase activity	-	pfam08241 Methyltransf_11 | pfam13847 Methyltransf_31
contig_10104	-1.17117	3.89846	0.0540868	0.210269	gi|15228052|ref|NP_181228.1| ABC transporter B family member 1	GO:0010541 acropetal auxin transport | GO:0009958 positive gravitropism | GO:0009624 response to nematode | GO:0043481 anthocyanin accumulation in tissues in response to UV light | GO:0009640 photomorphogenesis | GO:0010540 basipetal auxin transport | GO:0008361 regulation of cell size | GO:0009637 response to blue light | GO:0006200 ATP catabolic process | GO:0009733 response to auxin stimulus |…	GO:0009536 plastid | GO:0016021 integral to membrane | GO:0009506 plasmodesma | GO:0005886 plasma membrane	GO:0015408 ferric-transporting ATPase activity | GO:0010329 auxin efflux transmembrane transporter activity | GO:0008559 xenobiotic-transporting ATPase activity | GO:0005516 calmodulin binding | GO:0005524 ATP binding	-	pfam00664 ABC_membrane | pfam00005 ABC_tran | pfam07673 DUF1602 | pfam13558 SbcCD_C
contig_10105	1.25594	6.25166	0.0197372	0.109616	gi|312281507|dbj|BAJ33619.1| unnamed protein product	GO:0006355 regulation of transcription, DNA-dependent | GO:0009640 photomorphogenesis | GO:0000162 tryptophan biosynthetic process | GO:0007165 signal transduction | GO:0006571 tyrosine biosynthetic process | GO:0009094 L-phenylalanine biosynthetic process	GO:0009941 chloroplast envelope | GO:0009570 chloroplast stroma | GO:0005667 transcription factor complex	GO:0004871 signal transducer activity | GO:0005515 protein binding | GO:0003700 sequence-specific DNA binding transcription factor activity | GO:0004048 anthranilate phosphoribosyltransferase activity	-	pfam03514 GRAS
contig_10106	-0.0896379	3.44867	0.913873	0.987563	gi|15231110|ref|NP_188666.1| ethylene-responsive transcription factor 7	GO:0006952 defense response | GO:0009414 response to water deprivation | GO:0010105 negative regulation of ethylene mediated signaling pathway | GO:0009737 response to abscisic acid stimulus | GO:0045892 negative regulation of transcription, DNA-dependent	GO:0005667 transcription factor complex	GO:0043565 sequence-specific DNA binding | GO:0005515 protein binding | GO:0003700 sequence-specific DNA binding transcription factor activity	-	pfam00847 AP2
contig_10107	0.640874	4.81469	0.253888	0.52641	gi|297792221|ref|XP_002863995.1| hypothetical protein ARALYDRAFT_495012	GO:0006351 transcription, DNA-dependent | GO:0006144 purine base metabolic process | GO:0006206 pyrimidine base metabolic process	GO:0005730 nucleolus	GO:0003899 DNA-directed RNA polymerase activity	-	pfam04801 Sin_N
contig_10108	-0.486743	4.9125	0.390437	0.661333	gi|30689804|ref|NP_195102.2| aspartyl-tRNA synthetase	GO:0006422 aspartyl-tRNA aminoacylation | GO:0006522 alanine metabolic process | GO:0006531 aspartate metabolic process	GO:0005737 cytoplasm	GO:0003676 nucleic acid binding | GO:0005524 ATP binding | GO:0004815 aspartate-tRNA ligase activity	6.1.1.12	pfam00152 tRNA-synt_2 | pfam02938 GAD | pfam01336 tRNA_anti | pfam00587 tRNA-synt_2b
contig_10109	-0.619683	4.71478	0.278925	0.554098	gi|297819880|ref|XP_002877823.1| hypothetical protein ARALYDRAFT_485533	-	-	GO:0051087 chaperone binding	-	pfam02179 BAG
contig_1011	-1.21259	7.37376	0.0220907	0.118389	gi|15223517|ref|NP_176030.1| calreticulin-1	GO:0006979 response to oxidative stress | GO:0006457 protein folding | GO:0009651 response to salt stress | GO:0055074 calcium ion homeostasis | GO:0046686 response to cadmium ion	GO:0005829 cytosol | GO:0005739 mitochondrion | GO:0009506 plasmodesma | GO:0005774 vacuolar membrane | GO:0005788 endoplasmic reticulum lumen | GO:0009507 chloroplast	GO:0005509 calcium ion binding | GO:0051082 unfolded protein binding | GO:0005529 sugar binding	-	pfam00262 Calreticulin
contig_10110	-1.2139	2.36598	0.108853	0.322528	gi|4733964|gb|AAD28647.1| putative Ta11-like non-LTR retroelement protein	-	-	-	-	pfam14111 DUF4283 | pfam14392 zf-CCHC_4
contig_10111	0.842318	3.07339	0.220609	0.485555	gi|30697614|ref|NP_201008.2| heat stress transcription factor B-2a	GO:0010200 response to chitin | GO:0045892 negative regulation of transcription, DNA-dependent | GO:0006950 response to stress	GO:0005667 transcription factor complex	GO:0043565 sequence-specific DNA binding | GO:0003700 sequence-specific DNA binding transcription factor activity	-	pfam00447 HSF_DNA-bind
contig_10112	-1.47765	3.32517	0.0220671	0.118349	gi|297792209|ref|XP_002863989.1| hypothetical protein ARALYDRAFT_495010	GO:0006457 protein folding	GO:0016272 prefoldin complex | GO:0009536 plastid	GO:0051082 unfolded protein binding	-	pfam02996 Prefoldin
contig_10113	-0.883939	5.21842	0.105927	0.317824	gi|297832914|ref|XP_002884339.1| hypothetical protein ARALYDRAFT_477520	GO:0016114 terpenoid biosynthetic process | GO:0015995 chlorophyll biosynthetic process | GO:0009908 flower development | GO:0015979 photosynthesis | GO:0006694 steroid biosynthetic process	GO:0009507 chloroplast | GO:0005829 cytosol | GO:0005739 mitochondrion	GO:0016787 hydrolase activity | GO:0004452 isopentenyl-diphosphate delta-isomerase activity	5.3.3.2	pfam00293 NUDIX
contig_10114	-1.1782	4.10437	0.0481021	0.195395	gi|15224809|ref|NP_181933.1| 6,7-dimethyl-8-ribityllumazine synthase	GO:0009867 jasmonic acid mediated signaling pathway | GO:0009231 riboflavin biosynthetic process	GO:0009570 chloroplast stroma | GO:0009349 riboflavin synthase complex	GO:0000906 6,7-dimethyl-8-ribityllumazine synthase activity | GO:0004746 riboflavin synthase activity	-	pfam00885 DMRL_synthase
contig_10115	-0.780583	4.73566	0.1657	0.412379	gi|15229773|ref|NP_187757.1| small nuclear ribonucleoprotein G	-	GO:0005730 nucleolus | GO:0005829 cytosol | GO:0005732 small nucleolar ribonucleoprotein complex	GO:0003676 nucleic acid binding	-	pfam01423 LSM
contig_10116	-1.38968	5.92298	0.0106712	0.0710682	gi|297820072|ref|XP_002877919.1| 60S ribosomal protein L12	GO:0006412 translation | GO:0009409 response to cold | GO:0042254 ribosome biogenesis	GO:0005730 nucleolus | GO:0009506 plasmodesma | GO:0009507 chloroplast | GO:0005773 vacuole | GO:0016020 membrane | GO:0022625 cytosolic large ribosomal subunit	GO:0008270 zinc ion binding | GO:0003735 structural constituent of ribosome | GO:0005515 protein binding	-	pfam03946 Ribosomal_L11_N | pfam00298 Ribosomal_L11
contig_10118	1.01494	4.22105	0.0826633	0.273682	gi|297823765|ref|XP_002879765.1| hypothetical protein ARALYDRAFT_482892	-	-	GO:0005516 calmodulin binding	-	pfam07839 CaM_binding
contig_10119	-1.96921	5.1898	0.000603286	0.00878342	gi|89257601|gb|ABD65090.1| hypothetical protein 27.t00116	-	-	-	-	pfam08646 Rep_fac-A_C
contig_1012	-1.67252	3.46621	0.0111235	0.0729629	gi|3043536|dbj|BAA25434.1| SAUR	GO:0009733 response to auxin stimulus	-	-	-	pfam02519 Auxin_inducible
contig_10120	-0.514683	3.19872	0.450163	0.709473	gi|9758086|dbj|BAB08530.1| unnamed protein product	-	-	-	-	pfam14111 DUF4283 | pfam14392 zf-CCHC_4
contig_10121	-0.00325963	5.86341	1	1	gi|62208141|gb|AAX77014.1| MLO1	GO:0031348 negative regulation of defense response | GO:0010150 leaf senescence | GO:0009817 defense response to fungus, incompatible interaction | GO:0008219 cell death	GO:0009506 plasmodesma | GO:0005886 plasma membrane | GO:0016021 integral to membrane	GO:0005516 calmodulin binding	-	pfam03094 Mlo
contig_10122	0.417713	3.27972	0.512887	0.760478	gi|15230141|ref|NP_189109.1| putative kinase-like protein TMKL1	GO:0006468 protein phosphorylation | GO:0007169 transmembrane receptor protein tyrosine kinase signaling pathway | GO:0009069 serine family amino acid metabolic process	GO:0009506 plasmodesma | GO:0005886 plasma membrane	GO:0005524 ATP binding | GO:0004674 protein serine/threonine kinase activity	2.7.11.1	pfam07714 Pkinase_Tyr | pfam00069 Pkinase | pfam13855 LRR_8
contig_10123	-0.441096	4.08656	0.470487	0.727722	gi|15232194|ref|NP_189391.1| beta-1,4-mannosyl-glycoprotein	GO:0006487 protein N-linked glycosylation	GO:0016020 membrane	GO:0003830 beta-1,4-mannosylglycoprotein 4-beta-N-acetylglucosaminyltransferase activity	-	pfam04724 Glyco_transf_17
contig_10124	-1.54012	3.70361	0.0128912	0.0811263	gi|15218496|ref|NP_174669.1| uncharacterized protein	-	-	-	-	pfam13976 gag_pre-integrs | pfam14223 UBN2 | pfam14227 UBN2_2
contig_10125	1.12773	6.21962	0.0350506	0.160513	gi|17473638|gb|AAL38281.1| unknown protein	GO:0030001 metal ion transport | GO:0050832 defense response to fungus	-	GO:0046872 metal ion binding	-	-
contig_10126	1.40704	4.14557	0.0184052	0.104494	gi|42565229|ref|NP_189331.2| uncharacterized protein	-	GO:0005739 mitochondrion	-	-	-
contig_10127	0.813843	2.61755	0.280553	0.554911	gi|15218579|ref|NP_175058.1| P-loop containing nucleoside triphosphate hydrolase-like protein	GO:0009737 response to abscisic acid stimulus	GO:0009506 plasmodesma	GO:0016887 ATPase activity | GO:0005524 ATP binding	-	pfam00004 AAA | pfam14363 AAA_assoc
contig_10128	0.00366992	4.59798	1	1	gi|21593882|gb|AAM65849.1| unknown	-	GO:0005739 mitochondrion	GO:0005488 binding	-	pfam13041 PPR_2 | pfam12854 PPR_1 | pfam01535 PPR | pfam13812 PPR_3
contig_10129	0.351928	6.47382	0.507746	0.756542	gi|12322292|gb|AAG51174.1|AC079285_7 60S ribosomal protein L10, putative	GO:0032502 developmental process | GO:0010224 response to UV-B | GO:0006412 translation | GO:0042254 ribosome biogenesis	GO:0009941 chloroplast envelope | GO:0005774 vacuolar membrane | GO:0022625 cytosolic large ribosomal subunit	GO:0003735 structural constituent of ribosome	-	pfam00252 Ribosomal_L16
contig_1013	-0.508055	6.21136	0.339973	0.61471	gi|297820544|ref|XP_002878155.1| predicted protein	GO:0006508 proteolysis	-	GO:0004222 metalloendopeptidase activity | GO:0008270 zinc ion binding	-	pfam00675 Peptidase_M16 | pfam05193 Peptidase_M16_C
contig_10130	-0.308523	2.7285	0.737931	0.901638	gi|15238156|ref|NP_199575.1| nuclear transcription factor Y subunit B-2	GO:0006355 regulation of transcription, DNA-dependent	GO:0005667 transcription factor complex	GO:0003700 sequence-specific DNA binding transcription factor activity | GO:0043565 sequence-specific DNA binding	-	-
contig_10131	0.293633	4.26798	0.609715	0.826759	gi|297822401|ref|XP_002879083.1| predicted protein	GO:0016042 lipid catabolic process	GO:0005773 vacuole | GO:0005618 cell wall	GO:0004091 carboxylesterase activity | GO:0016298 lipase activity	-	pfam00657 Lipase_GDSL
contig_10132	0.6179	5.94783	0.248557	0.519201	gi|297811223|ref|XP_002873495.1| hypothetical protein ARALYDRAFT_487939	-	-	-	-	-
contig_10133	0.413594	4.07824	0.470487	0.727722	gi|371486490|gb|AEX31290.1| phytoene synthase	GO:0016117 carotenoid biosynthetic process | GO:0006694 steroid biosynthetic process | GO:0016102 diterpenoid biosynthetic process	GO:0009507 chloroplast	GO:0046905 phytoene synthase activity | GO:0016767 geranylgeranyl-diphosphate geranylgeranyltransferase activity	-	pfam00494 SQS_PSY
contig_10134	-0.929836	4.83127	0.0952285	0.299479	gi|297843758|ref|XP_002889760.1| 60S ribosomal protein L21	GO:0006412 translation | GO:0042254 ribosome biogenesis	GO:0005730 nucleolus | GO:0022625 cytosolic large ribosomal subunit | GO:0009507 chloroplast	GO:0003735 structural constituent of ribosome	-	pfam01157 Ribosomal_L21e
contig_10135	0.0404004	3.45548	0.957292	1	gi|297824831|ref|XP_002880298.1| cytochrome c oxidase subunit VC family protein	GO:0006123 mitochondrial electron transport, cytochrome c to oxygen | GO:0015992 proton transport	GO:0016021 integral to membrane | GO:0005746 mitochondrial respiratory chain | GO:0045277 respiratory chain complex IV	GO:0004129 cytochrome-c oxidase activity	-	-
contig_10136	0.721054	4.10671	0.211513	0.474354	gi|18412567|ref|NP_567135.1| protein TRANSPORT INHIBITOR RESPONSE 1	GO:0016036 cellular response to phosphate starvation | GO:0048589 developmental growth | GO:0010311 lateral root formation | GO:0009734 auxin mediated signaling pathway | GO:0045014 negative regulation of transcription by glucose | GO:0006511 ubiquitin-dependent protein catabolic process | GO:0010152 pollen maturation | GO:0002237 response to molecule of bacterial origin | GO:0048443 stamen devel…	GO:0043224 nuclear SCF ubiquitin ligase complex	GO:0005515 protein binding | GO:0004842 ubiquitin-protein ligase activity | GO:0000822 inositol hexakisphosphate binding | GO:0010011 auxin binding	-	pfam12937 F-box-like | pfam00646 F-box
contig_10138	-0.497723	4.03472	0.39032	0.661333	-	-	-	-	-	-
contig_10139	-0.829135	4.01703	0.157115	0.398979	gi|297804376|ref|XP_002870072.1| predicted protein	-	-	-	-	-
contig_1014	-0.878721	6.85727	0.0963186	0.301762	gi|11135108|sp|O48897.1|TRXF_BRANA RecName: Full=Thioredoxin F-type, chloroplastic; Short=Trx-F; Flags: Precursor	GO:0045454 cell redox homeostasis | GO:0006662 glycerol ether metabolic process | GO:0006810 transport | GO:0006109 regulation of carbohydrate metabolic process | GO:0043085 positive regulation of catalytic activity | GO:0043086 negative regulation of catalytic activity | GO:0022900 electron transport chain | GO:0006118 electron transport	GO:0009570 chloroplast stroma | GO:0009534 chloroplast thylakoid | GO:0005829 cytosol	GO:0008047 enzyme activator activity | GO:0009055 electron carrier activity | GO:0005515 protein binding | GO:0004857 enzyme inhibitor activity | GO:0015035 protein disulfide oxidoreductase activity	-	pfam00085 Thioredoxin | pfam13905 Thioredoxin_8 | pfam13098 Thioredoxin_2
contig_10140	3.80259	4.49042	7.98245e-09	8.58135e-07	gi|15237245|ref|NP_197105.1| 3-oxo-5-alpha-steroid 4-dehydrogenase family protein	GO:0055114 oxidation-reduction process | GO:0006699 bile acid biosynthetic process | GO:0008209 androgen metabolic process | GO:0008210 estrogen metabolic process	GO:0009941 chloroplast envelope | GO:0016021 integral to membrane	GO:0003865 3-oxo-5-alpha-steroid 4-dehydrogenase activity	-	pfam02544 Steroid_dh
contig_10141	-0.384384	5.30857	0.479485	0.736273	gi|297806735|ref|XP_002871251.1| laccase-13 precursor	GO:0007154 cell communication	-	GO:0035091 phosphatidylinositol binding	1.10.3.2	pfam07732 Cu-oxidase_3 | pfam07731 Cu-oxidase_2 | pfam00394 Cu-oxidase | pfam00787 PX | pfam09325 Vps5
contig_10142	-0.661498	3.69373	0.281364	0.555	gi|18409359|ref|NP_566952.1| diacylglycerol O-acyltransferase 2	GO:0042967 acyl-carrier-protein biosynthetic process | GO:0046486 glycerolipid metabolic process	-	GO:0004144 diacylglycerol O-acyltransferase activity	-	pfam03982 DAGAT
contig_10143	-1.42166	2.85005	0.0509423	0.202466	gi|297839227|ref|XP_002887495.1| hypothetical protein ARALYDRAFT_476499	GO:0055114 oxidation-reduction process	GO:0005773 vacuole | GO:0005886 plasma membrane	GO:0032440 2-alkenal reductase [NAD(P)] activity | GO:0005509 calcium ion binding	-	pfam13499 EF_hand_5 | pfam13833 EF_hand_6 | pfam13405 EF_hand_4 | pfam00036 efhand | pfam13202 EF_hand_3 | pfam12763 efhand_3
contig_10144	-0.173757	3.99231	0.78935	0.928958	gi|8809615|dbj|BAA97166.1| 40S ribosomal protein S19	GO:0006412 translation | GO:0009845 seed germination | GO:0009409 response to cold | GO:0006970 response to osmotic stress | GO:0042254 ribosome biogenesis	GO:0000312 plastid small ribosomal subunit | GO:0009941 chloroplast envelope | GO:0005763 mitochondrial small ribosomal subunit | GO:0009570 chloroplast stroma	GO:0005507 copper ion binding | GO:0003690 double-stranded DNA binding | GO:0019843 rRNA binding | GO:0003735 structural constituent of ribosome | GO:0005524 ATP binding | GO:0003697 single-stranded DNA binding	-	pfam00203 Ribosomal_S19 | pfam00076 RRM_1 | pfam14259 RRM_6 | pfam13893 RRM_5
contig_10145	-0.027197	4.45921	0.977541	1	gi|18405887|ref|NP_564720.1| uncharacterized protein	GO:0010090 trichome morphogenesis	GO:0048046 apoplast	-	-	pfam04398 DUF538
contig_10147	-0.664885	2.14714	0.404524	0.67397	gi|312281737|dbj|BAJ33734.1| unnamed protein product	GO:0006886 intracellular protein transport | GO:0007033 vacuole organization	GO:0009705 plant-type vacuole membrane	-	-	-
contig_1015	-0.726144	3.09821	0.27752	0.552815	gi|297834636|ref|XP_002885200.1| methyltransferase family protein	GO:0006306 DNA methylation	-	GO:0003677 DNA binding | GO:0008168 methyltransferase activity	2.1.1.37	-
contig_10150	1.61011	5.53016	0.00358346	0.0327801	gi|79379990|ref|NP_177573.2| protein kinase domain-containing protein	GO:0009611 response to wounding | GO:0006468 protein phosphorylation | GO:0006544 glycine metabolic process | GO:0006563 L-serine metabolic process | GO:0006566 threonine metabolic process | GO:0046486 glycerolipid metabolic process	GO:0009506 plasmodesma	GO:0004103 choline kinase activity | GO:0005524 ATP binding | GO:0004305 ethanolamine kinase activity | GO:0004674 protein serine/threonine kinase activity	2.7.11.1 | 2.7.11.22 | 2.7.11.23	pfam01633 Choline_kinase | pfam00069 Pkinase | pfam07714 Pkinase_Tyr | pfam01636 APH
contig_10151	-0.644994	3.90288	0.2862	0.560403	gi|18402837|ref|NP_565733.1| DNA repair protein RAD50	GO:0090305 nucleic acid phosphodiester bond hydrolysis | GO:0016233 telomere capping | GO:0006302 double-strand break repair | GO:0006312 mitotic recombination	GO:0030870 Mre11 complex | GO:0005737 cytoplasm	GO:0008270 zinc ion binding | GO:0005524 ATP binding | GO:0004518 nuclease activity	-	pfam02463 SMC_N | pfam13476 AAA_23 | pfam10174 Cast | pfam01576 Myosin_tail_1 | pfam05483 SCP-1 | pfam13514 AAA_27 | pfam05557 MAD | pfam13558 SbcCD_C | pfam12128 DUF3584 | pfam13166 AAA_13 | pfam00038 Filament | pfam13868 Trichoplein | pfam06160 EzrA | pfam13851 GAS | pfam05622 HOOK | pfam08597 eIF3_subunit | pfam05911 DUF869 | pfam09728 Taxilin | pfam05701 DUF827 | pfam12795 MscS_porin | pfam09…
contig_10152	-0.944436	4.44961	0.0975494	0.303704	gi|297804030|ref|XP_002869899.1| phosphoprotein phosphatase/ protein kinase	GO:0006412 translation | GO:0009793 embryo development ending in seed dormancy | GO:0042254 ribosome biogenesis | GO:0006470 protein dephosphorylation	GO:0005618 cell wall | GO:0005730 nucleolus | GO:0009506 plasmodesma | GO:0005774 vacuolar membrane | GO:0009507 chloroplast | GO:0022625 cytosolic large ribosomal subunit | GO:0005886 plasma membrane	GO:0004672 protein kinase activity | GO:0003735 structural constituent of ribosome | GO:0005524 ATP binding | GO:0004721 phosphoprotein phosphatase activity	-	pfam03618 Kinase-PPPase
contig_10153	0.97459	4.98187	0.0775384	0.263694	gi|18413629|ref|NP_567379.1| E3 ubiquitin-protein ligase	GO:0016567 protein ubiquitination	GO:0005774 vacuolar membrane | GO:0009536 plastid	GO:0004842 ubiquitin-protein ligase activity | GO:0008270 zinc ion binding	-	pfam13639 zf-RING_2 | pfam13923 zf-C3HC4_2 | pfam12678 zf-rbx1 | pfam00097 zf-C3HC4 | pfam13920 zf-C3HC4_3 | pfam12906 RINGv | pfam12861 zf-Apc11
contig_10154	-1.09651	3.84804	0.0710721	0.249644	gi|15229104|ref|NP_190490.1| O-acyltransferase (WSD1-like) family protein	GO:0042967 acyl-carrier-protein biosynthetic process | GO:0046486 glycerolipid metabolic process	-	GO:0004144 diacylglycerol O-acyltransferase activity	-	pfam06974 DUF1298 | pfam03007 WES_acyltransf
contig_10155	0.506031	4.3498	0.381993	0.653492	gi|297810917|ref|XP_002873342.1| hypothetical protein ARALYDRAFT_908762	GO:0006355 regulation of transcription, DNA-dependent | GO:0009742 brassinosteroid mediated signaling pathway	GO:0005667 transcription factor complex	GO:0003677 DNA binding | GO:0005515 protein binding | GO:0003700 sequence-specific DNA binding transcription factor activity	-	pfam00010 HLH
contig_10156	-0.378448	2.29628	0.744104	0.905676	gi|297794597|ref|XP_002865183.1| hypothetical protein ARALYDRAFT_330772	-	GO:0016020 membrane | GO:0016023 cytoplasmic membrane-bounded vesicle	-	-	pfam05512 AWPM-19
contig_10157	-0.0782351	5.8321	0.883896	0.976501	gi|18417514|ref|NP_567839.1| PA-domain containing subtilase family protein	GO:0006508 proteolysis | GO:0043086 negative regulation of catalytic activity	GO:0016023 cytoplasmic membrane-bounded vesicle | GO:0048196 middle lamella-containing extracellular matrix | GO:0005618 cell wall | GO:0016020 membrane	GO:0042802 identical protein binding | GO:0004252 serine-type endopeptidase activity	-	pfam00082 Peptidase_S8 | pfam06280 DUF1034 | pfam05922 Inhibitor_I9 | pfam02225 PA
contig_10158	-0.599044	2.2207	0.485412	0.739817	gi|312190393|gb|ADQ43193.1| unknown	-	GO:0009543 chloroplast thylakoid lumen	-	-	pfam03407 Nucleotid_trans
contig_10159	4.50332	7.82486	1.10622e-13	4.58343e-11	gi|297853064|ref|XP_002894413.1| predicted protein	-	GO:0005829 cytosol | GO:0009506 plasmodesma | GO:0005634 nucleus | GO:0005886 plasma membrane	GO:0005515 protein binding	-	pfam12481 DUF3700 | pfam13522 GATase_6 | pfam13537 GATase_7
contig_1016	1.78311	5.81653	0.00121702	0.0148857	gi|262233415|gb|ACY38730.1| salt-induced WD protein 1	GO:0010311 lateral root formation | GO:0009069 serine family amino acid metabolic process | GO:0016310 phosphorylation	GO:0080008 CUL4 RING ubiquitin ligase complex | GO:0016459 myosin complex	GO:0016905 myosin heavy chain kinase activity | GO:0000166 nucleotide binding	-	pfam11816 DUF3337 | pfam00400 WD40
contig_10160	-1.40805	4.53809	0.0145001	0.0879202	gi|186510910|ref|NP_190685.2| GDP-mannose 4,6 dehydratase 2	GO:0006000 fructose metabolic process | GO:0006012 galactose metabolic process | GO:0009298 GDP-mannose biosynthetic process	GO:0005622 intracellular	GO:0008446 GDP-mannose 4,6-dehydratase activity | GO:0005515 protein binding	4.2.1.47	pfam01370 Epimerase | pfam04321 RmlD_sub_bind
contig_10162	-0.540798	2.29076	0.503876	0.753097	gi|15236093|ref|NP_195708.1| phospho-2-dehydro-3-deoxyheptonate aldolase 1	GO:0033587 shikimate biosynthetic process | GO:0009611 response to wounding | GO:0009617 response to bacterium | GO:0009423 chorismate biosynthetic process | GO:0000162 tryptophan biosynthetic process | GO:0006571 tyrosine biosynthetic process | GO:0009094 L-phenylalanine biosynthetic process	GO:0009507 chloroplast	GO:0005515 protein binding | GO:0003849 3-deoxy-7-phosphoheptulonate synthase activity	-	-
contig_10163	-1.41103	2.73696	0.0432616	0.182343	-	-	-	-	-	-
contig_10164	-0.355667	4.95807	0.529421	0.772667	gi|15224916|ref|NP_181989.1| Ras-related protein RABH1B	GO:0032940 secretion by cell | GO:0007264 small GTPase mediated signal transduction | GO:0015031 protein transport	GO:0000139 Golgi membrane | GO:0005624 membrane fraction | GO:0009506 plasmodesma | GO:0005886 plasma membrane | GO:0005774 vacuolar membrane | GO:0005829 cytosol	GO:0005525 GTP binding | GO:0005515 protein binding | GO:0016787 hydrolase activity	-	pfam00071 Ras | pfam08477 Miro | pfam00025 Arf | pfam04670 Gtr1_RagA | pfam09439 SRPRB | pfam00009 GTP_EFTU
contig_10165	0.0311802	5.71862	0.961302	1	gi|22330261|ref|NP_175932.2| calpain-type cysteine protease	GO:0006508 proteolysis	GO:0005622 intracellular	GO:0004198 calcium-dependent cysteine-type endopeptidase activity	-	pfam00648 Peptidase_C2 | pfam01067 Calpain_III | pfam13385 Laminin_G_3 | pfam05210 Sprouty
contig_10167	2.04322	7.91632	0.000150841	0.00296729	gi|297851376|ref|XP_002893569.1| hypothetical protein ARALYDRAFT_473159	-	-	GO:0005488 binding	-	pfam03141 Methyltransf_29 | pfam13041 PPR_2 | pfam12854 PPR_1 | pfam08241 Methyltransf_11 | pfam01535 PPR | pfam13812 PPR_3 | pfam13649 Methyltransf_25
contig_10169	-1.66043	3.11876	0.0146488	0.088525	gi|297833442|ref|XP_002884603.1| hypothetical protein ARALYDRAFT_896807	-	-	-	-	-
contig_1017	-0.154173	6.65016	0.771897	0.920353	gi|261865347|gb|ACY01928.1| hypothetical protein	-	-	-	2.7.7.49	pfam00078 RVT_1 | pfam00665 rve | pfam03732 Retrotrans_gag | pfam13650 Asp_protease_2 | pfam13975 gag-asp_proteas | pfam00385 Chromo | pfam08284 RVP_2
contig_10170	0.107358	3.58978	0.883485	0.976501	gi|15234866|ref|NP_194233.1| uncharacterized protein	-	-	-	-	-
contig_10173	2.0187	5.59842	0.000294007	0.00501476	gi|297833980|ref|XP_002884872.1| hypothetical protein ARALYDRAFT_317971	GO:0006511 ubiquitin-dependent protein catabolic process | GO:0016579 protein deubiquitination	GO:0005829 cytosol	GO:0004843 ubiquitin-specific protease activity | GO:0004221 ubiquitin thiolesterase activity	3.4.19.12	pfam00443 UCH | pfam13423 UCH_1 | pfam00917 MATH
contig_10174	-1.04744	2.5989	0.133187	0.362853	gi|224122876|ref|XP_002318938.1| predicted protein	-	-	-	-	-
contig_10175	-2.26617	6.37135	4.66699e-05	0.00113886	gi|297799262|ref|XP_002867515.1| calcium-binding EF hand family protein	GO:0006457 protein folding | GO:0009733 response to auxin stimulus | GO:0080167 response to karrikin	GO:0009506 plasmodesma | GO:0005634 nucleus | GO:0005829 cytosol	GO:0005507 copper ion binding | GO:0005515 protein binding | GO:0005509 calcium ion binding	-	pfam13833 EF_hand_6
contig_10176	-1.45644	5.61214	0.00843801	0.0606234	gi|312281901|dbj|BAJ33816.1| unnamed protein product	-	-	-	-	pfam13178 DUF4005 | pfam05279 Asp-B-Hydro_N | pfam00612 IQ
contig_10178	-0.339491	4.08273	0.564295	0.795698	gi|15218209|ref|NP_175641.1| protein kinase-like protein / C-type lectin domain-containing protein	GO:0006468 protein phosphorylation	GO:0016023 cytoplasmic membrane-bounded vesicle	GO:0004713 protein tyrosine kinase activity | GO:0005524 ATP binding	2.7.11.1	pfam07714 Pkinase_Tyr | pfam00069 Pkinase | pfam00059 Lectin_C
contig_10179	-0.746142	3.17066	0.265436	0.537302	gi|334186806|ref|NP_001190797.1| alpha/beta-hydrolase-like protein	-	-	GO:0080031 methyl salicylate esterase activity | GO:0004091 carboxylesterase activity | GO:0080032 methyl jasmonate esterase activity | GO:0080030 methyl indole-3-acetate esterase activity	-	pfam02230 Abhydrolase_2 | pfam00326 Peptidase_S9 | pfam12695 Abhydrolase_5
contig_1018	1.57246	4.53388	0.00631613	0.0493965	gi|297841901|ref|XP_002888832.1| eukaryotic translation initiation factor SUI1 family protein	GO:0006446 regulation of translational initiation	GO:0005840 ribosome	GO:0003743 translation initiation factor activity	-	pfam01253 SUI1 | pfam01472 PUA
contig_10180	0.208529	5.85274	0.706164	0.885291	gi|297826405|ref|XP_002881085.1| hypothetical protein ARALYDRAFT_481921	GO:0051707 response to other organism | GO:0006511 ubiquitin-dependent protein catabolic process | GO:0046686 response to cadmium ion | GO:0031396 regulation of protein ubiquitination	GO:0005829 cytosol | GO:0009506 plasmodesma | GO:0005634 nucleus | GO:0005886 plasma membrane	GO:0004842 ubiquitin-protein ligase activity | GO:0005524 ATP binding | GO:0004839 ubiquitin activating enzyme activity	-	pfam09358 UBA_e1_C | pfam00899 ThiF | pfam02134 UBACT | pfam10585 UBA_e1_thiolCys
contig_10181	1.08016	4.16728	0.0607894	0.225977	gi|22655058|gb|AAM98120.1| predicted protein	-	GO:0005634 nucleus	-	-	pfam01344 Kelch_1 | pfam13964 Kelch_6 | pfam13415 Kelch_3 | pfam13418 Kelch_4 | pfam07646 Kelch_2
contig_10182	0.353154	4.34855	0.545691	0.784212	gi|15217679|ref|NP_176635.1| putative F-box protein	GO:0006351 transcription, DNA-dependent	GO:0005634 nucleus	GO:0008270 zinc ion binding	-	pfam00646 F-box
contig_10183	0.859183	6.8872	0.10312	0.313299	gi|549977|gb|AAA50235.1| cDNA-5-encoded protein	-	-	-	-	pfam05553 DUF761
contig_10184	-0.32701	2.59829	0.650309	0.850551	gi|15232914|ref|NP_189454.1| protein trichome birefringence-like 22	-	-	-	-	pfam13839 PC-Esterase | pfam14416 PMR5N
contig_10187	0.72454	4.8384	0.192408	0.450507	gi|18409740|ref|NP_566976.1| pyruvate kinase	GO:0046686 response to cadmium ion | GO:0016310 phosphorylation | GO:0006096 glycolysis | GO:0006094 gluconeogenesis | GO:0006144 purine base metabolic process | GO:0015976 carbon utilization	GO:0005886 plasma membrane | GO:0005829 cytosol	GO:0004743 pyruvate kinase activity | GO:0030955 potassium ion binding | GO:0000287 magnesium ion binding	2.7.1.40	pfam00224 PK
contig_10188	-0.889441	4.56442	0.118119	0.338984	gi|15238025|ref|NP_197279.1| cytochrome-b5 reductase	GO:0022900 electron transport chain | GO:0006040 amino sugar metabolic process | GO:0006118 electron transport	GO:0009505 plant-type cell wall | GO:0016023 cytoplasmic membrane-bounded vesicle | GO:0005886 plasma membrane | GO:0005783 endoplasmic reticulum	GO:0004128 cytochrome-b5 reductase activity	1.6.2.2	pfam00970 FAD_binding_6 | pfam00175 NAD_binding_1
contig_10189	-0.122822	4.45321	0.843728	0.955638	gi|297796717|ref|XP_002866243.1| ubiquitin-specific protease 23	GO:0006511 ubiquitin-dependent protein catabolic process | GO:0016579 protein deubiquitination	-	GO:0004843 ubiquitin-specific protease activity | GO:0004221 ubiquitin thiolesterase activity	3.4.19.12	pfam00443 UCH | pfam13423 UCH_1
contig_1019	-0.361511	7.11166	0.49193	0.745571	gi|312282593|dbj|BAJ34162.1| unnamed protein product	GO:0009753 response to jasmonic acid stimulus | GO:0009739 response to gibberellin stimulus | GO:0009651 response to salt stress | GO:0006355 regulation of transcription, DNA-dependent | GO:0009751 response to salicylic acid stimulus | GO:0009733 response to auxin stimulus | GO:0009737 response to abscisic acid stimulus | GO:0009723 response to ethylene stimulus | GO:0046686 response to cadmium i…	GO:0005829 cytosol | GO:0005667 transcription factor complex	GO:0003677 DNA binding | GO:0003700 sequence-specific DNA binding transcription factor activity	-	pfam00249 Myb_DNA-binding
contig_10190	-2.16888	4.05673	0.000483609	0.00738143	gi|42571941|ref|NP_974061.1| LisH and RanBPM domain-containing protein	-	-	-	-	pfam10607 CLTH
contig_10191	-0.00386602	2.81407	1	1	-	-	-	-	-	-
contig_10192	2.56541	2.96289	0.000344991	0.00567979	gi|227438167|gb|ACP30573.1| disease resistance protein	GO:0006952 defense response	-	GO:0005524 ATP binding | GO:0043531 ADP binding	-	pfam00931 NB-ARC | pfam05659 RPW8 | pfam13191 AAA_16 | pfam13401 AAA_22
contig_10193	0.634878	5.04027	0.247906	0.518315	gi|297809331|ref|XP_002872549.1| hypothetical protein ARALYDRAFT_911432	GO:0006468 protein phosphorylation | GO:0055114 oxidation-reduction process	-	GO:0016874 ligase activity | GO:0004672 protein kinase activity | GO:0005524 ATP binding | GO:0032440 2-alkenal reductase [NAD(P)] activity	-	pfam00400 WD40 | pfam08389 Xpo1
contig_10194	-1.0907	4.83354	0.054519	0.210269	gi|297814964|ref|XP_002875365.1| hypothetical protein ARALYDRAFT_904944	GO:0032259 methylation	GO:0005794 Golgi apparatus	GO:0008168 methyltransferase activity	-	-
contig_10195	1.75264	4.17314	0.00342854	0.0319675	gi|297840707|ref|XP_002888235.1| carbonic anhydrase family protein	GO:0015976 carbon utilization | GO:0006730 one-carbon metabolic process | GO:0006807 nitrogen compound metabolic process	GO:0005739 mitochondrion | GO:0009570 chloroplast stroma	GO:0008270 zinc ion binding | GO:0004089 carbonate dehydratase activity	-	-
contig_10196	0.0107533	4.90103	1	1	gi|297805116|ref|XP_002870442.1| hypothetical protein ARALYDRAFT_493629	GO:0009846 pollen germination | GO:0009860 pollen tube growth | GO:0030036 actin cytoskeleton organization	GO:0005618 cell wall | GO:0005829 cytosol	GO:0005509 calcium ion binding | GO:0051015 actin filament binding	-	pfam00307 CH
contig_10198	-0.706808	3.46258	0.255747	0.528885	gi|297826819|ref|XP_002881292.1| 3-beta hydroxysteroid dehydrogenase/isomerase family protein	GO:0006694 steroid biosynthetic process | GO:0055114 oxidation-reduction process | GO:0008207 C21-steroid hormone metabolic process | GO:0008209 androgen metabolic process | GO:0008210 estrogen metabolic process	GO:0005783 endoplasmic reticulum	GO:0047012 sterol-4-alpha-carboxylate 3-dehydrogenase (decarboxylating) activity | GO:0000166 nucleotide binding | GO:0003854 3-beta-hydroxy-delta5-steroid dehydrogenase activity	-	pfam01073 3Beta_HSD | pfam01370 Epimerase | pfam07993 NAD_binding_4 | pfam13460 NAD_binding_10 | pfam02719 Polysacc_synt_2
contig_10199	0.555963	6.86195	0.291328	0.566755	gi|15235768|ref|NP_194825.1| CBL-interacting serine/threonine-protein kinase 6	GO:0010540 basipetal auxin transport | GO:0006468 protein phosphorylation | GO:0009414 response to water deprivation | GO:0042538 hyperosmotic salinity response | GO:0009737 response to abscisic acid stimulus | GO:0007165 signal transduction | GO:0007275 multicellular organismal development | GO:0009069 serine family amino acid metabolic process	GO:0005829 cytosol	GO:0005524 ATP binding | GO:0005515 protein binding | GO:0004683 calmodulin-dependent protein kinase activity	2.7.11.1	pfam00069 Pkinase | pfam07714 Pkinase_Tyr | pfam03822 NAF
contig_102	-0.285143	4.44317	0.628127	0.838289	gi|297815272|ref|XP_002875519.1| hypothetical protein ARALYDRAFT_905257	-	-	GO:0003723 RNA binding	-	-
contig_1020	-0.0588076	3.05066	1	1	gi|186701231|gb|ACC91257.1| disease resistance-responsive family protein	GO:0006952 defense response | GO:0009807 lignan biosynthetic process	-	-	-	pfam03018 Dirigent | pfam13885 Keratin_B2_2
contig_10200	0.117449	5.05638	0.849852	0.958916	gi|206574965|gb|ACI14395.1| WRKY3-1 transcription factor	GO:0006355 regulation of transcription, DNA-dependent	GO:0005667 transcription factor complex	GO:0003700 sequence-specific DNA binding transcription factor activity | GO:0043565 sequence-specific DNA binding	-	pfam03106 WRKY
contig_10201	-0.188075	4.57888	0.755454	0.911471	gi|297848606|ref|XP_002892184.1| ATPHB2	GO:0006950 response to stress	GO:0009506 plasmodesma | GO:0005618 cell wall | GO:0005774 vacuolar membrane | GO:0005747 mitochondrial respiratory chain complex I | GO:0009507 chloroplast	-	-	pfam01145 Band_7
contig_10202	-0.912233	2.86764	0.180215	0.434121	gi|22327103|ref|NP_198114.2| cyclin H;1	GO:0006355 regulation of transcription, DNA-dependent | GO:0000079 regulation of cyclin-dependent protein kinase activity	GO:0005675 holo TFIIH complex	GO:0019901 protein kinase binding	-	pfam00134 Cyclin_N | pfam00382 TFIIB
contig_10203	0.795407	4.37612	0.168464	0.415425	gi|297834030|ref|XP_002884897.1| hypothetical protein ARALYDRAFT_897441	-	GO:0019861 flagellum	-	-	pfam05018 DUF667
contig_10204	0.534796	4.12528	0.381182	0.652967	gi|297797549|ref|XP_002866659.1| predicted protein	-	-	-	2.7.11.1	pfam07714 Pkinase_Tyr | pfam00069 Pkinase | pfam08263 LRRNT_2 | pfam13855 LRR_8 | pfam12799 LRR_4 | pfam02439 Adeno_E3_CR2
contig_10205	0.144273	5.82462	0.795251	0.931666	gi|297846156|ref|XP_002890959.1| predicted protein	-	GO:0005829 cytosol	GO:0003676 nucleic acid binding | GO:0005524 ATP binding | GO:0008026 ATP-dependent helicase activity	3.6.4.13	pfam00270 DEAD | pfam00271 Helicase_C
contig_10206	2.96451	6.6702	1.84218e-07	1.17427e-05	gi|225462031|ref|XP_002274367.1| PREDICTED: ubiquitin-conjugating enzyme E2-17 kDa isoform 2	GO:0016567 protein ubiquitination | GO:0006511 ubiquitin-dependent protein catabolic process	GO:0005886 plasma membrane	GO:0005524 ATP binding | GO:0004842 ubiquitin-protein ligase activity	6.3.2.19	pfam00179 UQ_con
contig_10207	-0.525979	6.06543	0.323836	0.600284	gi|46093471|dbj|BAD14932.1| stromal ascorbate peroxidase	GO:0006979 response to oxidative stress | GO:0055114 oxidation-reduction process | GO:0006804 peroxidase reaction | GO:0019852 L-ascorbic acid metabolic process	GO:0009570 chloroplast stroma | GO:0016020 membrane | GO:0005739 mitochondrion	GO:0020037 heme binding | GO:0016688 L-ascorbate peroxidase activity	1.11.1.11	pfam00141 peroxidase
contig_10208	-1.07603	3.6987	0.0783604	0.26513	gi|297840573|ref|XP_002888168.1| hypothetical protein ARALYDRAFT_475325	GO:0006468 protein phosphorylation | GO:0009069 serine family amino acid metabolic process	-	GO:0005524 ATP binding | GO:0004674 protein serine/threonine kinase activity	-	pfam11152 DUF2930
contig_10209	0.270411	3.51271	0.717865	0.891247	gi|15232491|ref|NP_188759.1| mitogen-activated protein kinase kinase 5	GO:0010227 floral organ abscission | GO:2000037 regulation of stomatal complex patterning | GO:0000187 activation of MAPK activity | GO:2000038 regulation of stomatal complex development | GO:0009814 defense response, incompatible interaction | GO:0000165 MAPKKK cascade | GO:0009069 serine family amino acid metabolic process	GO:0005737 cytoplasm | GO:0005634 nucleus	GO:0004708 MAP kinase kinase activity | GO:0004674 protein serine/threonine kinase activity | GO:0005524 ATP binding	2.7.11.1	pfam00069 Pkinase | pfam07714 Pkinase_Tyr
contig_1021	0.361477	3.50276	0.569577	0.798943	gi|14548098|sp|Q9S7U0.1|INO1_WHEAT RecName: Full=Inositol-3-phosphate synthase; Short=MIP synthase; AltName: Full=Myo-inositol-1-phosphate synthase; Short=IPS; Short=MI-1-P synthase	GO:0010264 myo-inositol hexakisphosphate biosynthetic process | GO:0042742 defense response to bacterium | GO:0006021 inositol biosynthetic process | GO:0009408 response to heat | GO:0009733 response to auxin stimulus | GO:0050832 defense response to fungus | GO:0009644 response to high light intensity | GO:0042542 response to hydrogen peroxide | GO:0051607 defense response to virus | GO:0016036 …	GO:0005737 cytoplasm	GO:0004512 inositol-3-phosphate synthase activity | GO:0005515 protein binding | GO:0000166 nucleotide binding	5.5.1.4	pfam07994 NAD_binding_5 | pfam01658 Inos-1-P_synth
contig_10210	-2.2714	3.37677	0.00101359	0.0129302	gi|77407540|ref|ZP_00784363.1| hypothetical protein SAI_2423	-	-	-	-	pfam05325 DUF730
contig_10211	0.340697	6.15642	0.526817	0.770186	gi|297816750|ref|XP_002876258.1| ATGCN4	GO:0006200 ATP catabolic process | GO:0006265 DNA topological change | GO:0015716 organic phosphonate transport | GO:0015748 organophosphate ester transport	GO:0005739 mitochondrion | GO:0009536 plastid | GO:0043190 ATP-binding cassette (ABC) transporter complex	GO:0015416 organic phosphonate transmembrane-transporting ATPase activity | GO:0005524 ATP binding | GO:0003918 DNA topoisomerase (ATP-hydrolyzing) activity	-	pfam00005 ABC_tran | pfam13558 SbcCD_C | pfam13191 AAA_16
contig_10213	1.6511	2.50043	0.0244507	0.126805	gi|297818236|ref|XP_002877001.1| hydroxyproline-rich glycoprotein family protein	-	GO:0005739 mitochondrion | GO:0005886 plasma membrane	-	-	-
contig_10214	-1.77184	5.96418	0.00130615	0.0156675	gi|75334559|sp|Q9FZB1.1|Y5188_ARATH RecName: Full=Probable LRR receptor-like serine/threonine-protein kinase At1g51880; Flags: Precursor	GO:0006468 protein phosphorylation | GO:0007169 transmembrane receptor protein tyrosine kinase signaling pathway | GO:0009069 serine family amino acid metabolic process	GO:0009506 plasmodesma | GO:0005886 plasma membrane	GO:0005524 ATP binding | GO:0004674 protein serine/threonine kinase activity	2.7.11.1	pfam07714 Pkinase_Tyr | pfam00069 Pkinase | pfam13855 LRR_8 | pfam12799 LRR_4
contig_10216	0.305904	3.55829	0.615188	0.83001	gi|18401397|ref|NP_565648.1| OTU-like cysteine type protease	GO:0016578 histone deubiquitination | GO:0045892 negative regulation of transcription, DNA-dependent | GO:0006508 proteolysis	GO:0000785 chromatin	GO:0008234 cysteine-type peptidase activity | GO:0042393 histone binding | GO:0031491 nucleosome binding	-	pfam02338 OTU
contig_10217	0.142595	4.65432	0.824172	0.946365	gi|15238732|ref|NP_200152.1| nudC domain-containing protein	GO:0006457 protein folding | GO:0009880 embryonic pattern specification | GO:0009408 response to heat	GO:0005829 cytosol	-	-	pfam04969 CS
contig_1022	1.57353	5.60042	0.00432758	0.0377817	gi|312281967|dbj|BAJ33849.1| unnamed protein product	GO:0010264 myo-inositol hexakisphosphate biosynthetic process | GO:0042742 defense response to bacterium | GO:0006021 inositol biosynthetic process | GO:0009408 response to heat | GO:0009733 response to auxin stimulus | GO:0050832 defense response to fungus | GO:0009644 response to high light intensity | GO:0042542 response to hydrogen peroxide | GO:0051607 defense response to virus | GO:0016036 …	GO:0005737 cytoplasm	GO:0004512 inositol-3-phosphate synthase activity | GO:0005515 protein binding | GO:0000166 nucleotide binding	5.5.1.4	pfam07994 NAD_binding_5 | pfam01658 Inos-1-P_synth
contig_10220	1.01106	5.17112	0.0647847	0.235719	gi|297828980|ref|XP_002882372.1| hypothetical protein ARALYDRAFT_477743	GO:0006468 protein phosphorylation | GO:0006357 regulation of transcription from RNA polymerase II promoter | GO:0008284 positive regulation of cell proliferation | GO:0045893 positive regulation of transcription, DNA-dependent | GO:0009069 serine family amino acid metabolic process	GO:0009506 plasmodesma | GO:0016592 mediator complex	GO:0004674 protein serine/threonine kinase activity | GO:0005524 ATP binding | GO:0001104 RNA polymerase II transcription cofactor activity	-	-
contig_10221	1.07251	4.1372	0.0644705	0.235209	gi|297839305|ref|XP_002887534.1| hypothetical protein ARALYDRAFT_339622	GO:0006457 protein folding | GO:0043581 mycelium development	GO:0005622 intracellular	GO:0003676 nucleic acid binding | GO:0051082 unfolded protein binding | GO:0031072 heat shock protein binding | GO:0008270 zinc ion binding	-	pfam00226 DnaJ | pfam12171 zf-C2H2_jaz | pfam12874 zf-met
contig_10222	-0.164678	2.08752	0.901426	0.98174	-	-	-	-	-	-
contig_10223	0.898619	2.72931	0.210851	0.473455	gi|297807803|ref|XP_002871785.1| hypothetical protein ARALYDRAFT_909793	GO:0009626 plant-type hypersensitive response | GO:0007165 signal transduction | GO:0051607 defense response to virus | GO:0009816 defense response to bacterium, incompatible interaction	GO:0031224 intrinsic to membrane | GO:0005774 vacuolar membrane | GO:0005667 transcription factor complex	GO:0017111 nucleoside-triphosphatase activity | GO:0004888 transmembrane signaling receptor activity | GO:0003677 DNA binding | GO:0005524 ATP binding | GO:0005515 protein binding | GO:0003700 sequence-specific DNA binding transcription factor activity	-	pfam00931 NB-ARC | pfam13855 LRR_8
contig_10224	-0.349085	2.08158	0.70989	0.886159	gi|15239489|ref|NP_200905.1| transcription factor TCP5	GO:0009965 leaf morphogenesis | GO:0030154 cell differentiation | GO:0045962 positive regulation of development, heterochronic | GO:0008285 negative regulation of cell proliferation | GO:0006355 regulation of transcription, DNA-dependent	GO:0005667 transcription factor complex	GO:0003700 sequence-specific DNA binding transcription factor activity | GO:0005515 protein binding	-	pfam03634 TCP
contig_10225	0.0129951	3.46915	1	1	gi|15233454|ref|NP_194640.1| uncharacterized protein	GO:0010200 response to chitin	GO:0005773 vacuole	-	-	-
contig_10226	-1.30972	3.4795	0.0403404	0.175249	gi|18415628|ref|NP_567619.1| Acytochrome-c oxidase/ electron carrier	GO:0006118 electron transport | GO:0006123 mitochondrial electron transport, cytochrome c to oxygen | GO:0015992 proton transport	GO:0005774 vacuolar membrane | GO:0005739 mitochondrion | GO:0045277 respiratory chain complex IV	GO:0009055 electron carrier activity | GO:0004129 cytochrome-c oxidase activity	-	pfam02238 COX7a
contig_10227	0.107358	3.58978	0.883485	0.976501	gi|10177873|dbj|BAB11243.1| unnamed protein product	GO:0006278 RNA-dependent DNA replication | GO:0006508 proteolysis	GO:0016020 membrane	GO:0003964 RNA-directed DNA polymerase activity | GO:0004222 metalloendopeptidase activity | GO:0003723 RNA binding	-	pfam01435 Peptidase_M48
contig_10228	1.35452	2.5812	0.0494179	0.198711	gi|166798275|gb|ABY89683.1| chalcone-flavanone isomerase 1 protein	GO:0010224 response to UV-B | GO:0009813 flavonoid biosynthetic process | GO:0009733 response to auxin stimulus | GO:0042398 cellular modified amino acid biosynthetic process | GO:0080167 response to karrikin	GO:0042406 extrinsic to endoplasmic reticulum membrane | GO:0009705 plant-type vacuole membrane | GO:0005634 nucleus	GO:0045430 chalcone isomerase activity | GO:0005515 protein binding	5.5.1.6	pfam02431 Chalcone
contig_10229	0.326502	1.64725	0.752635	0.910651	gi|57231016|gb|AAW47269.1| Nramp metal transporter-like protein	GO:0006828 manganese ion transport | GO:0042742 defense response to bacterium | GO:0015691 cadmium ion transport | GO:0010039 response to iron ion | GO:0015692 lead ion transport | GO:2000379 positive regulation of reactive oxygen species metabolic process | GO:0006879 cellular iron ion homeostasis | GO:0010043 response to zinc ion | GO:0009624 response to nematode | GO:0015698 inorganic anion tr…	GO:0009506 plasmodesma | GO:0005774 vacuolar membrane	GO:0015103 inorganic anion transmembrane transporter activity | GO:0005384 manganese ion transmembrane transporter activity	-	pfam01566 Nramp | pfam02322 Cyto_ox_2 | pfam02133 Transp_cyt_pur
contig_1023	0.268494	5.99315	0.621277	0.835201	gi|15229095|ref|NP_190481.1| peroxidase 34	GO:0042744 hydrogen peroxide catabolic process | GO:0055114 oxidation-reduction process | GO:0042742 defense response to bacterium | GO:0009416 response to light stimulus | GO:0009826 unidimensional cell growth | GO:0050832 defense response to fungus | GO:0006804 peroxidase reaction	GO:0005829 cytosol | GO:0009505 plant-type cell wall | GO:0005774 vacuolar membrane | GO:0048046 apoplast	GO:0004601 peroxidase activity | GO:0020037 heme binding	1.11.1.7	pfam00141 peroxidase
contig_10230	-0.606212	3.02599	0.393648	0.664364	gi|30690193|ref|NP_849717.1| uncharacterized protein	-	-	GO:0005488 binding	-	-
contig_10231	0.317848	5.56067	0.560457	0.792745	gi|297833862|ref|XP_002884813.1| nucleic acid binding protein	-	GO:0016021 integral to membrane	GO:0003676 nucleic acid binding	-	pfam12752 SUZ
contig_10232	0.329166	6.3383	0.539111	0.777885	gi|15221009|ref|NP_172176.1| translocon at the inner envelope membrane of chloroplasts 110	GO:0045037 protein import into chloroplast stroma | GO:0009658 chloroplast organization	GO:0031897 Tic complex | GO:0016021 integral to membrane	GO:0005515 protein binding	-	-
contig_10233	-0.543196	3.73666	0.390761	0.661333	gi|297816722|ref|XP_002876244.1| predicted protein	-	GO:0009506 plasmodesma	GO:0005515 protein binding	-	pfam13851 GAS | pfam09787 Golgin_A5 | pfam06705 SF-assemblin | pfam10481 Cenp-F_N | pfam07926 TPR_MLP1_2 | pfam11559 ADIP | pfam04012 PspA_IM30
contig_10234	-0.646905	4.09417	0.276455	0.552077	gi|297799392|ref|XP_002867580.1| hypothetical protein ARALYDRAFT_492204	GO:0009611 response to wounding | GO:0006468 protein phosphorylation | GO:0006544 glycine metabolic process | GO:0006563 L-serine metabolic process | GO:0006566 threonine metabolic process | GO:0046486 glycerolipid metabolic process	GO:0005737 cytoplasm | GO:0009506 plasmodesma | GO:0005886 plasma membrane | GO:0005634 nucleus	GO:0004103 choline kinase activity | GO:0005524 ATP binding | GO:0004674 protein serine/threonine kinase activity	2.7.11.1	pfam00069 Pkinase | pfam07714 Pkinase_Tyr
contig_10235	-0.395231	5.0372	0.488126	0.742653	gi|297818800|ref|XP_002877283.1| hypothetical protein ARALYDRAFT_323092	GO:0055114 oxidation-reduction process | GO:0009851 auxin biosynthetic process | GO:0009834 secondary cell wall biogenesis | GO:0009688 abscisic acid biosynthetic process | GO:0006568 tryptophan metabolic process | GO:0006118 electron transport | GO:0006144 purine base metabolic process	GO:0005829 cytosol | GO:0005618 cell wall	GO:0005507 copper ion binding | GO:0008131 primary amine oxidase activity | GO:0051537 2 iron, 2 sulfur cluster binding | GO:0050302 indole-3-acetaldehyde oxidase activity | GO:0031625 ubiquitin protein ligase binding | GO:0009055 electron carrier activity | GO:0016614 oxidoreductase activity, acting on CH-OH group of donors | GO:0004854 xanthine dehydrogenase activity | GO:0050660 flavin adenine…	-	pfam02738 Ald_Xan_dh_C2
contig_10236	1.15563	1.96406	0.144803	0.380832	gi|15239290|ref|NP_196211.1| deoxyhypusine synthase	GO:0009553 embryo sac development | GO:0008612 peptidyl-lysine modification to hypusine | GO:0050983 deoxyhypusine biosynthetic process from spermidine, using deoxyhypusine synthase	-	GO:0034038 deoxyhypusine synthase activity | GO:0050514 homospermidine synthase (spermidine-specific) activity	-	pfam01916 DS
contig_10237	0.544295	2.03063	0.534315	0.775994	gi|297816434|ref|XP_002876100.1| hypothetical protein ARALYDRAFT_485526	-	-	-	-	-
contig_10238	0.651157	4.64	0.249189	0.520247	gi|297823251|ref|XP_002879508.1| hypothetical protein ARALYDRAFT_902550	GO:0009790 embryo development | GO:0006744 ubiquinone biosynthetic process | GO:0055114 oxidation-reduction process | GO:0006118 electron transport | GO:0006694 steroid biosynthetic process | GO:0016114 terpenoid biosynthetic process	GO:0009507 chloroplast | GO:0005739 mitochondrion	GO:0009055 electron carrier activity | GO:0004497 monooxygenase activity | GO:0020037 heme binding | GO:0000010 trans-hexaprenyltranstransferase activity | GO:0004161 dimethylallyltranstransferase activity | GO:0019825 oxygen binding | GO:0050347 trans-octaprenyltranstransferase activity	-	pfam00348 polyprenyl_synt
contig_10239	2.57134	6.73648	4.15848e-06	0.000159352	gi|15220330|ref|NP_172592.1| sugar transporter 1	GO:0055085 transmembrane transport | GO:0008643 carbohydrate transport | GO:0009735 response to cytokinin stimulus | GO:0009825 multidimensional cell growth | GO:0055114 oxidation-reduction process	GO:0005773 vacuole | GO:0009506 plasmodesma | GO:0005886 plasma membrane | GO:0016021 integral to membrane | GO:0005634 nucleus	GO:0005351 sugar:hydrogen symporter activity | GO:0032440 2-alkenal reductase [NAD(P)] activity	-	pfam00083 Sugar_tr | pfam07690 MFS_1 | pfam13347 MFS_2
contig_1024	1.62437	7.4117	0.00232988	0.0239714	gi|312282223|dbj|BAJ33977.1| unnamed protein product	GO:0046487 glyoxylate metabolic process	-	GO:0008967 phosphoglycolate phosphatase activity	-	pfam00702 Hydrolase | pfam13419 HAD_2 | pfam13242 Hydrolase_like
contig_10240	0.271832	3.27228	0.718927	0.891792	gi|297807765|ref|XP_002871766.1| hypothetical protein ARALYDRAFT_488610	-	GO:0005829 cytosol	-	-	pfam03194 LUC7
contig_10241	0.908446	3.3732	0.156903	0.398979	gi|334182944|ref|NP_564335.3| Leucine-rich repeat transmembrane protein kinase	GO:0006468 protein phosphorylation | GO:0055114 oxidation-reduction process | GO:0009069 serine family amino acid metabolic process	-	GO:0004715 non-membrane spanning protein tyrosine kinase activity | GO:0005524 ATP binding | GO:0032440 2-alkenal reductase [NAD(P)] activity | GO:0004674 protein serine/threonine kinase activity	2.7.11.1	pfam11721 Malectin | pfam13855 LRR_8
contig_10242	1.12275	3.14694	0.0878583	0.284395	gi|18406237|ref|NP_565999.1| Hydroxyacylglutathione hydrolase 1	GO:0019243 methylglyoxal catabolic process to D-lactate | GO:0017001 antibiotic catabolic process | GO:0006090 pyruvate metabolic process | GO:0042318 penicillin biosynthetic process	GO:0005739 mitochondrion	GO:0005506 iron ion binding | GO:0004416 hydroxyacylglutathione hydrolase activity | GO:0008800 beta-lactamase activity | GO:0008270 zinc ion binding	3.1.2.6	pfam00753 Lactamase_B
contig_10243	-0.515792	3.25079	0.460359	0.718861	gi|186500670|ref|NP_179203.2| Cysteine/Histidine-rich C1 domain family protein	GO:0055114 oxidation-reduction process | GO:0035556 intracellular signal transduction	GO:0005622 intracellular	GO:0008270 zinc ion binding | GO:0047134 protein-disulfide reductase activity	-	pfam03107 C1_2 | pfam07649 C1_3
contig_10244	-0.800827	4.62221	0.156604	0.398938	gi|21537242|gb|AAM61583.1| unknown	GO:0009651 response to salt stress | GO:2000377 regulation of reactive oxygen species metabolic process | GO:0009853 photorespiration | GO:0009901 anther dehiscence | GO:0006730 one-carbon metabolic process | GO:0006807 nitrogen compound metabolic process	GO:0005747 mitochondrial respiratory chain complex I | GO:0009507 chloroplast	GO:0004089 carbonate dehydratase activity | GO:0016740 transferase activity	-	pfam00132 Hexapep
contig_10246	-0.859637	4.3948	0.133313	0.363097	gi|22331623|ref|NP_190206.2| nudix hydrolase 9	GO:0090305 nucleic acid phosphodiester bond hydrolysis | GO:0006396 RNA processing | GO:0051252 regulation of RNA metabolic process	-	GO:0003723 RNA binding | GO:0000175 3'-5'-exoribonuclease activity	-	pfam01138 RNase_PH
contig_10248	-0.532403	4.45812	0.3495	0.623967	gi|297846872|ref|XP_002891317.1| zinc finger family protein	-	-	GO:0008270 zinc ion binding	-	pfam13639 zf-RING_2 | pfam13923 zf-C3HC4_2 | pfam00097 zf-C3HC4
contig_1025	-0.0905126	6.53145	0.867048	0.968991	gi|12322994|gb|AAG51484.1|AC069471_15 unknown protein	-	GO:0016020 membrane | GO:0005739 mitochondrion | GO:0009507 chloroplast	-	-	pfam10063 DUF2301
contig_10251	-0.748992	6.57839	0.158981	0.402399	gi|15229631|ref|NP_190560.1| 60S ribosomal protein L26-1	GO:0009409 response to cold | GO:0006412 translation | GO:0042254 ribosome biogenesis	GO:0005730 nucleolus | GO:0005886 plasma membrane | GO:0005774 vacuolar membrane | GO:0022625 cytosolic large ribosomal subunit | GO:0009507 chloroplast	GO:0003735 structural constituent of ribosome | GO:0005515 protein binding	-	pfam00467 KOW
contig_10253	-1.16781	5.61809	0.0328274	0.153473	gi|15219413|ref|NP_177466.1| nascent polypeptide-associated complex subunit beta	GO:0009651 response to salt stress	GO:0005667 transcription factor complex	GO:0003700 sequence-specific DNA binding transcription factor activity | GO:0005515 protein binding	-	pfam01849 NAC
contig_10254	-0.909645	5.95588	0.0905564	0.289781	gi|15232844|ref|NP_186857.1| 40S ribosomal protein S19-1	GO:0006412 translation | GO:0042254 ribosome biogenesis	GO:0005730 nucleolus | GO:0005773 vacuole | GO:0009506 plasmodesma | GO:0005618 cell wall | GO:0022627 cytosolic small ribosomal subunit | GO:0016020 membrane	GO:0003735 structural constituent of ribosome	-	pfam01090 Ribosomal_S19e
contig_10257	2.71988	5.21433	3.52844e-06	0.000139233	gi|18405112|ref|NP_566801.1| acyltransferase-like protein	GO:0008152 metabolic process	GO:0010287 plastoglobule	GO:0016747 transferase activity, transferring acyl groups other than amino-acyl groups	-	pfam12697 Abhydrolase_6
contig_10258	0.0615407	5.8038	0.91784	0.989195	gi|297819752|ref|XP_002877759.1| hypothetical protein ARALYDRAFT_485414	GO:0000398 nuclear mRNA splicing, via spliceosome	GO:0030529 ribonucleoprotein complex | GO:0005634 nucleus	GO:0003723 RNA binding | GO:0005515 protein binding | GO:0000166 nucleotide binding	-	pfam00076 RRM_1 | pfam12220 U1snRNP70_N | pfam14259 RRM_6 | pfam13893 RRM_5
contig_10259	-0.764948	3.67613	0.218112	0.482624	gi|18415271|ref|NP_567581.1| abscisic acid 8'-hydroxylase 1	GO:0055114 oxidation-reduction process | GO:0009414 response to water deprivation | GO:0046345 abscisic acid catabolic process | GO:0048838 release of seed from dormancy | GO:0050832 defense response to fungus | GO:0009639 response to red or far red light | GO:0006118 electron transport	-	GO:0010295 (+)-abscisic acid 8'-hydroxylase activity | GO:0009055 electron carrier activity | GO:0019825 oxygen binding | GO:0020037 heme binding	-	-
contig_1026	0.103946	4.54838	0.874002	0.972623	gi|297792941|ref|XP_002864355.1| glucose-6-phosphate transporter 1	GO:0007276 gamete generation | GO:0009749 response to glucose stimulus | GO:0009744 response to sucrose stimulus | GO:0015713 phosphoglycerate transport | GO:0015760 glucose-6-phosphate transport | GO:0035436 triose phosphate transmembrane transport | GO:0010109 regulation of photosynthesis | GO:0009553 embryo sac development | GO:0034389 lipid particle organization | GO:0010152 pollen maturation…	GO:0016021 integral to membrane | GO:0005774 vacuolar membrane	GO:0015120 phosphoglycerate transmembrane transporter activity | GO:0005315 inorganic phosphate transmembrane transporter activity | GO:0071917 triose-phosphate transmembrane transporter activity | GO:0015152 glucose-6-phosphate transmembrane transporter activity | GO:0015297 antiporter activity	-	pfam03151 TPT | pfam00892 EamA | pfam08449 UAA
contig_10260	1.52449	5.77227	0.00535087	0.0439381	gi|15240750|ref|NP_196346.1| MEI2-like protein 4	GO:0045927 positive regulation of growth | GO:0048507 meristem development | GO:0045836 positive regulation of meiosis	-	GO:0003723 RNA binding | GO:0005515 protein binding | GO:0000166 nucleotide binding	-	pfam04059 RRM_2 | pfam13893 RRM_5 | pfam00076 RRM_1 | pfam14259 RRM_6
contig_10261	0.423783	6.43459	0.423269	0.690791	gi|89257578|gb|ABD65067.1| nuclear RNA binding protein, putative	-	GO:0005829 cytosol | GO:0005777 peroxisome | GO:0005634 nucleus | GO:0005886 plasma membrane	GO:0003723 RNA binding	-	pfam04774 HABP4_PAI-RBP1 | pfam09598 Stm1_N
contig_10262	0.2285	4.59872	0.700875	0.882271	gi|312283219|dbj|BAJ34475.1| unnamed protein product	GO:0009416 response to light stimulus | GO:0006811 ion transport | GO:0006874 cellular calcium ion homeostasis | GO:0035235 ionotropic glutamate receptor signaling pathway | GO:0007268 synaptic transmission | GO:0007216 metabotropic glutamate receptor signaling pathway	GO:0030288 outer membrane-bounded periplasmic space | GO:0016021 integral to membrane | GO:0009506 plasmodesma | GO:0005622 intracellular	GO:0005234 extracellular-glutamate-gated ion channel activity | GO:0004970 ionotropic glutamate receptor activity | GO:0005217 intracellular ligand-gated ion channel activity | GO:0004965 GABA-B receptor activity | GO:0005515 protein binding	-	pfam01094 ANF_receptor | pfam00060 Lig_chan | pfam13458 Peripla_BP_6 | pfam00497 SBP_bac_3
contig_10263	0.0766221	2.53042	1	1	-	-	-	-	-	-
contig_10264	-0.575736	3.95946	0.346551	0.621025	gi|15228273|ref|NP_187648.1| glycerol-3-phosphate dehydrogenase SDP6	GO:0006127 glycerophosphate shuttle | GO:0019563 glycerol catabolic process | GO:0006072 glycerol-3-phosphate metabolic process | GO:0006118 electron transport | GO:0046486 glycerolipid metabolic process	GO:0009331 glycerol-3-phosphate dehydrogenase complex | GO:0005743 mitochondrial inner membrane	GO:0004368 glycerol-3-phosphate dehydrogenase activity | GO:0004369 glycerol-3-phosphate oxidase activity	1.1.5.3	pfam01266 DAO
contig_10265	0.165905	5.14279	0.775152	0.923072	gi|2894598|emb|CAA17132.1| putative protein	GO:0032312 regulation of ARF GTPase activity | GO:0009737 response to abscisic acid stimulus | GO:0009555 pollen development | GO:0009793 embryo development ending in seed dormancy	GO:0005829 cytosol | GO:0005634 nucleus	GO:0008060 ARF GTPase activator activity | GO:0008270 zinc ion binding | GO:0003677 DNA binding	-	pfam01412 ArfGap
contig_10266	1.33864	4.03748	0.0243907	0.126687	gi|30682382|ref|NP_193058.2| uncharacterized protein	-	GO:0009536 plastid	-	-	-
contig_10267	-1.14909	3.24053	0.0867048	0.281946	gi|30680753|ref|NP_850940.1| male gametophyte defective 2 protein	GO:0006486 protein glycosylation	GO:0030173 integral to Golgi membrane	GO:0008373 sialyltransferase activity	-	pfam00777 Glyco_transf_29
contig_1027	-0.524751	6.95749	0.320337	0.597415	gi|18418270|ref|NP_567934.1| LL-diaminopimelate aminotransferase	GO:0009089 lysine biosynthetic process via diaminopimelate | GO:0009862 systemic acquired resistance, salicylic acid mediated signaling pathway | GO:0016310 phosphorylation | GO:0006072 glycerol-3-phosphate metabolic process | GO:0032312 regulation of ARF GTPase activity | GO:0000162 tryptophan biosynthetic process | GO:0006107 oxaloacetate metabolic process | GO:0006522 alanine metabolic process…	GO:0005829 cytosol | GO:0009570 chloroplast stroma | GO:0005739 mitochondrion	GO:0004069 L-aspartate:2-oxoglutarate aminotransferase activity | GO:0008270 zinc ion binding | GO:0010285 L,L-diaminopimelate aminotransferase activity | GO:0080130 L-phenylalanine:2-oxoglutarate aminotransferase activity | GO:0004370 glycerol kinase activity | GO:0030170 pyridoxal phosphate binding | GO:0005507 copper ion binding | GO:0008060 ARF GTPase activator activity	2.6.1.83	pfam00155 Aminotran_1_2
contig_10270	-0.122769	6.39019	0.823445	0.9463	gi|297849624|ref|XP_002892693.1| Cu/Zn-superoxide dismutase copper chaperone precursor	GO:0015680 intracellular copper ion transport | GO:0055114 oxidation-reduction process | GO:0019430 removal of superoxide radicals | GO:0006878 cellular copper ion homeostasis	GO:0009570 chloroplast stroma	GO:0008270 zinc ion binding | GO:0016532 superoxide dismutase copper chaperone activity	-	pfam00080 Sod_Cu | pfam00403 HMA
contig_10271	0.394918	4.52353	0.501247	0.751892	gi|297792515|ref|XP_002864142.1| hypothetical protein ARALYDRAFT_495261	GO:0006351 transcription, DNA-dependent | GO:0006144 purine base metabolic process | GO:0006206 pyrimidine base metabolic process	GO:0005665 DNA-directed RNA polymerase II, core complex | GO:0000418 DNA-directed RNA polymerase IV complex | GO:0000419 DNA-directed RNA polymerase V complex | GO:0005730 nucleolus	GO:0003899 DNA-directed RNA polymerase activity | GO:0003677 DNA binding	2.7.7.6	pfam01192 RNA_pol_Rpb6
contig_10275	-0.939695	3.23211	0.147252	0.384073	gi|297822951|ref|XP_002879358.1| endonuclease/exonuclease/phosphatase family protein	GO:0046854 phosphatidylinositol phosphorylation	-	GO:0052659 inositol-1,3,4,5-tetrakisphosphate 5-phosphatase activity | GO:0052658 inositol-1,4,5-trisphosphate 5-phosphatase activity | GO:0004445 inositol-polyphosphate 5-phosphatase activity	-	-
contig_10277	0.7849	7.54305	0.134489	0.365149	gi|297821287|ref|XP_002878526.1| hypothetical protein ARALYDRAFT_480944	-	-	-	-	pfam05278 PEARLI-4 | pfam12871 PRP38_assoc
contig_10278	-0.967589	2.54783	0.175323	0.426232	gi|18402234|ref|NP_564530.1| aspartyl-tRNA(Asn)/glutamyl-tRNA (Gln) amidotransferase subunit B	-	-	-	-	-
contig_10279	-0.485206	3.70273	0.459595	0.718475	gi|15218958|ref|NP_176203.1| NAD(P)-linked oxidoreductase-like protein	GO:0006826 iron ion transport | GO:0009651 response to salt stress | GO:0055114 oxidation-reduction process	GO:0005829 cytosol	GO:0016491 oxidoreductase activity | GO:0033808 6'-deoxychalcone synthase activity	-	pfam00248 Aldo_ket_red
contig_1028	-0.716082	4.45486	0.20735	0.469143	gi|297793879|ref|XP_002864824.1| hypothetical protein ARALYDRAFT_496474	GO:0055085 transmembrane transport	GO:0005773 vacuole | GO:0016021 integral to membrane | GO:0009506 plasmodesma | GO:0005618 cell wall	GO:0022857 transmembrane transporter activity	-	-
contig_10281	-0.533438	4.58488	0.34708	0.621025	gi|312281955|dbj|BAJ33843.1| unnamed protein product	GO:0009626 plant-type hypersensitive response | GO:0009617 response to bacterium | GO:0009809 lignin biosynthetic process | GO:0055114 oxidation-reduction process | GO:0009805 coumarin biosynthetic process | GO:0009811 stilbene biosynthetic process | GO:0006558 L-phenylalanine metabolic process | GO:0006570 tyrosine metabolic process | GO:0018879 biphenyl metabolic process | GO:0019384 caprolacta…	-	GO:0045551 cinnamyl-alcohol dehydrogenase activity | GO:0018456 aryl-alcohol dehydrogenase (NAD+) activity | GO:0008270 zinc ion binding | GO:0000166 nucleotide binding | GO:0046029 mannitol dehydrogenase activity	1.1.1.195	pfam08240 ADH_N | pfam00107 ADH_zinc_N
contig_10283	-0.100644	3.90008	0.90364	0.983022	gi|297810697|ref|XP_002873232.1| hypothetical protein ARALYDRAFT_487401	GO:0048767 root hair elongation | GO:0010449 root meristem growth | GO:0006730 one-carbon metabolic process | GO:0046901 tetrahydrofolylpolyglutamate biosynthetic process | GO:0006536 glutamate metabolic process | GO:0046656 folic acid biosynthetic process	GO:0005829 cytosol | GO:0005739 mitochondrion | GO:0009570 chloroplast stroma	GO:0004326 tetrahydrofolylpolyglutamate synthase activity | GO:0005524 ATP binding	6.3.2.17	-
contig_10284	3.14009	7.51562	3.0738e-08	2.69303e-06	gi|297798920|ref|XP_002867344.1| hypothetical protein ARALYDRAFT_491701	-	GO:0009507 chloroplast | GO:0005739 mitochondrion	GO:0016887 ATPase activity | GO:0005524 ATP binding | GO:0005516 calmodulin binding	-	pfam03969 AFG1_ATPase | pfam13191 AAA_16
contig_10285	-2.13257	6.41965	0.000112623	0.00233561	gi|15232274|ref|NP_189421.1| 50S ribosomal protein L12-1	GO:0006412 translation | GO:0042742 defense response to bacterium | GO:0042254 ribosome biogenesis	GO:0009295 nucleoid | GO:0009506 plasmodesma | GO:0000311 plastid large ribosomal subunit | GO:0009941 chloroplast envelope | GO:0009535 chloroplast thylakoid membrane | GO:0009570 chloroplast stroma	GO:0003723 RNA binding | GO:0003735 structural constituent of ribosome	-	pfam00542 Ribosomal_L12
contig_10286	0.712538	5.14161	0.192924	0.451184	gi|297799742|ref|XP_002867755.1| hypothetical protein ARALYDRAFT_914337	-	GO:0005886 plasma membrane	-	-	pfam10248 Mlf1IP
contig_10287	0.663801	4.07294	0.257308	0.530353	gi|22325485|ref|NP_671779.1| Aminotransferase-like, plant mobile domain family protein	-	-	-	-	pfam10536 PMD
contig_10288	1.00203	4.9725	0.0685359	0.243736	gi|89257580|gb|ABD65069.1| transporter, putative	GO:0055062 phosphate ion homeostasis | GO:0015794 glycerol-3-phosphate transport | GO:0055085 transmembrane transport | GO:0022900 electron transport chain	GO:0005743 mitochondrial inner membrane | GO:0016021 integral to membrane	GO:0015169 glycerol-3-phosphate transmembrane transporter activity | GO:0016651 oxidoreductase activity, acting on NADH or NADPH	-	pfam07690 MFS_1 | pfam13347 MFS_2 | pfam05857 TraX | pfam07155 ECF-ribofla_trS | pfam01148 CTP_transf_1 | pfam02948 Amelogenin | pfam01292 Ni_hydr_CYTB
contig_10289	-0.707822	4.42576	0.21959	0.484462	gi|297799726|ref|XP_002867747.1| hypothetical protein ARALYDRAFT_914324	-	GO:0009536 plastid | GO:0016020 membrane	-	-	pfam10693 DUF2499
contig_10290	1.62945	6.39591	0.00255443	0.0255932	gi|297816056|ref|XP_002875911.1| CBS domain-containing protein	GO:0006206 pyrimidine base metabolic process	GO:0016023 cytoplasmic membrane-bounded vesicle	GO:0004132 dCMP deaminase activity | GO:0008270 zinc ion binding	3.5.4.12	pfam00383 dCMP_cyt_deam_1 | pfam00571 CBS
contig_10291	0.563822	4.67519	0.316226	0.592417	gi|9758086|dbj|BAB08530.1| unnamed protein product	-	-	-	-	pfam14111 DUF4283 | pfam14392 zf-CCHC_4
contig_10293	-0.859568	2.14136	0.281798	0.555	gi|297829804|ref|XP_002882784.1| predicted protein	-	GO:0005739 mitochondrion	GO:0003676 nucleic acid binding | GO:0000166 nucleotide binding	-	pfam00076 RRM_1 | pfam14259 RRM_6 | pfam13893 RRM_5
contig_10294	-0.883652	5.99288	0.100944	0.309625	gi|297735234|emb|CBI17596.3| unnamed protein product	GO:0042254 ribosome biogenesis | GO:0006412 translation	GO:0022625 cytosolic large ribosomal subunit	GO:0003735 structural constituent of ribosome	-	pfam01781 Ribosomal_L38e
contig_10295	-0.083871	4.6263	0.900036	0.981268	gi|312282083|dbj|BAJ33907.1| unnamed protein product	GO:0006200 ATP catabolic process | GO:0015886 heme transport	GO:0009536 plastid | GO:0005886 plasma membrane	GO:0015439 heme-transporting ATPase activity | GO:0005524 ATP binding	-	pfam12848 ABC_tran_2 | pfam00005 ABC_tran
contig_10296	-1.16747	5.63084	0.0322059	0.151824	gi|15233990|ref|NP_192705.1| uncharacterized oxidoreductase	GO:0055114 oxidation-reduction process	GO:0005829 cytosol	GO:0016491 oxidoreductase activity | GO:0000166 nucleotide binding	-	pfam01408 GFO_IDH_MocA
contig_103	-0.647717	5.34395	0.241689	0.510701	gi|297821206|ref|XP_002878486.1| hypothetical protein ARALYDRAFT_907869	GO:0006449 regulation of translational termination	GO:0009536 plastid | GO:0005840 ribosome | GO:0018444 translation release factor complex	GO:0003677 DNA binding | GO:0016149 translation release factor activity, codon specific	-	pfam00472 RF-1 | pfam03462 PCRF
contig_1030	-0.987144	3.93843	0.106721	0.3196	gi|297834116|ref|XP_002884940.1| CBS domain-containing protein	GO:0006788 heme oxidation | GO:0015994 chlorophyll metabolic process	GO:0009941 chloroplast envelope	GO:0050660 flavin adenine dinucleotide binding | GO:0004392 heme oxygenase (decyclizing) activity	-	pfam01595 DUF21 | pfam03471 CorC_HlyC | pfam00571 CBS
contig_10300	-0.187214	6.06966	0.730335	0.898538	gi|312283239|dbj|BAJ34485.1| unnamed protein product	GO:0006465 signal peptide processing | GO:0006508 proteolysis | GO:0006771 riboflavin metabolic process | GO:0019497 hexachlorocyclohexane metabolic process	GO:0016021 integral to membrane | GO:0005739 mitochondrion	GO:0008233 peptidase activity | GO:0003993 acid phosphatase activity	-	pfam01343 Peptidase_S49
contig_10301	-1.5911	2.96982	0.0263719	0.132882	gi|297821411|ref|XP_002878588.1| protein binding protein	-	-	GO:0008270 zinc ion binding	-	pfam12906 RINGv
contig_10302	0.0769444	4.60957	0.918868	0.989481	gi|145323105|ref|NP_001031466.2| leunig-like protein	GO:0009908 flower development | GO:0048358 mucilage pectin biosynthetic process | GO:0045892 negative regulation of transcription, DNA-dependent | GO:0009827 plant-type cell wall modification | GO:0009790 embryo development | GO:0009069 serine family amino acid metabolic process | GO:0016310 phosphorylation	GO:0016459 myosin complex	GO:0016905 myosin heavy chain kinase activity | GO:0003697 single-stranded DNA binding	-	pfam00400 WD40 | pfam08513 LisH
contig_10304	-2.14046	3.15787	0.00176421	0.0196529	gi|15224671|ref|NP_180698.1| genomes uncoupled 1 protein	-	-	-	-	-
contig_10305	1.30679	2.05504	0.0986969	0.305746	gi|15232785|ref|NP_187602.1| RAB GTPase-like protein C2B	GO:0007264 small GTPase mediated signal transduction | GO:0006355 regulation of transcription, DNA-dependent | GO:0006886 intracellular protein transport	GO:0005777 peroxisome | GO:0016023 cytoplasmic membrane-bounded vesicle | GO:0005667 transcription factor complex	GO:0080115 myosin XI tail binding | GO:0005524 ATP binding | GO:0030742 GTP-dependent protein binding | GO:0008134 transcription factor binding | GO:0016787 hydrolase activity | GO:0005525 GTP binding	-	pfam00071 Ras | pfam00025 Arf | pfam08477 Miro | pfam04670 Gtr1_RagA
contig_10306	-0.0240432	5.3081	0.97446	1	gi|15238885|ref|NP_197361.1| monothiol glutaredoxin-S2	GO:0045454 cell redox homeostasis | GO:0006118 electron transport	-	GO:0009055 electron carrier activity | GO:0015035 protein disulfide oxidoreductase activity | GO:0008794 arsenate reductase (glutaredoxin) activity	-	pfam00462 Glutaredoxin
contig_10307	-1.14105	3.96186	0.0578172	0.218993	gi|297852472|ref|XP_002894117.1| vacuolar protein sorting-associated protein 26 family protein	GO:0006886 intracellular protein transport | GO:0007034 vacuolar transport | GO:0042147 retrograde transport, endosome to Golgi	GO:0030904 retromer complex	-	-	-
contig_10308	-0.88877	4.27485	0.136006	0.368163	gi|15226341|ref|NP_178281.1| Ribophorin I	GO:0018279 protein N-linked glycosylation via asparagine	GO:0009505 plant-type cell wall | GO:0005886 plasma membrane | GO:0005774 vacuolar membrane | GO:0016021 integral to membrane | GO:0008250 oligosaccharyltransferase complex	GO:0004579 dolichyl-diphosphooligosaccharide-protein glycotransferase activity	-	pfam04597 Ribophorin_I
contig_10309	1.70353	5.87521	0.00187999	0.0206115	gi|79356046|ref|NP_564341.2| nuclear RNA polymerase A2	GO:0006351 transcription, DNA-dependent | GO:0006144 purine base metabolic process | GO:0006206 pyrimidine base metabolic process	GO:0005730 nucleolus	GO:0003899 DNA-directed RNA polymerase activity | GO:0003677 DNA binding | GO:0032549 ribonucleoside binding	2.7.7.6	pfam00562 RNA_pol_Rpb2_6 | pfam04563 RNA_pol_Rpb2_1 | pfam06883 RNA_pol_Rpa2_4 | pfam04560 RNA_pol_Rpb2_7 | pfam04565 RNA_pol_Rpb2_3 | pfam04561 RNA_pol_Rpb2_2
contig_1031	-0.620038	10.1446	0.230565	0.497609	gi|18414469|ref|NP_568134.1| ferredoxin-dependent glutamate synthase 1	GO:0055114 oxidation-reduction process | GO:0009416 response to light stimulus | GO:0006541 glutamine metabolic process | GO:0006537 glutamate biosynthetic process | GO:0009853 photorespiration | GO:0080114 positive regulation of glycine hydroxymethyltransferase activity	GO:0005739 mitochondrion | GO:0009941 chloroplast envelope | GO:0009570 chloroplast stroma | GO:0016020 membrane | GO:0048046 apoplast	GO:0016041 glutamate synthase (ferredoxin) activity | GO:0046872 metal ion binding | GO:0051538 3 iron, 4 sulfur cluster binding | GO:0005515 protein binding	1.4.7.1	pfam01645 Glu_synthase | pfam04898 Glu_syn_central | pfam01493 GXGXG | pfam00310 GATase_2
contig_10310	0.373315	5.23575	0.500714	0.751335	gi|297843902|ref|XP_002889832.1| clathrin adaptor complexes medium subunit family protein	GO:0016192 vesicle-mediated transport | GO:0006886 intracellular protein transport	GO:0030125 clathrin vesicle coat | GO:0005829 cytosol | GO:0030131 clathrin adaptor complex	-	-	pfam00928 Adap_comp_sub | pfam10291 muHD | pfam01217 Clat_adaptor_s
contig_10311	-2.35933	3.32987	0.000539293	0.00806425	gi|30697543|ref|NP_200960.2| sugar transport protein 3	GO:0055085 transmembrane transport | GO:0008643 carbohydrate transport | GO:0055114 oxidation-reduction process	GO:0016021 integral to membrane	GO:0005351 sugar:hydrogen symporter activity | GO:0032440 2-alkenal reductase [NAD(P)] activity	-	pfam00083 Sugar_tr | pfam07690 MFS_1
contig_10312	-2.59739	4.94798	1.48502e-05	0.000455773	gi|377657557|gb|AFB74212.1| homogentisate phytyltransferase	GO:0007047 cellular cell wall organization | GO:0010189 vitamin E biosynthetic process | GO:0009266 response to temperature stimulus | GO:0009915 phloem sucrose loading | GO:0006636 unsaturated fatty acid biosynthetic process | GO:0031347 regulation of defense response	GO:0016021 integral to membrane | GO:0009507 chloroplast	GO:0010176 homogentisate phytyltransferase activity	-	pfam01040 UbiA | pfam07690 MFS_1 | pfam06687 SUR7 | pfam04893 Yip1 | pfam14351 DUF4401 | pfam14264 Glucos_trans_II | pfam09529 Intg_mem_TP0381 | pfam01384 PHO4 | pfam03706 UPF0104 | pfam04018 DUF368
contig_10313	0.338216	5.63211	0.536047	0.777885	gi|297815386|ref|XP_002875576.1| hypothetical protein ARALYDRAFT_323059	GO:0009791 post-embryonic development	GO:0005829 cytosol	GO:0003677 DNA binding	-	pfam14372 DUF4413 | pfam05699 Dimer_Tnp_hAT | pfam02892 zf-BED
contig_10314	-0.333874	3.94119	0.579392	0.805079	gi|312281941|dbj|BAJ33836.1| unnamed protein product	GO:0030206 chondroitin sulfate biosynthetic process	GO:0016021 integral to membrane	GO:0030158 protein xylosyltransferase activity | GO:0008375 acetylglucosaminyltransferase activity	-	pfam02485 Branch
contig_10315	0.204356	4.69777	0.737291	0.901638	gi|297836184|ref|XP_002885974.1| hypothetical protein ARALYDRAFT_480424	-	-	-	-	pfam14432 DYW_deaminase | pfam13041 PPR_2 | pfam01535 PPR | pfam13812 PPR_3
contig_10316	-0.088646	4.37783	0.882148	0.975597	gi|297820690|ref|XP_002878228.1| hypothetical protein ARALYDRAFT_907339	GO:0051252 regulation of RNA metabolic process	-	GO:0004535 poly(A)-specific ribonuclease activity	3.1.13.4	-
contig_10317	0.0524373	5.04187	0.939245	0.998701	gi|334184983|ref|NP_182327.6| uncharacterized protein	-	-	-	-	pfam12166 DUF3595
contig_10319	1.56943	2.80776	0.0210952	0.114598	gi|89257507|gb|ABD64997.1| sodium-dicarboxylate cotransporter, putative	GO:0055085 transmembrane transport | GO:0006814 sodium ion transport | GO:0015743 malate transport | GO:0031087 deadenylation-independent decapping of nuclear-transcribed mRNA | GO:0051453 regulation of intracellular pH | GO:0006820 anion transport	GO:0000932 cytoplasmic mRNA processing body | GO:0005773 vacuole | GO:0016020 membrane	GO:0003729 mRNA binding | GO:0015140 malate transmembrane transporter activity | GO:0050072 m7G(5')pppN diphosphatase activity | GO:0017153 sodium:dicarboxylate symporter activity | GO:0042803 protein homodimerization activity	-	pfam00939 Na_sulph_symp | pfam03600 CitMHS | pfam14351 DUF4401 | pfam13347 MFS_2
contig_1032	2.01101	6.10425	0.000260385	0.00456661	gi|149939483|gb|ABR45948.1| coronitine insensitive 1	GO:0010118 stomatal movement | GO:0009625 response to insect | GO:0031348 negative regulation of defense response | GO:0009867 jasmonic acid mediated signaling pathway | GO:0042742 defense response to bacterium | GO:0009909 regulation of flower development | GO:0009861 jasmonic acid and ethylene-dependent systemic resistance | GO:0031146 SCF-dependent proteasomal ubiquitin-dependent protein catab…	GO:0019005 SCF ubiquitin ligase complex	GO:0004842 ubiquitin-protein ligase activity | GO:0005515 protein binding	-	pfam10521 DUF2454
contig_10320	-1.43628	4.08364	0.0171318	0.0992768	gi|145361638|ref|NP_850204.2| Haloacid dehalogenase-like hydrolase	GO:0046487 glyoxylate metabolic process	-	GO:0008967 phosphoglycolate phosphatase activity	-	pfam00702 Hydrolase | pfam13419 HAD_2 | pfam13242 Hydrolase_like | pfam12710 HAD
contig_10321	1.68777	4.3491	0.00422871	0.037229	gi|18403425|ref|NP_566710.1| uncharacterized protein	-	GO:0005774 vacuolar membrane	GO:0005515 protein binding	-	-
contig_10324	-2.03272	4.53239	0.000657945	0.00939354	gi|237682452|gb|ACR10273.1| sulfotransferase 5c	GO:0019761 glucosinolate biosynthetic process | GO:0032260 response to jasmonic acid stimulus involved in jasmonic acid and ethylene-dependent systemic resistance	-	GO:0080067 4-methylthiobutyl-desulfoglucosinolate sulfotransferase activity | GO:0080071 indol-3-yl-methyl-desulfoglucosinolate sulfotransferase activity | GO:0080068 5-methylthiopentyl-desulfoglucosinolate sulfotransferase activity | GO:0080069 7-methylthioheptyl-desulfoglucosinolate sulfotransferase activity | GO:0080066 3-methylthiopropyl-desulfoglucosinolate sulfotransferase activity | GO:008…	-	pfam00685 Sulfotransfer_1
contig_10326	-0.0183612	4.6571	0.980312	1	gi|4309744|gb|AAD15514.1| unknown protein	GO:0006979 response to oxidative stress | GO:0055114 oxidation-reduction process | GO:0006915 apoptotic process | GO:0006355 regulation of transcription, DNA-dependent | GO:0006804 peroxidase reaction	GO:0005730 nucleolus | GO:0005654 nucleoplasm	GO:0004601 peroxidase activity | GO:0020037 heme binding	-	pfam03715 Noc2
contig_10327	-1.1826	3.56677	0.0632883	0.232486	gi|18410446|ref|NP_565071.1| esterase/lipase domain-containing protein	-	GO:0009536 plastid	-	-	pfam12697 Abhydrolase_6 | pfam00561 Abhydrolase_1
contig_10329	-0.39809	5.94008	0.462263	0.720908	gi|15220198|ref|NP_178182.1| Rae1-like protein	-	GO:0005635 nuclear envelope | GO:0080008 CUL4 RING ubiquitin ligase complex | GO:0005829 cytosol | GO:0009536 plastid	GO:0000166 nucleotide binding | GO:0005515 protein binding	-	pfam00400 WD40
contig_10330	-2.04269	4.30415	0.000747023	0.0103532	gi|30680435|ref|NP_849979.1| EG45-like domain-containing protein 2	-	GO:0005576 extracellular region | GO:0005618 cell wall	-	-	pfam03330 DPBB_1
contig_10332	1.31505	5.31628	0.0171705	0.0993853	gi|240254150|ref|NP_173858.5| ALBINO3-like protein 1	GO:0045038 protein import into chloroplast thylakoid membrane | GO:0010027 thylakoid membrane organization | GO:0009658 chloroplast organization | GO:0090342 regulation of cell aging | GO:0007165 signal transduction | GO:0051205 protein insertion into membrane	GO:0016021 integral to membrane | GO:0009535 chloroplast thylakoid membrane | GO:0009941 chloroplast envelope	GO:0015450 P-P-bond-hydrolysis-driven protein transmembrane transporter activity | GO:0005515 protein binding	-	pfam02096 60KD_IMP
contig_10334	1.82785	4.26442	0.00188461	0.0206313	gi|297817404|ref|XP_002876585.1| hypothetical protein ARALYDRAFT_486559	-	-	-	-	-
contig_10335	-0.403445	6.36606	0.446076	0.705941	gi|297821595|ref|XP_002878680.1| PAB4 binding protein 4	GO:0046686 response to cadmium ion | GO:0006446 regulation of translational initiation	GO:0005829 cytosol | GO:0005840 ribosome	GO:0000166 nucleotide binding | GO:0003743 translation initiation factor activity	-	pfam00658 PABP | pfam00076 RRM_1 | pfam14259 RRM_6 | pfam13893 RRM_5
contig_10336	-0.120331	6.52028	0.827298	0.948018	gi|297791273|ref|XP_002863521.1| hypothetical protein ARALYDRAFT_494462	-	GO:0009536 plastid	-	-	-
contig_10337	-1.08542	3.44572	0.0827723	0.273904	gi|15222786|ref|NP_175980.1| sec.4-like phosphatidylinositol transfer protein	GO:0006810 transport	-	GO:0005215 transporter activity	-	pfam00650 CRAL_TRIO | pfam03765 CRAL_TRIO_N
contig_10338	0.0646039	3.64194	0.924168	0.991149	gi|30686091|ref|NP_194050.2| cysteine-rich receptor-like protein kinase 11	GO:0042742 defense response to bacterium | GO:0009626 plant-type hypersensitive response | GO:0002237 response to molecule of bacterial origin | GO:0006468 protein phosphorylation | GO:0009069 serine family amino acid metabolic process	-	GO:0005524 ATP binding | GO:0004674 protein serine/threonine kinase activity	2.7.11.1	pfam00069 Pkinase | pfam07714 Pkinase_Tyr | pfam01657 Stress-antifung
contig_1034	-0.874399	5.28577	0.110637	0.3254	gi|227438233|gb|ACP30606.1| disease resistance protein	GO:0042742 defense response to bacterium	-	GO:0017111 nucleoside-triphosphatase activity | GO:0043531 ADP binding | GO:0005524 ATP binding	-	pfam00931 NB-ARC | pfam05659 RPW8 | pfam13855 LRR_8
contig_10342	-0.211267	3.39622	0.780488	0.924606	gi|89257656|gb|ABD65143.1| hypothetical protein 40.t00020	-	-	-	-	pfam05903 DUF862
contig_10343	-1.18931	3.82175	0.0540024	0.210269	gi|1236190|gb|AAA92823.1| cyclin dependent protein kinase homolog; similar to moth bean p34cdc2 protein, PIR Accession Number JQ2243	GO:0006468 protein phosphorylation | GO:0000910 cytokinesis | GO:0009409 response to cold | GO:0009555 pollen development | GO:0007067 mitosis | GO:0042023 DNA endoreduplication | GO:0008284 positive regulation of cell proliferation | GO:0040020 regulation of meiosis | GO:0009793 embryo development ending in seed dormancy | GO:0009069 serine family amino acid metabolic process	GO:0005829 cytosol | GO:0010005 cortical microtubule, transverse to long axis | GO:0016023 cytoplasmic membrane-bounded vesicle | GO:0009574 preprophase band | GO:0005634 nucleus | GO:0005886 plasma membrane	GO:0008353 RNA polymerase II carboxy-terminal domain kinase activity | GO:0005524 ATP binding | GO:0005515 protein binding | GO:0004693 cyclin-dependent protein kinase activity	2.7.11.22 | 2.7.11.23 | 2.7.11.1	pfam00069 Pkinase | pfam07714 Pkinase_Tyr
contig_10344	-0.853599	5.22875	0.121664	0.344876	gi|51969046|dbj|BAD43215.1| bZip transcription factor TGA6 / AtbZip45	GO:0009862 systemic acquired resistance, salicylic acid mediated signaling pathway | GO:0009410 response to xenobiotic stimulus | GO:0045892 negative regulation of transcription, DNA-dependent | GO:0045893 positive regulation of transcription, DNA-dependent	GO:0005737 cytoplasm | GO:0005667 transcription factor complex	GO:0042802 identical protein binding | GO:0043565 sequence-specific DNA binding | GO:0046983 protein dimerization activity | GO:0003700 sequence-specific DNA binding transcription factor activity	-	pfam14144 DOG1 | pfam13233 Complex1_LYR_2 | pfam07716 bZIP_2
contig_10345	-0.748536	3.33889	0.265297	0.537302	gi|297841443|ref|XP_002888603.1| predicted protein	GO:0006468 protein phosphorylation | GO:0007169 transmembrane receptor protein tyrosine kinase signaling pathway | GO:0055114 oxidation-reduction process | GO:0009069 serine family amino acid metabolic process	GO:0016023 cytoplasmic membrane-bounded vesicle | GO:0005886 plasma membrane | GO:0016021 integral to membrane	GO:0005524 ATP binding | GO:0032440 2-alkenal reductase [NAD(P)] activity | GO:0004674 protein serine/threonine kinase activity	2.7.11.1	pfam00069 Pkinase | pfam07714 Pkinase_Tyr | pfam13855 LRR_8 | pfam12799 LRR_4
contig_10346	-0.816327	5.27698	0.139101	0.373086	-	-	-	-	-	-
contig_10347	-0.286581	5.63492	0.598257	0.819656	gi|297829532|ref|XP_002882648.1| hypothetical protein ARALYDRAFT_478325	-	GO:0009506 plasmodesma | GO:0005886 plasma membrane	-	-	pfam04949 Transcrip_act | pfam04156 IncA | pfam01442 Apolipoprotein | pfam03938 OmpH
contig_10348	0.452996	2.48638	0.566472	0.796842	gi|334186202|ref|NP_191774.2| ABC transporter B family member 21	-	-	-	-	-
contig_10349	-0.907501	3.01362	0.197202	0.455565	gi|83616240|gb|ABC25625.1| GAGA-binding transcriptional activator	GO:0050793 regulation of developmental process | GO:0009723 response to ethylene stimulus | GO:0006355 regulation of transcription, DNA-dependent	GO:0005667 transcription factor complex	GO:0003700 sequence-specific DNA binding transcription factor activity | GO:0043565 sequence-specific DNA binding	-	pfam06217 GAGA_bind
contig_1035	-0.348747	6.06066	0.518073	0.76508	gi|18418028|ref|NP_567895.1| serine hydroxymethyltransferase 3	GO:0006563 L-serine metabolic process | GO:0032259 methylation | GO:0006544 glycine metabolic process	GO:0009570 chloroplast stroma | GO:0005829 cytosol	GO:0030170 pyridoxal phosphate binding | GO:0008168 methyltransferase activity | GO:0004372 glycine hydroxymethyltransferase activity	2.1.2.1	pfam00464 SHMT
contig_10351	1.52812	5.20776	0.00621684	0.0488955	gi|297799422|ref|XP_002867595.1| glutamine cyclotransferase family protein	GO:0017186 peptidyl-pyroglutamic acid biosynthetic process, using glutaminyl-peptide cyclotransferase	-	GO:0016603 glutaminyl-peptide cyclotransferase activity	2.3.2.5	pfam05096 Glu_cyclase_2
contig_10352	-0.0784486	5.15428	0.8872	0.977343	gi|18416588|ref|NP_567724.1| rRNA 2'-O-methyltransferase fibrillarin 2	GO:0001510 RNA methylation | GO:0006364 rRNA processing	GO:0005730 nucleolus | GO:0016020 membrane | GO:0005829 cytosol	GO:0030515 snoRNA binding	-	-
contig_10353	-0.357985	5.66583	0.512084	0.759874	gi|15236164|ref|NP_194360.1| Arginyl-tRNA synthetase, class Ic	GO:0006420 arginyl-tRNA aminoacylation | GO:0009793 embryo development ending in seed dormancy | GO:0006525 arginine metabolic process | GO:0006560 proline metabolic process	GO:0005829 cytosol | GO:0005739 mitochondrion | GO:0009570 chloroplast stroma	GO:0005524 ATP binding | GO:0004814 arginine-tRNA ligase activity	6.1.1.19	pfam00750 tRNA-synt_1d | pfam05746 DALR_1 | pfam03485 Arg_tRNA_synt_N
contig_10354	1.38908	2.32588	0.0672921	0.240616	gi|297799396|ref|XP_002867582.1| hypothetical protein ARALYDRAFT_913957	GO:0019835 cytolysis | GO:0050829 defense response to Gram-negative bacterium | GO:0006412 translation | GO:0042254 ribosome biogenesis	GO:0005840 ribosome | GO:0016021 integral to membrane	GO:0003735 structural constituent of ribosome	-	-
contig_10356	4.96845	7.85871	1.5456e-15	1.09782e-12	gi|297801222|ref|XP_002868495.1| hypothetical protein ARALYDRAFT_493689	GO:0009753 response to jasmonic acid stimulus | GO:0009739 response to gibberellin stimulus | GO:0009845 seed germination | GO:0009651 response to salt stress | GO:0006355 regulation of transcription, DNA-dependent | GO:0009751 response to salicylic acid stimulus | GO:0009909 regulation of flower development | GO:0007623 circadian rhythm | GO:0009733 response to auxin stimulus | GO:0009737 respon…	GO:0005667 transcription factor complex	GO:0003677 DNA binding | GO:0003700 sequence-specific DNA binding transcription factor activity	-	pfam00249 Myb_DNA-binding
contig_10357	-1.33494	3.92256	0.0305729	0.146585	-	-	-	-	-	-
contig_10359	-0.280298	2.95825	0.71299	0.887517	gi|30694104|ref|NP_568609.2| uncharacterized protein	-	-	-	-	pfam04765 DUF616
contig_1036	-0.796357	9.4526	0.124974	0.350067	gi|297841525|ref|XP_002888644.1| hypothetical protein ARALYDRAFT_475922	GO:0009854 oxidative photosynthetic carbon pathway | GO:0055114 oxidation-reduction process | GO:0006544 glycine metabolic process | GO:0006563 L-serine metabolic process | GO:0006566 threonine metabolic process | GO:0046487 glyoxylate metabolic process	GO:0005777 peroxisome | GO:0009507 chloroplast | GO:0048046 apoplast	GO:0051287 NAD binding | GO:0008266 poly(U) RNA binding | GO:0008465 glycerate dehydrogenase activity	1.1.1.29	pfam02826 2-Hacid_dh_C | pfam00389 2-Hacid_dh | pfam00185 OTCace
contig_10360	-2.45472	4.22028	8.74618e-05	0.00187642	gi|15241720|ref|NP_195843.1| haloacid dehalogenase-like hydrolase domain-containing protein	GO:0008152 metabolic process	-	GO:0016787 hydrolase activity	-	pfam13419 HAD_2 | pfam13242 Hydrolase_like | pfam00702 Hydrolase
contig_10363	-0.860696	2.37664	0.244763	0.51419	gi|297825941|ref|XP_002880853.1| exonuclease family protein	GO:0090305 nucleic acid phosphodiester bond hydrolysis | GO:0051252 regulation of RNA metabolic process	GO:0005737 cytoplasm	GO:0003676 nucleic acid binding | GO:0016896 exoribonuclease activity, producing 5'-phosphomonoesters	-	pfam00929 RNase_T
contig_10364	-0.420303	4.4574	0.479797	0.736273	gi|312283497|dbj|BAJ34614.1| unnamed protein product	GO:0006367 transcription initiation from RNA polymerase II promoter | GO:0006355 regulation of transcription, DNA-dependent | GO:0000723 telomere maintenance | GO:0009737 response to abscisic acid stimulus	GO:0000781 chromosome, telomeric region | GO:0005634 nucleus	GO:0003691 double-stranded telomeric DNA binding | GO:0008301 DNA binding, bending | GO:0005515 protein binding	-	-
contig_10365	-0.736253	6.04171	0.168987	0.416355	gi|15228111|ref|NP_181264.1| 40S ribosomal protein S5-1	GO:0006412 translation | GO:0042254 ribosome biogenesis	GO:0009506 plasmodesma | GO:0005886 plasma membrane | GO:0005618 cell wall | GO:0005774 vacuolar membrane | GO:0022627 cytosolic small ribosomal subunit | GO:0009507 chloroplast	GO:0003735 structural constituent of ribosome | GO:0003723 RNA binding	-	pfam00177 Ribosomal_S7
contig_10366	0.670267	3.31	0.286609	0.560866	gi|18400282|ref|NP_565552.1| wall-associated receptor kinase-like 14	GO:0006468 protein phosphorylation | GO:0055114 oxidation-reduction process | GO:0009069 serine family amino acid metabolic process	GO:0005739 mitochondrion | GO:0005952 cAMP-dependent protein kinase complex	GO:0005524 ATP binding | GO:0032440 2-alkenal reductase [NAD(P)] activity | GO:0004691 cAMP-dependent protein kinase activity	2.7.11.1	pfam00069 Pkinase | pfam07714 Pkinase_Tyr | pfam12947 EGF_3
contig_10367	1.52471	6.4256	0.00468079	0.0399192	gi|297821154|ref|XP_002878460.1| ATBZIP53	GO:0006355 regulation of transcription, DNA-dependent	GO:0005667 transcription factor complex	GO:0003700 sequence-specific DNA binding transcription factor activity | GO:0043565 sequence-specific DNA binding | GO:0046982 protein heterodimerization activity	-	pfam00170 bZIP_1 | pfam07716 bZIP_2 | pfam07558 Shugoshin_N
contig_10368	0.433702	4.04895	0.484603	0.739817	gi|6714398|gb|AAF26087.1|AC012393_13 unknown protein	-	-	-	-	pfam03108 DBD_Tnp_Mut | pfam10551 MULE | pfam00564 PB1 | pfam04434 SWIM
contig_10369	-0.457052	4.32342	0.421042	0.687833	gi|3182922|sp|Q96361.3|ARF1_BRARP RecName: Full=ADP-ribosylation factor 1	GO:0016192 vesicle-mediated transport | GO:0009850 auxin metabolic process | GO:0007264 small GTPase mediated signal transduction | GO:0006355 regulation of transcription, DNA-dependent | GO:0010050 vegetative phase change | GO:0009733 response to auxin stimulus | GO:0010158 abaxial cell fate specification | GO:0046686 response to cadmium ion | GO:0015031 protein transport	GO:0005795 Golgi stack | GO:0005886 plasma membrane | GO:0005667 transcription factor complex	GO:0003677 DNA binding | GO:0005515 protein binding | GO:0003700 sequence-specific DNA binding transcription factor activity | GO:0005525 GTP binding	-	pfam00025 Arf | pfam00071 Ras | pfam09439 SRPRB | pfam08477 Miro
contig_1037	-0.540786	6.15115	0.310851	0.587159	gi|297811523|ref|XP_002873645.1| mitochondrial phosphate transporter	GO:0055085 transmembrane transport	GO:0005743 mitochondrial inner membrane | GO:0005618 cell wall | GO:0005774 vacuolar membrane | GO:0016021 integral to membrane | GO:0009507 chloroplast	GO:0005488 binding	-	pfam00153 Mito_carr
contig_10370	-0.570024	3.23113	0.418243	0.685683	gi|297808259|ref|XP_002872013.1| prephenate dehydratase family protein	GO:0006571 tyrosine biosynthetic process | GO:0009094 L-phenylalanine biosynthetic process | GO:0080167 response to karrikin | GO:0010244 response to low fluence blue light stimulus by blue low-fluence system | GO:0000162 tryptophan biosynthetic process	GO:0009507 chloroplast | GO:0005829 cytosol	GO:0047769 arogenate dehydratase activity | GO:0004664 prephenate dehydratase activity	4.2.1.91 | 4.2.1.51	pfam00800 PDT
contig_10371	0.0348131	5.11949	0.956625	1	gi|297846170|ref|XP_002890966.1| secretory carrier membrane protein family protein	GO:0015031 protein transport	GO:0016021 integral to membrane | GO:0005739 mitochondrion | GO:0005886 plasma membrane	GO:0022857 transmembrane transporter activity	-	pfam04144 SCAMP | pfam13346 ABC2_membrane_5 | pfam03006 HlyIII | pfam01027 Bax1-I
contig_10372	-0.369901	4.40759	0.519509	0.766581	gi|297829314|ref|XP_002882539.1| predicted protein	GO:0009094 L-phenylalanine biosynthetic process | GO:0000162 tryptophan biosynthetic process | GO:0006571 tyrosine biosynthetic process	GO:0009507 chloroplast	GO:0047769 arogenate dehydratase activity | GO:0016597 amino acid binding | GO:0004664 prephenate dehydratase activity	4.2.1.51 | 4.2.1.91	pfam00800 PDT | pfam01842 ACT
contig_10373	0.359761	4.84999	0.529221	0.772488	gi|297845972|ref|XP_002890867.1| hypothetical protein ARALYDRAFT_473263	GO:0015700 arsenite transport | GO:0055114 oxidation-reduction process | GO:0006200 ATP catabolic process | GO:0046685 response to arsenic-containing substance | GO:0006812 cation transport | GO:0006855 drug transmembrane transport	GO:0016021 integral to membrane | GO:0000325 plant-type vacuole | GO:0009506 plasmodesma | GO:0005774 vacuolar membrane	GO:0015446 arsenite-transmembrane transporting ATPase activity | GO:0008559 xenobiotic-transporting ATPase activity | GO:0071992 phytochelatin transmembrane transporter activity | GO:0005524 ATP binding | GO:0005515 protein binding | GO:0032440 2-alkenal reductase [NAD(P)] activity	3.6.3.44	pfam00664 ABC_membrane | pfam00005 ABC_tran | pfam01926 MMR_HSR1 | pfam04893 Yip1
contig_10376	-0.748542	5.57101	0.168273	0.415265	gi|15228443|ref|NP_189791.1| V-type proton ATPase subunit H	GO:0015986 ATP synthesis coupled proton transport | GO:0015991 ATP hydrolysis coupled proton transport | GO:0006119 oxidative phosphorylation	GO:0000221 vacuolar proton-transporting V-type ATPase, V1 domain | GO:0000325 plant-type vacuole | GO:0009507 chloroplast | GO:0005886 plasma membrane	GO:0046961 proton-transporting ATPase activity, rotational mechanism | GO:0020037 heme binding	-	pfam03224 V-ATPase_H_N | pfam11698 V-ATPase_H_C
contig_10377	1.66609	2.40352	0.027491	0.136788	gi|15233165|ref|NP_191720.1| glucose-6-phosphate 1-epimerase	GO:0006012 galactose metabolic process | GO:0006094 gluconeogenesis | GO:0006096 glycolysis	-	GO:0030246 carbohydrate binding | GO:0004034 aldose 1-epimerase activity	-	pfam01263 Aldose_epim
contig_10378	0.694145	3.1655	0.300904	0.577586	gi|156270668|gb|ABU63289.1| GAGA-motif binding transcriptional activator	GO:0016998 cell wall macromolecule catabolic process | GO:0006355 regulation of transcription, DNA-dependent | GO:0050793 regulation of developmental process | GO:0000398 nuclear mRNA splicing, via spliceosome | GO:0009723 response to ethylene stimulus	GO:0005681 spliceosomal complex | GO:0005667 transcription factor complex	GO:0003677 DNA binding | GO:0033903 endo-1,3(4)-beta-glucanase activity | GO:0003700 sequence-specific DNA binding transcription factor activity | GO:0042803 protein homodimerization activity	-	pfam06217 GAGA_bind
contig_10379	-1.59504	5.10193	0.00473754	0.0402306	gi|229418590|gb|AAW78909.2| fatty acid desaturase	GO:0007275 multicellular organismal development | GO:0040007 growth | GO:0000162 tryptophan biosynthetic process | GO:0009411 response to UV | GO:0006571 tyrosine biosynthetic process | GO:0009094 L-phenylalanine biosynthetic process	GO:0009507 chloroplast	GO:0004640 phosphoribosylanthranilate isomerase activity	5.3.1.24	pfam11960 DUF3474 | pfam00487 FA_desaturase | pfam00697 PRAI
contig_1038	2.31903	6.19978	3.06869e-05	0.000820297	gi|297833618|ref|XP_002884691.1| ATPK19/ATPK2	GO:0006468 protein phosphorylation | GO:0009651 response to salt stress | GO:0009409 response to cold | GO:0009408 response to heat | GO:0045727 positive regulation of translation | GO:0007165 signal transduction | GO:0009069 serine family amino acid metabolic process	GO:0005840 ribosome | GO:0005634 nucleus	GO:0005524 ATP binding | GO:0004697 protein kinase C activity | GO:0005515 protein binding	2.7.11.1	pfam00069 Pkinase | pfam07714 Pkinase_Tyr | pfam00433 Pkinase_C
contig_10380	0.85954	4.39665	0.137564	0.370765	gi|297806037|ref|XP_002870902.1| hypothetical protein ARALYDRAFT_486898	GO:0032259 methylation	-	GO:0008168 methyltransferase activity	-	pfam08241 Methyltransf_11
contig_10382	1.38498	5.40311	0.011431	0.0746846	gi|19347846|gb|AAL86003.1| putative E2, ubiquitin-conjugating enzyme UBC7	GO:0016579 protein deubiquitination | GO:0006511 ubiquitin-dependent protein catabolic process | GO:0016567 protein ubiquitination	-	GO:0005524 ATP binding | GO:0004842 ubiquitin-protein ligase activity	6.3.2.19	pfam00179 UQ_con
contig_10383	-1.22584	3.75175	0.0461989	0.19052	gi|30694890|ref|NP_191452.2| F-box/LRR-repeat protein	-	GO:0031225 anchored to membrane	-	-	-
contig_10384	0.449971	1.47963	0.601616	0.821373	gi|15231603|ref|NP_191453.1| F-box/LRR-repeat protein	-	-	-	-	pfam00646 F-box | pfam12937 F-box-like
contig_10385	0.887765	4.04452	0.125822	0.351404	gi|297825503|ref|XP_002880634.1| zinc finger (CCCH-type) family protein	-	GO:0005622 intracellular	GO:0008270 zinc ion binding | GO:0003676 nucleic acid binding	-	pfam01585 G-patch
contig_10387	-0.329969	4.77502	0.56658	0.796842	gi|22328251|ref|NP_680565.1| uncharacterized protein	-	-	-	-	-
contig_10388	-0.687325	3.82324	0.264304	0.537302	gi|297817542|ref|XP_002876654.1| hypothetical protein ARALYDRAFT_486711	GO:0006457 protein folding | GO:0045036 protein targeting to chloroplast | GO:0009642 response to light intensity | GO:0009651 response to salt stress | GO:0042742 defense response to bacterium | GO:0007165 signal transduction | GO:0019344 cysteine biosynthetic process | GO:0009737 response to abscisic acid stimulus | GO:0000413 protein peptidyl-prolyl isomerization | GO:0010555 response to manni…	GO:0009941 chloroplast envelope | GO:0048046 apoplast | GO:0022626 cytosolic ribosome | GO:0031977 thylakoid lumen | GO:0009570 chloroplast stroma | GO:0009535 chloroplast thylakoid membrane	GO:0005515 protein binding | GO:0003755 peptidyl-prolyl cis-trans isomerase activity | GO:0016018 cyclosporin A binding	5.2.1.8	pfam00160 Pro_isomerase
contig_10389	0.354499	2.8536	0.645393	0.848275	gi|119720834|gb|ABL97987.1| protein translocase	GO:0015031 protein transport	GO:0005744 mitochondrial inner membrane presequence translocase complex | GO:0016021 integral to membrane | GO:0005741 mitochondrial outer membrane | GO:0009941 chloroplast envelope	GO:0015450 P-P-bond-hydrolysis-driven protein transmembrane transporter activity	-	pfam02466 Tim17
contig_1039	-0.270536	3.21015	0.706743	0.885343	gi|297826189|ref|XP_002880977.1| predicted protein	GO:0055114 oxidation-reduction process	GO:0009505 plant-type cell wall | GO:0009941 chloroplast envelope | GO:0009570 chloroplast stroma	GO:0004033 aldo-keto reductase (NADP) activity	-	pfam00248 Aldo_ket_red
contig_10390	-0.734475	5.0931	0.183092	0.437869	gi|240256190|ref|NP_195381.6| Vacuolar sorting protein 39	GO:0016192 vesicle-mediated transport | GO:0006886 intracellular protein transport	GO:0005622 intracellular	GO:0005083 small GTPase regulator activity	-	pfam10367 Vps39_2 | pfam10366 Vps39_1 | pfam00780 CNH | pfam00637 Clathrin
contig_10391	-1.13931	4.18629	0.0513176	0.203443	gi|312282581|dbj|BAJ34156.1| unnamed protein product	GO:0009617 response to bacterium	GO:0005829 cytosol | GO:0009507 chloroplast | GO:0005886 plasma membrane	-	-	pfam06094 AIG2
contig_10392	-0.779109	4.1151	0.1859	0.441506	-	-	-	-	-	-
contig_10394	-2.93104	3.79998	2.05708e-05	0.000593776	gi|15222595|ref|NP_173917.1| Rossmann-fold NAD(P)-binding domain-containing protein	GO:0080110 sporopollenin biosynthetic process | GO:0055114 oxidation-reduction process | GO:0009813 flavonoid biosynthetic process	GO:0005829 cytosol	GO:0045552 dihydrokaempferol 4-reductase activity | GO:0050662 coenzyme binding | GO:0000166 nucleotide binding	-	pfam01370 Epimerase | pfam08659 KR | pfam00106 adh_short
contig_10396	0.0924989	2.58772	0.927881	0.993041	gi|79295482|ref|NP_001030623.1| regulator of chromosome condensation domain-containing protein	-	GO:0000785 chromatin	GO:0003682 chromatin binding | GO:0008536 Ran GTPase binding	-	pfam00415 RCC1
contig_10397	0.543319	3.98163	0.377334	0.651143	gi|15225297|ref|NP_180207.1| serpin-Z3	GO:0030162 regulation of proteolysis | GO:0010951 negative regulation of endopeptidase activity	-	GO:0004867 serine-type endopeptidase inhibitor activity	-	-
contig_10398	1.00969	4.89259	0.0694043	0.24552	gi|42570411|ref|NP_850383.2| signal peptide peptidase-like 3	GO:0006508 proteolysis	GO:0016021 integral to membrane	GO:0004190 aspartic-type endopeptidase activity	-	pfam04258 Peptidase_A22B | pfam02225 PA | pfam07690 MFS_1 | pfam01757 Acyl_transf_3 | pfam06550 DUF1119 | pfam10192 GpcrRhopsn4 | pfam01032 FecCD | pfam10225 DUF2215
contig_10399	-0.907298	3.76623	0.137694	0.370965	gi|18413722|ref|NP_567384.1| nudix hydrolase 14	-	GO:0005739 mitochondrion | GO:0009570 chloroplast stroma	GO:0080042 ADP-glucose pyrophosphohydrolase activity | GO:0080041 ADP-ribose pyrophosphohydrolase activity	3.6.1.21	pfam00293 NUDIX
contig_104	-0.317207	3.32702	0.638323	0.845836	gi|297821206|ref|XP_002878486.1| hypothetical protein ARALYDRAFT_907869	GO:0006449 regulation of translational termination	GO:0009536 plastid | GO:0005840 ribosome | GO:0018444 translation release factor complex	GO:0003677 DNA binding | GO:0016149 translation release factor activity, codon specific	-	pfam00472 RF-1 | pfam03462 PCRF | pfam02403 Seryl_tRNA_N
contig_1040	-1.16164	6.87207	0.0285068	0.140125	gi|15232554|ref|NP_191023.1| class I glutamine amidotransferase domain-containing protein	-	GO:0016023 cytoplasmic membrane-bounded vesicle	GO:0016798 hydrolase activity, acting on glycosyl bonds	-	pfam01965 DJ-1_PfpI
contig_10400	-0.016928	5.47477	0.977194	1	gi|18405298|ref|NP_564684.1| F-box/kelch-repeat protein	-	-	-	-	pfam04398 DUF538 | pfam01344 Kelch_1 | pfam13964 Kelch_6 | pfam13415 Kelch_3 | pfam07646 Kelch_2 | pfam13418 Kelch_4
contig_10401	2.40824	7.55028	1.14671e-05	0.000369622	gi|15226998|ref|NP_180456.1| outer plastid envelope protein 16-1	GO:0009749 response to glucose stimulus | GO:0009753 response to jasmonic acid stimulus | GO:0009744 response to sucrose stimulus | GO:0009409 response to cold | GO:0009611 response to wounding | GO:0045037 protein import into chloroplast stroma	GO:0009527 plastid outer membrane | GO:0016021 integral to membrane | GO:0009941 chloroplast envelope | GO:0005773 vacuole	GO:0015450 P-P-bond-hydrolysis-driven protein transmembrane transporter activity | GO:0042803 protein homodimerization activity	-	pfam02466 Tim17
contig_10402	-0.821418	3.09423	0.220609	0.485555	gi|240256105|ref|NP_567845.4| diacylglycerol kinase 7	GO:0007205 activation of protein kinase C activity by G-protein coupled receptor protein signaling pathway | GO:0009395 phospholipid catabolic process | GO:0046486 glycerolipid metabolic process	GO:0009506 plasmodesma | GO:0005886 plasma membrane	GO:0004143 diacylglycerol kinase activity	-	pfam00609 DAGK_acc | pfam00781 DAGK_cat
contig_10403	-0.779168	6.06064	0.147252	0.384073	gi|297831152|ref|XP_002883458.1| leucine-rich repeat family protein	GO:0006468 protein phosphorylation | GO:0007165 signal transduction | GO:0009069 serine family amino acid metabolic process	GO:0009506 plasmodesma | GO:0005886 plasma membrane | GO:0016021 integral to membrane | GO:0005829 cytosol	GO:0004872 receptor activity | GO:0004715 non-membrane spanning protein tyrosine kinase activity | GO:0005524 ATP binding | GO:0004674 protein serine/threonine kinase activity	2.7.11.1	pfam00069 Pkinase | pfam07714 Pkinase_Tyr | pfam13855 LRR_8 | pfam12799 LRR_4
contig_10405	1.12553	4.69717	0.0463183	0.190799	gi|15241136|ref|NP_200425.1| RNA-binding KH domain-containing protein	-	-	GO:0003723 RNA binding	-	-
contig_10407	-0.567942	6.5378	0.285977	0.56018	gi|297834716|ref|XP_002885240.1| guanine nucleotide-binding family protein	GO:0009845 seed germination | GO:0048364 root development | GO:0006417 regulation of translation | GO:0071215 cellular response to abscisic acid stimulus | GO:0042254 ribosome biogenesis | GO:0016310 phosphorylation | GO:0048367 shoot development | GO:0046686 response to cadmium ion | GO:0007165 signal transduction | GO:0009069 serine family amino acid metabolic process	GO:0005730 nucleolus | GO:0005834 heterotrimeric G-protein complex | GO:0009507 chloroplast | GO:0022626 cytosolic ribosome | GO:0016459 myosin complex	GO:0004872 receptor activity | GO:0016905 myosin heavy chain kinase activity | GO:0005515 protein binding | GO:0000166 nucleotide binding	-	pfam00400 WD40 | pfam08662 eIF2A
contig_10408	-0.76554	4.19666	0.184373	0.43919	gi|297803316|ref|XP_002869542.1| forever young oxidoreductase	GO:0055114 oxidation-reduction process | GO:0007275 multicellular organismal development | GO:0015995 chlorophyll biosynthetic process | GO:0019685 photosynthesis, dark reaction	-	GO:0016630 protochlorophyllide reductase activity | GO:0000166 nucleotide binding	-	pfam00106 adh_short | pfam08659 KR
contig_1041	-0.505191	6.10264	0.341104	0.615262	gi|312282233|dbj|BAJ33982.1| unnamed protein product	GO:0010224 response to UV-B | GO:0009649 entrainment of circadian clock | GO:0043087 regulation of GTPase activity	GO:0000785 chromatin | GO:0005634 nucleus | GO:0005829 cytosol	GO:0005085 guanyl-nucleotide exchange factor activity | GO:0003682 chromatin binding	-	pfam00415 RCC1 | pfam13540 RCC1_2
contig_10410	-0.128488	2.16451	0.905797	0.983754	gi|15229373|ref|NP_191862.1| methyl-CPG-binding domain 4 protein	-	GO:0005634 nucleus	GO:0008327 methyl-CpG binding | GO:0008270 zinc ion binding | GO:0051747 cytosine C-5 DNA demethylase activity	-	pfam01429 MBD | pfam07496 zf-CW
contig_10411	-1.21149	2.98235	0.0738551	0.256117	gi|238481010|ref|NP_001154280.1| Core-2/I-branching beta-1,6-N-acetylglucosaminyltransferase family protein	-	GO:0016020 membrane	GO:0008375 acetylglucosaminyltransferase activity	-	pfam02485 Branch
contig_10412	-0.404071	3.65614	0.538358	0.777885	gi|297795977|ref|XP_002865873.1| hypothetical protein ARALYDRAFT_331546	-	-	-	-	pfam04968 CHORD
contig_10413	0.559886	2.7659	0.414784	0.682857	gi|297845308|ref|XP_002890535.1| hypothetical protein ARALYDRAFT_889792	GO:0032259 methylation	-	GO:0008168 methyltransferase activity	-	pfam08241 Methyltransf_11 | pfam12847 Methyltransf_18 | pfam13847 Methyltransf_31 | pfam13649 Methyltransf_25
contig_10414	-0.147025	5.55969	0.797429	0.932841	gi|297830932|ref|XP_002883348.1| gamma-aminobutyrate transaminase subunit precursor	GO:0006979 response to oxidative stress | GO:0009450 gamma-aminobutyric acid catabolic process | GO:0006540 glutamate decarboxylation to succinate | GO:0009865 pollen tube adhesion | GO:0010154 fruit development | GO:0022621 shoot system development | GO:0019484 beta-alanine catabolic process | GO:0009860 pollen tube growth | GO:0010183 pollen tube guidance | GO:0046686 response to cadmium ion | …	GO:0005829 cytosol | GO:0005739 mitochondrion | GO:0005774 vacuolar membrane	GO:0008270 zinc ion binding | GO:0050897 cobalt ion binding | GO:0003992 N2-acetyl-L-ornithine:2-oxoglutarate 5-aminotransferase activity | GO:0034387 4-aminobutyrate:pyruvate transaminase activity | GO:0030170 pyridoxal phosphate binding	-	pfam00202 Aminotran_3
contig_10415	-1.93387	3.41518	0.00344801	0.032119	gi|297829682|ref|XP_002882723.1| predicted protein	GO:0048316 seed development | GO:0010150 leaf senescence | GO:0009690 cytokinin metabolic process | GO:0050832 defense response to fungus | GO:0009813 flavonoid biosynthetic process	-	GO:0047807 cytokinin 7-beta-glucosyltransferase activity | GO:0047213 anthocyanidin 3-O-glucosyltransferase activity | GO:0080062 cytokinin 9-beta-glucosyltransferase activity	-	-
contig_10417	-0.641945	5.42517	0.242495	0.51145	gi|22326986|ref|NP_680207.1| uncharacterized protein	-	-	-	-	-
contig_10418	0.311637	4.08212	0.614193	0.83001	gi|18410268|ref|NP_567020.1| ubiquitin-conjugating enzyme E2 14	GO:0016567 protein ubiquitination | GO:0006511 ubiquitin-dependent protein catabolic process	-	GO:0005524 ATP binding | GO:0004842 ubiquitin-protein ligase activity	6.3.2.19	pfam00179 UQ_con
contig_10419	-0.809973	3.14997	0.232076	0.499624	gi|312282149|dbj|BAJ33940.1| unnamed protein product	GO:0009651 response to salt stress | GO:0009965 leaf morphogenesis | GO:0009637 response to blue light | GO:0045893 positive regulation of transcription, DNA-dependent	GO:0005667 transcription factor complex	GO:0003700 sequence-specific DNA binding transcription factor activity | GO:0042803 protein homodimerization activity | GO:0000976 transcription regulatory region sequence-specific DNA binding	-	pfam00046 Homeobox | pfam02183 HALZ
contig_1042	-1.05341	2.70035	0.160678	0.404687	gi|297834268|ref|XP_002885016.1| hypothetical protein ARALYDRAFT_478831	-	-	-	-	-
contig_10420	2.56942	6.22327	5.44846e-06	0.000200665	gi|15234745|ref|NP_194773.1| UDP-D-glucuronate 4-epimerase 1	GO:0009225 nucleotide-sugar metabolic process | GO:0009117 nucleotide metabolic process | GO:0005982 starch metabolic process | GO:0005985 sucrose metabolic process	-	GO:0050379 UDP-glucuronate 5'-epimerase activity | GO:0050378 UDP-glucuronate 4-epimerase activity | GO:0050662 coenzyme binding | GO:0000166 nucleotide binding	5.1.3.6	pfam01370 Epimerase | pfam04321 RmlD_sub_bind | pfam01073 3Beta_HSD | pfam13460 NAD_binding_10 | pfam02719 Polysacc_synt_2 | pfam07993 NAD_binding_4
contig_10421	-1.68127	5.07079	0.00297534	0.0286833	gi|297816446|ref|XP_002876106.1| calcium-dependent protein kinase 13	GO:0006468 protein phosphorylation | GO:0009069 serine family amino acid metabolic process	-	GO:0004683 calmodulin-dependent protein kinase activity | GO:0005509 calcium ion binding | GO:0005524 ATP binding	2.7.11.1	pfam00069 Pkinase | pfam07714 Pkinase_Tyr | pfam13499 EF_hand_5 | pfam13833 EF_hand_6 | pfam00036 efhand | pfam13405 EF_hand_4 | pfam13202 EF_hand_3
contig_10422	0.455031	4.70776	0.429205	0.694325	gi|15225353|ref|NP_179632.1| Succinyl-CoA ligase	GO:0046686 response to cadmium ion | GO:0006099 tricarboxylic acid cycle	GO:0005739 mitochondrion | GO:0042709 succinate-CoA ligase complex	GO:0004776 succinate-CoA ligase (GDP-forming) activity | GO:0005507 copper ion binding | GO:0005524 ATP binding	-	pfam08442 ATP-grasp_2
contig_10424	0.735062	5.22867	0.177526	0.429937	gi|297791893|ref|XP_002863831.1| hypothetical protein ARALYDRAFT_917612	GO:0009611 response to wounding | GO:0043069 negative regulation of programmed cell death | GO:0050832 defense response to fungus | GO:0072593 reactive oxygen species metabolic process | GO:0009408 response to heat | GO:0055114 oxidation-reduction process | GO:0006118 electron transport | GO:0006804 peroxidase reaction | GO:0006979 response to oxidative stress	GO:0005886 plasma membrane | GO:0016021 integral to membrane	GO:0050660 flavin adenine dinucleotide binding | GO:0016174 NAD(P)H oxidase activity | GO:0009055 electron carrier activity | GO:0005506 iron ion binding | GO:0005509 calcium ion binding | GO:0004601 peroxidase activity	-	pfam08030 NAD_binding_6 | pfam08022 FAD_binding_8 | pfam08414 NADPH_Ox | pfam01794 Ferric_reduct
contig_10425	1.96578	7.55754	0.000265871	0.00464236	gi|18408471|ref|NP_564871.1| RNA recognition motif-containing protein	-	GO:0005730 nucleolus	GO:0003676 nucleic acid binding | GO:0000166 nucleotide binding	-	pfam00076 RRM_1 | pfam14259 RRM_6
contig_10426	-0.0298216	3.96922	0.969152	1	gi|297834890|ref|XP_002885327.1| hypothetical protein ARALYDRAFT_479491	-	-	GO:0008568 microtubule-severing ATPase activity | GO:0005524 ATP binding	-	pfam00004 AAA
contig_10427	0.396253	5.99182	0.460649	0.719217	gi|42567989|ref|NP_197549.3| Myosin family protein with Dil domain	GO:0048768 root hair cell tip growth | GO:0060151 peroxisome localization | GO:0010154 fruit development | GO:0051301 cell division | GO:0009791 post-embryonic development | GO:0051646 mitochondrion localization | GO:0010091 trichome branching | GO:0051645 Golgi localization | GO:0030048 actin filament-based movement	GO:0016459 myosin complex | GO:0009506 plasmodesma	GO:0005524 ATP binding | GO:0003774 motor activity | GO:0003779 actin binding	-	pfam01843 DIL | pfam12718 Tropomyosin_1 | pfam03938 OmpH | pfam00769 ERM | pfam04871 Uso1_p115_C | pfam04156 IncA
contig_10428	3.36993	4.88058	7.36454e-08	5.63331e-06	gi|297808737|ref|XP_002872252.1| F-box family protein	GO:0016567 protein ubiquitination	-	GO:0004842 ubiquitin-protein ligase activity	-	pfam13855 LRR_8
contig_10429	0.165528	3.2842	0.85882	0.964224	gi|241740141|gb|ACS68196.1| cellulose synthase 6.1 catalytic subunit	GO:0009833 primary cell wall biogenesis | GO:0016049 cell growth | GO:0030244 cellulose biosynthetic process | GO:0043622 cortical microtubule organization | GO:0010192 mucilage biosynthetic process	GO:0010330 cellulose synthase complex | GO:0005794 Golgi apparatus | GO:0005886 plasma membrane	GO:0016759 cellulose synthase activity	-	pfam14446 Prok-RING_1 | pfam13923 zf-C3HC4_2
contig_1043	0.572243	3.17852	0.407531	0.677277	-	-	-	-	-	-
contig_10430	-0.350894	3.55146	0.576669	0.803249	gi|18414583|ref|NP_568138.1| 3'-phosphoinositide-dependent protein kinase 1	GO:0045860 positive regulation of protein kinase activity | GO:0046777 protein autophosphorylation | GO:0009069 serine family amino acid metabolic process | GO:0007165 signal transduction	-	GO:0035091 phosphatidylinositol binding | GO:0004676 3-phosphoinositide-dependent protein kinase activity | GO:0004697 protein kinase C activity | GO:0005515 protein binding | GO:0004713 protein tyrosine kinase activity | GO:0005524 ATP binding | GO:0070300 phosphatidic acid binding	2.7.11.1	pfam00069 Pkinase | pfam07714 Pkinase_Tyr
contig_10431	-0.561964	5.36519	0.305649	0.581043	gi|378405244|sp|Q9SS38.3|GYRBP_ARATH RecName: Full=DNA gyrase subunit B, chloroplastic; Flags: Precursor	GO:0006200 ATP catabolic process | GO:0006261 DNA-dependent DNA replication | GO:0007059 chromosome segregation | GO:0006265 DNA topological change	GO:0005739 mitochondrion | GO:0009330 DNA topoisomerase complex (ATP-hydrolyzing) | GO:0005694 chromosome | GO:0009507 chloroplast	GO:0005524 ATP binding | GO:0003918 DNA topoisomerase (ATP-hydrolyzing) activity	5.99.1.3	pfam00204 DNA_gyraseB | pfam00986 DNA_gyraseB_C | pfam01751 Toprim
contig_10432	0.478044	3.89997	0.441102	0.703712	gi|297832260|ref|XP_002884012.1| hypothetical protein ARALYDRAFT_480553	GO:0016226 iron-sulfur cluster assembly	GO:0005739 mitochondrion	GO:0005198 structural molecule activity | GO:0051536 iron-sulfur cluster binding	-	pfam01521 Fe-S_biosyn
contig_10433	-0.855856	5.12288	0.125256	0.350611	gi|297803134|ref|XP_002869451.1| 6-phosphogluconate dehydrogenase NAD-binding domain-containing protein	GO:0006098 pentose-phosphate shunt | GO:0046487 glyoxylate metabolic process | GO:0019521 D-gluconate metabolic process	GO:0005829 cytosol	GO:0008679 2-hydroxy-3-oxopropionate reductase activity | GO:0004616 phosphogluconate dehydrogenase (decarboxylating) activity | GO:0050662 coenzyme binding | GO:0000166 nucleotide binding	-	pfam03446 NAD_binding_2 | pfam03807 F420_oxidored | pfam01488 Shikimate_DH
contig_10434	2.05571	3.45821	0.00124085	0.0150936	gi|297819934|ref|XP_002877850.1| hypothetical protein ARALYDRAFT_323774	-	-	-	-	-
contig_10436	0.569138	3.21564	0.418243	0.685683	gi|334186341|ref|NP_192234.2| homeobox-leucine zipper family protein	GO:0006355 regulation of transcription, DNA-dependent	GO:0005667 transcription factor complex	GO:0003700 sequence-specific DNA binding transcription factor activity | GO:0043565 sequence-specific DNA binding	-	pfam00046 Homeobox | pfam05920 Homeobox_KN
contig_10437	-0.385384	6.46281	0.471357	0.728671	gi|15235851|ref|NP_193405.1| 60S ribosomal protein L15-1	GO:0006412 translation | GO:0042254 ribosome biogenesis	GO:0005730 nucleolus | GO:0005886 plasma membrane | GO:0005774 vacuolar membrane | GO:0022625 cytosolic large ribosomal subunit	GO:0003735 structural constituent of ribosome	-	pfam00827 Ribosomal_L15e
contig_10438	-0.295782	3.59559	0.659737	0.856508	gi|297798448|ref|XP_002867108.1| SH3 domain-containing protein 2	-	GO:0005829 cytosol	GO:0030276 clathrin binding	-	pfam03114 BAR | pfam00018 SH3_1 | pfam07653 SH3_2 | pfam00261 Tropomyosin | pfam06476 DUF1090
contig_10439	-0.196221	4.24662	0.74721	0.907734	gi|30699418|ref|NP_849905.1| myb family transcription factor APL	GO:0010088 phloem development | GO:0010089 xylem development | GO:0006355 regulation of transcription, DNA-dependent	GO:0005667 transcription factor complex	GO:0003700 sequence-specific DNA binding transcription factor activity | GO:0003677 DNA binding	-	pfam14379 Myb_CC_LHEQLE | pfam00249 Myb_DNA-binding
contig_1044	-0.656464	7.2586	0.209679	0.472519	gi|42601787|gb|AAS21632.1| voltage-dependent anion-selective channel protein	GO:0055085 transmembrane transport | GO:0044070 regulation of anion transport | GO:0010029 regulation of seed germination | GO:0042742 defense response to bacterium | GO:0009409 response to cold | GO:0009060 aerobic respiration	GO:0005618 cell wall | GO:0005730 nucleolus | GO:0009941 chloroplast envelope | GO:0005741 mitochondrial outer membrane | GO:0005774 vacuolar membrane | GO:0046930 pore complex | GO:0005886 plasma membrane	GO:0015288 porin activity | GO:0005515 protein binding | GO:0008308 voltage-gated anion channel activity	-	pfam01459 Porin_3
contig_10440	0.238	3.28789	0.766774	0.918152	gi|15237327|ref|NP_197137.1| NC domain-containing protein-like protein	-	-	-	-	pfam04970 LRAT
contig_10441	-0.450704	4.41043	0.430882	0.696301	gi|297791487|ref|XP_002863628.1| hypothetical protein ARALYDRAFT_331018	GO:0007165 signal transduction	GO:0005886 plasma membrane	GO:0035091 phosphatidylinositol binding	-	pfam08458 PH_2 | pfam05703 Auxin_canalis
contig_10443	-1.56256	4.25923	0.00841485	0.0605261	gi|297808657|ref|XP_002872212.1| hypothetical protein ARALYDRAFT_489476	GO:0016310 phosphorylation	-	GO:0005524 ATP binding | GO:0051752 phosphoglucan, water dikinase activity | GO:0016874 ligase activity | GO:2001070 starch binding	-	pfam01326 PPDK_N
contig_10444	-0.433864	3.77843	0.481257	0.737895	gi|297818652|ref|XP_002877209.1| hypothetical protein ARALYDRAFT_484728	-	-	-	-	pfam10250 O-FucT
contig_10445	-0.385732	5.01782	0.48206	0.738408	gi|79351187|ref|NP_173816.2| Anticodon-binding domain-containing protein	-	-	-	-	pfam09793 AD
contig_10446	-0.603593	3.08453	0.373289	0.646685	gi|297820974|ref|XP_002878370.1| thioesterase family protein	-	GO:0005777 peroxisome	GO:0047617 acyl-CoA hydrolase activity	-	pfam03061 4HBT
contig_10447	-0.576781	6.08118	0.282888	0.556506	gi|18414386|ref|NP_568128.1| thioredoxin family protein	GO:0045454 cell redox homeostasis | GO:0006118 electron transport	GO:0009941 chloroplast envelope | GO:0009535 chloroplast thylakoid membrane | GO:0005739 mitochondrion	GO:0009055 electron carrier activity | GO:0015035 protein disulfide oxidoreductase activity	-	pfam13417 GST_N_3 | pfam13409 GST_N_2
contig_10448	1.20487	6.20329	0.0247017	0.127419	gi|15225053|ref|NP_181454.1| major facilitator protein	GO:0050832 defense response to fungus | GO:0055085 transmembrane transport	GO:0016021 integral to membrane | GO:0009506 plasmodesma | GO:0005886 plasma membrane	-	-	pfam06813 Nodulin-like | pfam07690 MFS_1 | pfam13347 MFS_2 | pfam07695 7TMR-DISM_7TM
contig_10449	-0.718737	3.15386	0.265436	0.537302	gi|297851264|ref|XP_002893513.1| hypothetical protein ARALYDRAFT_890360	GO:0010184 cytokinin transport | GO:0006863 purine base transport | GO:0016036 cellular response to phosphate starvation | GO:0051174 regulation of phosphorus metabolic process | GO:0015860 purine nucleoside transport	GO:0005887 integral to plasma membrane	GO:0005345 purine base transmembrane transporter activity | GO:0015211 purine nucleoside transmembrane transporter activity	-	pfam03151 TPT | pfam13536 EmrE | pfam07331 TctB
contig_1045	2.40342	6.35	1.59353e-05	0.000480914	gi|297798146|ref|XP_002866957.1| CYP81H1	GO:0055114 oxidation-reduction process | GO:0006118 electron transport	GO:0005783 endoplasmic reticulum	GO:0020037 heme binding | GO:0033773 isoflavone 2'-hydroxylase activity | GO:0009055 electron carrier activity | GO:0019825 oxygen binding	-	pfam00067 p450
contig_10450	0.0916244	6.02459	0.866975	0.968991	gi|297831030|ref|XP_002883397.1| hypothetical protein ARALYDRAFT_898801	-	-	-	-	pfam01985 CRS1_YhbY
contig_10451	1.45393	4.94294	0.0103271	0.0694312	gi|297796751|ref|XP_002866260.1| cbl-interacting protein kinase 10	GO:0005986 sucrose biosynthetic process | GO:0019593 mannitol biosynthetic process | GO:0006979 response to oxidative stress | GO:0006468 protein phosphorylation | GO:0009414 response to water deprivation | GO:0009737 response to abscisic acid stimulus | GO:0007165 signal transduction | GO:0010325 raffinose family oligosaccharide biosynthetic process | GO:0006012 galactose metabolic process | GO:…	GO:0009507 chloroplast	GO:0047274 galactinol-sucrose galactosyltransferase activity | GO:0004553 hydrolase activity, hydrolyzing O-glycosyl compounds | GO:0005524 ATP binding | GO:0005515 protein binding | GO:0004683 calmodulin-dependent protein kinase activity	2.7.11.1	pfam00069 Pkinase | pfam07714 Pkinase_Tyr | pfam03822 NAF
contig_10452	1.07056	3.16417	0.105579	0.317824	gi|18420278|ref|NP_568045.1| Plasma-membrane choline transporter family protein	-	GO:0016021 integral to membrane	-	-	-
contig_10453	3.17933	4.65229	3.93758e-07	2.23745e-05	gi|15004984|dbj|BAB62170.1| glutamate dehydrogenase	GO:0046686 response to cadmium ion | GO:0009651 response to salt stress | GO:0055114 oxidation-reduction process | GO:0006118 electron transport | GO:0006525 arginine metabolic process | GO:0006541 glutamine metabolic process | GO:0006560 proline metabolic process	GO:0005774 vacuolar membrane | GO:0005739 mitochondrion	GO:0004353 glutamate dehydrogenase [NAD(P)+] activity | GO:0050897 cobalt ion binding | GO:0005507 copper ion binding | GO:0005524 ATP binding | GO:0004352 glutamate dehydrogenase (NAD+) activity | GO:0008270 zinc ion binding	1.4.1.3	pfam00208 ELFV_dehydrog | pfam02812 ELFV_dehydrog_N
contig_10454	0.0235741	4.86806	0.982877	1	gi|297839761|ref|XP_002887762.1| vacuolar H+-pyrophosphatase 2	GO:0015992 proton transport | GO:0055114 oxidation-reduction process | GO:0006119 oxidative phosphorylation	GO:0005773 vacuole | GO:0005794 Golgi apparatus | GO:0016020 membrane	GO:0009678 hydrogen-translocating pyrophosphatase activity | GO:0004427 inorganic diphosphatase activity | GO:0032440 2-alkenal reductase [NAD(P)] activity	3.6.1.1	pfam03030 H_PPase | pfam01545 Cation_efflux
contig_10455	0.0742716	3.57402	0.960348	1	gi|297799554|ref|XP_002867661.1| predicted protein	-	-	-	-	pfam10250 O-FucT
contig_10456	-0.626374	3.21123	0.338317	0.612877	gi|15230656|ref|NP_187904.1| histone acetyltransferase HAC5	GO:0006355 regulation of transcription, DNA-dependent | GO:0009908 flower development | GO:0016573 histone acetylation | GO:0042967 acyl-carrier-protein biosynthetic process	GO:0005667 transcription factor complex | GO:0000123 histone acetyltransferase complex	GO:0003712 transcription cofactor activity | GO:0008270 zinc ion binding | GO:0004402 histone acetyltransferase activity	2.3.1.48	pfam08214 KAT11 | pfam02135 zf-TAZ | pfam00569 ZZ
contig_10457	1.00101	4.74941	0.0763033	0.261867	gi|240255591|ref|NP_190681.6| zinc finger CCCH domain-containing protein 44	GO:0016570 histone modification | GO:0006352 transcription initiation, DNA-dependent | GO:0007165 signal transduction	GO:0005634 nucleus	GO:0004872 receptor activity | GO:0003677 DNA binding | GO:0008270 zinc ion binding	-	pfam03126 Plus-3 | pfam02201 SWIB | pfam02213 GYF | pfam00628 PHD
contig_10458	-0.947569	6.56046	0.0741933	0.256931	gi|15240739|ref|NP_201543.1| LOB domain-containing protein 37	GO:0006807 nitrogen compound metabolic process | GO:0060776 simple leaf morphogenesis	-	-	-	pfam03195 DUF260
contig_10459	0.857193	3.30196	0.190681	0.447941	gi|297811301|ref|XP_002873534.1| kinase family protein	GO:0006468 protein phosphorylation | GO:0007178 transmembrane receptor protein serine/threonine kinase signaling pathway | GO:0009069 serine family amino acid metabolic process	-	GO:0005524 ATP binding | GO:0004709 MAP kinase kinase kinase activity	-	pfam14381 EDR1
contig_1046	-1.11862	5.41872	0.0421435	0.179628	gi|15239944|ref|NP_196799.1| uncharacterized protein	-	GO:0016023 cytoplasmic membrane-bounded vesicle | GO:0005773 vacuole | GO:0009505 plant-type cell wall	GO:0003676 nucleic acid binding | GO:0003824 catalytic activity | GO:0000166 nucleotide binding	-	pfam07944 DUF1680
contig_10461	-2.22393	5.09869	0.000134785	0.00270222	gi|15219433|ref|NP_177473.1| serine carboxypeptidase-like 2	GO:0006508 proteolysis	GO:0009505 plant-type cell wall	GO:0004185 serine-type carboxypeptidase activity	-	pfam00450 Peptidase_S10
contig_10462	-0.881891	5.62207	0.106195	0.318407	gi|3776580|gb|AAC64897.1| Contains similarity to TM021B04.11 gi|2191197 from A. thaliana BAC gb|AF007271	-	-	-	-	-
contig_10463	0.451246	1.80368	0.664635	0.859054	gi|297835458|ref|XP_002885611.1| ABC1 family protein	GO:0006468 protein phosphorylation	GO:0009507 chloroplast	GO:0004672 protein kinase activity | GO:0005524 ATP binding	-	pfam03109 ABC1
contig_10464	-1.10337	4.70579	0.0545093	0.210269	gi|89257601|gb|ABD65090.1| hypothetical protein 27.t00116	-	-	-	-	-
contig_10465	-2.02119	4.47912	0.000763314	0.010484	gi|297816816|ref|XP_002876291.1| glycosyl hydrolase family 20 protein	GO:0001575 globoside metabolic process | GO:0006027 glycosaminoglycan catabolic process | GO:0006040 amino sugar metabolic process	GO:0016023 cytoplasmic membrane-bounded vesicle	GO:0004563 beta-N-acetylhexosaminidase activity | GO:0043169 cation binding	3.2.1.52	pfam00728 Glyco_hydro_20 | pfam02838 Glyco_hydro_20b
contig_10466	1.5652	5.30864	0.00494983	0.0415543	gi|312282717|dbj|BAJ34224.1| unnamed protein product	GO:0009640 photomorphogenesis | GO:0045893 positive regulation of transcription, DNA-dependent	GO:0005667 transcription factor complex	GO:0008270 zinc ion binding | GO:0003677 DNA binding | GO:0003700 sequence-specific DNA binding transcription factor activity	-	pfam02701 zf-Dof
contig_10467	0.358448	4.64154	0.532392	0.774115	gi|42568705|ref|NP_201033.2| uncharacterized protein	-	GO:0005739 mitochondrion	-	-	-
contig_10469	-0.507792	4.37617	0.387122	0.658379	gi|297851618|ref|XP_002893690.1| hypothetical protein ARALYDRAFT_890737	GO:0006333 chromatin assembly or disassembly | GO:0006412 translation | GO:0042254 ribosome biogenesis	GO:0000785 chromatin | GO:0022627 cytosolic small ribosomal subunit | GO:0009507 chloroplast | GO:0005739 mitochondrion | GO:0005667 transcription factor complex	GO:0003700 sequence-specific DNA binding transcription factor activity | GO:0003677 DNA binding | GO:0003735 structural constituent of ribosome | GO:0003682 chromatin binding | GO:0030527 structural constituent of chromatin | GO:0019843 rRNA binding	-	pfam00411 Ribosomal_S11
contig_1047	-0.572278	7.37363	0.274423	0.549965	gi|297805760|ref|XP_002870764.1| hypothetical protein ARALYDRAFT_916328	GO:0006412 translation | GO:0009955 adaxial/abaxial pattern specification | GO:0009965 leaf morphogenesis | GO:0006913 nucleocytoplasmic transport | GO:0006461 protein complex assembly | GO:0010015 root morphogenesis | GO:0042254 ribosome biogenesis | GO:0008283 cell proliferation	GO:0005730 nucleolus | GO:0009507 chloroplast | GO:0005773 vacuole | GO:0022625 cytosolic large ribosomal subunit | GO:0005886 plasma membrane	GO:0008270 zinc ion binding | GO:0003735 structural constituent of ribosome | GO:0008097 5S rRNA binding	-	pfam14204 Ribosomal_L18_c | pfam00861 Ribosomal_L18p
contig_10470	-0.361653	4.67418	0.525245	0.769339	gi|18406750|ref|NP_566039.1| glycoprotease 1	GO:0009790 embryo development | GO:0006508 proteolysis	GO:0005743 mitochondrial inner membrane | GO:0009536 plastid	GO:0004222 metalloendopeptidase activity	-	pfam00814 Peptidase_M22
contig_10471	0.186821	4.52482	0.746343	0.906902	gi|42566430|ref|NP_192854.2| translation initiation factor IF-2	GO:0006184 GTP catabolic process | GO:0006446 regulation of translational initiation	GO:0005739 mitochondrion | GO:0005840 ribosome	GO:0003743 translation initiation factor activity | GO:0003924 GTPase activity | GO:0005525 GTP binding	-	pfam00009 GTP_EFTU | pfam11987 IF-2 | pfam10662 PduV-EutP | pfam01926 MMR_HSR1 | pfam03144 GTP_EFTU_D2 | pfam03308 ArgK
contig_10473	1.26599	5.0056	0.0232882	0.122882	gi|42573265|ref|NP_974729.1| calcium-dependent lipid-binding domain-containing protein	GO:0006508 proteolysis	GO:0048046 apoplast	GO:0004197 cysteine-type endopeptidase activity	-	pfam00656 Peptidase_C14 | pfam00168 C2
contig_10474	-0.0259331	3.91543	1	1	gi|297818788|ref|XP_002877277.1| hypothetical protein ARALYDRAFT_347446	-	-	-	-	pfam09808 SNAPc_SNAP43
contig_10475	0.189914	5.64186	0.730114	0.898529	gi|302138294|gb|ADK94608.1| translation initiation factor eIF4E.c	GO:0009615 response to virus | GO:0006446 regulation of translational initiation	GO:0005730 nucleolus | GO:0005840 ribosome	GO:0005515 protein binding | GO:0000339 RNA cap binding | GO:0003743 translation initiation factor activity	-	pfam01652 IF4E
contig_10476	0.523379	5.50915	0.339727	0.614617	gi|30684745|ref|NP_850155.1| Pleckstrin homology (PH) domain-containing protein	GO:0007165 signal transduction	GO:0009505 plant-type cell wall | GO:0009536 plastid	GO:0035091 phosphatidylinositol binding	-	pfam00169 PH
contig_10477	-1.07275	3.99511	0.078477	0.265208	gi|297790240|ref|XP_002863022.1| ribosomal protein S16 family protein	GO:0009793 embryo development ending in seed dormancy | GO:0042254 ribosome biogenesis | GO:0006412 translation	GO:0005840 ribosome | GO:0009941 chloroplast envelope | GO:0005739 mitochondrion	GO:0003735 structural constituent of ribosome	-	pfam00886 Ribosomal_S16
contig_10478	0.455049	4.75901	0.417327	0.685011	gi|30693796|ref|NP_175080.2| HSP40/DnaJ peptide-binding protein	GO:0006457 protein folding | GO:0006950 response to stress	-	GO:0051082 unfolded protein binding | GO:0003677 DNA binding | GO:0031072 heat shock protein binding	-	pfam01556 DnaJ_C
contig_10479	-0.518532	4.86678	0.362354	0.636055	gi|18394631|ref|NP_564058.1| RHOMBOID-like protein 12	GO:0006508 proteolysis	GO:0016021 integral to membrane | GO:0005739 mitochondrion	GO:0004252 serine-type endopeptidase activity	-	pfam01694 Rhomboid
contig_1048	1.5417	5.34762	0.00531997	0.0437566	gi|21554302|gb|AAM63377.1| Putative UPF0183 protein	-	-	-	-	pfam03676 UPF0183
contig_10480	0.388866	3.42752	0.546882	0.785072	gi|15238886|ref|NP_197362.1| protein kinase family protein	GO:0006468 protein phosphorylation | GO:0007165 signal transduction | GO:0009069 serine family amino acid metabolic process	GO:0005886 plasma membrane	GO:0004872 receptor activity | GO:0004715 non-membrane spanning protein tyrosine kinase activity | GO:0005524 ATP binding | GO:0004674 protein serine/threonine kinase activity	2.7.11.1	pfam00069 Pkinase | pfam07714 Pkinase_Tyr
contig_10481	-0.912233	2.86764	0.180215	0.434121	gi|297796309|ref|XP_002866039.1| hypothetical protein ARALYDRAFT_918562	GO:0006950 response to stress | GO:0006355 regulation of transcription, DNA-dependent	GO:0005667 transcription factor complex	GO:0003700 sequence-specific DNA binding transcription factor activity | GO:0043565 sequence-specific DNA binding	-	pfam00447 HSF_DNA-bind
contig_10482	-1.06833	5.96654	0.0472848	0.193339	gi|189166076|gb|ACD79975.1| serine/threonine-protein kinase ATPK19/ATPK2	GO:0006468 protein phosphorylation | GO:0009651 response to salt stress | GO:0009409 response to cold | GO:0009408 response to heat | GO:0045727 positive regulation of translation | GO:0007165 signal transduction | GO:0009069 serine family amino acid metabolic process	GO:0005840 ribosome | GO:0005634 nucleus	GO:0005524 ATP binding | GO:0004697 protein kinase C activity | GO:0005515 protein binding	2.7.11.1	pfam00069 Pkinase | pfam07714 Pkinase_Tyr | pfam00433 Pkinase_C
contig_10483	0.822197	2.34038	0.244763	0.51419	gi|13605599|gb|AAK32793.1|AF361625_1 AT4g32910/F26P21_30	-	GO:0005635 nuclear envelope	GO:0005515 protein binding	-	-
contig_10484	-1.45501	3.81053	0.0189978	0.106852	gi|21553446|gb|AAM62539.1| unknown	-	-	-	-	-
contig_10485	-0.364961	2.19296	0.642694	0.847325	gi|312283061|dbj|BAJ34396.1| unnamed protein product	GO:0048467 gynoecium development | GO:0009684 indoleacetic acid biosynthetic process | GO:0009958 positive gravitropism | GO:0080022 primary root development | GO:0010087 phloem or xylem histogenesis | GO:0048366 leaf development | GO:0048825 cotyledon development | GO:0009641 shade avoidance | GO:0010588 cotyledon vascular tissue pattern formation | GO:0009723 response to ethylene stimulus | GO:…	GO:0005737 cytoplasm	GO:0080100 L-glutamine:2-oxoglutarate aminotransferase activity | GO:0080097 L-tryptophan:pyruvate aminotransferase activity | GO:0080130 L-phenylalanine:2-oxoglutarate aminotransferase activity | GO:0050362 L-tryptophan:2-oxoglutarate aminotransferase activity | GO:0047654 alliin lyase activity | GO:0047312 L-phenylalanine:pyruvate aminotransferase activity | GO:0004021 L-alanine:2-oxoglutarate …	2.6.1.27 | 3.4.11.1 | 3.4.11.10	pfam04864 Alliinase_C | pfam00155 Aminotran_1_2
contig_10486	-1.83561	3.14884	0.00828647	0.059754	gi|18410289|ref|NP_565057.1| prtoein BONSAI	GO:0010229 inflorescence development | GO:0048827 phyllome development	GO:0005680 anaphase-promoting complex	-	-	-
contig_10487	-2.15181	3.67127	0.000881706	0.0117766	gi|15232007|ref|NP_187517.1| uncharacterized protein	-	GO:0009535 chloroplast thylakoid membrane	-	-	pfam13863 DUF4200
contig_10488	-0.42142	3.62913	0.49625	0.748364	gi|15218281|ref|NP_173022.1| ATP synthase gamma chain 2	GO:0015986 ATP synthesis coupled proton transport | GO:0006119 oxidative phosphorylation	GO:0009544 chloroplast ATP synthase complex | GO:0045261 proton-transporting ATP synthase complex, catalytic core F(1)	GO:0046933 hydrogen ion transporting ATP synthase activity, rotational mechanism | GO:0030234 enzyme regulator activity | GO:0046961 proton-transporting ATPase activity, rotational mechanism	-	pfam00231 ATP-synt
contig_10489	-0.029754	2.88217	1	1	gi|4538901|emb|CAB39638.1| RNA-directed DNA polymerase-like protein	GO:0006278 RNA-dependent DNA replication	-	GO:0003723 RNA binding | GO:0003964 RNA-directed DNA polymerase activity	-	pfam13456 RVT_3 | pfam13966 zf-RVT
contig_1049	-0.328885	6.88707	0.53113	0.773855	gi|18417892|ref|NP_568328.1| Plastidic glucose transporter 4	GO:0008643 carbohydrate transport	GO:0009941 chloroplast envelope | GO:0016020 membrane	GO:0005351 sugar:hydrogen symporter activity	-	pfam00083 Sugar_tr | pfam07690 MFS_1
contig_10490	-0.492612	2.44996	0.552309	0.786192	gi|9758157|dbj|BAB08714.1| non-LTR retroelement reverse transcriptase-like protein	-	-	-	-	pfam13966 zf-RVT | pfam00075 RNase_H | pfam13456 RVT_3
contig_10492	-1.89155	4.76843	0.00126171	0.0152947	gi|297806871|ref|XP_002871319.1| hypothetical protein ARALYDRAFT_908782	GO:0042752 regulation of circadian rhythm | GO:0043433 negative regulation of sequence-specific DNA binding transcription factor activity	GO:0005667 transcription factor complex	GO:0003700 sequence-specific DNA binding transcription factor activity | GO:0005515 protein binding	-	-
contig_10493	0.614088	4.30533	0.302866	0.578297	gi|4538901|emb|CAB39638.1| RNA-directed DNA polymerase-like protein	-	-	-	-	pfam00078 RVT_1 | pfam13966 zf-RVT
contig_10495	1.43651	4.07476	0.0149943	0.0900384	gi|15221013|ref|NP_173070.1| putative DNA repair protein RAD23-2	GO:0006284 base-excision repair | GO:0043161 proteasomal ubiquitin-dependent protein catabolic process | GO:0006289 nucleotide-excision repair	GO:0005634 nucleus	GO:0070628 proteasome binding | GO:0003684 damaged DNA binding | GO:0043130 ubiquitin binding	-	pfam09280 XPC-binding | pfam00240 ubiquitin | pfam00627 UBA | pfam11976 Rad60-SLD
contig_10496	0.513989	6.01102	0.336508	0.611378	gi|297838533|ref|XP_002887148.1| hypothetical protein ARALYDRAFT_894541	GO:0046777 protein autophosphorylation | GO:0080005 photosystem stoichiometry adjustment | GO:0000160 two-component signal transduction system (phosphorelay) | GO:0010468 regulation of gene expression	GO:0009570 chloroplast stroma | GO:0016020 membrane | GO:0009365 protein histidine kinase complex	GO:0005524 ATP binding | GO:0000155 two-component sensor activity	-	pfam02518 HATPase_c
contig_10497	-1.19025	6.65546	0.0258769	0.131152	gi|12321788|gb|AAG50930.1|AC079284_5 unknown protein	GO:0090391 granum assembly | GO:0080167 response to karrikin	GO:0009570 chloroplast stroma	-	-	pfam12796 Ank_2 | pfam13857 Ank_5 | pfam13637 Ank_4
contig_10498	-1.08211	6.16771	0.0438399	0.184178	gi|297840905|ref|XP_002888334.1| hypothetical protein ARALYDRAFT_893919	GO:0006633 fatty acid biosynthetic process | GO:0006810 transport | GO:0042967 acyl-carrier-protein biosynthetic process	GO:0005759 mitochondrial matrix	GO:0050897 cobalt ion binding | GO:0000036 acyl carrier activity | GO:0005515 protein binding | GO:0048037 cofactor binding | GO:0031177 phosphopantetheine binding	-	pfam00550 PP-binding
contig_10499	0.0276521	4.53632	0.978616	1	gi|18418600|ref|NP_567980.1| BR-signaling kinase 1	GO:0006468 protein phosphorylation | GO:0009737 response to abscisic acid stimulus | GO:0009742 brassinosteroid mediated signaling pathway	GO:0009506 plasmodesma | GO:0005773 vacuole | GO:0005886 plasma membrane	GO:0004672 protein kinase activity | GO:0004872 receptor activity | GO:0005524 ATP binding | GO:0005515 protein binding	2.7.11.1	pfam00069 Pkinase | pfam07714 Pkinase_Tyr | pfam13414 TPR_11
contig_105	-0.720955	6.41548	0.174161	0.425258	gi|312283379|dbj|BAJ34555.1| unnamed protein product	-	GO:0009941 chloroplast envelope	-	-	-
contig_1050	0.375957	4.92557	0.508403	0.757274	gi|297796301|ref|XP_002866035.1| ATCNGC4	GO:0009626 plant-type hypersensitive response | GO:0055085 transmembrane transport | GO:0006812 cation transport	GO:0016021 integral to membrane	GO:0030551 cyclic nucleotide binding | GO:0005261 cation channel activity | GO:0005516 calmodulin binding	-	pfam09331 DUF1985 | pfam10551 MULE | pfam03108 DBD_Tnp_Mut | pfam00027 cNMP_binding
contig_10500	0.126601	3.54854	0.879271	0.9748	gi|30685551|ref|NP_180865.2| receptor like protein 27	GO:0006952 defense response | GO:0007165 signal transduction	-	GO:0016301 kinase activity	-	pfam13855 LRR_8 | pfam12799 LRR_4
contig_10501	-0.680051	3.49275	0.265053	0.537302	gi|297812499|ref|XP_002874133.1| hypothetical protein ARALYDRAFT_910364	-	GO:0005737 cytoplasm	-	-	pfam08590 DUF1771 | pfam01713 Smr
contig_10502	-1.06734	3.48945	0.0957393	0.30042	gi|297835722|ref|XP_002885743.1| hypothetical protein ARALYDRAFT_899224	GO:0006508 proteolysis | GO:0043086 negative regulation of catalytic activity | GO:0055114 oxidation-reduction process	GO:0016023 cytoplasmic membrane-bounded vesicle	GO:0042802 identical protein binding | GO:0004252 serine-type endopeptidase activity | GO:0032440 2-alkenal reductase [NAD(P)] activity	-	pfam00082 Peptidase_S8 | pfam05922 Inhibitor_I9 | pfam02225 PA
contig_10503	-0.0826696	3.62047	0.922852	0.990351	gi|297837137|ref|XP_002886450.1| amine oxidase family protein	GO:0016575 histone deacetylation | GO:0048364 root development | GO:0051568 histone H3-K4 methylation | GO:0055114 oxidation-reduction process | GO:0000162 tryptophan biosynthetic process | GO:0006522 alanine metabolic process | GO:0006531 aspartate metabolic process | GO:0006550 isoleucine catabolic process | GO:0006552 leucine catabolic process | GO:0006555 methionine metabolic process | GO:000…	GO:0005634 nucleus	GO:0008131 primary amine oxidase activity | GO:0001716 L-amino-acid oxidase activity	-	pfam01593 Amino_oxidase | pfam04433 SWIRM | pfam13450 NAD_binding_8
contig_10504	0.0326664	5.2389	0.959986	1	gi|18404837|ref|NP_564654.1| dihydrolipoyllysine-residue acetyltransferase component 3 of pyruvate dehydrogenase complex	GO:0006090 pyruvate metabolic process | GO:0006094 gluconeogenesis | GO:0006096 glycolysis | GO:0042967 acyl-carrier-protein biosynthetic process	GO:0009941 chloroplast envelope | GO:0045254 pyruvate dehydrogenase complex | GO:0005739 mitochondrion	GO:0005507 copper ion binding | GO:0004742 dihydrolipoyllysine-residue acetyltransferase activity | GO:0043754 dihydrolipoyllysine-residue (2-methylpropanoyl)transferase activity	2.3.1.12	pfam00198 2-oxoacid_dh | pfam00364 Biotin_lipoyl | pfam02817 E3_binding
contig_10505	-0.793268	2.43954	0.263282	0.537302	gi|297795009|ref|XP_002865389.1| SET domain protein SUVR2	GO:0034968 histone lysine methylation | GO:0006554 lysine catabolic process	GO:0005730 nucleolus | GO:0005694 chromosome | GO:0009507 chloroplast	GO:0008270 zinc ion binding | GO:0018024 histone-lysine N-methyltransferase activity	2.1.1.43	pfam00856 SET | pfam10440 WIYLD | pfam05033 Pre-SET | pfam05956 APC_basic
contig_10507	-1.87602	5.66348	0.000799185	0.0108697	gi|297823333|ref|XP_002879549.1| hypothetical protein ARALYDRAFT_482506	GO:0006397 mRNA processing	GO:0009570 chloroplast stroma | GO:0030529 ribonucleoprotein complex | GO:0009579 thylakoid	GO:0003723 RNA binding | GO:0000166 nucleotide binding	-	pfam00076 RRM_1 | pfam14259 RRM_6 | pfam13893 RRM_5
contig_10508	-0.610943	5.58319	0.264549	0.537302	gi|42565028|ref|NP_188606.2| protein ARC5	GO:0006184 GTP catabolic process	-	GO:0005525 GTP binding | GO:0003924 GTPase activity	3.6.5.5	pfam00350 Dynamin_N
contig_10509	-1.17082	6.51452	0.02847	0.140085	gi|312282339|dbj|BAJ34035.1| unnamed protein product	GO:0005975 carbohydrate metabolic process	GO:0005773 vacuole	GO:0008422 beta-glucosidase activity | GO:0043169 cation binding	3.2.1.21	pfam00232 Glyco_hydro_1
contig_1051	-1.80028	3.31446	0.00682269	0.05213	gi|334182944|ref|NP_564335.3| Leucine-rich repeat transmembrane protein kinase	GO:0006468 protein phosphorylation | GO:0055114 oxidation-reduction process | GO:0009069 serine family amino acid metabolic process	-	GO:0004715 non-membrane spanning protein tyrosine kinase activity | GO:0005524 ATP binding | GO:0032440 2-alkenal reductase [NAD(P)] activity | GO:0004674 protein serine/threonine kinase activity	2.7.11.1	pfam11721 Malectin | pfam07714 Pkinase_Tyr | pfam00069 Pkinase | pfam13855 LRR_8
contig_10513	-0.488865	2.35763	0.600509	0.820594	gi|30699392|ref|NP_178029.2| pentatricopeptide repeat-containing protein	GO:0009793 embryo development ending in seed dormancy | GO:0008152 metabolic process	-	GO:0016758 transferase activity, transferring hexosyl groups | GO:0005488 binding	-	pfam13041 PPR_2 | pfam12854 PPR_1 | pfam01535 PPR | pfam13812 PPR_3
contig_10514	-1.03617	5.43442	0.0600935	0.223851	gi|18400509|ref|NP_564479.1| SKU5 similar 6	GO:0055114 oxidation-reduction process | GO:0006118 electron transport | GO:0019852 L-ascorbic acid metabolic process | GO:0005982 starch metabolic process | GO:0005985 sucrose metabolic process	GO:0009505 plant-type cell wall | GO:0009506 plasmodesma | GO:0016020 membrane | GO:0005829 cytosol | GO:0048046 apoplast	GO:0005507 copper ion binding | GO:0008447 L-ascorbate oxidase activity | GO:0030599 pectinesterase activity	-	pfam00394 Cu-oxidase | pfam07732 Cu-oxidase_3 | pfam07731 Cu-oxidase_2
contig_10515	-0.346723	3.91902	0.573928	0.801733	gi|15235530|ref|NP_194631.1| glycine-rich protein	GO:0007165 signal transduction	-	GO:0042302 structural constituent of cuticle	-	-
contig_10516	1.30493	3.21349	0.0426525	0.180907	-	-	-	-	-	-
contig_10518	-0.306971	4.37239	0.590796	0.814597	gi|15223019|ref|NP_172261.1| ribosomal protein L29 family protein	GO:0006412 translation | GO:0042254 ribosome biogenesis	GO:0005761 mitochondrial ribosome	GO:0003735 structural constituent of ribosome	-	pfam06984 MRP-L47 | pfam00831 Ribosomal_L29
contig_10519	-0.378448	2.29628	0.744104	0.905676	gi|15242196|ref|NP_197619.1| uncharacterized protein	-	-	-	-	-
contig_1052	-2.23745	4.6513	0.000190118	0.00358657	gi|15229383|ref|NP_191872.1| RAN GTPase-activating protein 1	GO:0000910 cytokinesis | GO:0009651 response to salt stress | GO:0006606 protein import into nucleus | GO:0000072 M phase specific microtubule process	GO:0032153 cell division site | GO:0009504 cell plate | GO:0005774 vacuolar membrane | GO:0005635 nuclear envelope | GO:0009507 chloroplast | GO:0005783 endoplasmic reticulum | GO:0005886 plasma membrane	GO:0005098 Ran GTPase activator activity | GO:0005515 protein binding	-	pfam13943 WPP
contig_10521	-0.747507	7.48091	0.153027	0.392647	gi|75149864|sp|Q85WB7.1|GSA_BRANA RecName: Full=Glutamate-1-semialdehyde 2,1-aminomutase, chloroplastic; Short=GSA; AltName: Full=Glutamate-1-semialdehyde aminotransferase; Short=GSA-AT; Flags: Precursor	GO:0015995 chlorophyll biosynthetic process | GO:0009416 response to light stimulus	GO:0009941 chloroplast envelope | GO:0009570 chloroplast stroma | GO:0048046 apoplast	GO:0030170 pyridoxal phosphate binding | GO:0042286 glutamate-1-semialdehyde 2,1-aminomutase activity | GO:0008483 transaminase activity	-	pfam00202 Aminotran_3
contig_10522	1.09972	5.95321	0.0416472	0.178048	gi|297823083|ref|XP_002879424.1| hypothetical protein ARALYDRAFT_482233	-	-	-	-	pfam10539 Dev_Cell_Death
contig_10523	-0.347462	4.13904	0.578937	0.805079	gi|21595553|gb|AAM66112.1| putative coated vesicle membrane protein	GO:0030244 cellulose biosynthetic process | GO:0007047 cellular cell wall organization | GO:0006886 intracellular protein transport | GO:0005982 starch metabolic process | GO:0005985 sucrose metabolic process | GO:0006011 UDP-glucose metabolic process	GO:0016021 integral to membrane | GO:0016023 cytoplasmic membrane-bounded vesicle	GO:0008320 protein transmembrane transporter activity | GO:0016760 cellulose synthase (UDP-forming) activity	-	pfam01105 EMP24_GP25L
contig_10524	-1.20313	6.61208	0.0242736	0.126404	gi|15225728|ref|NP_180828.1| glycine-rich protein 23	GO:0009790 embryo development | GO:0009751 response to salicylic acid stimulus | GO:0009737 response to abscisic acid stimulus | GO:0007047 cellular cell wall organization | GO:0051301 cell division | GO:0042546 cell wall biogenesis	GO:0009505 plant-type cell wall | GO:0005576 extracellular region | GO:0005634 nucleus	GO:0005515 protein binding | GO:0005199 structural constituent of cell wall	-	-
contig_10526	0.369615	4.34124	0.523414	0.769128	gi|312281873|dbj|BAJ33802.1| unnamed protein product	GO:0010479 stele development | GO:0045893 positive regulation of transcription, DNA-dependent | GO:0010078 maintenance of root meristem identity	GO:0005667 transcription factor complex	GO:0003700 sequence-specific DNA binding transcription factor activity | GO:0042803 protein homodimerization activity	-	pfam14215 bHLH-MYC_N
contig_10527	0.231623	6.18591	0.664858	0.859118	gi|312282123|dbj|BAJ33927.1| unnamed protein product	GO:0006952 defense response | GO:0016310 phosphorylation | GO:0007165 signal transduction | GO:0055114 oxidation-reduction process | GO:0080167 response to karrikin	GO:0009505 plant-type cell wall | GO:0009507 chloroplast | GO:0016020 membrane | GO:0005829 cytosol	GO:0016301 kinase activity | GO:0032440 2-alkenal reductase [NAD(P)] activity	2.7.11.1	pfam08263 LRRNT_2 | pfam13855 LRR_8 | pfam12799 LRR_4
contig_10528	-0.381804	4.91375	0.490315	0.74411	gi|334185911|ref|NP_001190063.1| F-box/WD-40 repeat-containing protein	-	GO:0080008 CUL4 RING ubiquitin ligase complex	-	-	pfam00646 F-box | pfam12937 F-box-like
contig_1053	-0.998578	6.75613	0.0593795	0.221875	gi|15235851|ref|NP_193405.1| 60S ribosomal protein L15-1	GO:0006412 translation | GO:0042254 ribosome biogenesis	GO:0005730 nucleolus | GO:0005886 plasma membrane | GO:0005774 vacuolar membrane | GO:0022625 cytosolic large ribosomal subunit	GO:0003735 structural constituent of ribosome	-	pfam00827 Ribosomal_L15e
contig_10530	-0.409316	3.89379	0.514048	0.761003	gi|15229203|ref|NP_187048.1| 3-oxoacyl-	GO:0055114 oxidation-reduction process | GO:0046685 response to arsenic-containing substance | GO:0006633 fatty acid biosynthetic process | GO:0042967 acyl-carrier-protein biosynthetic process	GO:0005835 fatty acid synthase complex	GO:0004316 3-oxoacyl-[acyl-carrier-protein] reductase (NADPH) activity | GO:0000166 nucleotide binding | GO:0005515 protein binding	-	pfam00106 adh_short | pfam13561 adh_short_C2 | pfam08659 KR | pfam01370 Epimerase | pfam04127 DFP
contig_10531	-2.03826	4.07909	0.00109815	0.0137792	gi|297849874|ref|XP_002892818.1| hypothetical protein ARALYDRAFT_471639	GO:0006438 valyl-tRNA aminoacylation | GO:0009793 embryo development ending in seed dormancy | GO:0009097 isoleucine biosynthetic process | GO:0009098 leucine biosynthetic process | GO:0009099 valine biosynthetic process	GO:0005829 cytosol | GO:0005739 mitochondrion | GO:0009507 chloroplast	GO:0004832 valine-tRNA ligase activity | GO:0005524 ATP binding	6.1.1.9	pfam00133 tRNA-synt_1 | pfam08264 Anticodon_1 | pfam09334 tRNA-synt_1g | pfam13603 tRNA-synt_1_2
contig_10532	-0.825366	3.21984	0.204284	0.465489	gi|297849114|ref|XP_002892438.1| ATLIG1	GO:0006260 DNA replication | GO:0051103 DNA ligation involved in DNA repair | GO:0006310 DNA recombination	GO:0005634 nucleus | GO:0009536 plastid | GO:0005739 mitochondrion	GO:0003677 DNA binding | GO:0005524 ATP binding | GO:0003910 DNA ligase (ATP) activity	6.5.1.1	pfam01068 DNA_ligase_A_M | pfam04675 DNA_ligase_A_N | pfam04679 DNA_ligase_A_C
contig_10533	0.84498	3.21072	0.187046	0.443011	gi|297842687|ref|XP_002889225.1| hypothetical protein ARALYDRAFT_477069	GO:0006355 regulation of transcription, DNA-dependent | GO:0009908 flower development | GO:0016573 histone acetylation | GO:0042967 acyl-carrier-protein biosynthetic process	GO:0005667 transcription factor complex | GO:0000123 histone acetyltransferase complex	GO:0003712 transcription cofactor activity | GO:0008270 zinc ion binding | GO:0004402 histone acetyltransferase activity	2.3.1.48	pfam08214 KAT11 | pfam02135 zf-TAZ | pfam00628 PHD
contig_10535	0.768955	4.41564	0.177705	0.430112	gi|297810053|ref|XP_002872910.1| hypothetical protein ARALYDRAFT_490461	-	-	GO:0005515 protein binding	-	pfam11331 DUF3133
contig_10536	-0.302561	5.05312	0.580925	0.805758	gi|312283071|dbj|BAJ34401.1| unnamed protein product	-	-	-	-	pfam01595 DUF21
contig_10537	1.78885	5.29352	0.00148625	0.0172353	gi|15219417|ref|NP_178075.1| octicosapeptide/Phox/Be.1 domain-containing protein kinase	GO:0006468 protein phosphorylation | GO:0009069 serine family amino acid metabolic process	GO:0005634 nucleus | GO:0005829 cytosol	GO:0004715 non-membrane spanning protein tyrosine kinase activity | GO:0004712 protein serine/threonine/tyrosine kinase activity | GO:0005524 ATP binding | GO:0004674 protein serine/threonine kinase activity	2.7.11.1	pfam07714 Pkinase_Tyr | pfam00069 Pkinase | pfam00564 PB1
contig_10538	-0.345597	5.05031	0.540836	0.779714	gi|312281655|dbj|BAJ33693.1| unnamed protein product	GO:0055114 oxidation-reduction process | GO:0006281 DNA repair | GO:0006355 regulation of transcription, DNA-dependent | GO:0006260 DNA replication | GO:0010228 vegetative to reproductive phase transition of meristem	GO:0005719 nuclear euchromatin | GO:0035101 FACT complex | GO:0005667 transcription factor complex	GO:0003677 DNA binding | GO:0003700 sequence-specific DNA binding transcription factor activity | GO:0032440 2-alkenal reductase [NAD(P)] activity	-	pfam03531 SSrecog | pfam08512 Rtt106 | pfam00505 HMG_box | pfam09011 DUF1898
contig_10539	-0.708946	4.69098	0.210462	0.473117	gi|22329767|ref|NP_173822.2| chaperone protein dnaJ 16	GO:0006457 protein folding	-	GO:0031072 heat shock protein binding | GO:0051082 unfolded protein binding	-	pfam00226 DnaJ
contig_1054	1.11749	7.24389	0.0345356	0.158881	gi|297844930|ref|XP_002890346.1| hypothetical protein ARALYDRAFT_472180	GO:0046686 response to cadmium ion | GO:0008152 metabolic process | GO:0006979 response to oxidative stress	GO:0005886 plasma membrane	GO:0016651 oxidoreductase activity, acting on NADH or NADPH | GO:0000166 nucleotide binding	2.5.1.18	pfam05368 NmrA | pfam13417 GST_N_3 | pfam13409 GST_N_2 | pfam13460 NAD_binding_10 | pfam02798 GST_N | pfam13410 GST_C_2 | pfam02254 TrkA_N
contig_10540	-1.68302	5.65397	0.00238428	0.0243923	gi|18394649|ref|NP_564062.1| uncharacterized protein	-	-	-	-	pfam05633 DUF793
contig_10541	-0.0203466	4.61011	1	1	gi|297814031|ref|XP_002874899.1| hypothetical protein ARALYDRAFT_490284	GO:0006468 protein phosphorylation | GO:0009069 serine family amino acid metabolic process	GO:0009507 chloroplast | GO:0016020 membrane	GO:0005524 ATP binding | GO:0004674 protein serine/threonine kinase activity	-	-
contig_10542	-0.208462	4.01088	0.734631	0.900872	gi|18410994|ref|NP_565124.1| Alba DNA/RNA-binding protein	-	GO:0005829 cytosol | GO:0009506 plasmodesma | GO:0009505 plant-type cell wall	GO:0003676 nucleic acid binding	-	pfam01918 Alba | pfam12328 Rpp20
contig_10543	3.64465	7.71473	3.54847e-10	5.83239e-08	gi|297834248|ref|XP_002885006.1| hypothetical protein ARALYDRAFT_897663	GO:0009611 response to wounding | GO:0006855 drug transmembrane transport | GO:0009737 response to abscisic acid stimulus | GO:0015969 guanosine tetraphosphate metabolic process | GO:0006144 purine base metabolic process	GO:0009507 chloroplast | GO:0016020 membrane	GO:0008893 guanosine-3',5'-bis(diphosphate) 3'-diphosphatase activity | GO:0008728 GTP diphosphokinase activity | GO:0015238 drug transmembrane transporter activity | GO:0015297 antiporter activity	-	pfam13328 HD_4 | pfam04607 RelA_SpoT | pfam01966 HD
contig_10544	0.476323	5.61435	0.380795	0.652967	gi|297818884|ref|XP_002877325.1| pyridine nucleotide-disulfide oxidoreductase family protein	GO:0055114 oxidation-reduction process | GO:0006118 electron transport	GO:0009506 plasmodesma | GO:0005886 plasma membrane	GO:0050660 flavin adenine dinucleotide binding | GO:0016491 oxidoreductase activity | GO:0009055 electron carrier activity	-	pfam07992 Pyr_redox_2 | pfam00070 Pyr_redox
contig_10545	0.127067	4.58518	0.835582	0.951888	gi|297832858|ref|XP_002884311.1| hypothetical protein ARALYDRAFT_896190	-	-	-	-	pfam10250 O-FucT
contig_10546	-0.894093	4.3071	0.127977	0.355185	gi|297822849|ref|XP_002879307.1| serine-type peptidase	-	-	-	-	-
contig_10547	-0.966084	2.82112	0.16742	0.414136	gi|599656|emb|CAA58118.1| glutamate--ammonia ligase	GO:0009651 response to salt stress | GO:0009399 nitrogen fixation | GO:0006542 glutamine biosynthetic process | GO:0042128 nitrate assimilation | GO:0009252 peptidoglycan biosynthetic process	GO:0005618 cell wall | GO:0009506 plasmodesma | GO:0009941 chloroplast envelope | GO:0009570 chloroplast stroma | GO:0005773 vacuole | GO:0022626 cytosolic ribosome | GO:0005886 plasma membrane | GO:0048046 apoplast	GO:0005507 copper ion binding | GO:0005524 ATP binding | GO:0005515 protein binding | GO:0004356 glutamate-ammonia ligase activity	-	pfam00120 Gln-synt_C | pfam03951 Gln-synt_N
contig_10548	-0.812345	5.39567	0.135978	0.368137	gi|18412218|ref|NP_565196.1| uncharacterized protein	-	-	-	-	-
contig_10549	0.00182649	3.70378	1	1	gi|186478013|ref|NP_001117206.1| Putative endonuclease or glycosyl hydrolase	-	GO:0005622 intracellular	GO:0008270 zinc ion binding	-	pfam01936 NYN
contig_1055	0.726849	4.3719	0.20978	0.472519	gi|15234763|ref|NP_194782.1| class I glutamine amidotransferase domain-containing protein	GO:0019760 glucosinolate metabolic process | GO:0006952 defense response | GO:0006749 glutathione metabolic process	GO:0005829 cytosol	GO:0034722 gamma-glutamyl-peptidase activity	-	pfam00117 GATase
contig_10550	0.559728	5.72445	0.30155	0.578297	gi|297797980|ref|XP_002866874.1| hypothetical protein ARALYDRAFT_490746	GO:0046686 response to cadmium ion | GO:0019544 arginine catabolic process to glutamate | GO:0006522 alanine metabolic process | GO:0006531 aspartate metabolic process | GO:0006544 glycine metabolic process | GO:0006563 L-serine metabolic process | GO:0006566 threonine metabolic process	GO:0005774 vacuolar membrane | GO:0005739 mitochondrion	GO:0008453 alanine-glyoxylate transaminase activity | GO:0030170 pyridoxal phosphate binding | GO:0008270 zinc ion binding	2.6.1.44	pfam00202 Aminotran_3
contig_10551	-0.746142	3.17066	0.265436	0.537302	gi|297803292|ref|XP_002869530.1| mitochondrial substrate carrier family protein	GO:0016311 dephosphorylation | GO:0055085 transmembrane transport | GO:0006839 mitochondrial transport	GO:0005743 mitochondrial inner membrane | GO:0016021 integral to membrane	GO:0004438 phosphatidylinositol-3-phosphatase activity | GO:0005488 binding | GO:0052629 phosphatidylinositol-3,5-bisphosphate 3-phosphatase activity	-	-
contig_10552	0.535023	6.28047	0.312435	0.588476	gi|15232526|ref|NP_188139.1| ethylene-responsive transcription factor 4	GO:0009864 induced systemic resistance, jasmonic acid mediated signaling pathway | GO:0010105 negative regulation of ethylene mediated signaling pathway | GO:0010200 response to chitin | GO:0009737 response to abscisic acid stimulus | GO:0045892 negative regulation of transcription, DNA-dependent	GO:0016604 nuclear body | GO:0005667 transcription factor complex	GO:0003677 DNA binding | GO:0005515 protein binding | GO:0003700 sequence-specific DNA binding transcription factor activity	-	pfam00847 AP2
contig_10553	0.8815	4.68884	0.122685	0.345996	gi|297799092|ref|XP_002867430.1| hypothetical protein ARALYDRAFT_913619	-	-	-	-	pfam04776 DUF626
contig_10555	-2.42529	7.81854	9.95224e-06	0.000327157	gi|30683885|ref|NP_193431.2| arabinogalactan family protein	-	-	-	-	-
contig_10556	1.57361	4.90233	0.00571797	0.0460028	gi|15223949|ref|NP_172944.1| putative clathrin assembly protein	GO:0048268 clathrin coat assembly | GO:0055114 oxidation-reduction process	GO:0030118 clathrin coat	GO:0005545 1-phosphatidylinositol binding | GO:0030276 clathrin binding | GO:0032440 2-alkenal reductase [NAD(P)] activity	-	pfam07651 ANTH | pfam01417 ENTH
contig_10558	-0.479471	2.15293	0.552819	0.786192	gi|18408768|ref|NP_566915.1| U-box domain-containing protein 32	GO:0016567 protein ubiquitination | GO:0006468 protein phosphorylation | GO:0009069 serine family amino acid metabolic process	GO:0005886 plasma membrane	GO:0005524 ATP binding | GO:0004842 ubiquitin-protein ligase activity | GO:0004674 protein serine/threonine kinase activity	-	-
contig_10559	2.14593	3.1481	0.00134752	0.0159902	gi|227438267|gb|ACP30623.1| disease resistance protein	GO:0045087 innate immune response | GO:0007165 signal transduction	GO:0031224 intrinsic to membrane	GO:0004888 transmembrane signaling receptor activity | GO:0005524 ATP binding | GO:0017111 nucleoside-triphosphatase activity	-	-
contig_1056	0.937231	6.17058	0.0800761	0.268423	gi|15219694|ref|NP_171921.1| auxin-responsive protein IAA17	GO:0009734 auxin mediated signaling pathway	GO:0005667 transcription factor complex	GO:0042802 identical protein binding | GO:0003700 sequence-specific DNA binding transcription factor activity	-	pfam02309 AUX_IAA
contig_10560	0.360997	2.94456	0.606172	0.82448	gi|79313163|ref|NP_001030661.1| uncharacterized protein	-	-	-	-	-
contig_10561	-0.434047	4.62425	0.446952	0.706934	gi|30684893|ref|NP_180686.2| uncharacterized protein	GO:0006355 regulation of transcription, DNA-dependent	GO:0005667 transcription factor complex	GO:0003700 sequence-specific DNA binding transcription factor activity	-	pfam14215 bHLH-MYC_N
contig_10563	-0.128488	2.16451	0.905797	0.983754	gi|297849828|ref|XP_002892795.1| ribonuclease T2 family protein	GO:0090305 nucleic acid phosphodiester bond hydrolysis | GO:0007568 aging | GO:0006412 translation | GO:0009651 response to salt stress | GO:0042254 ribosome biogenesis	GO:0005840 ribosome	GO:0003735 structural constituent of ribosome | GO:0003723 RNA binding | GO:0033897 ribonuclease T2 activity	3.1.27.1	pfam00445 Ribonuclease_T2 | pfam00861 Ribosomal_L18p
contig_10564	1.95536	5.43933	0.000473267	0.00724583	gi|297843750|ref|XP_002889756.1| hypothetical protein ARALYDRAFT_471048	GO:0006355 regulation of transcription, DNA-dependent | GO:0031539 positive regulation of anthocyanin metabolic process | GO:0009740 gibberellic acid mediated signaling pathway | GO:0010017 red or far-red light signaling pathway | GO:0009704 de-etiolation	GO:0005667 transcription factor complex	GO:0003677 DNA binding | GO:0005515 protein binding | GO:0003700 sequence-specific DNA binding transcription factor activity	-	pfam00010 HLH
contig_10565	0.642847	1.99166	0.444257	0.703712	gi|297803254|ref|XP_002869511.1| hypothetical protein ARALYDRAFT_491942	GO:0007047 cellular cell wall organization	GO:0009530 primary cell wall	-	-	-
contig_10566	-0.0552704	3.53876	0.959626	1	gi|89257601|gb|ABD65090.1| hypothetical protein 27.t00116	-	-	-	-	-
contig_10567	1.93609	5.80529	0.000453948	0.00704221	gi|28916430|gb|AAO53442.1| putative KID-containing protein	-	GO:0005773 vacuole	-	-	-
contig_10568	0.813843	2.61755	0.280553	0.554911	gi|297796995|ref|XP_002866382.1| predicted protein	GO:0015031 protein transport	GO:0005886 plasma membrane	GO:0008565 protein transporter activity	-	pfam03911 Sec61_beta
contig_10569	-1.05889	4.44362	0.0688328	0.24415	gi|15225074|ref|NP_181465.1| myrosinase-binding protein-like protein	GO:0009611 response to wounding | GO:0006952 defense response | GO:0007155 cell adhesion | GO:0009908 flower development	GO:0005773 vacuole | GO:0010169 thioglucosidase complex | GO:0009506 plasmodesma	GO:0005529 sugar binding | GO:0010180 thioglucosidase binding	-	pfam01419 Jacalin
contig_1057	-1.25885	6.70337	0.0185569	0.105145	gi|297805738|ref|XP_002870753.1| hypothetical protein ARALYDRAFT_494007	GO:0010206 photosystem II repair | GO:0006508 proteolysis | GO:0055114 oxidation-reduction process | GO:0006448 regulation of translational elongation	GO:0009543 chloroplast thylakoid lumen | GO:0005840 ribosome	GO:0003746 translation elongation factor activity | GO:0004252 serine-type endopeptidase activity | GO:0032440 2-alkenal reductase [NAD(P)] activity	-	pfam13365 Trypsin_2 | pfam00089 Trypsin | pfam13180 PDZ_2 | pfam00595 PDZ
contig_10570	-0.962907	3.716	0.124778	0.349847	gi|15234544|ref|NP_193893.1| glycine-rich protein	-	GO:0016023 cytoplasmic membrane-bounded vesicle	-	-	-
contig_10571	0.750458	3.96084	0.195849	0.454497	gi|297833946|ref|XP_002884855.1| hypothetical protein ARALYDRAFT_478510	GO:0051607 defense response to virus	GO:0009506 plasmodesma | GO:0009507 chloroplast	-	-	pfam03168 LEA_2
contig_10573	-0.0902353	3.86703	0.934253	0.996636	gi|297810585|ref|XP_002873176.1| hypothetical protein ARALYDRAFT_487281	GO:0034968 histone lysine methylation | GO:0040029 regulation of gene expression, epigenetic | GO:0006554 lysine catabolic process	GO:0005694 chromosome | GO:0005634 nucleus	GO:0042393 histone binding | GO:0018024 histone-lysine N-methyltransferase activity | GO:0008270 zinc ion binding	2.1.1.43	pfam02182 YDG_SRA | pfam05033 Pre-SET | pfam00856 SET
contig_10574	-0.270536	3.21015	0.706743	0.885343	gi|15224863|ref|NP_181959.1| xylogen-like protein 10	GO:0006869 lipid transport	GO:0031225 anchored to membrane | GO:0005886 plasma membrane	GO:0008289 lipid binding	-	pfam14368 LTP_2 | pfam00234 Tryp_alpha_amyl
contig_10575	-2.05804	5.86061	0.000247844	0.00439708	gi|297816868|ref|XP_002876317.1| hypothetical protein ARALYDRAFT_485991	GO:0048767 root hair elongation | GO:0010449 root meristem growth | GO:0006730 one-carbon metabolic process | GO:0046901 tetrahydrofolylpolyglutamate biosynthetic process | GO:0006536 glutamate metabolic process | GO:0046656 folic acid biosynthetic process	GO:0005829 cytosol | GO:0005739 mitochondrion | GO:0009570 chloroplast stroma	GO:0004326 tetrahydrofolylpolyglutamate synthase activity | GO:0005524 ATP binding	-	-
contig_10576	0.912944	3.8179	0.132705	0.362439	gi|297823079|ref|XP_002879422.1| ATZW10	GO:0007067 mitosis	GO:0000775 chromosome, centromeric region | GO:0005634 nucleus	-	-	pfam06248 Zw10
contig_10577	-0.413587	4.7212	0.461803	0.720401	gi|18409908|ref|NP_566988.1| actin 3	GO:0030036 actin cytoskeleton organization	GO:0005856 cytoskeleton | GO:0009941 chloroplast envelope | GO:0009506 plasmodesma | GO:0005886 plasma membrane | GO:0005618 cell wall | GO:0009570 chloroplast stroma | GO:0005634 nucleus | GO:0005829 cytosol | GO:0005739 mitochondrion	GO:0005200 structural constituent of cytoskeleton | GO:0005524 ATP binding	-	pfam00022 Actin
contig_10579	1.21374	7.53791	0.0215193	0.116266	gi|297799198|ref|XP_002867483.1| ATOPT6	GO:0006857 oligopeptide transport | GO:0055085 transmembrane transport | GO:0048235 pollen sperm cell differentiation	GO:0005886 plasma membrane	GO:0015198 oligopeptide transporter activity	-	pfam05631 DUF791 | pfam03169 OPT | pfam07690 MFS_1 | pfam02378 PTS_EIIC | pfam13347 MFS_2 | pfam12730 ABC2_membrane_4 | pfam14264 Glucos_trans_II | pfam01757 Acyl_transf_3 | pfam04893 Yip1
contig_1058	-2.53517	6.08556	8.20821e-06	0.000281943	gi|226533490|ref|NP_001146869.1| ferritin-1	GO:0055114 oxidation-reduction process | GO:0000302 response to reactive oxygen species | GO:0010039 response to iron ion | GO:0009908 flower development | GO:0006879 cellular iron ion homeostasis | GO:0006826 iron ion transport | GO:0048366 leaf development | GO:0071214 cellular response to abiotic stimulus | GO:0015979 photosynthesis | GO:0015994 chlorophyll metabolic process	GO:0005739 mitochondrion | GO:0009941 chloroplast envelope | GO:0009570 chloroplast stroma | GO:0016020 membrane	GO:0008199 ferric iron binding | GO:0004322 ferroxidase activity	1.16.3.1	pfam00210 Ferritin
contig_10581	1.35404	6.85045	0.0110999	0.0728803	gi|312283173|dbj|BAJ34452.1| unnamed protein product	GO:0009624 response to nematode | GO:0015804 neutral amino acid transport	GO:0016021 integral to membrane	GO:0015175 neutral amino acid transmembrane transporter activity | GO:0015173 aromatic amino acid transmembrane transporter activity	-	pfam01490 Aa_trans | pfam00324 AA_permease | pfam03845 Spore_permease
contig_10582	-0.832899	4.6204	0.141592	0.377137	gi|297829712|ref|XP_002882738.1| hypothetical protein ARALYDRAFT_478504	GO:0007165 signal transduction	GO:0005886 plasma membrane	-	-	pfam13863 DUF4200 | pfam06428 Sec2p
contig_10583	-0.320616	2.80044	0.689101	0.87515	gi|18397984|ref|NP_566312.1| F-box/LRR-repeat protein 12	GO:0006511 ubiquitin-dependent protein catabolic process | GO:0016567 protein ubiquitination	-	GO:0004842 ubiquitin-protein ligase activity	-	-
contig_10584	0.687718	6.22391	0.197265	0.455599	gi|89274222|gb|ABD65626.1| hypothetical protein 23.t00040	-	GO:0016020 membrane	-	-	-
contig_10585	3.2262	6.63142	2.23321e-08	2.06577e-06	gi|297797461|ref|XP_002866615.1| hypothetical protein ARALYDRAFT_496651	-	GO:0009941 chloroplast envelope	-	-	pfam00564 PB1 | pfam07223 DUF1421 | pfam14179 YppG
contig_10586	-1.07776	2.40052	0.143665	0.379647	gi|240254407|ref|NP_683510.4| Putative methyltransferase family protein	-	-	-	-	pfam03398 Ist1 | pfam10294 Methyltransf_16
contig_10587	-0.557538	5.18626	0.308945	0.584782	gi|297833828|ref|XP_002884796.1| hypothetical protein ARALYDRAFT_478386	GO:0045839 negative regulation of mitosis | GO:0010026 trichome differentiation | GO:0045736 negative regulation of cyclin-dependent protein kinase activity | GO:0032877 positive regulation of DNA endoreduplication | GO:0090393 sepal giant cell development | GO:0007050 cell cycle arrest	GO:0005634 nucleus	GO:0005515 protein binding | GO:0004861 cyclin-dependent protein kinase inhibitor activity	-	-
contig_10588	-0.0243772	3.45208	1	1	gi|297829802|ref|XP_002882783.1| hypothetical protein ARALYDRAFT_478622	GO:0009414 response to water deprivation | GO:0051865 protein autoubiquitination	GO:0005634 nucleus	GO:0003677 DNA binding | GO:0004842 ubiquitin-protein ligase activity | GO:0008270 zinc ion binding	-	pfam01428 zf-AN1
contig_1059	-0.362697	5.12598	0.513902	0.761003	gi|18402856|ref|NP_565734.1| major facilitator protein	GO:0015884 folic acid transport | GO:0015885 5-formyltetrahydrofolate transport	GO:0016020 membrane | GO:0005739 mitochondrion | GO:0009941 chloroplast envelope	GO:0015231 5-formyltetrahydrofolate transporter activity	-	pfam03092 BT1 | pfam07690 MFS_1 | pfam13347 MFS_2 | pfam03209 PUCC | pfam11700 ATG22
contig_10590	-1.3557	3.89038	0.0237882	0.124815	gi|21595571|gb|AAM66113.1| thylakoid lumenal 16.5 kDa protein, chloroplast precursor	-	GO:0009941 chloroplast envelope | GO:0009543 chloroplast thylakoid lumen | GO:0009570 chloroplast stroma | GO:0009535 chloroplast thylakoid membrane	-	-	-
contig_10591	-0.966626	6.08193	0.0729642	0.254135	gi|297824527|ref|XP_002880146.1| thylakoid lumenal 15 kDa protein, chloroplast	-	GO:0009535 chloroplast thylakoid membrane | GO:0009543 chloroplast thylakoid lumen	GO:0005515 protein binding	-	pfam00805 Pentapeptide | pfam13599 Pentapeptide_4 | pfam13576 Pentapeptide_3
contig_10592	0.711716	4.45209	0.220514	0.485555	gi|297807995|ref|XP_002871881.1| hypothetical protein ARALYDRAFT_488820	-	GO:0005739 mitochondrion	GO:0003723 RNA binding | GO:0000166 nucleotide binding	-	pfam00076 RRM_1 | pfam14259 RRM_6 | pfam13893 RRM_5 | pfam08777 RRM_3
contig_10594	1.16394	4.17203	0.0484748	0.196468	gi|297802908|ref|XP_002869338.1| hypothetical protein ARALYDRAFT_491614	GO:0010288 response to lead ion | GO:0046686 response to cadmium ion	-	-	-	pfam04752 ChaC
contig_10596	0.137588	4.20479	0.816364	0.942837	gi|334186300|ref|NP_567229.2| exocyst complex component sec15B	GO:0006904 vesicle docking involved in exocytosis	GO:0000145 exocyst	-	-	pfam04091 Sec15 | pfam04398 DUF538 | pfam08700 Vps51
contig_10597	-0.553967	5.63973	0.307038	0.582749	gi|15225401|ref|NP_182033.1| protein transport protein sec61 subunit beta	GO:0015031 protein transport	-	GO:0008565 protein transporter activity	-	pfam03911 Sec61_beta
contig_10598	0.863545	5.03967	0.12023	0.342226	gi|297827659|ref|XP_002881712.1| hypothetical protein ARALYDRAFT_483081	GO:0006446 regulation of translational initiation	GO:0005850 eukaryotic translation initiation factor 2 complex | GO:0005634 nucleus | GO:0005829 cytosol | GO:0005840 ribosome	GO:0003743 translation initiation factor activity	-	pfam07541 EIF_2_alpha | pfam00575 S1
contig_10599	-1.27532	4.89399	0.0242791	0.126404	gi|297832752|ref|XP_002884258.1| hypothetical protein ARALYDRAFT_317012	-	GO:0005886 plasma membrane	-	-	pfam10358 NT-C2
contig_106	0.488071	3.38464	0.467063	0.724623	gi|297852228|ref|XP_002893995.1| nodulin MtN21 family protein	-	GO:0016020 membrane	GO:0005515 protein binding	-	pfam00892 EamA | pfam04893 Yip1 | pfam02378 PTS_EIIC
contig_1060	1.34855	6.01983	0.0126866	0.0803541	gi|62208141|gb|AAX77014.1| MLO1	GO:0031348 negative regulation of defense response | GO:0010150 leaf senescence | GO:0009817 defense response to fungus, incompatible interaction | GO:0008219 cell death	GO:0009506 plasmodesma | GO:0005886 plasma membrane | GO:0016021 integral to membrane	GO:0005516 calmodulin binding	-	pfam03094 Mlo
contig_10600	-0.732223	4.66456	0.195399	0.454053	gi|186511221|ref|NP_001118861.1| casein kinase 2 subunit beta-3	GO:0042753 positive regulation of circadian rhythm | GO:0071900 regulation of protein serine/threonine kinase activity | GO:0048573 photoperiodism, flowering | GO:0009069 serine family amino acid metabolic process	GO:0005956 protein kinase CK2 complex | GO:0005737 cytoplasm | GO:0005667 transcription factor complex	GO:0004674 protein serine/threonine kinase activity | GO:0008134 transcription factor binding | GO:0019887 protein kinase regulator activity	-	pfam01214 CK_II_beta
contig_10601	-1.25462	3.61601	0.0493763	0.198711	gi|58743495|gb|AAW81736.1| Putative Acttin-related protein 4 (ARP4)	GO:0006325 chromatin organization | GO:0048574 long-day photoperiodism, flowering | GO:0048235 pollen sperm cell differentiation	GO:0005730 nucleolus | GO:0005856 cytoskeleton	GO:0005200 structural constituent of cytoskeleton	-	-
contig_10602	-1.06703	2.96741	0.115107	0.333322	gi|18412151|ref|NP_567119.1| auxin response factor 18	GO:0006355 regulation of transcription, DNA-dependent | GO:0048366 leaf development | GO:0009723 response to ethylene stimulus | GO:0009734 auxin mediated signaling pathway | GO:0010386 lateral root primordium development	GO:0009506 plasmodesma | GO:0005667 transcription factor complex	GO:0003677 DNA binding | GO:0046983 protein dimerization activity | GO:0003700 sequence-specific DNA binding transcription factor activity	-	pfam06507 Auxin_resp | pfam02362 B3 | pfam02309 AUX_IAA
contig_10603	-0.450775	4.57631	0.447796	0.707705	gi|155242084|gb|ABT18094.1| FERONIA receptor-like kinase	GO:0046777 protein autophosphorylation | GO:0010483 pollen tube reception | GO:0009791 post-embryonic development | GO:0050832 defense response to fungus | GO:0009069 serine family amino acid metabolic process	GO:0009506 plasmodesma | GO:0016023 cytoplasmic membrane-bounded vesicle | GO:0043680 filiform apparatus | GO:0005886 plasma membrane	GO:0004674 protein serine/threonine kinase activity | GO:0005524 ATP binding | GO:0004715 non-membrane spanning protein tyrosine kinase activity	2.7.11.1	pfam12819 Malectin_like | pfam07714 Pkinase_Tyr | pfam00069 Pkinase | pfam11721 Malectin
contig_10604	-0.786598	5.09464	0.158937	0.40236	gi|30690648|ref|NP_850472.1| flowering time control protein-like protein	GO:0006810 transport	GO:0031969 chloroplast membrane | GO:0016021 integral to membrane	GO:0003723 RNA binding | GO:0000166 nucleotide binding | GO:0005215 transporter activity	-	-
contig_10606	1.0925	2.41684	0.123415	0.347167	gi|75311533|sp|Q9LSP8.1|CMTA6_ARATH RecName: Full=Calmodulin-binding transcription activator 6; AltName: Full=Ethylene-induced calmodulin-binding protein 5; Short=EICBP5; AltName: Full=Ethylene-induced calmodulin-binding protein e; Short=EICBP.e; AltName: Full=Signal-responsive protein 3	-	-	-	-	-
contig_10607	-0.691681	6.89017	0.191026	0.448221	gi|297846014|ref|XP_002890888.1| predicted protein	GO:0006810 transport	GO:0005829 cytosol | GO:0016021 integral to membrane | GO:0005634 nucleus | GO:0005886 plasma membrane	GO:0005215 transporter activity	-	pfam00650 CRAL_TRIO | pfam03765 CRAL_TRIO_N
contig_10608	-0.559642	3.9499	0.363894	0.637631	-	-	-	-	-	-
contig_10609	-0.680051	3.49275	0.265053	0.537302	gi|297799556|ref|XP_002867662.1| hypothetical protein ARALYDRAFT_492391	GO:0009759 indole glucosinolate biosynthetic process | GO:0000162 tryptophan biosynthetic process | GO:0010438 cellular response to sulfur starvation | GO:0009753 response to jasmonic acid stimulus | GO:0009698 phenylpropanoid metabolic process | GO:0000302 response to reactive oxygen species | GO:0002213 defense response to insect | GO:0009737 response to abscisic acid stimulus | GO:0055114 oxid…	GO:0005789 endoplasmic reticulum membrane | GO:0005829 cytosol | GO:0005667 transcription factor complex	GO:0016301 kinase activity | GO:0003958 NADPH-hemoprotein reductase activity | GO:0005506 iron ion binding | GO:0003677 DNA binding | GO:0003700 sequence-specific DNA binding transcription factor activity | GO:0010181 FMN binding	1.6.2.4	pfam00667 FAD_binding_1 | pfam00175 NAD_binding_1 | pfam00258 Flavodoxin_1
contig_1061	0.189171	9.53035	0.714318	0.888675	gi|312283191|dbj|BAJ34461.1| unnamed protein product	GO:0046688 response to copper ion | GO:0019430 removal of superoxide radicals | GO:0010039 response to iron ion | GO:0009416 response to light stimulus | GO:0055114 oxidation-reduction process	GO:0009570 chloroplast stroma | GO:0009579 thylakoid | GO:0048046 apoplast	GO:0005507 copper ion binding | GO:0004784 superoxide dismutase activity | GO:0008270 zinc ion binding	1.15.1.1	pfam00080 Sod_Cu
contig_10612	-1.76651	3.09753	0.0106774	0.0710682	gi|16945735|dbj|BAB72020.1| water-soluble chlorophyll protein	-	-	-	-	pfam00197 Kunitz_legume
contig_10614	1.07367	4.08646	0.0685235	0.243736	gi|297833988|ref|XP_002884876.1| S1 RNA-binding domain-containing protein	GO:0006397 mRNA processing	GO:0005634 nucleus	GO:0003723 RNA binding	-	pfam00575 S1 | pfam10447 EXOSC1
contig_10615	-0.598969	3.1949	0.338317	0.612877	gi|297810745|ref|XP_002873256.1| hypothetical protein ARALYDRAFT_487451	-	GO:0005739 mitochondrion | GO:0005886 plasma membrane	-	-	-
contig_10616	0.51151	4.61711	0.360461	0.635141	gi|18398194|ref|NP_564386.1| uncharacterized protein	-	GO:0005886 plasma membrane	-	-	-
contig_10617	-0.54014	2.07565	0.534315	0.775994	gi|226510544|ref|NP_001147035.1| glutathione S-transferase GSTU6	GO:0009407 toxin catabolic process | GO:0006749 glutathione metabolic process | GO:0006803 glutathione conjugation reaction	GO:0005737 cytoplasm	GO:0004364 glutathione transferase activity	-	pfam13417 GST_N_3 | pfam02798 GST_N | pfam13409 GST_N_2
contig_10618	-0.732776	2.49986	0.379571	0.652343	gi|226510544|ref|NP_001147035.1| glutathione S-transferase GSTU6	GO:0009407 toxin catabolic process | GO:0006749 glutathione metabolic process | GO:0006803 glutathione conjugation reaction	GO:0005737 cytoplasm	GO:0004364 glutathione transferase activity	-	pfam13410 GST_C_2 | pfam00043 GST_C
contig_10619	-1.46167	4.30346	0.0137649	0.0847686	gi|254554270|gb|ACT67493.1| expansin A1	GO:0009831 plant-type cell wall modification involved in multidimensional cell growth | GO:0009828 plant-type cell wall loosening | GO:0009826 unidimensional cell growth | GO:0006949 syncytium formation	GO:0009505 plant-type cell wall | GO:0009506 plasmodesma | GO:0005576 extracellular region | GO:0016020 membrane | GO:0005829 cytosol	-	-	pfam01357 Pollen_allerg_1 | pfam03330 DPBB_1
contig_1062	0.278829	5.20193	0.618612	0.832688	gi|297822263|ref|XP_002879014.1| EMB1187	GO:0009793 embryo development ending in seed dormancy | GO:0016310 phosphorylation | GO:0046486 glycerolipid metabolic process	-	GO:0016758 transferase activity, transferring hexosyl groups | GO:0004305 ethanolamine kinase activity	2.7.1.82	pfam01633 Choline_kinase | pfam01636 APH
contig_10620	0.204938	6.47993	0.701067	0.882457	gi|297808263|ref|XP_002872015.1| predicted protein	GO:0016568 chromatin modification | GO:0009944 polarity specification of adaxial/abaxial axis | GO:0009294 DNA mediated transformation | GO:0045892 negative regulation of transcription, DNA-dependent	GO:0005829 cytosol | GO:0005618 cell wall | GO:0005730 nucleolus | GO:0005774 vacuolar membrane | GO:0000118 histone deacetylase complex	GO:0004407 histone deacetylase activity | GO:0008270 zinc ion binding | GO:0003676 nucleic acid binding	-	-
contig_10622	-0.364651	6.01483	0.4976	0.749548	gi|297852124|ref|XP_002893943.1| predicted protein	GO:0043484 regulation of RNA splicing | GO:0055114 oxidation-reduction process | GO:0006417 regulation of translation	GO:0000932 cytoplasmic mRNA processing body | GO:0005634 nucleus	GO:0003723 RNA binding | GO:0000166 nucleotide binding | GO:0032440 2-alkenal reductase [NAD(P)] activity	-	pfam13893 RRM_5 | pfam14259 RRM_6 | pfam00076 RRM_1
contig_10623	0.256518	3.97542	0.700598	0.88209	gi|10177706|dbj|BAB11080.1| unnamed protein product	GO:0006396 RNA processing	GO:0030529 ribonucleoprotein complex | GO:0005634 nucleus	GO:0003723 RNA binding | GO:0000166 nucleotide binding	-	pfam05383 La | pfam00076 RRM_1
contig_10624	-1.00607	3.4491	0.122643	0.345984	gi|297807375|ref|XP_002871571.1| hypothetical protein ARALYDRAFT_488171	-	GO:0016023 cytoplasmic membrane-bounded vesicle	-	-	-
contig_10625	0.620711	3.67284	0.326088	0.602754	gi|15238314|ref|NP_201301.1| cyclin-dependent kinase C-2	GO:0009615 response to virus | GO:0006468 protein phosphorylation | GO:0048440 carpel development | GO:0050792 regulation of viral reproduction | GO:0048366 leaf development | GO:0006397 mRNA processing | GO:0009069 serine family amino acid metabolic process	GO:0005829 cytosol | GO:0016604 nuclear body	GO:0008353 RNA polymerase II carboxy-terminal domain kinase activity | GO:0005524 ATP binding | GO:0005515 protein binding	2.7.11.23 | 2.7.11.22	pfam00069 Pkinase | pfam07714 Pkinase_Tyr
contig_10626	-1.15388	5.39823	0.0376971	0.16776	gi|297846966|ref|XP_002891364.1| ATRBP47C	-	-	GO:0000166 nucleotide binding | GO:0003723 RNA binding	-	pfam00076 RRM_1 | pfam14259 RRM_6 | pfam13893 RRM_5 | pfam08777 RRM_3
contig_10627	0.73568	4.13734	0.207117	0.468776	gi|15218576|ref|NP_174690.1| lectin protein kinase-like protein	GO:0048544 recognition of pollen | GO:0006468 protein phosphorylation | GO:0007169 transmembrane receptor protein tyrosine kinase signaling pathway | GO:0009069 serine family amino acid metabolic process	GO:0005886 plasma membrane	GO:0005529 sugar binding | GO:0004715 non-membrane spanning protein tyrosine kinase activity | GO:0004714 transmembrane receptor protein tyrosine kinase activity | GO:0005524 ATP binding | GO:0004674 protein serine/threonine kinase activity	2.7.11.1	pfam07714 Pkinase_Tyr | pfam00069 Pkinase | pfam01453 B_lectin | pfam00954 S_locus_glycop
contig_10628	1.52727	5.91046	0.0051365	0.0426473	gi|15239840|ref|NP_199146.1| casein kinase I-like 8	GO:0046777 protein autophosphorylation | GO:0009553 embryo sac development | GO:0010087 phloem or xylem histogenesis | GO:0080117 secondary growth | GO:0009736 cytokinin mediated signaling pathway | GO:0000160 two-component signal transduction system (phosphorelay) | GO:0009069 serine family amino acid metabolic process	GO:0009506 plasmodesma | GO:0005737 cytoplasm | GO:0005634 nucleus | GO:0005886 plasma membrane | GO:0009365 protein histidine kinase complex	GO:0004673 protein histidine kinase activity | GO:0000156 two-component response regulator activity | GO:0004674 protein serine/threonine kinase activity | GO:0005524 ATP binding | GO:0042803 protein homodimerization activity	2.7.11.1	pfam00069 Pkinase | pfam07714 Pkinase_Tyr
contig_10629	0.586569	3.0197	0.361137	0.635488	gi|312282407|dbj|BAJ34069.1| unnamed protein product	GO:0009640 photomorphogenesis | GO:0000085 G2 phase of mitotic cell cycle | GO:0010388 cullin deneddylation	GO:0000502 proteasome complex | GO:0005829 cytosol | GO:0008180 signalosome	GO:0005515 protein binding	-	-
contig_1063	1.18478	7.55582	0.0244489	0.126805	gi|240255941|ref|NP_567501.4| armadillo/beta-catenin-like repeat-containing protein	-	-	GO:0016874 ligase activity | GO:0005488 binding	-	pfam00514 Arm
contig_10630	0.13839	4.96428	0.808847	0.939129	gi|297819014|ref|XP_002877390.1| SIT4 phosphatase-associated family protein	-	-	-	-	pfam04499 SAPS
contig_10632	-0.68783	4.38905	0.23286	0.500716	gi|297808405|ref|XP_002872086.1| kinase family protein	GO:0006468 protein phosphorylation | GO:0006470 protein dephosphorylation | GO:0009069 serine family amino acid metabolic process	GO:0009506 plasmodesma | GO:0005886 plasma membrane | GO:0008287 protein serine/threonine phosphatase complex	GO:0004715 non-membrane spanning protein tyrosine kinase activity | GO:0004722 protein serine/threonine phosphatase activity | GO:0005524 ATP binding | GO:0004674 protein serine/threonine kinase activity	-	-
contig_10633	0.280584	4.15794	0.631705	0.840639	gi|297819084|ref|XP_002877425.1| RNA recognition motif-containing protein	-	GO:0009506 plasmodesma	GO:0008270 zinc ion binding | GO:0000166 nucleotide binding | GO:0003723 RNA binding	-	pfam00076 RRM_1 | pfam14259 RRM_6 | pfam13893 RRM_5 | pfam13923 zf-C3HC4_2 | pfam13639 zf-RING_2
contig_10635	-0.939104	4.5482	0.102048	0.311218	gi|186511991|ref|NP_193540.3| SH3 domain-containing protein	-	GO:0005737 cytoplasm	-	-	pfam07653 SH3_2 | pfam03114 BAR | pfam00018 SH3_1 | pfam11795 DUF3322
contig_10636	0.23479	5.90893	0.669501	0.861882	gi|15233947|ref|NP_192695.1| calcium-dependent protein kinase 4	GO:0009789 positive regulation of abscisic acid mediated signaling pathway | GO:0046777 protein autophosphorylation | GO:0009069 serine family amino acid metabolic process	GO:0005829 cytosol | GO:0005886 plasma membrane	GO:0005509 calcium ion binding | GO:0005524 ATP binding | GO:0005515 protein binding | GO:0004683 calmodulin-dependent protein kinase activity	2.7.11.1	pfam00069 Pkinase | pfam07714 Pkinase_Tyr | pfam13499 EF_hand_5 | pfam13833 EF_hand_6 | pfam00036 efhand | pfam13405 EF_hand_4 | pfam13202 EF_hand_3 | pfam06293 Kdo
contig_10637	-0.228155	3.13935	0.792873	0.930085	gi|15242015|ref|NP_200510.1| uncharacterized protein	-	-	-	-	-
contig_10638	-0.0813159	3.89006	0.93521	0.997217	gi|297794647|ref|XP_002865208.1| hypothetical protein ARALYDRAFT_356397	GO:0006448 regulation of translational elongation	GO:0005840 ribosome	GO:0003746 translation elongation factor activity	-	pfam05129 Elf1
contig_10639	0.945857	5.44099	0.0830458	0.274108	gi|7488213|pir||D71447 probable syntaxin - Arabidopsis thaliana	GO:0016192 vesicle-mediated transport | GO:0010118 stomatal movement | GO:0009660 amyloplast organization | GO:0006944 cellular membrane fusion | GO:0009959 negative gravitropism | GO:0007033 vacuole organization | GO:0006886 intracellular protein transport	GO:0009705 plant-type vacuole membrane | GO:0005770 late endosome | GO:0030140 trans-Golgi network transport vesicle	GO:0005484 SNAP receptor activity	-	pfam05739 SNARE | pfam00804 Syntaxin
contig_1064	-1.77582	7.60319	0.000926924	0.012144	gi|15232554|ref|NP_191023.1| class I glutamine amidotransferase domain-containing protein	GO:0006508 proteolysis	-	GO:0016798 hydrolase activity, acting on glycosyl bonds | GO:0008233 peptidase activity	-	pfam01965 DJ-1_PfpI
contig_10640	0.296783	4.13027	0.627472	0.837761	gi|297845694|ref|XP_002890728.1| hypothetical protein ARALYDRAFT_472949	GO:0009116 nucleoside metabolic process | GO:0007623 circadian rhythm | GO:0006168 adenine salvage | GO:0046686 response to cadmium ion | GO:0016036 cellular response to phosphate starvation | GO:0006817 phosphate ion transport | GO:0008643 carbohydrate transport	GO:0005829 cytosol | GO:0009505 plant-type cell wall | GO:0009570 chloroplast stroma | GO:0005886 plasma membrane	GO:0005315 inorganic phosphate transmembrane transporter activity | GO:0003999 adenine phosphoribosyltransferase activity | GO:0005351 sugar:hydrogen symporter activity	2.4.2.7	pfam00156 Pribosyltran
contig_10641	0.612977	5.65846	0.25754	0.530353	gi|18422160|ref|NP_568599.1| serine/threonine-protein kinase WNK8	GO:0046777 protein autophosphorylation | GO:0048573 photoperiodism, flowering | GO:0009911 positive regulation of flower development | GO:0007178 transmembrane receptor protein serine/threonine kinase signaling pathway | GO:0009069 serine family amino acid metabolic process	GO:0005634 nucleus	GO:0005524 ATP binding | GO:0004709 MAP kinase kinase kinase activity	-	pfam00069 Pkinase | pfam07714 Pkinase_Tyr
contig_10642	0.322489	2.48118	0.702788	0.883505	gi|147742772|gb|ABQ50553.1| hypothetical protein	GO:0006467 protein thiol-disulfide exchange | GO:0055114 oxidation-reduction process	GO:0005783 endoplasmic reticulum	GO:0050660 flavin adenine dinucleotide binding | GO:0016671 oxidoreductase activity, acting on a sulfur group of donors, disulfide as acceptor	-	-
contig_10643	-0.411566	2.97342	0.560717	0.792745	gi|15221284|ref|NP_172695.1| putative calcium-binding protein CML13	GO:0009409 response to cold | GO:0055114 oxidation-reduction process	GO:0005886 plasma membrane | GO:0005634 nucleus | GO:0005829 cytosol	GO:0005509 calcium ion binding | GO:0032440 2-alkenal reductase [NAD(P)] activity	-	pfam13499 EF_hand_5 | pfam13833 EF_hand_6 | pfam13405 EF_hand_4 | pfam00036 efhand | pfam13202 EF_hand_3
contig_10644	-0.229371	2.87334	0.759242	0.914309	gi|42565903|ref|NP_190944.2| gamma-tubulin complex component 4-like protein	GO:0000226 microtubule cytoskeleton organization	GO:0005815 microtubule organizing center | GO:0005874 microtubule | GO:0000922 spindle pole	-	-	pfam04130 Spc97_Spc98
contig_10645	-0.920573	3.64345	0.129525	0.357082	gi|22138100|gb|AAM93430.1| ACR5	GO:0008152 metabolic process	-	GO:0016597 amino acid binding	-	pfam01842 ACT | pfam13740 ACT_6 | pfam13291 ACT_4
contig_10646	1.05819	5.59029	0.0520881	0.205804	gi|297850126|ref|XP_002892944.1| ubiquitin-conjugating enzyme 32	GO:0016567 protein ubiquitination | GO:0006511 ubiquitin-dependent protein catabolic process | GO:0051246 regulation of protein metabolic process | GO:0043687 post-translational protein modification	-	GO:0004842 ubiquitin-protein ligase activity	6.3.2.19	pfam00179 UQ_con
contig_10647	-0.95539	4.67702	0.0937518	0.296428	gi|297834222|ref|XP_002884993.1| hypothetical protein ARALYDRAFT_478789	GO:0006954 inflammatory response | GO:0046686 response to cadmium ion | GO:0042026 protein refolding	GO:0009941 chloroplast envelope | GO:0005886 plasma membrane | GO:0005774 vacuolar membrane | GO:0009570 chloroplast stroma | GO:0005739 mitochondrion	GO:0005507 copper ion binding | GO:0005524 ATP binding	-	pfam00118 Cpn60_TCP1
contig_10648	1.27119	5.51748	0.0201221	0.110917	gi|15240707|ref|NP_196884.1| pheophytinase	GO:0015996 chlorophyll catabolic process	GO:0009507 chloroplast	GO:0080124 pheophytinase activity	-	pfam12697 Abhydrolase_6 | pfam00561 Abhydrolase_1 | pfam12695 Abhydrolase_5
contig_10649	-0.222213	4.40885	0.705575	0.884715	gi|297846878|ref|XP_002891320.1| hypothetical protein ARALYDRAFT_314163	-	GO:0009536 plastid	-	-	pfam09766 FimP
contig_1065	-1.40355	4.65413	0.0152928	0.0913618	gi|297796569|ref|XP_002866169.1| hypothetical protein ARALYDRAFT_495776	GO:0009910 negative regulation of flower development | GO:0009735 response to cytokinin stimulus | GO:0009416 response to light stimulus | GO:0006355 regulation of transcription, DNA-dependent | GO:0010187 negative regulation of seed germination | GO:0007623 circadian rhythm | GO:0010255 glucose mediated signaling pathway | GO:0010380 regulation of chlorophyll biosynthetic process | GO:0009740 gi…	GO:0005667 transcription factor complex	GO:0008270 zinc ion binding | GO:0044212 transcription regulatory region DNA binding | GO:0043565 sequence-specific DNA binding | GO:0005515 protein binding | GO:0003700 sequence-specific DNA binding transcription factor activity	-	pfam00320 GATA
contig_10650	0.951693	5.58318	0.0799817	0.268197	gi|297844222|ref|XP_002889992.1| RNA recognition motif-containing protein	GO:0009228 thiamine biosynthetic process | GO:0016310 phosphorylation	-	GO:0016301 kinase activity | GO:0003723 RNA binding | GO:0004789 thiamine-phosphate diphosphorylase activity | GO:0000166 nucleotide binding	-	pfam00076 RRM_1 | pfam14259 RRM_6 | pfam13893 RRM_5
contig_10651	-2.26394	3.25431	0.000905414	0.0119409	gi|297852244|ref|XP_002894003.1| hypothetical protein ARALYDRAFT_473834	-	-	-	-	pfam03798 TRAM_LAG1_CLN8
contig_10652	0.715866	3.04675	0.265434	0.537302	gi|297809765|ref|XP_002872766.1| predicted protein	-	-	-	-	-
contig_10653	3.26175	7.41832	1.16237e-08	1.17347e-06	gi|297842823|ref|XP_002889293.1| hypothetical protein ARALYDRAFT_477208	-	-	-	-	pfam01344 Kelch_1 | pfam13418 Kelch_4 | pfam13964 Kelch_6 | pfam00646 F-box | pfam13415 Kelch_3
contig_10654	0.801453	3.62782	0.188748	0.445188	gi|297813993|ref|XP_002874880.1| hypothetical protein ARALYDRAFT_911890	-	GO:0030529 ribonucleoprotein complex | GO:0005634 nucleus	GO:0003676 nucleic acid binding | GO:0008270 zinc ion binding	-	pfam06220 zf-U1
contig_10657	-0.309399	3.98455	0.619297	0.833271	gi|2326343|emb|CAA72071.1| G14587-5	GO:0009911 positive regulation of flower development | GO:0016926 protein desumoylation | GO:0006508 proteolysis	GO:0005634 nucleus	GO:0016929 SUMO-specific protease activity	-	-
contig_10658	0.355406	4.12416	0.552841	0.786192	gi|297853298|ref|XP_002894530.1| hypothetical protein ARALYDRAFT_892585	-	-	-	-	pfam10354 DUF2431 | pfam01722 BolA
contig_1066	-0.476042	3.50269	0.464279	0.722475	gi|312281635|dbj|BAJ33683.1| unnamed protein product	GO:0006417 regulation of translation | GO:0006355 regulation of transcription, DNA-dependent | GO:0009734 auxin mediated signaling pathway | GO:0080167 response to karrikin	GO:0005667 transcription factor complex	GO:0003677 DNA binding | GO:0046983 protein dimerization activity | GO:0003700 sequence-specific DNA binding transcription factor activity	-	pfam02309 AUX_IAA
contig_10660	-1.19578	3.68122	0.0537799	0.209803	gi|297802794|ref|XP_002869281.1| hypothetical protein ARALYDRAFT_913214	-	-	-	-	pfam03398 Ist1
contig_10662	0.514374	4.13381	0.381182	0.652967	gi|297799208|ref|XP_002867488.1| hypothetical protein ARALYDRAFT_492022	GO:0051078 meiotic nuclear envelope disassembly | GO:0001745 compound eye morphogenesis | GO:0048132 female germ-line stem cell division | GO:0048137 spermatocyte division | GO:0007067 mitosis | GO:0007054 spindle assembly involved in male meiosis I | GO:0008315 meiotic G2/MI transition | GO:0030718 germ-line stem cell maintenance | GO:0006449 regulation of translational termination	GO:0005634 nucleus | GO:0005840 ribosome | GO:0018444 translation release factor complex	GO:0003747 translation release factor activity	-	pfam03463 eRF1_1 | pfam03465 eRF1_3 | pfam03464 eRF1_2
contig_10663	0.566193	5.44682	0.297298	0.574436	gi|18402641|ref|NP_565721.1| delta-9 acyl-lipid desaturase 2	GO:0031348 negative regulation of defense response | GO:0006633 fatty acid biosynthetic process | GO:0055114 oxidation-reduction process | GO:0015893 drug transport	GO:0016021 integral to membrane	GO:0015238 drug transmembrane transporter activity | GO:0004768 stearoyl-CoA 9-desaturase activity | GO:0015297 antiporter activity	-	pfam00487 FA_desaturase
contig_10664	-0.390048	2.39262	0.681381	0.869343	gi|15238384|ref|NP_200743.1| uncharacterized protein	-	-	-	-	-
contig_10665	-0.168245	2.89833	0.820725	0.944793	gi|15217926|ref|NP_176126.1| heme oxygenase 4	GO:0009585 red, far-red light phototransduction | GO:0010019 chloroplast-nucleus signaling pathway | GO:0010075 regulation of meristem growth | GO:0010024 phytochromobilin biosynthetic process | GO:0006788 heme oxidation | GO:0015994 chlorophyll metabolic process	GO:0009507 chloroplast	GO:0004392 heme oxygenase (decyclizing) activity | GO:0020037 heme binding	1.14.99.3	pfam01126 Heme_oxygenase
contig_10666	-1.23593	4.47762	0.0315349	0.149575	gi|15231954|ref|NP_187479.1| uncharacterized protein	GO:0006979 response to oxidative stress	GO:0016021 integral to membrane	-	-	-
contig_10667	-0.38289	4.51776	0.497086	0.749	gi|297853100|ref|XP_002894431.1| hypothetical protein ARALYDRAFT_892356	GO:0010150 leaf senescence | GO:0009693 ethylene biosynthetic process | GO:0006952 defense response | GO:0008219 cell death	GO:0005730 nucleolus | GO:0030529 ribonucleoprotein complex | GO:0005829 cytosol	GO:0003723 RNA binding | GO:0000166 nucleotide binding	-	pfam00076 RRM_1 | pfam14259 RRM_6
contig_10668	-0.349085	2.08158	0.70989	0.886159	gi|297805704|ref|XP_002870736.1| glycosyltransferase family 14 protein	GO:0030206 chondroitin sulfate biosynthetic process	GO:0016020 membrane	GO:0030158 protein xylosyltransferase activity | GO:0008375 acetylglucosaminyltransferase activity	-	pfam02485 Branch
contig_1067	-0.503312	4.92219	0.371045	0.644535	gi|72384483|gb|AAZ67599.1| 80A08_14	-	-	-	-	-
contig_10670	0.834646	3.24714	0.197184	0.455565	gi|30697603|ref|NP_176963.2| uncharacterized protein	-	GO:0016020 membrane	-	-	pfam05346 DUF747
contig_10671	0.561649	5.69841	0.297768	0.575008	gi|15223723|ref|NP_172889.1| protein kinase 2A	GO:0006511 ubiquitin-dependent protein catabolic process | GO:0009910 negative regulation of flower development | GO:0033523 histone H2B ubiquitination | GO:0009650 UV protection | GO:0009965 leaf morphogenesis | GO:0010228 vegetative to reproductive phase transition of meristem	GO:0005829 cytosol	GO:0004842 ubiquitin-protein ligase activity | GO:0005524 ATP binding	6.3.2.19 | 2.7.11.1	pfam00179 UQ_con | pfam00069 Pkinase | pfam07714 Pkinase_Tyr
contig_10673	1.02991	1.77102	0.228579	0.495961	gi|110742030|dbj|BAE98952.1| putative NAC domain protein	GO:0007275 multicellular organismal development | GO:0006355 regulation of transcription, DNA-dependent	GO:0005667 transcription factor complex	GO:0003700 sequence-specific DNA binding transcription factor activity | GO:0003677 DNA binding	-	pfam02365 NAM
contig_10675	-0.134244	5.8252	0.812726	0.941106	gi|297845102|ref|XP_002890432.1| hypothetical protein ARALYDRAFT_889580	GO:0009615 response to virus | GO:0009992 cellular water homeostasis | GO:0006468 protein phosphorylation | GO:0009751 response to salicylic acid stimulus | GO:0048527 lateral root development | GO:0009826 unidimensional cell growth | GO:0009311 oligosaccharide metabolic process | GO:0050832 defense response to fungus | GO:0007178 transmembrane receptor protein serine/threonine kinase signaling p…	GO:0016021 integral to membrane | GO:0009505 plant-type cell wall | GO:0005773 vacuole | GO:0005886 plasma membrane	GO:0005509 calcium ion binding | GO:0005524 ATP binding | GO:0005515 protein binding | GO:0004709 MAP kinase kinase kinase activity	-	pfam07714 Pkinase_Tyr | pfam00069 Pkinase | pfam13947 GUB_WAK_bind | pfam07645 EGF_CA | pfam12947 EGF_3 | pfam12662 cEGF
contig_10677	0.350776	5.41193	0.53012	0.773233	gi|22328073|ref|NP_201350.2| O-fucosyltransferase family protein	-	-	-	-	pfam10250 O-FucT
contig_10678	0.645415	4.57611	0.248784	0.51951	gi|297796993|ref|XP_002866381.1| hypothetical protein ARALYDRAFT_496192	GO:0006355 regulation of transcription, DNA-dependent | GO:0010050 vegetative phase change | GO:0010158 abaxial cell fate specification | GO:0009734 auxin mediated signaling pathway	GO:0005667 transcription factor complex	GO:0003677 DNA binding | GO:0046983 protein dimerization activity | GO:0003700 sequence-specific DNA binding transcription factor activity	-	pfam06507 Auxin_resp | pfam02362 B3 | pfam02309 AUX_IAA
contig_10679	-0.0730841	5.11695	0.913091	0.987563	gi|206574940|gb|ACI14383.1| WRKY1-1 transcription factor	GO:0009863 salicylic acid mediated signaling pathway | GO:0045893 positive regulation of transcription, DNA-dependent	GO:0005667 transcription factor complex	GO:0008270 zinc ion binding | GO:0043565 sequence-specific DNA binding | GO:0003700 sequence-specific DNA binding transcription factor activity	-	pfam03106 WRKY
contig_1068	1.13237	8.01999	0.0311789	0.148701	gi|20340249|gb|AAM19711.1|AF499724_1 aluminum-induced protein-like protein	GO:0009737 response to abscisic acid stimulus	GO:0005829 cytosol | GO:0005634 nucleus | GO:0005886 plasma membrane	GO:0005515 protein binding	-	pfam12481 DUF3700 | pfam13522 GATase_6
contig_10680	0.500671	5.24456	0.364784	0.638685	gi|15236931|ref|NP_192817.1| UBX domain-containing protein	-	-	-	1.6.5.3	pfam00789 UBX
contig_10681	-0.137879	4.02515	0.822484	0.945536	gi|30694930|ref|NP_850719.1| uncharacterized protein	-	GO:0016020 membrane	-	-	-
contig_10682	0.481891	3.6785	0.427889	0.693689	gi|30682117|ref|NP_566415.3| transcription factor TGA6	GO:0009862 systemic acquired resistance, salicylic acid mediated signaling pathway | GO:0009410 response to xenobiotic stimulus | GO:0045892 negative regulation of transcription, DNA-dependent | GO:0045893 positive regulation of transcription, DNA-dependent	GO:0005737 cytoplasm | GO:0005667 transcription factor complex	GO:0042802 identical protein binding | GO:0043565 sequence-specific DNA binding | GO:0046983 protein dimerization activity | GO:0003700 sequence-specific DNA binding transcription factor activity	-	pfam14144 DOG1 | pfam07716 bZIP_2
contig_10683	-0.591428	2.41633	0.479453	0.736273	gi|15239411|ref|NP_200877.1| homeobox-leucine zipper protein REVOLUTA	GO:0009944 polarity specification of adaxial/abaxial axis | GO:0006355 regulation of transcription, DNA-dependent | GO:0010014 meristem initiation | GO:0010051 xylem and phloem pattern formation | GO:0030154 cell differentiation | GO:0009956 radial pattern formation | GO:0009855 determination of bilateral symmetry	GO:0005667 transcription factor complex	GO:0008289 lipid binding | GO:0043565 sequence-specific DNA binding | GO:0003700 sequence-specific DNA binding transcription factor activity	-	pfam08670 MEKHLA | pfam01852 START | pfam00046 Homeobox | pfam00170 bZIP_1
contig_10684	0.392461	5.03945	0.477547	0.734528	gi|15228848|ref|NP_191178.1| alpha-soluble NSF attachment protein 2	GO:0016192 vesicle-mediated transport | GO:0006886 intracellular protein transport	GO:0009506 plasmodesma | GO:0005886 plasma membrane | GO:0005774 vacuolar membrane	GO:0005483 soluble NSF attachment protein activity	-	pfam13424 TPR_12 | pfam13414 TPR_11
contig_10685	-1.77208	5.16418	0.00190254	0.0207786	gi|18404538|ref|NP_566766.1| rhodanese-like domain-containing protein	-	GO:0009535 chloroplast thylakoid membrane	-	-	-
contig_10686	-0.0383661	5.56379	0.957031	1	gi|18404176|ref|NP_565851.1| 60S ribosomal protein L24-1	GO:0048467 gynoecium development | GO:0006412 translation | GO:0042254 ribosome biogenesis | GO:0009734 auxin mediated signaling pathway	GO:0005730 nucleolus | GO:0009507 chloroplast | GO:0022625 cytosolic large ribosomal subunit | GO:0005886 plasma membrane	GO:0003735 structural constituent of ribosome	-	pfam01246 Ribosomal_L24e
contig_10687	-0.440338	5.55354	0.421041	0.687833	gi|297829972|ref|XP_002882868.1| hypothetical protein ARALYDRAFT_478823	-	GO:0005829 cytosol | GO:0005739 mitochondrion | GO:0005886 plasma membrane	GO:0000166 nucleotide binding | GO:0003730 mRNA 3'-UTR binding	-	pfam00076 RRM_1 | pfam13424 TPR_12 | pfam14259 RRM_6 | pfam13893 RRM_5 | pfam13414 TPR_11 | pfam13432 TPR_16
contig_10688	1.00147	5.11591	0.0711551	0.249803	gi|20197534|gb|AAD15450.2| similar to ch-TOG protein from Homo sapiens	GO:0006886 intracellular protein transport	-	GO:0005488 binding	-	-
contig_10689	-1.15089	5.2535	0.0373901	0.167029	gi|79595462|ref|NP_850376.2| 60S ribosomal protein L11-1	GO:0006412 translation | GO:0042254 ribosome biogenesis	GO:0005773 vacuole | GO:0022625 cytosolic large ribosomal subunit	GO:0003735 structural constituent of ribosome | GO:0019843 rRNA binding	-	pfam00673 Ribosomal_L5_C | pfam00281 Ribosomal_L5
contig_10690	1.56107	3.33508	0.0144092	0.087636	gi|15222627|ref|NP_173930.1| coiled-coil domain-containing protein 130	-	-	-	-	-
contig_10691	1.79	3.93531	0.00354662	0.0325196	gi|297846266|ref|XP_002891014.1| hypothetical protein ARALYDRAFT_473471	GO:0010224 response to UV-B | GO:0010200 response to chitin | GO:0007275 multicellular organismal development | GO:0010114 response to red light | GO:0006355 regulation of transcription, DNA-dependent	GO:0005737 cytoplasm | GO:0005667 transcription factor complex	GO:0003700 sequence-specific DNA binding transcription factor activity | GO:0043565 sequence-specific DNA binding	-	pfam02365 NAM
contig_10692	0.00303083	4.00262	1	1	gi|297803522|ref|XP_002869645.1| aldose 1-epimerase family protein	GO:0009737 response to abscisic acid stimulus | GO:0006012 galactose metabolic process | GO:0006094 gluconeogenesis | GO:0006096 glycolysis	GO:0009505 plant-type cell wall | GO:0005886 plasma membrane | GO:0005829 cytosol	GO:0030246 carbohydrate binding | GO:0004034 aldose 1-epimerase activity	5.1.3.15	pfam01263 Aldose_epim
contig_10693	-0.0414488	6.11411	0.940813	0.99962	gi|297813757|ref|XP_002874762.1| At4g12320	GO:0055114 oxidation-reduction process | GO:0006118 electron transport	GO:0009506 plasmodesma | GO:0005886 plasma membrane	GO:0020037 heme binding | GO:0033772 flavonoid 3',5'-hydroxylase activity | GO:0009055 electron carrier activity | GO:0019825 oxygen binding	-	pfam00067 p450
contig_10694	1.10791	4.43616	0.0544578	0.210269	gi|79557518|ref|NP_179334.4| NADPH-dependent thioredoxin reductase A	GO:0019430 removal of superoxide radicals | GO:0055114 oxidation-reduction process | GO:0006118 electron transport | GO:0006206 pyrimidine base metabolic process	GO:0005737 cytoplasm	GO:0050660 flavin adenine dinucleotide binding | GO:0004791 thioredoxin-disulfide reductase activity	1.8.1.9	pfam07992 Pyr_redox_2 | pfam00070 Pyr_redox | pfam13738 Pyr_redox_3 | pfam13837 Myb_DNA-bind_4 | pfam14303 NAM-associated
contig_10695	-0.369537	6.02455	0.488045	0.742653	-	-	-	-	-	pfam07698 7TM-7TMR_HD
contig_10697	-2.47168	4.36587	6.01564e-05	0.00139277	gi|297798324|ref|XP_002867046.1| hypothetical protein ARALYDRAFT_491044	GO:0070509 calcium ion import | GO:0048528 post-embryonic root development	GO:0005886 plasma membrane | GO:0016021 integral to membrane	-	-	pfam04749 PLAC8
contig_107	-0.504103	5.42282	0.354822	0.628435	gi|79322370|ref|NP_001031359.1| transportin 1	GO:0009825 multidimensional cell growth | GO:0009933 meristem structural organization | GO:0009926 auxin polar transport | GO:0009965 leaf morphogenesis | GO:0010305 leaf vascular tissue pattern formation | GO:0009956 radial pattern formation | GO:0000059 protein import into nucleus, docking	GO:0005829 cytosol | GO:0005643 nuclear pore	GO:0008565 protein transporter activity | GO:0005488 binding	-	pfam03810 IBN_N | pfam13513 HEAT_EZ
contig_1070	-1.80844	3.02193	0.00790488	0.0578837	gi|297798180|ref|XP_002866974.1| hypothetical protein ARALYDRAFT_490923	-	-	-	-	pfam14389 Lzipper-MIP1
contig_10700	-0.8436	4.41075	0.148073	0.385757	gi|297849990|ref|XP_002892876.1| hypothetical protein ARALYDRAFT_888963	-	GO:0009508 plastid chromosome | GO:0009570 chloroplast stroma	-	-	pfam07683 CobW_C
contig_10701	-0.295044	2.65276	0.721474	0.892608	gi|18408876|ref|NP_564909.1| uncharacterized protein	-	-	-	-	pfam05212 DUF707
contig_10704	1.37799	5.88322	0.0113362	0.0742115	gi|297827653|ref|XP_002881709.1| kinase family protein	GO:0006468 protein phosphorylation | GO:0007165 signal transduction	GO:0005886 plasma membrane	GO:0004872 receptor activity | GO:0004672 protein kinase activity | GO:0005524 ATP binding	-	pfam00069 Pkinase | pfam07714 Pkinase_Tyr
contig_10705	-0.334946	5.76379	0.539177	0.777885	gi|297845742|ref|XP_002890752.1| hypothetical protein ARALYDRAFT_890328	GO:0006869 lipid transport	GO:0046658 anchored to plasma membrane	GO:0008289 lipid binding	-	pfam14368 LTP_2 | pfam00234 Tryp_alpha_amyl
contig_10706	1.84221	4.85504	0.00126589	0.0153232	gi|227438219|gb|ACP30599.1| disease resistance protein	GO:0045087 innate immune response | GO:0007165 signal transduction	GO:0005622 intracellular | GO:0031224 intrinsic to membrane	GO:0004888 transmembrane signaling receptor activity | GO:0043531 ADP binding | GO:0005524 ATP binding | GO:0017111 nucleoside-triphosphatase activity	-	pfam01582 TIR | pfam00931 NB-ARC | pfam13676 TIR_2 | pfam13855 LRR_8 | pfam12799 LRR_4
contig_10707	-0.653269	3.22737	0.312198	0.588089	gi|15242099|ref|NP_200543.1| glucose-6-phosphate 1-epimerase	GO:0009737 response to abscisic acid stimulus | GO:0006012 galactose metabolic process | GO:0006094 gluconeogenesis | GO:0006096 glycolysis	GO:0005829 cytosol	GO:0047938 glucose-6-phosphate 1-epimerase activity | GO:0030246 carbohydrate binding | GO:0004034 aldose 1-epimerase activity	5.1.3.15	pfam01263 Aldose_epim
contig_10708	0.325064	3.04872	0.678942	0.868962	gi|297794525|ref|XP_002865147.1| ATP binding protein	GO:0031347 regulation of defense response	-	GO:0008270 zinc ion binding | GO:0016874 ligase activity	-	pfam13920 zf-C3HC4_3 | pfam13923 zf-C3HC4_2 | pfam13639 zf-RING_2 | pfam13864 Enkurin | pfam00430 ATP-synt_B
contig_10709	0.219854	4.35669	0.717459	0.891247	gi|297836708|ref|XP_002886236.1| predicted protein	-	-	-	-	-
contig_1071	-0.659181	6.30843	0.213572	0.476499	gi|30691729|ref|NP_568036.2| Peptidase M20/M25/M40 family protein	GO:0010043 response to zinc ion | GO:0006520 cellular amino acid metabolic process | GO:0006508 proteolysis | GO:0000051 urea cycle intermediate metabolic process	GO:0005773 vacuole	GO:0004046 aminoacylase activity | GO:0008237 metallopeptidase activity	-	pfam01546 Peptidase_M20 | pfam07687 M20_dimer
contig_10711	-0.602777	6.06746	0.257411	0.530353	gi|297796943|ref|XP_002866356.1| hypothetical protein ARALYDRAFT_358205	GO:0006334 nucleosome assembly	GO:0005730 nucleolus | GO:0000786 nucleosome | GO:0009506 plasmodesma	GO:0003677 DNA binding	-	pfam00125 Histone
contig_10712	2.79539	5.41965	1.56819e-06	6.94616e-05	gi|31322576|gb|AAP35053.1| NAC-domain protein 5-11	GO:0009788 negative regulation of abscisic acid mediated signaling pathway | GO:0006355 regulation of transcription, DNA-dependent | GO:0009611 response to wounding | GO:0007275 multicellular organismal development	GO:0005667 transcription factor complex	GO:0003677 DNA binding | GO:0003700 sequence-specific DNA binding transcription factor activity	-	pfam02365 NAM
contig_10714	-0.518047	5.24109	0.344133	0.618371	gi|83032232|gb|ABB97033.1| unknown	GO:0042752 regulation of circadian rhythm | GO:0043433 negative regulation of sequence-specific DNA binding transcription factor activity	GO:0005667 transcription factor complex	GO:0003700 sequence-specific DNA binding transcription factor activity | GO:0005515 protein binding	-	-
contig_10715	1.22661	4.21419	0.0364761	0.164275	gi|8778993|gb|AAF79908.1|AC022472_17 Contains similarity to kinesin from Xenopus laevis gb|AJ249840 and contains a kinesin motor PF|00225 domain	GO:0007018 microtubule-based movement	GO:0005874 microtubule	GO:0005524 ATP binding | GO:0003777 microtubule motor activity	-	pfam00225 Kinesin
contig_10716	-1.12428	2.92409	0.105009	0.31677	gi|9758853|dbj|BAB09379.1| non-LTR retroelement reverse transcriptase-like protein	-	-	-	-	pfam00078 RVT_1 | pfam13966 zf-RVT
contig_10717	0.564853	4.66177	0.321937	0.599389	gi|18418684|ref|NP_567983.1| Xylem cysteine proteinase 1	GO:0006508 proteolysis | GO:0010623 developmental programmed cell death | GO:0055114 oxidation-reduction process	GO:0000325 plant-type vacuole | GO:0005618 cell wall | GO:0005634 nucleus	GO:0032440 2-alkenal reductase [NAD(P)] activity | GO:0004197 cysteine-type endopeptidase activity	-	pfam00112 Peptidase_C1
contig_10718	-0.385012	3.96992	0.509426	0.758173	gi|6630458|gb|AAF19546.1|AC007190_14 F23N19.13	-	-	-	-	pfam05699 Dimer_Tnp_hAT | pfam02892 zf-BED
contig_10719	-0.0390315	2.71474	1	1	gi|15221382|ref|NP_177616.1| nodulin-like and major facilitator domain-containing protein	GO:0055085 transmembrane transport	GO:0016021 integral to membrane	-	-	-
contig_1072	1.19938	7.65332	0.0227708	0.120997	gi|15232362|ref|NP_188713.1| protein ethylene insensitive 3	GO:0071281 cellular response to iron ion | GO:0042742 defense response to bacterium | GO:0006355 regulation of transcription, DNA-dependent | GO:0010182 sugar mediated signaling pathway | GO:0009873 ethylene mediated signaling pathway	GO:0005667 transcription factor complex	GO:0003677 DNA binding | GO:0005515 protein binding | GO:0003700 sequence-specific DNA binding transcription factor activity	-	pfam04873 EIN3
contig_10720	-0.255144	6.39039	0.633341	0.842554	gi|110611204|gb|ABG77972.1| myrosinase	GO:0005975 carbohydrate metabolic process | GO:0006568 tryptophan metabolic process	GO:0005773 vacuole	GO:0046872 metal ion binding | GO:0019137 thioglucosidase activity	3.2.1.147	pfam00232 Glyco_hydro_1
contig_10722	-1.4353	3.29516	0.0245674	0.126842	gi|42573085|ref|NP_974639.1| vernalization5/VIN3-like protein	GO:0048587 regulation of short-day photoperiodism, flowering	GO:0009506 plasmodesma | GO:0031519 PcG protein complex	GO:0035064 methylated histone residue binding	-	pfam00041 fn3
contig_10723	0.968908	4.64621	0.0843742	0.277178	gi|18421775|ref|NP_568558.1| zinc finger CCHC domain-containing protein 8	-	-	GO:0008270 zinc ion binding | GO:0003676 nucleic acid binding	-	pfam04046 PSP
contig_10724	-0.34906	4.7857	0.539103	0.777885	gi|312281835|dbj|BAJ33783.1| unnamed protein product	GO:0009734 auxin mediated signaling pathway | GO:0006355 regulation of transcription, DNA-dependent	GO:0005737 cytoplasm | GO:0005667 transcription factor complex	GO:0003700 sequence-specific DNA binding transcription factor activity | GO:0046983 protein dimerization activity	-	-
contig_10725	0.209995	3.82626	0.767627	0.918426	gi|15234270|ref|NP_194507.1| acyl-CoA binding protein 2	GO:0006629 lipid metabolic process | GO:0009409 response to cold | GO:0010288 response to lead ion | GO:0006869 lipid transport	GO:0009505 plant-type cell wall | GO:0016023 cytoplasmic membrane-bounded vesicle | GO:0005886 plasma membrane | GO:0009514 glyoxysome | GO:0005783 endoplasmic reticulum	GO:0032791 lead ion binding | GO:0000062 fatty-acyl-CoA binding | GO:0005515 protein binding | GO:0070300 phosphatidic acid binding	-	pfam00887 ACBP | pfam12796 Ank_2 | pfam13637 Ank_4 | pfam13857 Ank_5 | pfam00023 Ank | pfam13606 Ank_3
contig_10726	0.620173	6.46085	0.242371	0.51138	gi|15226883|ref|NP_181050.1| octicosapeptide/Phox/Be.1 domain-containing protein kinase	GO:0006468 protein phosphorylation | GO:0009069 serine family amino acid metabolic process	GO:0005634 nucleus | GO:0005829 cytosol	GO:0004715 non-membrane spanning protein tyrosine kinase activity | GO:0004712 protein serine/threonine/tyrosine kinase activity | GO:0005524 ATP binding | GO:0004674 protein serine/threonine kinase activity	2.7.11.1	pfam07714 Pkinase_Tyr | pfam00069 Pkinase | pfam00564 PB1
contig_10727	-1.50589	2.80319	0.0324157	0.152204	gi|18422923|ref|NP_568700.1| uncharacterized protein	GO:0080167 response to karrikin	-	-	-	-
contig_10728	0.284101	5.00076	0.609832	0.826759	gi|22327934|ref|NP_200617.2| glucan endo-1,3-beta-glucosidase 6	GO:0005982 starch metabolic process | GO:0005985 sucrose metabolic process	GO:0009505 plant-type cell wall | GO:0005773 vacuole | GO:0046658 anchored to plasma membrane | GO:0009506 plasmodesma | GO:0016023 cytoplasmic membrane-bounded vesicle	GO:0043169 cation binding | GO:0042973 glucan endo-1,3-beta-D-glucosidase activity	3.2.1.39	pfam00332 Glyco_hydro_17 | pfam07983 X8
contig_10729	1.3336	3.76399	0.0287594	0.141018	-	-	-	-	-	-
contig_1073	-0.862776	7.59501	0.100123	0.308517	gi|312283137|dbj|BAJ34434.1| unnamed protein product	GO:0006508 proteolysis | GO:0050790 regulation of catalytic activity	GO:0005829 cytosol | GO:0005773 vacuole	GO:0004197 cysteine-type endopeptidase activity	-	pfam00112 Peptidase_C1 | pfam08127 Propeptide_C1
contig_10730	0.721807	3.73132	0.241586	0.510645	gi|15232644|ref|NP_188185.1| cytochrome c oxidase subunit Vb	GO:0006123 mitochondrial electron transport, cytochrome c to oxygen | GO:0015992 proton transport	GO:0005740 mitochondrial envelope | GO:0009535 chloroplast thylakoid membrane | GO:0045277 respiratory chain complex IV	GO:0050897 cobalt ion binding | GO:0008270 zinc ion binding | GO:0004129 cytochrome-c oxidase activity	-	pfam01215 COX5B
contig_10731	0.507821	3.71935	0.412646	0.682294	gi|89257597|gb|ABD65086.1| hypothetical protein 27.t00104	-	-	-	-	-
contig_10732	3.24623	5.23625	7.95771e-08	5.99481e-06	gi|8777435|dbj|BAA97025.1| nucleosome assembly protein	GO:0009294 DNA mediated transformation | GO:0006334 nucleosome assembly | GO:0006281 DNA repair	GO:0005886 plasma membrane | GO:0005634 nucleus | GO:0005829 cytosol	GO:0003677 DNA binding	-	pfam00956 NAP
contig_10733	1.31976	5.96762	0.0145356	0.0880546	gi|22329194|ref|NP_195303.2| ACT-like protein tyrosine kinase family protein	GO:0009658 chloroplast organization | GO:0006468 protein phosphorylation | GO:0009069 serine family amino acid metabolic process	GO:0005829 cytosol	GO:0004715 non-membrane spanning protein tyrosine kinase activity | GO:0016597 amino acid binding | GO:0004712 protein serine/threonine/tyrosine kinase activity | GO:0005524 ATP binding | GO:0004674 protein serine/threonine kinase activity	2.7.11.1	pfam07714 Pkinase_Tyr | pfam00069 Pkinase
contig_10734	0.762468	2.82418	0.265166	0.537302	gi|240256229|ref|NP_195551.5| mate efflux domain-containing protein	GO:0006855 drug transmembrane transport	GO:0016020 membrane	GO:0015297 antiporter activity | GO:0015238 drug transmembrane transporter activity	-	pfam01554 MatE | pfam14351 DUF4401
contig_10735	-0.709063	5.59025	0.192788	0.45117	gi|356494238|gb|AET14211.1| phosphomannomutase	GO:0019307 mannose biosynthetic process | GO:0019853 L-ascorbic acid biosynthetic process | GO:0009651 response to salt stress | GO:0006000 fructose metabolic process	GO:0005829 cytosol	GO:0004615 phosphomannomutase activity | GO:0005515 protein binding	5.4.2.8	pfam03332 PMM | pfam08282 Hydrolase_3
contig_10737	0.0382044	5.42921	0.952968	1	gi|297828273|ref|XP_002882019.1| hypothetical protein ARALYDRAFT_483691	-	-	GO:0000166 nucleotide binding	-	pfam02138 Beach | pfam00400 WD40
contig_10739	-1.68671	4.30965	0.00458613	0.0394332	gi|18420175|ref|NP_568035.1| uncharacterized protein	-	GO:0009535 chloroplast thylakoid membrane	-	-	pfam14159 DUF4308
contig_1074	0.573136	6.59333	0.277433	0.552815	gi|15236556|ref|NP_194094.1| reticulon-like protein B1	GO:0071786 endoplasmic reticulum tubular network organization	GO:0005773 vacuole | GO:0071782 endoplasmic reticulum tubular network | GO:0009506 plasmodesma | GO:0005886 plasma membrane | GO:0071458 integral to cytosolic side of endoplasmic reticulum membrane	-	-	pfam02453 Reticulon
contig_10740	-1.23195	4.97306	0.0285635	0.140363	-	-	-	-	-	-
contig_10742	0.170472	3.87061	0.804448	0.936604	gi|297847710|ref|XP_002891736.1| F12M16.10	-	-	GO:0008270 zinc ion binding	-	pfam13639 zf-RING_2 | pfam13923 zf-C3HC4_2 | pfam12678 zf-rbx1 | pfam00097 zf-C3HC4 | pfam13920 zf-C3HC4_3 | pfam04731 Caudal_act
contig_10743	0.454996	4.61344	0.429703	0.694991	gi|18401087|ref|NP_566542.1| nuclear pore complex protein Nup53	-	-	-	-	pfam05172 Nup35_RRM
contig_10744	-0.36435	3.30831	0.592823	0.81509	gi|297810843|ref|XP_002873305.1| tudor domain-containing protein	GO:0090305 nucleic acid phosphodiester bond hydrolysis | GO:0009306 protein secretion | GO:0009845 seed germination | GO:0009686 gibberellin biosynthetic process | GO:0046686 response to cadmium ion | GO:0006950 response to stress	GO:0005829 cytosol | GO:0009506 plasmodesma | GO:0005635 nuclear envelope | GO:0005783 endoplasmic reticulum	GO:0003723 RNA binding | GO:0004518 nuclease activity	-	-
contig_10745	-0.104707	6.07559	0.848751	0.958519	gi|30689623|ref|NP_850411.1| 60S ribosomal protein L7-3	GO:0006412 translation | GO:0042254 ribosome biogenesis	GO:0005730 nucleolus | GO:0009506 plasmodesma | GO:0005886 plasma membrane | GO:0005618 cell wall | GO:0005774 vacuolar membrane | GO:0022625 cytosolic large ribosomal subunit | GO:0009507 chloroplast	GO:0003735 structural constituent of ribosome	-	pfam08079 Ribosomal_L30_N | pfam00327 Ribosomal_L30
contig_10746	0.522716	3.37004	0.428479	0.693689	gi|71361863|gb|AAZ30035.1| putative calcium-dependent protein kinase	GO:0006468 protein phosphorylation | GO:0009069 serine family amino acid metabolic process	GO:0009507 chloroplast	GO:0004683 calmodulin-dependent protein kinase activity | GO:0005509 calcium ion binding | GO:0005524 ATP binding	-	pfam13499 EF_hand_5 | pfam00036 efhand | pfam13833 EF_hand_6 | pfam13405 EF_hand_4
contig_10748	-0.487083	5.42394	0.370766	0.644535	gi|297816842|ref|XP_002876304.1| hypothetical protein ARALYDRAFT_485973	GO:0006979 response to oxidative stress | GO:0000398 nuclear mRNA splicing, via spliceosome	GO:0016607 nuclear speck	GO:0003723 RNA binding | GO:0000166 nucleotide binding	-	pfam13893 RRM_5
contig_10749	1.24198	5.00414	0.0260985	0.131838	gi|297844764|ref|XP_002890263.1| kinase family protein	GO:0000186 activation of MAPKK activity | GO:0009651 response to salt stress | GO:0007178 transmembrane receptor protein serine/threonine kinase signaling pathway | GO:0009069 serine family amino acid metabolic process	-	GO:0004712 protein serine/threonine/tyrosine kinase activity | GO:0004709 MAP kinase kinase kinase activity	2.7.11.1	pfam14381 EDR1 | pfam07714 Pkinase_Tyr | pfam00069 Pkinase
contig_1075	-1.29885	6.45646	0.0155735	0.0927043	gi|30684655|ref|NP_849407.1| putative serine/threonine protein kinase	GO:0006468 protein phosphorylation | GO:0009069 serine family amino acid metabolic process	-	GO:0008353 RNA polymerase II carboxy-terminal domain kinase activity | GO:0005524 ATP binding	2.7.11.1 | 2.7.11.22	pfam00069 Pkinase | pfam11947 DUF3464 | pfam07714 Pkinase_Tyr
contig_10750	0.708056	7.07387	0.178048	0.430677	gi|14719274|gb|AAK73101.1|AF390555_1 Bax inhibitor 1	GO:0009414 response to water deprivation | GO:0043069 negative regulation of programmed cell death | GO:0000038 very long chain fatty acid metabolic process | GO:0006983 ER overload response	GO:0005635 nuclear envelope | GO:0016021 integral to membrane | GO:0005783 endoplasmic reticulum	GO:0005515 protein binding	-	pfam01027 Bax1-I
contig_10751	-0.99757	2.46227	0.184165	0.438854	gi|297807547|ref|XP_002871657.1| KH domain-containing protein	GO:0009737 response to abscisic acid stimulus	-	GO:0003723 RNA binding	-	pfam00013 KH_1 | pfam13014 KH_3
contig_10753	0.103767	5.44152	0.860973	0.965827	gi|297807427|ref|XP_002871597.1| translocon-associated protein beta family protein	-	GO:0005774 vacuolar membrane | GO:0009506 plasmodesma | GO:0016021 integral to membrane | GO:0005783 endoplasmic reticulum	-	-	pfam05753 TRAP_beta
contig_10754	-0.0871344	4.54329	0.894378	0.979171	gi|297826507|ref|XP_002881136.1| hypothetical protein ARALYDRAFT_482001	GO:0010439 regulation of glucosinolate biosynthetic process	GO:0009506 plasmodesma | GO:0005829 cytosol	GO:0016757 transferase activity, transferring glycosyl groups | GO:0009815 1-aminocyclopropane-1-carboxylate oxidase activity | GO:0016706 oxidoreductase activity, acting on paired donors, with incorporation or reduction of molecular oxygen, 2-oxoglutarate as one donor, and incorporation of one atom each of oxygen into both donors	-	pfam03171 2OG-FeII_Oxy | pfam14226 DIOX_N | pfam13759 2OG-FeII_Oxy_5
contig_10755	-0.378448	2.29628	0.744104	0.905676	gi|15241236|ref|NP_197498.1| golgi nucleotide sugar transporter 4	GO:0015780 nucleotide-sugar transport | GO:0055085 transmembrane transport	GO:0016023 cytoplasmic membrane-bounded vesicle | GO:0016021 integral to membrane | GO:0005794 Golgi apparatus	-	-	pfam08449 UAA | pfam00892 EamA | pfam07690 MFS_1 | pfam01757 Acyl_transf_3 | pfam03151 TPT
contig_10756	2.10297	6.13538	0.000146667	0.00289089	gi|297798332|ref|XP_002867050.1| GTP-binding 2	GO:0007264 small GTPase mediated signal transduction | GO:0015031 protein transport	GO:0005886 plasma membrane | GO:0009507 chloroplast	GO:0005525 GTP binding | GO:0016787 hydrolase activity	-	pfam00071 Ras | pfam08477 Miro | pfam00025 Arf | pfam04670 Gtr1_RagA
contig_10757	4.27376	5.88068	1.11999e-11	2.56027e-09	gi|312282893|dbj|BAJ34312.1| unnamed protein product	GO:0006979 response to oxidative stress | GO:0009651 response to salt stress | GO:0010150 leaf senescence | GO:0009962 regulation of flavonoid biosynthetic process | GO:0045893 positive regulation of transcription, DNA-dependent | GO:0009644 response to high light intensity	GO:0005737 cytoplasm | GO:0005667 transcription factor complex	GO:0003677 DNA binding | GO:0003700 sequence-specific DNA binding transcription factor activity | GO:0046982 protein heterodimerization activity | GO:0042803 protein homodimerization activity	-	pfam02365 NAM
contig_10758	0.525974	5.09432	0.345482	0.619617	gi|110735116|gb|ABG89128.1| UFD2	GO:0016567 protein ubiquitination | GO:0006511 ubiquitin-dependent protein catabolic process	GO:0000151 ubiquitin ligase complex	GO:0034450 ubiquitin-ubiquitin ligase activity	-	pfam10408 Ufd2P_core | pfam04564 U-box
contig_1076	1.21544	6.26753	0.0236127	0.12417	gi|312281669|dbj|BAJ33700.1| unnamed protein product	GO:0009851 auxin biosynthetic process | GO:0009695 jasmonic acid biosynthetic process | GO:0055114 oxidation-reduction process | GO:0042967 acyl-carrier-protein biosynthetic process | GO:0009805 coumarin biosynthetic process | GO:0009809 lignin biosynthetic process | GO:0009811 stilbene biosynthetic process	GO:0005777 peroxisome | GO:0005836 fatty-acyl-CoA synthase complex	GO:0004321 fatty-acyl-CoA synthase activity | GO:0047077 Photinus-luciferin 4-monooxygenase (ATP-hydrolyzing) activity | GO:0016207 4-coumarate-CoA ligase activity	-	pfam00501 AMP-binding | pfam13193 DUF4009
contig_10760	-0.941352	2.62858	0.206367	0.467504	gi|297851938|ref|XP_002893850.1| hypothetical protein ARALYDRAFT_473645	GO:0006446 regulation of translational initiation	GO:0005840 ribosome	GO:0003743 translation initiation factor activity	-	pfam02171 Piwi | pfam02170 PAZ | pfam08699 DUF1785
contig_10761	0.273592	6.07341	0.605948	0.824457	gi|312190379|gb|ADQ43179.1| unknown	GO:0007020 microtubule nucleation | GO:0031116 positive regulation of microtubule polymerization	GO:0005739 mitochondrion | GO:0009536 plastid | GO:0009574 preprophase band | GO:0009524 phragmoplast | GO:0045298 tubulin complex	GO:0008017 microtubule binding	-	pfam03999 MAP65_ASE1 | pfam05557 MAD | pfam13949 ALIX_LYPXL_bnd | pfam00769 ERM | pfam05622 HOOK
contig_10762	-0.211267	3.39622	0.780488	0.924606	gi|297794059|ref|XP_002864914.1| hypothetical protein ARALYDRAFT_496683	-	GO:0005730 nucleolus	-	-	pfam01722 BolA
contig_10763	0.750116	3.27894	0.254979	0.527847	gi|15227758|ref|NP_179869.1| growth-regulating factor 1	GO:0006355 regulation of transcription, DNA-dependent | GO:0048366 leaf development | GO:0046686 response to cadmium ion	GO:0005829 cytosol | GO:0009506 plasmodesma | GO:0009570 chloroplast stroma | GO:0005773 vacuole | GO:0005634 nucleus | GO:0005886 plasma membrane | GO:0048046 apoplast	GO:0045309 protein phosphorylated amino acid binding | GO:0005524 ATP binding | GO:0016818 hydrolase activity, acting on acid anhydrides, in phosphorus-containing anhydrides	-	pfam08879 WRC | pfam08880 QLQ
contig_10764	-0.383008	5.29627	0.485834	0.74029	gi|300432975|gb|ADK13075.1| phytocystatin 1-2	GO:0009611 response to wounding | GO:0034605 cellular response to heat | GO:0042631 cellular response to water deprivation | GO:0070417 cellular response to cold	GO:0005886 plasma membrane | GO:0005774 vacuolar membrane | GO:0005829 cytosol	GO:0004869 cysteine-type endopeptidase inhibitor activity	-	pfam00031 Cystatin
contig_10765	1.03444	4.89415	0.0626783	0.231141	gi|297833588|ref|XP_002884676.1| protein binding protein	-	-	GO:0008270 zinc ion binding	-	pfam00628 PHD | pfam01485 IBR | pfam03107 C1_2 | pfam13639 zf-RING_2
contig_10766	-0.0379389	4.42801	0.977079	1	gi|22330801|ref|NP_566156.2| putative translation factor	-	GO:0009536 plastid	-	-	pfam01300 Sua5_yciO_yrdC
contig_10767	-0.244397	3.89193	0.684019	0.871312	gi|9758157|dbj|BAB08714.1| non-LTR retroelement reverse transcriptase-like protein	-	-	-	-	pfam13456 RVT_3
contig_10769	0.19212	3.86035	0.770999	0.920078	gi|30692556|ref|NP_195697.3| TLD-domain containing nucleolar protein	-	-	-	-	pfam07534 TLD
contig_10770	1.85068	4.3482	0.00169116	0.0190776	gi|297797093|ref|XP_002866431.1| exonuclease family protein	GO:0090305 nucleic acid phosphodiester bond hydrolysis	GO:0005622 intracellular	GO:0003676 nucleic acid binding | GO:0004527 exonuclease activity	-	pfam00929 RNase_T | pfam13482 RNase_H_2
contig_10771	0.413464	3.13248	0.558414	0.790782	gi|30690394|ref|NP_851080.1| serine hydroxymethyltransferase 2	GO:0009626 plant-type hypersensitive response | GO:0019464 glycine decarboxylation via glycine cleavage system | GO:0009409 response to cold | GO:0032259 methylation | GO:0006563 L-serine metabolic process | GO:0009853 photorespiration | GO:0046686 response to cadmium ion	GO:0005747 mitochondrial respiratory chain complex I | GO:0009534 chloroplast thylakoid | GO:0009570 chloroplast stroma | GO:0005759 mitochondrial matrix | GO:0022626 cytosolic ribosome | GO:0005634 nucleus | GO:0005886 plasma membrane | GO:0010319 stromule | GO:0048046 apoplast	GO:0008266 poly(U) RNA binding | GO:0008270 zinc ion binding | GO:0050897 cobalt ion binding | GO:0005515 protein binding | GO:0004372 glycine hydroxymethyltransferase activity | GO:0030170 pyridoxal phosphate binding | GO:0008168 methyltransferase activity	2.1.2.1	pfam00464 SHMT | pfam01212 Beta_elim_lyase
contig_10772	-1.2313	3.89577	0.0438497	0.184178	gi|304422993|gb|ADM32893.1| WRKY46	GO:0010200 response to chitin | GO:0006355 regulation of transcription, DNA-dependent	GO:0005730 nucleolus | GO:0005667 transcription factor complex	GO:0003700 sequence-specific DNA binding transcription factor activity	-	pfam03106 WRKY
contig_10773	-0.192242	5.2367	0.737044	0.901638	gi|297837025|ref|XP_002886394.1| hypothetical protein ARALYDRAFT_893078	GO:0006541 glutamine metabolic process | GO:0006529 asparagine biosynthetic process | GO:0006177 GMP biosynthetic process | GO:0006144 purine base metabolic process | GO:0006536 glutamate metabolic process | GO:0006522 alanine metabolic process | GO:0006531 aspartate metabolic process	GO:0005829 cytosol	GO:0003922 GMP synthase (glutamine-hydrolyzing) activity | GO:0005524 ATP binding | GO:0004066 asparagine synthase (glutamine-hydrolyzing) activity	6.3.5.2	pfam00958 GMP_synt_C | pfam00117 GATase | pfam02540 NAD_synthase
contig_10774	0.0276696	5.52207	0.966892	1	gi|30688702|ref|NP_194777.3| tetratricopeptide repeat domain-containing protein	GO:0006950 response to stress	-	GO:0051879 Hsp90 protein binding	-	pfam13414 TPR_11 | pfam13424 TPR_12 | pfam00515 TPR_1 | pfam13432 TPR_16 | pfam12968 DUF3856 | pfam12895 Apc3 | pfam07719 TPR_2 | pfam13181 TPR_8 | pfam05168 HEPN | pfam13428 TPR_14
contig_10775	-1.36759	4.53998	0.017177	0.0993934	-	-	-	-	-	-
contig_10777	-0.373243	3.16939	0.607389	0.825232	gi|21593329|gb|AAM65278.1| unknown	GO:0006457 protein folding | GO:0009880 embryonic pattern specification | GO:0009408 response to heat	GO:0005829 cytosol	-	-	pfam04969 CS
contig_10778	2.1256	3.44415	0.00124085	0.0150936	gi|294470716|gb|ADE80750.1| cold shock domain protein 3	GO:0010501 RNA secondary structure unwinding | GO:0009409 response to cold | GO:0032508 DNA duplex unwinding | GO:0006355 regulation of transcription, DNA-dependent	GO:0005737 cytoplasm | GO:0005634 nucleus	GO:0003723 RNA binding | GO:0003697 single-stranded DNA binding | GO:0008270 zinc ion binding | GO:0003690 double-stranded DNA binding	-	pfam00313 CSD | pfam00098 zf-CCHC
contig_10779	-0.417647	3.33836	0.521824	0.768288	gi|297839813|ref|XP_002887788.1| EMB2217	GO:0009793 embryo development ending in seed dormancy	-	GO:0005488 binding	-	pfam13041 PPR_2 | pfam01535 PPR | pfam12854 PPR_1 | pfam13812 PPR_3
contig_1078	-1.09718	5.3444	0.0451753	0.188114	gi|297804648|ref|XP_002870208.1| hypothetical protein ARALYDRAFT_493304	GO:0007267 cell-cell signaling | GO:0009741 response to brassinosteroid stimulus | GO:0045926 negative regulation of growth | GO:0007165 signal transduction	GO:0009506 plasmodesma | GO:0009505 plant-type cell wall | GO:0048046 apoplast	GO:0004871 signal transducer activity	-	pfam05498 RALF
contig_10780	0.226203	4.97021	0.688687	0.874968	gi|21593495|gb|AAM65462.1| glycine rich protein-like	GO:0008380 RNA splicing | GO:0009793 embryo development ending in seed dormancy | GO:0006397 mRNA processing	GO:0005732 small nucleolar ribonucleoprotein complex | GO:0005634 nucleus	GO:0003723 RNA binding	-	pfam01423 LSM
contig_10781	-1.31946	4.12506	0.0252249	0.129202	gi|297805262|ref|XP_002870515.1| transporter	GO:0006810 transport	GO:0009505 plant-type cell wall | GO:0005794 Golgi apparatus | GO:0009506 plasmodesma | GO:0016023 cytoplasmic membrane-bounded vesicle | GO:0005774 vacuolar membrane | GO:0016021 integral to membrane	-	-	pfam02990 EMP70 | pfam07695 7TMR-DISM_7TM | pfam13386 DsbD_2 | pfam01040 UbiA | pfam06197 DUF998
contig_10782	-0.149522	2.83113	0.874813	0.972623	gi|297820304|ref|XP_002878035.1| hypothetical protein ARALYDRAFT_485976	GO:0006260 DNA replication	GO:0005634 nucleus	-	-	pfam05916 Sld5
contig_10783	1.78034	4.44816	0.00221456	0.0231806	gi|89257450|gb|ABD64942.1| hypothetical protein 24.t00020	-	GO:0005634 nucleus	GO:0003676 nucleic acid binding | GO:0008270 zinc ion binding	-	pfam08783 DWNN | pfam13923 zf-C3HC4_2 | pfam13696 zf-CCHC_2 | pfam00097 zf-C3HC4
contig_10784	1.15314	5.98217	0.0323841	0.152204	gi|4588474|gb|AAD26119.1|AF108123_1 phosphoinositide-specific phospholipase C	GO:0035556 intracellular signal transduction | GO:0009395 phospholipid catabolic process | GO:0046339 diacylglycerol metabolic process	GO:0005622 intracellular | GO:0005886 plasma membrane	GO:0004871 signal transducer activity | GO:0004435 phosphatidylinositol phospholipase C activity | GO:0005509 calcium ion binding	3.1.4.11	pfam00388 PI-PLC-X | pfam00387 PI-PLC-Y | pfam09279 efhand_like | pfam00168 C2
contig_10785	-0.200804	3.02392	0.834174	0.950937	gi|3650036|gb|AAC61291.1| Ac-like transposase	-	-	GO:0003677 DNA binding | GO:0046983 protein dimerization activity	-	pfam14372 DUF4413 | pfam05699 Dimer_Tnp_hAT
contig_10786	0.6689	4.70861	0.229943	0.496919	gi|297820482|ref|XP_002878124.1| hypothetical protein ARALYDRAFT_486142	-	-	-	-	pfam08159 NUC153
contig_10787	-0.206571	2.9186	0.820725	0.944793	gi|2196464|emb|CAA74024.1| DNA-dependent RNA polymerase subunit beta	GO:0006354 transcription elongation, DNA-dependent | GO:0006144 purine base metabolic process | GO:0006206 pyrimidine base metabolic process	GO:0009295 nucleoid | GO:0009507 chloroplast | GO:0005730 nucleolus	GO:0003899 DNA-directed RNA polymerase activity | GO:0003677 DNA binding | GO:0005515 protein binding | GO:0032549 ribonucleoside binding	2.7.7.6	pfam04563 RNA_pol_Rpb2_1 | pfam00562 RNA_pol_Rpb2_6 | pfam04561 RNA_pol_Rpb2_2 | pfam04565 RNA_pol_Rpb2_3 | pfam10385 RNA_pol_Rpb2_45
contig_10788	0.323394	3.42405	0.622424	0.835976	gi|297832854|ref|XP_002884309.1| hypothetical protein ARALYDRAFT_477457	-	-	-	-	-
contig_10789	-1.01877	5.39468	0.0648623	0.235872	gi|42567264|ref|NP_194760.2| FGGY family of carbohydrate kinase	GO:0005975 carbohydrate metabolic process	GO:0009507 chloroplast	GO:0016773 phosphotransferase activity, alcohol group as acceptor | GO:0019200 carbohydrate kinase activity	-	pfam02782 FGGY_C | pfam00370 FGGY_N
contig_1079	-0.347757	4.23761	0.556477	0.789782	gi|297796497|ref|XP_002866133.1| hypothetical protein ARALYDRAFT_495715	-	-	-	-	-
contig_10790	0.877229	4.74812	0.119359	0.340996	gi|1360637|emb|CAA65242.1| ENBP1	-	-	GO:0008270 zinc ion binding | GO:0003677 DNA binding	-	pfam02373 JmjC | pfam10497 zf-4CXXC_R1
contig_10791	-0.273761	4.60754	0.64616	0.848275	gi|297811985|ref|XP_002873876.1| kinase family protein	GO:0006468 protein phosphorylation | GO:0009069 serine family amino acid metabolic process	-	GO:0005524 ATP binding | GO:0004674 protein serine/threonine kinase activity	2.7.11.1	pfam00069 Pkinase
contig_10792	-0.0627435	3.43482	0.956453	1	gi|9759501|dbj|BAB10751.1| myosin heavy chain	GO:0055085 transmembrane transport | GO:0006200 ATP catabolic process | GO:0006879 cellular iron ion homeostasis | GO:0046686 response to cadmium ion | GO:0030048 actin filament-based movement	GO:0016021 integral to membrane | GO:0005743 mitochondrial inner membrane | GO:0016459 myosin complex | GO:0005886 plasma membrane	GO:0042626 ATPase activity, coupled to transmembrane movement of substances | GO:0005524 ATP binding | GO:0003774 motor activity	-	-
contig_10793	0.273916	2.98374	0.720159	0.892425	gi|30686115|ref|NP_850618.1| GATA transcription factor 24	GO:0006355 regulation of transcription, DNA-dependent	GO:0005667 transcription factor complex	GO:0003700 sequence-specific DNA binding transcription factor activity | GO:0043565 sequence-specific DNA binding | GO:0008270 zinc ion binding	-	pfam06203 CCT | pfam06200 tify | pfam09425 CCT_2
contig_10794	0.423038	5.73081	0.433141	0.698476	gi|297812377|ref|XP_002874072.1| zinc finger (ZPR1-type) family protein	-	GO:0005829 cytosol	GO:0008270 zinc ion binding	-	pfam03367 zf-ZPR1
contig_10795	0.869276	4.36382	0.129073	0.356033	gi|297812515|ref|XP_002874141.1| hypothetical protein ARALYDRAFT_489223	-	-	-	-	-
contig_10796	-0.0139142	4.19554	1	1	gi|312283411|dbj|BAJ34571.1| unnamed protein product	GO:0006355 regulation of transcription, DNA-dependent	GO:0005667 transcription factor complex	GO:0003700 sequence-specific DNA binding transcription factor activity | GO:0043565 sequence-specific DNA binding | GO:0046982 protein heterodimerization activity	-	-
contig_10797	-0.286734	3.94384	0.665728	0.8594	gi|89257429|gb|ABD64921.1| calcineurin B-like protein, putative	GO:0009414 response to water deprivation | GO:0019722 calcium-mediated signaling | GO:0009409 response to cold | GO:0010118 stomatal movement | GO:0010107 potassium ion import | GO:0009651 response to salt stress | GO:0009738 abscisic acid mediated signaling pathway	GO:0005737 cytoplasm | GO:0008287 protein serine/threonine phosphatase complex | GO:0005886 plasma membrane	GO:0005509 calcium ion binding | GO:0019900 kinase binding	-	pfam13499 EF_hand_5 | pfam13202 EF_hand_3 | pfam13833 EF_hand_6
contig_10798	-1.88102	3.07601	0.00758909	0.0560632	gi|227438245|gb|ACP30612.1| disease resistance protein	GO:0045087 innate immune response | GO:0010193 response to ozone | GO:0007165 signal transduction	GO:0031224 intrinsic to membrane | GO:0005739 mitochondrion	GO:0004888 transmembrane signaling receptor activity | GO:0005524 ATP binding | GO:0017111 nucleoside-triphosphatase activity	-	pfam01582 TIR | pfam00931 NB-ARC | pfam13676 TIR_2 | pfam13401 AAA_22 | pfam13191 AAA_16 | pfam07725 LRR_3 | pfam01637 Arch_ATPase
contig_10799	0.262662	4.9993	0.650682	0.850863	gi|297792545|ref|XP_002864157.1| hypothetical protein ARALYDRAFT_495289	GO:0007264 small GTPase mediated signal transduction	GO:0005622 intracellular	GO:0005525 GTP binding	-	pfam00025 Arf | pfam09696 Ctf8 | pfam00071 Ras | pfam08477 Miro
contig_108	4.58506	6.07578	5.70559e-13	2.06314e-10	gi|18390717|ref|NP_563777.1| uncharacterized protein	-	-	-	-	pfam07063 DUF1338
contig_1080	0.0661825	5.63303	0.918099	0.98931	gi|145359900|ref|NP_178522.2| RPM1-interacting protein 4-like protein	GO:0010167 response to nitrate	GO:0005886 plasma membrane	-	-	pfam05627 AvrRpt-cleavage
contig_10800	-3.49033	4.28449	3.03315e-07	1.79071e-05	gi|15229696|ref|NP_187729.1| alfin-like 2 protein	GO:0006355 regulation of transcription, DNA-dependent	GO:0005634 nucleus | GO:0005829 cytosol	GO:0003677 DNA binding | GO:0035064 methylated histone residue binding | GO:0008270 zinc ion binding	-	-
contig_10801	-0.510072	4.46679	0.366937	0.640988	-	-	-	-	-	-
contig_10802	-0.18645	3.64155	0.775091	0.923072	gi|15227722|ref|NP_178480.1| U6 snRNA-associated Sm-like protein LSm7	-	GO:0005634 nucleus | GO:0005732 small nucleolar ribonucleoprotein complex	-	-	pfam01423 LSM
contig_10804	1.5166	4.09995	0.0103907	0.0696963	gi|15232353|ref|NP_191611.1| uncharacterized protein	-	-	-	-	-
contig_10805	-0.281096	4.6983	0.612923	0.829691	gi|297837423|ref|XP_002886593.1| pentatricopeptide repeat-containing protein	-	GO:0005739 mitochondrion	GO:0005488 binding	-	pfam13041 PPR_2 | pfam01535 PPR | pfam13812 PPR_3
contig_10806	-0.117492	4.57644	0.855241	0.962539	gi|189303601|gb|ACD85800.1| At2g21940	GO:0016310 phosphorylation | GO:0019632 shikimate metabolic process | GO:0000162 tryptophan biosynthetic process | GO:0006571 tyrosine biosynthetic process | GO:0009094 L-phenylalanine biosynthetic process	GO:0009507 chloroplast	GO:0004765 shikimate kinase activity | GO:0005524 ATP binding	2.7.1.71	pfam01202 SKI | pfam13238 AAA_18 | pfam13207 AAA_17 | pfam01344 Kelch_1
contig_10807	0.729754	2.03673	0.382639	0.653492	gi|18398498|ref|NP_565422.1| pentatricopeptide repeat-containing protein	-	-	GO:0005488 binding	-	pfam13041 PPR_2 | pfam12854 PPR_1 | pfam01535 PPR | pfam13812 PPR_3
contig_10808	-0.158666	3.28495	0.85882	0.964224	gi|371486480|gb|AEX31285.1| phytoene synthase, partial	GO:0016117 carotenoid biosynthetic process | GO:0006694 steroid biosynthetic process | GO:0016102 diterpenoid biosynthetic process	GO:0009507 chloroplast	GO:0046905 phytoene synthase activity | GO:0016767 geranylgeranyl-diphosphate geranylgeranyltransferase activity	-	-
contig_10809	-1.10482	3.40063	0.0836654	0.275532	gi|297814019|ref|XP_002874893.1| pentatricopeptide repeat-containing protein	-	GO:0005739 mitochondrion	GO:0005488 binding	-	pfam13041 PPR_2 | pfam01535 PPR
contig_1081	1.12797	2.73881	0.109986	0.324205	gi|18395716|ref|NP_565311.1| uncharacterized protein	-	GO:0005739 mitochondrion	-	-	-
contig_10810	1.06246	4.67279	0.0614988	0.228018	gi|18379261|ref|NP_565267.1| putative clathrin assembly protein	GO:0048268 clathrin coat assembly | GO:0055114 oxidation-reduction process	GO:0030118 clathrin coat	GO:0005545 1-phosphatidylinositol binding | GO:0030276 clathrin binding | GO:0032440 2-alkenal reductase [NAD(P)] activity	-	pfam07651 ANTH | pfam01417 ENTH
contig_10811	0.543958	4.77116	0.335305	0.610393	-	-	-	-	-	-
contig_10812	0.192081	3.72717	0.785806	0.927549	gi|297824537|ref|XP_002880151.1| hypothetical protein ARALYDRAFT_483631	-	-	-	-	pfam04749 PLAC8
contig_10813	-0.615674	2.83454	0.376246	0.650163	gi|297796359|ref|XP_002866064.1| hypothetical protein ARALYDRAFT_918623	-	-	-	-	-
contig_10815	0.455128	5.00177	0.408157	0.678034	gi|18415207|ref|NP_568168.1| ubiquitin-activating enzyme E1 2	GO:0051707 response to other organism | GO:0006511 ubiquitin-dependent protein catabolic process | GO:0046686 response to cadmium ion | GO:0031396 regulation of protein ubiquitination	GO:0005829 cytosol | GO:0009506 plasmodesma | GO:0005634 nucleus | GO:0005886 plasma membrane	GO:0004842 ubiquitin-protein ligase activity | GO:0005524 ATP binding | GO:0004839 ubiquitin activating enzyme activity	-	pfam09358 UBA_e1_C | pfam00899 ThiF | pfam02134 UBACT | pfam10585 UBA_e1_thiolCys
contig_10817	-0.887063	4.38573	0.123371	0.347167	gi|15228714|ref|NP_188866.1| Topoisomerase II-associated protein PAT1	-	-	-	-	pfam09770 PAT1
contig_10818	-1.51878	3.35455	0.0228073	0.121087	gi|15238375|ref|NP_196113.1| histone-lysine N-methyltransferase, H3 lysine-9 specific SUVH1	GO:0034968 histone lysine methylation | GO:0040029 regulation of gene expression, epigenetic | GO:0006554 lysine catabolic process	GO:0005694 chromosome | GO:0005634 nucleus	GO:0042393 histone binding | GO:0018024 histone-lysine N-methyltransferase activity | GO:0008270 zinc ion binding	2.1.1.43	pfam02182 YDG_SRA | pfam05033 Pre-SET | pfam00856 SET
contig_10819	-1.65023	5.70948	0.00285279	0.0276492	gi|15228564|ref|NP_189545.1| expansin A5	GO:0009831 plant-type cell wall modification involved in multidimensional cell growth | GO:0009828 plant-type cell wall loosening | GO:0009826 unidimensional cell growth	GO:0005576 extracellular region | GO:0016020 membrane	-	-	pfam03330 DPBB_1 | pfam01357 Pollen_allerg_1
contig_1082	4.07479	8.58663	4.43049e-12	1.25876e-09	gi|312283183|dbj|BAJ34457.1| unnamed protein product	GO:0009737 response to abscisic acid stimulus | GO:0009269 response to desiccation | GO:0009651 response to salt stress | GO:0006081 cellular aldehyde metabolic process | GO:0055114 oxidation-reduction process | GO:0006094 gluconeogenesis | GO:0006096 glycolysis | GO:0006525 arginine metabolic process | GO:0006547 histidine metabolic process | GO:0006550 isoleucine catabolic process | GO:0006552 …	GO:0005829 cytosol	GO:0004029 aldehyde dehydrogenase (NAD) activity | GO:0004028 3-chloroallyl aldehyde dehydrogenase activity	-	pfam00171 Aldedh
contig_10820	-0.88306	2.49476	0.230138	0.496919	gi|343172549|gb|AEL98978.1| mannosyl-oligosaccharide 1,2-alpha-mannosidase, partial	-	-	-	-	-
contig_10821	-0.619922	5.28916	0.257647	0.530353	gi|15237317|ref|NP_200108.1| uncharacterized protein	-	GO:0009536 plastid	-	-	pfam11341 DUF3143
contig_10822	-1.39218	4.75613	0.0153304	0.091559	gi|18400752|ref|NP_566511.1| Plasma-membrane choline transporter family protein	-	GO:0009506 plasmodesma | GO:0005886 plasma membrane | GO:0016021 integral to membrane	-	-	pfam04515 Choline_transpo | pfam08590 DUF1771 | pfam03706 UPF0104
contig_10823	1.71766	3.55593	0.00654544	0.0505734	gi|30677954|ref|NP_849924.1| E3 ubiquitin protein ligase RIE1	GO:0009790 embryo development	GO:0005774 vacuolar membrane	GO:0016787 hydrolase activity | GO:0008270 zinc ion binding	-	-
contig_10825	0.352282	5.89769	0.518046	0.76508	gi|297795313|ref|XP_002865541.1| pentatricopeptide repeat-containing protein	-	GO:0009507 chloroplast	GO:0005488 binding	-	pfam13041 PPR_2 | pfam12854 PPR_1 | pfam01535 PPR | pfam13812 PPR_3
contig_10827	-0.950224	5.13553	0.0864017	0.281892	gi|16604537|gb|AAL24274.1| At2g46910/F14M4.26	-	GO:0010287 plastoglobule	GO:0005198 structural molecule activity	-	pfam12576 DUF3754 | pfam04755 PAP_fibrillin
contig_10828	-1.39021	7.00033	0.00928868	0.0647742	gi|297799278|ref|XP_002867523.1| 60S ribosomal protein L14	GO:0042254 ribosome biogenesis | GO:0006412 translation	GO:0005730 nucleolus | GO:0009506 plasmodesma | GO:0005774 vacuolar membrane | GO:0022625 cytosolic large ribosomal subunit | GO:0009507 chloroplast | GO:0005783 endoplasmic reticulum	GO:0003735 structural constituent of ribosome	-	pfam01929 Ribosomal_L14e
contig_10829	-1.40783	4.84473	0.0131223	0.0821306	gi|15228909|ref|NP_188316.1| acyl-activating enzyme 7	GO:0006083 acetate metabolic process | GO:0006097 glyoxylate cycle | GO:0006094 gluconeogenesis | GO:0006096 glycolysis | GO:0019643 reductive tricarboxylic acid cycle | GO:0006744 ubiquinone biosynthetic process	GO:0005777 peroxisome	GO:0016208 AMP binding | GO:0003987 acetate-CoA ligase activity | GO:0008756 o-succinylbenzoate-CoA ligase activity	-	pfam00501 AMP-binding | pfam13193 DUF4009
contig_1083	-1.25659	8.91626	0.0165693	0.0968182	gi|297813847|ref|XP_002874807.1| hypothetical protein ARALYDRAFT_911722	GO:0015986 ATP synthesis coupled proton transport | GO:0009772 photosynthetic electron transport in photosystem II | GO:0006119 oxidative phosphorylation	GO:0009544 chloroplast ATP synthase complex | GO:0045261 proton-transporting ATP synthase complex, catalytic core F(1) | GO:0009941 chloroplast envelope	GO:0046933 hydrogen ion transporting ATP synthase activity, rotational mechanism | GO:0030234 enzyme regulator activity | GO:0046961 proton-transporting ATPase activity, rotational mechanism	-	pfam00231 ATP-synt
contig_10830	1.27397	3.19292	0.0526259	0.206922	gi|297800632|ref|XP_002868200.1| hypothetical protein ARALYDRAFT_493341	GO:0080167 response to karrikin | GO:0008152 metabolic process	GO:0005737 cytoplasm	GO:0050284 sinapate 1-glucosyltransferase activity	2.4.1.126	-
contig_10831	-0.608774	4.2652	0.28626	0.560403	gi|297838553|ref|XP_002887158.1| hypothetical protein ARALYDRAFT_475916	GO:0009790 embryo development	GO:0005774 vacuolar membrane	GO:0016787 hydrolase activity | GO:0008270 zinc ion binding	-	pfam13639 zf-RING_2 | pfam12678 zf-rbx1 | pfam13923 zf-C3HC4_2 | pfam00097 zf-C3HC4 | pfam12861 zf-Apc11 | pfam13920 zf-C3HC4_3 | pfam12906 RINGv | pfam11793 FANCL_C
contig_10832	1.25786	3.07157	0.0521987	0.205855	gi|357490209|ref|XP_003615392.1| hypothetical protein MTR_5g067380	-	-	-	-	-
contig_10833	0.287834	5.03232	0.617223	0.831549	gi|334187324|ref|NP_195652.5| uncharacterized protein	-	-	-	-	-
contig_10835	-1.28351	3.68973	0.0389317	0.171138	gi|297804584|ref|XP_002870176.1| hypothetical protein ARALYDRAFT_915148	GO:0006355 regulation of transcription, DNA-dependent	GO:0005667 transcription factor complex	GO:0003700 sequence-specific DNA binding transcription factor activity | GO:0005515 protein binding	-	-
contig_10836	-0.31148	3.56738	0.615188	0.83001	-	-	-	-	-	-
contig_10837	-1.23278	4.38324	0.0340271	0.157306	gi|15233608|ref|NP_194681.1| uncharacterized protein	-	GO:0016023 cytoplasmic membrane-bounded vesicle | GO:0005783 endoplasmic reticulum | GO:0005886 plasma membrane	-	-	pfam11938 DUF3456
contig_10838	0.48325	4.61528	0.400229	0.6712	-	-	-	-	-	-
contig_10839	-1.09609	2.98652	0.102832	0.312613	gi|15235851|ref|NP_193405.1| 60S ribosomal protein L15-1	GO:0006412 translation | GO:0042254 ribosome biogenesis	GO:0005730 nucleolus | GO:0005886 plasma membrane | GO:0005774 vacuolar membrane | GO:0022625 cytosolic large ribosomal subunit	GO:0003735 structural constituent of ribosome	-	pfam00827 Ribosomal_L15e
contig_1084	-0.212644	5.06889	0.706625	0.885343	gi|312283307|dbj|BAJ34519.1| unnamed protein product	GO:0019388 galactose catabolic process | GO:0048229 gametophyte development | GO:0006874 cellular calcium ion homeostasis | GO:0019255 glucose 1-phosphate metabolic process | GO:0019252 starch biosynthetic process | GO:0005992 trehalose biosynthetic process | GO:0009590 detection of gravity | GO:0046686 response to cadmium ion | GO:0005985 sucrose metabolic process | GO:0006094 gluconeogenesis | …	GO:0009570 chloroplast stroma | GO:0044445 cytosolic part | GO:0005634 nucleus | GO:0005886 plasma membrane | GO:0010319 stromule	GO:0000287 magnesium ion binding | GO:0004614 phosphoglucomutase activity	5.4.2.2	pfam02878 PGM_PMM_I | pfam02880 PGM_PMM_III | pfam02879 PGM_PMM_II
contig_10840	1.64096	9.14762	0.00192562	0.0209501	gi|297793803|ref|XP_002864786.1| hypothetical protein ARALYDRAFT_496412	GO:0043086 negative regulation of catalytic activity | GO:0009641 shade avoidance | GO:0005982 starch metabolic process | GO:0005985 sucrose metabolic process	-	GO:0030599 pectinesterase activity | GO:0046910 pectinesterase inhibitor activity	-	pfam04043 PMEI
contig_10841	-0.416802	2.64793	0.592324	0.81509	gi|326504448|dbj|BAJ91056.1| predicted protein	-	GO:0005634 nucleus | GO:0005732 small nucleolar ribonucleoprotein complex	-	-	pfam01423 LSM
contig_10842	-1.19347	3.72961	0.0538435	0.21001	gi|18420057|ref|NP_568384.1| uncharacterized protein	GO:0006979 response to oxidative stress	-	-	-	-
contig_10845	0.621651	5.86494	0.244394	0.514122	gi|15230351|ref|NP_188565.1| uncharacterized protein	-	GO:0005886 plasma membrane	-	-	pfam12576 DUF3754
contig_10846	-2.01607	3.17821	0.00396753	0.0354157	gi|297848578|ref|XP_002892170.1| predicted protein	GO:0006470 protein dephosphorylation	-	GO:0004721 phosphoprotein phosphatase activity	-	pfam00481 PP2C
contig_10847	0.583493	2.49158	0.443638	0.703712	gi|89257601|gb|ABD65090.1| hypothetical protein 27.t00116	-	-	-	-	-
contig_10848	-0.430361	5.55766	0.430163	0.695422	gi|15230232|ref|NP_191274.1| H/ACA ribonucleoprotein complex subunit 4	GO:0001522 pseudouridine synthesis | GO:0006396 RNA processing	GO:0005730 nucleolus | GO:0009506 plasmodesma | GO:0005829 cytosol | GO:0009536 plastid	GO:0009982 pseudouridine synthase activity | GO:0003723 RNA binding	5.4.99.25	pfam01509 TruB_N | pfam08068 DKCLD | pfam01472 PUA
contig_10849	-0.135316	4.53312	0.830947	0.948999	gi|302828186|ref|XP_002945660.1| hypothetical protein VOLCADRAFT_85853	-	-	-	-	pfam14392 zf-CCHC_4 | pfam14111 DUF4283
contig_1085	0.334038	4.32218	0.559671	0.792054	gi|18390998|ref|NP_563839.1| transcription factor bHLH149	GO:0006355 regulation of transcription, DNA-dependent	GO:0005667 transcription factor complex	GO:0003700 sequence-specific DNA binding transcription factor activity	-	-
contig_10850	1.06164	3.65562	0.0844487	0.277331	gi|15222736|ref|NP_173980.1| uncharacterized protein	GO:0006355 regulation of transcription, DNA-dependent	GO:0005634 nucleus | GO:0009536 plastid	GO:0003677 DNA binding	-	-
contig_10851	-0.305032	2.91426	0.705445	0.884664	gi|297828724|ref|XP_002882244.1| hypothetical protein ARALYDRAFT_477504	GO:0006633 fatty acid biosynthetic process | GO:0055114 oxidation-reduction process	GO:0009570 chloroplast stroma	GO:0046914 transition metal ion binding | GO:0045300 acyl-[acyl-carrier-protein] desaturase activity	1.14.19.2	pfam03405 FA_desaturase_2
contig_10853	-0.678868	4.47877	0.238874	0.507286	gi|79476960|ref|NP_193448.2| esterase/lipase domain-containing protein	-	-	GO:0005525 GTP binding	-	pfam00071 Ras | pfam08477 Miro | pfam12695 Abhydrolase_5 | pfam12697 Abhydrolase_6 | pfam00025 Arf | pfam05448 AXE1 | pfam00009 GTP_EFTU
contig_10854	0.477055	5.56478	0.3795	0.652343	gi|312283369|dbj|BAJ34550.1| unnamed protein product	GO:0006888 ER to Golgi vesicle-mediated transport	-	GO:0005488 binding	-	pfam04051 TRAPP
contig_10855	-1.04315	5.54638	0.0557272	0.214538	gi|297834166|ref|XP_002884965.1| hypothetical protein ARALYDRAFT_478722	-	-	-	-	-
contig_10857	0.740411	2.37088	0.300822	0.577586	gi|42569087|ref|NP_179291.2| major facilitator protein	GO:0046677 response to antibiotic | GO:0055085 transmembrane transport | GO:0015904 tetracycline transport	GO:0016021 integral to membrane	GO:0008493 tetracycline transporter activity	-	pfam07690 MFS_1 | pfam13347 MFS_2
contig_10858	0.597411	5.37227	0.273831	0.549319	gi|297837907|ref|XP_002886835.1| hypothetical protein ARALYDRAFT_475539	GO:0006457 protein folding | GO:0006950 response to stress	GO:0009536 plastid	GO:0051082 unfolded protein binding | GO:0031072 heat shock protein binding	-	pfam12572 DUF3752 | pfam00226 DnaJ
contig_10859	0.415858	4.15671	0.492661	0.746176	gi|14326549|gb|AAK60319.1|AF385728_1 AT3g47831/T23J7	-	-	-	-	-
contig_1086	-0.0668098	4.96649	0.920029	0.989481	gi|18415923|ref|NP_568207.1| sirtuin 2	GO:0006476 protein deacetylation | GO:0031348 negative regulation of defense response | GO:0042742 defense response to bacterium | GO:0006342 chromatin silencing	GO:0005677 chromatin silencing complex	GO:0008270 zinc ion binding | GO:0016811 hydrolase activity, acting on carbon-nitrogen (but not peptide) bonds, in linear amides | GO:0070403 NAD+ binding | GO:0003677 DNA binding	-	pfam02146 SIR2
contig_10860	2.4158	4.70008	4.27003e-05	0.0010709	gi|297851244|ref|XP_002893503.1| zinc finger (B-box type) family protein	GO:0006355 regulation of transcription, DNA-dependent	GO:0005667 transcription factor complex	GO:0003700 sequence-specific DNA binding transcription factor activity | GO:0008270 zinc ion binding	-	pfam06203 CCT | pfam00643 zf-B_box
contig_10861	-0.405256	2.90993	0.596259	0.81782	gi|297807727|ref|XP_002871747.1| hypothetical protein ARALYDRAFT_488569	GO:0006886 intracellular protein transport | GO:0006888 ER to Golgi vesicle-mediated transport | GO:0007264 small GTPase mediated signal transduction	GO:0005622 intracellular	GO:0005525 GTP binding | GO:0005215 transporter activity	-	pfam00025 Arf | pfam00071 Ras | pfam09439 SRPRB | pfam04670 Gtr1_RagA | pfam01591 6PF2K | pfam08477 Miro
contig_10862	-0.468039	5.84781	0.382867	0.653575	gi|15234779|ref|NP_195583.1| glycine-rich protein	GO:0006446 regulation of translational initiation	GO:0005840 ribosome	GO:0003743 translation initiation factor activity	-	pfam06273 eIF-4B
contig_10863	2.53252	5.27147	1.2654e-05	0.000396319	gi|312282427|dbj|BAJ34079.1| unnamed protein product	GO:0042742 defense response to bacterium | GO:0009409 response to cold | GO:0010200 response to chitin | GO:0010941 regulation of cell death | GO:0006355 regulation of transcription, DNA-dependent	GO:0005667 transcription factor complex	GO:0003700 sequence-specific DNA binding transcription factor activity | GO:0003677 DNA binding	-	pfam00847 AP2
contig_10864	-1.46171	6.64941	0.00666476	0.0511771	gi|22327852|ref|NP_200333.2| trigger factor type chaperone family protein	GO:0006457 protein folding | GO:0007049 cell cycle | GO:0000413 protein peptidyl-prolyl isomerization | GO:0051301 cell division | GO:0015031 protein transport	GO:0009536 plastid	GO:0003755 peptidyl-prolyl cis-trans isomerase activity	-	pfam05698 Trigger_C | pfam00254 FKBP_C | pfam05697 Trigger_N
contig_10866	0.327926	4.25246	0.585303	0.80946	gi|21593647|gb|AAM65614.1| replication protein A1-like	-	-	GO:0003676 nucleic acid binding | GO:0005524 ATP binding | GO:0008026 ATP-dependent helicase activity	3.6.4.13	pfam00270 DEAD | pfam00271 Helicase_C
contig_10867	-1.51701	6.03908	0.00554783	0.0449614	gi|193872598|gb|ACF23027.1| ST45-109	GO:0042254 ribosome biogenesis | GO:0006412 translation	GO:0009506 plasmodesma | GO:0005886 plasma membrane | GO:0005618 cell wall | GO:0022625 cytosolic large ribosomal subunit | GO:0009507 chloroplast	GO:0003735 structural constituent of ribosome	-	pfam01778 Ribosomal_L28e
contig_10868	-0.630568	3.85988	0.294601	0.571111	gi|15239687|ref|NP_197426.1| GPI-anchored glycoprotein membrane precursor	-	GO:0046658 anchored to plasma membrane	-	-	-
contig_10869	1.05465	4.22335	0.0709583	0.249288	gi|297820578|ref|XP_002878172.1| hypothetical protein ARALYDRAFT_324272	GO:0007047 cellular cell wall organization | GO:0005982 starch metabolic process | GO:0005985 sucrose metabolic process	GO:0016023 cytoplasmic membrane-bounded vesicle | GO:0005774 vacuolar membrane | GO:0005576 extracellular region	GO:0004650 polygalacturonase activity | GO:0033917 exo-poly-alpha-galacturonosidase activity	-	pfam00295 Glyco_hydro_28 | pfam12708 Pectate_lyase_3 | pfam13229 Beta_helix | pfam05048 NosD
contig_1087	-0.0631273	7.10275	0.909779	0.986087	gi|297829982|ref|XP_002882873.1| GDSL-motif lipase/hydrolase family protein	GO:0016042 lipid catabolic process	GO:0000325 plant-type vacuole | GO:0009505 plant-type cell wall | GO:0009506 plasmodesma | GO:0005774 vacuolar membrane	GO:0004091 carboxylesterase activity | GO:0016298 lipase activity	-	pfam00657 Lipase_GDSL
contig_10870	-0.384721	4.43713	0.5116	0.759363	gi|297827231|ref|XP_002881498.1| pentatricopeptide repeat-containing protein	-	GO:0009535 chloroplast thylakoid membrane	GO:0005488 binding	-	pfam13041 PPR_2 | pfam12854 PPR_1 | pfam01535 PPR | pfam13812 PPR_3
contig_10871	-1.26299	5.85625	0.0208863	0.113774	gi|297820072|ref|XP_002877919.1| 60S ribosomal protein L12	GO:0006412 translation | GO:0009409 response to cold | GO:0042254 ribosome biogenesis	GO:0005730 nucleolus | GO:0009506 plasmodesma | GO:0009507 chloroplast | GO:0005773 vacuole | GO:0016020 membrane | GO:0022625 cytosolic large ribosomal subunit	GO:0008270 zinc ion binding | GO:0003735 structural constituent of ribosome | GO:0005515 protein binding	-	pfam03946 Ribosomal_L11_N | pfam00298 Ribosomal_L11
contig_10872	-1.66056	2.7987	0.0199781	0.110324	gi|6730705|gb|AAF27100.1|AC011809_9 Putative phospatase 2A inhibitor	GO:0009409 response to cold | GO:0009408 response to heat | GO:0009617 response to bacterium | GO:0010311 lateral root formation | GO:0030154 cell differentiation | GO:0006334 nucleosome assembly | GO:0009738 abscisic acid mediated signaling pathway | GO:0008283 cell proliferation | GO:0046686 response to cadmium ion	GO:0005829 cytosol | GO:0005634 nucleus | GO:0000785 chromatin	GO:0042393 histone binding | GO:0003677 DNA binding | GO:0003682 chromatin binding	-	pfam00956 NAP
contig_10873	0.0453066	5.93117	0.941319	0.999622	gi|297801594|ref|XP_002868681.1| hypothetical protein ARALYDRAFT_916271	GO:0006428 isoleucyl-tRNA aminoacylation | GO:0009097 isoleucine biosynthetic process | GO:0009098 leucine biosynthetic process | GO:0009099 valine biosynthetic process	GO:0005737 cytoplasm	GO:0005524 ATP binding | GO:0004822 isoleucine-tRNA ligase activity	6.1.1.5	pfam00133 tRNA-synt_1 | pfam08264 Anticodon_1
contig_10874	0.759964	3.39877	0.219325	0.484462	gi|15234300|ref|NP_195337.1| putative TIR-NBS-LRR class disease resistance protein	GO:0009626 plant-type hypersensitive response | GO:0007165 signal transduction | GO:0051607 defense response to virus | GO:0009816 defense response to bacterium, incompatible interaction	GO:0031224 intrinsic to membrane | GO:0005774 vacuolar membrane | GO:0005667 transcription factor complex	GO:0017111 nucleoside-triphosphatase activity | GO:0004888 transmembrane signaling receptor activity | GO:0003677 DNA binding | GO:0005524 ATP binding | GO:0005515 protein binding | GO:0003700 sequence-specific DNA binding transcription factor activity	-	pfam00931 NB-ARC | pfam01582 TIR | pfam07725 LRR_3 | pfam13173 AAA_14 | pfam13855 LRR_8 | pfam13191 AAA_16
contig_10875	-1.2308	3.42517	0.0532351	0.208413	gi|297791073|ref|XP_002863421.1| F-box family protein	GO:0010286 heat acclimation	-	-	-	pfam00646 F-box | pfam12937 F-box-like
contig_10876	-0.952802	3.99096	0.110446	0.324979	gi|42563002|ref|NP_176863.2| protein kinase domain-containing protein	GO:0006468 protein phosphorylation | GO:0009069 serine family amino acid metabolic process	-	GO:0005524 ATP binding | GO:0004674 protein serine/threonine kinase activity	2.7.11.1	pfam07714 Pkinase_Tyr | pfam00069 Pkinase | pfam12695 Abhydrolase_5 | pfam12697 Abhydrolase_6 | pfam00326 Peptidase_S9
contig_10878	-0.828677	3.33532	0.217178	0.481734	gi|15220196|ref|NP_178180.1| RNAse THREE-like protein 1	GO:0090305 nucleic acid phosphodiester bond hydrolysis | GO:0006396 RNA processing | GO:0051252 regulation of RNA metabolic process	GO:0005622 intracellular	GO:0003725 double-stranded RNA binding | GO:0008026 ATP-dependent helicase activity | GO:0005524 ATP binding | GO:0004525 ribonuclease III activity	-	pfam00035 dsrm
contig_10879	-0.0207948	2.76525	1	1	gi|94467214|dbj|BAE93768.1| aldehyde oxidase	GO:0055114 oxidation-reduction process | GO:0009851 auxin biosynthetic process | GO:0009834 secondary cell wall biogenesis | GO:0009688 abscisic acid biosynthetic process | GO:0006568 tryptophan metabolic process | GO:0006118 electron transport	GO:0005829 cytosol | GO:0005618 cell wall	GO:0005507 copper ion binding | GO:0008131 primary amine oxidase activity | GO:0051537 2 iron, 2 sulfur cluster binding | GO:0050302 indole-3-acetaldehyde oxidase activity | GO:0031625 ubiquitin protein ligase binding | GO:0009055 electron carrier activity | GO:0016614 oxidoreductase activity, acting on CH-OH group of donors | GO:0050660 flavin adenine dinucleotide binding | GO:0010293 abscisic a…	1.2.3.1	pfam00941 FAD_binding_5 | pfam01799 Fer2_2 | pfam03450 CO_deh_flav_C
contig_10882	1.3193	4.68119	0.0204715	0.112252	gi|18379088|ref|NP_563683.1| BSD domain-containing protein	-	GO:0009507 chloroplast	-	-	pfam03909 BSD
contig_10883	-2.47979	4.17019	9.20781e-05	0.00195646	gi|42563094|ref|NP_177150.2| glutathione S-transferase TAU 12	GO:0009407 toxin catabolic process | GO:0046686 response to cadmium ion | GO:0006749 glutathione metabolic process | GO:0006803 glutathione conjugation reaction	GO:0005737 cytoplasm	GO:0004364 glutathione transferase activity	2.5.1.18	pfam13417 GST_N_3 | pfam13409 GST_N_2 | pfam02798 GST_N | pfam00043 GST_C
contig_10884	-0.158996	4.82143	0.773331	0.921842	gi|169647199|gb|ACA61620.1| hypothetical protein AP6_E08.1	-	GO:0005739 mitochondrion	-	-	-
contig_10885	1.2347	4.71725	0.0289295	0.141677	gi|297805428|ref|XP_002870598.1| ORMDL family protein	GO:0006457 protein folding	GO:0016021 integral to membrane | GO:0005783 endoplasmic reticulum	-	-	pfam04061 ORMDL
contig_10886	0.213804	3.14186	0.745582	0.906033	gi|297817140|ref|XP_002876453.1| zinc finger family protein	-	-	GO:0008270 zinc ion binding	-	-
contig_10888	-0.265046	3.54188	0.682352	0.870077	gi|21554060|gb|AAM63141.1| phytocyanin	GO:0006118 electron transport	GO:0046658 anchored to plasma membrane | GO:0009506 plasmodesma | GO:0016023 cytoplasmic membrane-bounded vesicle	GO:0005507 copper ion binding | GO:0009055 electron carrier activity	-	pfam02298 Cu_bind_like
contig_1089	-0.0842357	1.83522	1	1	gi|227438231|gb|ACP30605.1| disease resistance protein	GO:0006952 defense response	GO:0005886 plasma membrane	GO:0005524 ATP binding	-	-
contig_10890	-0.670115	3.34246	0.296915	0.573914	-	-	-	-	-	-
contig_10891	-1.24197	5.62985	0.0239536	0.125399	gi|297843972|ref|XP_002889867.1| hypothetical protein ARALYDRAFT_471280	-	GO:0009941 chloroplast envelope | GO:0009570 chloroplast stroma	-	-	-
contig_10893	-0.411405	3.73135	0.524898	0.769128	gi|15237451|ref|NP_198874.1| proteasome subunit beta type-7-B	GO:0006511 ubiquitin-dependent protein catabolic process	GO:0005839 proteasome core complex	GO:0004298 threonine-type endopeptidase activity	-	-
contig_10894	-0.459685	2.67208	0.538454	0.777885	gi|74142759|dbj|BAE33908.1| unnamed protein product	-	-	-	-	-
contig_10896	-0.65761	3.17451	0.300904	0.577586	gi|18424791|ref|NP_568985.1| cAMP-regulated phosphoprotein 19-related protein	-	GO:0005886 plasma membrane	-	-	pfam04667 Endosulfine
contig_10897	-1.32122	4.20348	0.026397	0.132941	gi|169647201|gb|ACA61621.1| hypothetical protein AP7_B10.1	GO:0006508 proteolysis	GO:0016023 cytoplasmic membrane-bounded vesicle | GO:0005773 vacuole	GO:0004185 serine-type carboxypeptidase activity	3.4.16.6	pfam00450 Peptidase_S10
contig_10898	-0.627443	4.16878	0.287981	0.562886	gi|297797745|ref|XP_002866757.1| predicted protein	-	GO:0016020 membrane	GO:0003824 catalytic activity	-	pfam01569 PAP2
contig_10899	1.2161	4.94043	0.0293943	0.1432	gi|15228202|ref|NP_190343.1| alpha/beta-hydrolase domain-containing protein	GO:0030001 metal ion transport | GO:0055085 transmembrane transport	GO:0016020 membrane | GO:0005829 cytosol	GO:0016787 hydrolase activity | GO:0046873 metal ion transmembrane transporter activity	-	pfam12697 Abhydrolase_6 | pfam12695 Abhydrolase_5 | pfam00561 Abhydrolase_1 | pfam08840 BAAT_C | pfam12146 Hydrolase_4 | pfam07819 PGAP1
contig_109	-1.07853	9.34887	0.0387242	0.170689	gi|18405061|ref|NP_564667.1| thylakoid lumen 18.3 kDa protein	GO:0010206 photosystem II repair	GO:0009543 chloroplast thylakoid lumen | GO:0009535 chloroplast thylakoid membrane	-	-	pfam04536 Repair_PSII
contig_1090	-0.537847	7.80196	0.302892	0.578297	gi|30682291|ref|NP_850047.1| Ribosomal protein L35	GO:0006412 translation | GO:0042254 ribosome biogenesis	GO:0005840 ribosome | GO:0009507 chloroplast	GO:0003735 structural constituent of ribosome	-	pfam01632 Ribosomal_L35p
contig_10900	-2.44104	3.51228	0.000396576	0.00634012	gi|6729507|emb|CAB67663.1| putative protein	-	GO:0009941 chloroplast envelope | GO:0009543 chloroplast thylakoid lumen | GO:0009535 chloroplast thylakoid membrane	GO:0005488 binding	-	pfam13432 TPR_16 | pfam13414 TPR_11
contig_10902	0.663014	2.40071	0.361824	0.63561	gi|15230837|ref|NP_189170.1| Poly(A)-specific ribonuclease PARN-like protein	GO:0090305 nucleic acid phosphodiester bond hydrolysis | GO:0009451 RNA modification | GO:0051252 regulation of RNA metabolic process	GO:0005634 nucleus	GO:0004535 poly(A)-specific ribonuclease activity | GO:0003676 nucleic acid binding	3.1.13.4	-
contig_10904	-1.10019	4.0135	0.0693855	0.24552	gi|297848030|ref|XP_002891896.1| hypothetical protein ARALYDRAFT_337734	GO:0006139 nucleobase-containing compound metabolic process	GO:0005622 intracellular	GO:0003676 nucleic acid binding | GO:0008408 3'-5' exonuclease activity | GO:0000166 nucleotide binding	-	pfam01612 DNA_pol_A_exo1 | pfam00570 HRDC
contig_10905	-0.883941	4.18165	0.130282	0.358523	gi|297817178|ref|XP_002876472.1| hypothetical protein ARALYDRAFT_486318	GO:0006412 translation | GO:0006396 RNA processing | GO:0042254 ribosome biogenesis	GO:0005730 nucleolus | GO:0009941 chloroplast envelope | GO:0015934 large ribosomal subunit | GO:0016020 membrane | GO:0005829 cytosol	GO:0003735 structural constituent of ribosome | GO:0003723 RNA binding	-	pfam00687 Ribosomal_L1
contig_10906	0.549067	3.89264	0.349984	0.623979	gi|15236659|ref|NP_194120.1| uncharacterized protein	-	GO:0009535 chloroplast thylakoid membrane	-	-	-
contig_10907	0.658247	3.60599	0.282266	0.555694	gi|15241633|ref|NP_199308.1| putative F-box/FBD/LRR-repeat protein	-	-	-	-	pfam08387 FBD | pfam00646 F-box | pfam12937 F-box-like | pfam07723 LRR_2
contig_10908	-1.23456	3.85277	0.0468246	0.191931	gi|334188261|ref|NP_001190492.1| structural maintenance of chromosomes protein 4	GO:0055114 oxidation-reduction process | GO:0006310 DNA recombination | GO:0006281 DNA repair | GO:0030261 chromosome condensation | GO:0007062 sister chromatid cohesion | GO:0006810 transport	GO:0008278 cohesin complex | GO:0009506 plasmodesma | GO:0005634 nucleus	GO:0016491 oxidoreductase activity | GO:0005524 ATP binding | GO:0005215 transporter activity	-	pfam02463 SMC_N | pfam06470 SMC_hinge | pfam09728 Taxilin
contig_10909	0.282559	4.00877	0.653251	0.85282	gi|297798820|ref|XP_002867294.1| WRKY transcription factor 11	GO:0042742 defense response to bacterium | GO:0010200 response to chitin | GO:0006355 regulation of transcription, DNA-dependent	GO:0005667 transcription factor complex	GO:0003700 sequence-specific DNA binding transcription factor activity | GO:0043565 sequence-specific DNA binding | GO:0005516 calmodulin binding	-	pfam03106 WRKY | pfam10533 Plant_zn_clust
contig_1091	0.0245503	5.21162	0.972749	1	gi|110740443|dbj|BAF02116.1| hypothetical protein	-	-	-	-	pfam04367 DUF502
contig_10910	0.893541	5.9363	0.095412	0.299961	gi|297795169|ref|XP_002865469.1| GYF domain-containing protein	GO:0009737 response to abscisic acid stimulus	-	-	-	pfam02213 GYF
contig_10911	1.49427	4.74565	0.00827284	0.0597206	gi|15241359|ref|NP_199917.1| uncharacterized protein	-	GO:0005739 mitochondrion	-	-	pfam03937 Sdh5
contig_10912	-2.15051	3.75279	0.000758082	0.0104338	gi|297812375|ref|XP_002874071.1| esterase/lipase/thioesterase family protein	-	GO:0009506 plasmodesma | GO:0005773 vacuole | GO:0009505 plant-type cell wall | GO:0005783 endoplasmic reticulum	GO:0016787 hydrolase activity	-	pfam12697 Abhydrolase_6 | pfam00561 Abhydrolase_1 | pfam12695 Abhydrolase_5
contig_10913	-0.894588	3.95329	0.139772	0.374381	gi|297819862|ref|XP_002877814.1| hypothetical protein ARALYDRAFT_906509	GO:0009555 pollen development | GO:0006979 response to oxidative stress	GO:0016023 cytoplasmic membrane-bounded vesicle | GO:0005886 plasma membrane	-	-	-
contig_10914	1.75766	4.85697	0.00212167	0.0225164	gi|297822879|ref|XP_002879322.1| glyoxalase 2-5	GO:0019243 methylglyoxal catabolic process to D-lactate | GO:0006090 pyruvate metabolic process	GO:0009507 chloroplast | GO:0005739 mitochondrion	GO:0005506 iron ion binding | GO:0004416 hydroxyacylglutathione hydrolase activity | GO:0008270 zinc ion binding	3.1.2.6	pfam00753 Lactamase_B
contig_10916	-0.969167	4.32709	0.101955	0.311218	gi|193872598|gb|ACF23027.1| ST45-109	GO:0042254 ribosome biogenesis | GO:0006412 translation	GO:0009506 plasmodesma | GO:0005886 plasma membrane | GO:0005618 cell wall | GO:0022625 cytosolic large ribosomal subunit | GO:0009507 chloroplast	GO:0003735 structural constituent of ribosome	-	pfam01778 Ribosomal_L28e
contig_10917	0.519671	3.43444	0.419345	0.686641	gi|22329818|ref|NP_174067.2| transducin family protein / WD-40 repeat family protein	GO:0010449 root meristem growth | GO:0010305 leaf vascular tissue pattern formation | GO:0010073 meristem maintenance | GO:0010311 lateral root formation | GO:0048366 leaf development | GO:0008152 metabolic process | GO:2000012 regulation of auxin polar transport | GO:0009790 embryo development	GO:0005634 nucleus	GO:0047654 alliin lyase activity | GO:0000166 nucleotide binding | GO:0030170 pyridoxal phosphate binding	-	pfam00400 WD40
contig_10920	-0.883199	4.24186	0.12678	0.353385	gi|297796903|ref|XP_002866336.1| oxidoreductase	-	-	GO:0009815 1-aminocyclopropane-1-carboxylate oxidase activity | GO:0016757 transferase activity, transferring glycosyl groups | GO:0016706 oxidoreductase activity, acting on paired donors, with incorporation or reduction of molecular oxygen, 2-oxoglutarate as one donor, and incorporation of one atom each of oxygen into both donors	-	pfam03171 2OG-FeII_Oxy | pfam14226 DIOX_N
contig_10921	0.206182	4.17217	0.735419	0.901348	-	-	-	-	-	-
contig_10922	-0.413366	7.03284	0.43148	0.696985	gi|15226102|ref|NP_180895.1| 60S ribosomal protein L23	GO:0006412 translation | GO:0042254 ribosome biogenesis	GO:0005730 nucleolus | GO:0022625 cytosolic large ribosomal subunit | GO:0009507 chloroplast	GO:0003735 structural constituent of ribosome | GO:0019843 rRNA binding | GO:0000166 nucleotide binding	-	pfam00238 Ribosomal_L14
contig_10923	-0.157825	4.8787	0.781736	0.925687	gi|15219044|ref|NP_175669.1| signal peptidase, endoplasmic reticulum-type	GO:0006465 signal peptide processing | GO:0006508 proteolysis	GO:0005886 plasma membrane | GO:0005774 vacuolar membrane | GO:0016021 integral to membrane | GO:0005783 endoplasmic reticulum	GO:0008233 peptidase activity	3.4.21.89	pfam00717 Peptidase_S24
contig_10924	0.689372	1.7102	0.442331	0.703712	gi|7263549|emb|CAB81586.1| delta-1-pyrroline-5-carboxylate synthetase	GO:0006979 response to oxidative stress | GO:0055114 oxidation-reduction process | GO:0048364 root development | GO:0009269 response to desiccation | GO:0042538 hyperosmotic salinity response | GO:0009737 response to abscisic acid stimulus | GO:0006561 proline biosynthetic process | GO:0009793 embryo development ending in seed dormancy | GO:0000051 urea cycle intermediate metabolic process | GO:0…	GO:0005829 cytosol | GO:0009506 plasmodesma | GO:0009507 chloroplast | GO:0016020 membrane	GO:0004350 glutamate-5-semialdehyde dehydrogenase activity | GO:0004349 glutamate 5-kinase activity | GO:0017084 delta1-pyrroline-5-carboxylate synthetase activity	1.2.1.41	-
contig_10925	1.61222	4.26319	0.00656059	0.050651	gi|157849726|gb|ABV89646.1| DNA binding protein GT-1	GO:0006355 regulation of transcription, DNA-dependent	GO:0005667 transcription factor complex	GO:0042802 identical protein binding | GO:0003700 sequence-specific DNA binding transcription factor activity | GO:0043565 sequence-specific DNA binding	-	pfam13837 Myb_DNA-bind_4 | pfam13873 Myb_DNA-bind_5 | pfam10545 MADF_DNA_bdg
contig_10927	-1.14588	4.58402	0.0435584	0.183342	gi|2429343|gb|AAB70919.1| calreticulin	GO:0006979 response to oxidative stress | GO:0006457 protein folding | GO:0009651 response to salt stress | GO:0055074 calcium ion homeostasis | GO:0046686 response to cadmium ion	GO:0005829 cytosol | GO:0005739 mitochondrion | GO:0009506 plasmodesma | GO:0005774 vacuolar membrane | GO:0005788 endoplasmic reticulum lumen | GO:0009507 chloroplast	GO:0005509 calcium ion binding | GO:0051082 unfolded protein binding | GO:0005529 sugar binding	-	pfam00262 Calreticulin
contig_10928	-0.763869	3.05853	0.265434	0.537302	gi|297820562|ref|XP_002878164.1| adenylosuccinate synthetase	GO:0006167 AMP biosynthetic process | GO:0046686 response to cadmium ion | GO:0006144 purine base metabolic process | GO:0006522 alanine metabolic process | GO:0006531 aspartate metabolic process	GO:0005829 cytosol | GO:0009570 chloroplast stroma | GO:0048046 apoplast	GO:0004019 adenylosuccinate synthase activity | GO:0000287 magnesium ion binding | GO:0005525 GTP binding	6.3.4.4	-
contig_10929	-0.567748	4.9603	0.317878	0.594615	gi|18403075|ref|NP_564569.1| RING/FYVE/PHD zinc finger-containing protein	-	-	GO:0008270 zinc ion binding	-	pfam12906 RINGv
contig_1093	1.1365	2.93489	0.083054	0.274108	-	-	-	-	-	-
contig_10930	-0.25146	3.24614	0.712963	0.887517	gi|297849686|ref|XP_002892724.1| hypothetical protein ARALYDRAFT_888653	GO:0006446 regulation of translational initiation	GO:0005840 ribosome	GO:0003743 translation initiation factor activity	-	pfam06273 eIF-4B
contig_10931	-2.11363	4.83654	0.00030634	0.00519667	gi|1076470|pir||S52550 thionin variant Thi2Ca6 - Abyssinian crambe	GO:0006952 defense response | GO:0007165 signal transduction	-	GO:0050827 toxin receptor binding	-	pfam00321 Thionin
contig_10932	0.369314	3.07112	0.589919	0.813647	gi|297803230|ref|XP_002869499.1| DNAJ heat shock family protein	GO:0006457 protein folding | GO:0006950 response to stress	-	GO:0051082 unfolded protein binding | GO:0031072 heat shock protein binding	-	pfam01556 DnaJ_C
contig_10933	-0.513004	4.59284	0.363076	0.636862	gi|297826625|ref|XP_002881195.1| hypothetical protein ARALYDRAFT_902209	GO:0032259 methylation	-	GO:0008168 methyltransferase activity	-	pfam08241 Methyltransf_11 | pfam13847 Methyltransf_31 | pfam13649 Methyltransf_25 | pfam08242 Methyltransf_12 | pfam12847 Methyltransf_18 | pfam13659 Methyltransf_26 | pfam13489 Methyltransf_23 | pfam05724 TPMT
contig_10934	0.204222	5.39364	0.717464	0.891247	gi|14423550|gb|AAK62457.1|AF387012_1 putative nucleoside triphosphatase	-	GO:0005773 vacuole	GO:0016787 hydrolase activity	-	pfam01150 GDA1_CD39
contig_10936	2.28256	4.98497	9.12793e-05	0.00194781	gi|297822693|ref|XP_002879229.1| hypothetical protein ARALYDRAFT_481886	GO:0007165 signal transduction	-	GO:0035091 phosphatidylinositol binding	-	pfam00169 PH
contig_10938	-0.293202	2.84794	0.697493	0.879462	gi|297829424|ref|XP_002882594.1| DNAJ heat shock N-terminal domain-containing protein	GO:0006457 protein folding | GO:0009860 pollen tube growth | GO:0034605 cellular response to heat	GO:0009506 plasmodesma | GO:0016023 cytoplasmic membrane-bounded vesicle | GO:0005788 endoplasmic reticulum lumen	GO:0031072 heat shock protein binding | GO:0016491 oxidoreductase activity | GO:0051082 unfolded protein binding	-	pfam00226 DnaJ
contig_10939	-0.0131129	4.78953	1	1	gi|15227838|ref|NP_179336.1| ras group-related LRR 5 protein	GO:0006470 protein dephosphorylation	GO:0005886 plasma membrane	GO:0004721 phosphoprotein phosphatase activity	-	pfam13855 LRR_8 | pfam12799 LRR_4
contig_1094	0.580667	7.54625	0.265561	0.537392	gi|119720748|gb|ABL97944.1| hypothetical protein	GO:0006950 response to stress	-	-	-	pfam00582 Usp
contig_10940	0.0666433	5.23239	0.906242	0.984072	gi|297813917|ref|XP_002874842.1| F-box family protein	GO:0006511 ubiquitin-dependent protein catabolic process | GO:0016567 protein ubiquitination	-	GO:0004842 ubiquitin-protein ligase activity	-	pfam12937 F-box-like | pfam00646 F-box
contig_10941	-0.824684	5.83562	0.128161	0.355343	gi|71089833|gb|AAZ23773.1| plastid division regulator MinE	GO:0032955 regulation of barrier septum assembly | GO:0010020 chloroplast fission	GO:0009706 chloroplast inner membrane	GO:0042802 identical protein binding | GO:0051117 ATPase binding	-	pfam03776 MinE
contig_10942	-0.243296	5.53896	0.650663	0.850863	gi|297847042|ref|XP_002891402.1| hypothetical protein ARALYDRAFT_473932	-	GO:0005576 extracellular region	-	-	-
contig_10943	-1.5772	5.54128	0.00455364	0.0392365	gi|297804126|ref|XP_002869947.1| PTAC14	-	-	-	-	pfam14357 DUF4404
contig_10944	-0.517638	4.26195	0.384396	0.655369	gi|18395025|ref|NP_564149.1| proteasome subunit beta type-3-A	GO:0006511 ubiquitin-dependent protein catabolic process	GO:0005839 proteasome core complex | GO:0005774 vacuolar membrane | GO:0005634 nucleus | GO:0005829 cytosol	GO:0004298 threonine-type endopeptidase activity	-	pfam00227 Proteasome
contig_10945	-0.205733	2.00625	0.896605	0.979171	gi|9758369|dbj|BAB08870.1| unnamed protein product	GO:0009651 response to salt stress | GO:0006470 protein dephosphorylation	GO:0005634 nucleus	GO:0008022 protein C-terminus binding | GO:0004721 phosphoprotein phosphatase activity	3.1.3.16	pfam03031 NIF | pfam00533 BRCT
contig_10946	0.949691	1.95778	0.236046	0.503891	gi|297812441|ref|XP_002874104.1| hypothetical protein ARALYDRAFT_351315	-	-	-	-	pfam07795 DUF1635
contig_10947	-0.672849	4.54258	0.235213	0.503597	gi|22330580|ref|NP_565032.2| P-loop containing nucleoside triphosphate hydrolase-like protein	GO:0006144 purine base metabolic process | GO:0006206 pyrimidine base metabolic process	-	GO:0005524 ATP binding | GO:0016773 phosphotransferase activity, alcohol group as acceptor | GO:0004137 deoxycytidine kinase activity	-	pfam01712 dNK
contig_10948	-1.07055	3.04636	0.100829	0.309625	gi|297850600|ref|XP_002893181.1| ATSWI3C	GO:0006355 regulation of transcription, DNA-dependent | GO:0006338 chromatin remodeling	GO:0009536 plastid | GO:0016514 SWI/SNF complex	GO:0008270 zinc ion binding | GO:0003677 DNA binding | GO:0005515 protein binding	-	pfam04433 SWIRM | pfam00249 Myb_DNA-binding | pfam13921 Myb_DNA-bind_6
contig_1095	0.315028	5.5315	0.563028	0.794672	gi|15231700|ref|NP_190855.1| IQ calmodulin-binding motif family protein	-	-	GO:0005516 calmodulin binding	-	-
contig_10950	0.717326	4.1264	0.21741	0.481814	gi|15225993|ref|NP_182172.1| uncharacterized protein	-	-	-	-	-
contig_10951	-3.64978	4.42636	8.29515e-08	6.1788e-06	gi|297794729|ref|XP_002865249.1| sodium:solute symporter family protein	-	GO:0016020 membrane	-	-	-
contig_10952	-1.53164	4.31609	0.00995245	0.067809	gi|297843184|ref|XP_002889473.1| predicted protein	GO:0015693 magnesium ion transport	GO:0009941 chloroplast envelope | GO:0016020 membrane	GO:0004386 helicase activity | GO:0003677 DNA binding | GO:0005524 ATP binding | GO:0015095 magnesium ion transmembrane transporter activity	-	-
contig_10953	-1.30633	4.55625	0.0240819	0.125839	gi|22329121|ref|NP_195072.2| ABC transporter I family member 10	GO:0006200 ATP catabolic process | GO:0015682 ferric iron transport	GO:0009536 plastid	GO:0031072 heat shock protein binding | GO:0005524 ATP binding | GO:0015408 ferric-transporting ATPase activity	-	pfam00005 ABC_tran
contig_10954	-0.765453	4.10655	0.195505	0.454122	gi|238480011|ref|NP_001154669.1| GTP-binding protein, HflX	-	GO:0005739 mitochondrion	GO:0005525 GTP binding	-	pfam01926 MMR_HSR1 | pfam13167 GTP-bdg_N
contig_10955	1.14885	2.45114	0.105977	0.317824	gi|22326876|ref|NP_197291.2| protein DA1-related 4	GO:0009626 plant-type hypersensitive response | GO:0007165 signal transduction | GO:0051607 defense response to virus | GO:0009816 defense response to bacterium, incompatible interaction	GO:0031224 intrinsic to membrane | GO:0005774 vacuolar membrane | GO:0005667 transcription factor complex	GO:0017111 nucleoside-triphosphatase activity | GO:0004888 transmembrane signaling receptor activity | GO:0003677 DNA binding | GO:0005524 ATP binding | GO:0005515 protein binding | GO:0003700 sequence-specific DNA binding transcription factor activity	-	pfam00931 NB-ARC | pfam07725 LRR_3
contig_10956	0.148453	3.3669	0.864561	0.967947	-	-	-	-	-	-
contig_10957	0.583748	4.0267	0.312142	0.588089	gi|22326761|ref|NP_196815.2| glucose-6-phosphate dehydrogenase 2	GO:0009051 pentose-phosphate shunt, oxidative branch | GO:0006749 glutathione metabolic process	GO:0009507 chloroplast	GO:0050661 NADP binding | GO:0005515 protein binding | GO:0004345 glucose-6-phosphate dehydrogenase activity	1.1.1.49	pfam02781 G6PD_C | pfam00479 G6PD_N
contig_10958	1.87329	5.16698	0.000908153	0.0119409	gi|297828638|ref|XP_002882201.1| hypothetical protein ARALYDRAFT_317081	GO:0046777 protein autophosphorylation | GO:0080022 primary root development | GO:0009594 detection of nutrient | GO:0010050 vegetative phase change | GO:0009738 abscisic acid mediated signaling pathway | GO:0003006 developmental process involved in reproduction | GO:0010260 organ senescence | GO:0010182 sugar mediated signaling pathway | GO:0006950 response to stress | GO:0009069 serine family a…	GO:0000152 nuclear ubiquitin ligase complex	GO:0004674 protein serine/threonine kinase activity | GO:0005524 ATP binding | GO:0005515 protein binding	2.7.11.1	pfam00069 Pkinase | pfam07714 Pkinase_Tyr | pfam02149 KA1 | pfam00627 UBA | pfam01633 Choline_kinase
contig_10959	1.44625	5.10226	0.00939616	0.0652482	gi|15226861|ref|NP_178313.1| peptide transporter PTR2	GO:0042939 tripeptide transport | GO:0042938 dipeptide transport | GO:0015706 nitrate transport	GO:0000325 plant-type vacuole | GO:0005774 vacuolar membrane | GO:0016021 integral to membrane	GO:0042936 dipeptide transporter activity | GO:0015334 high affinity oligopeptide transporter activity | GO:0042937 tripeptide transporter activity | GO:0015112 nitrate transmembrane transporter activity	-	pfam00854 PTR2 | pfam07690 MFS_1 | pfam00083 Sugar_tr
contig_1096	1.75051	5.14521	0.00197362	0.0213207	gi|22327014|ref|NP_680213.1| transmembrane CLPTM1 family protein	-	GO:0016021 integral to membrane | GO:0005783 endoplasmic reticulum | GO:0005739 mitochondrion	-	-	pfam05602 CLPTM1
contig_10960	0.765975	4.50206	0.185592	0.440986	gi|312282107|dbj|BAJ33919.1| unnamed protein product	GO:0042742 defense response to bacterium | GO:0009555 pollen development | GO:0009611 response to wounding | GO:0009867 jasmonic acid mediated signaling pathway | GO:0009908 flower development	GO:0005634 nucleus	GO:0005515 protein binding	-	pfam06200 tify | pfam09425 CCT_2
contig_10961	-0.718774	5.59628	0.185649	0.441068	gi|15222496|ref|NP_174469.1| phosphoribosyl-ATP pyrophosphatase	GO:0000105 histidine biosynthetic process	GO:0009570 chloroplast stroma	GO:0004636 phosphoribosyl-ATP diphosphatase activity | GO:0004635 phosphoribosyl-AMP cyclohydrolase activity	3.5.4.19 | 3.6.1.31	pfam01502 PRA-CH | pfam01503 PRA-PH | pfam03819 MazG
contig_10962	-0.244693	5.18432	0.6641	0.859054	gi|15232969|ref|NP_191645.1| SEC7-like guanine nucleotide exchange family protein	GO:0032012 regulation of ARF protein signal transduction | GO:0016192 vesicle-mediated transport | GO:0009561 megagametogenesis | GO:0043087 regulation of GTPase activity	GO:0005634 nucleus | GO:0005829 cytosol	GO:0005488 binding | GO:0005086 ARF guanyl-nucleotide exchange factor activity	-	pfam01369 Sec7 | pfam12783 Sec7_N | pfam09324 DUF1981
contig_10964	-0.305032	2.91426	0.705445	0.884664	gi|17933452|gb|AAK70216.1| MADS-box protein	GO:0009910 negative regulation of flower development	GO:0005886 plasma membrane | GO:0005667 transcription factor complex	GO:0003700 sequence-specific DNA binding transcription factor activity	-	-
contig_10965	0.844843	6.17378	0.114317	0.332531	gi|15231390|ref|NP_188003.1| Root hair defective 3 GTP-binding protein RHD3	GO:0010053 root epidermal cell differentiation | GO:0009932 cell tip growth | GO:0030036 actin cytoskeleton organization | GO:0006888 ER to Golgi vesicle-mediated transport | GO:0009832 plant-type cell wall biogenesis	GO:0016021 integral to membrane | GO:0005774 vacuolar membrane | GO:0005783 endoplasmic reticulum | GO:0005886 plasma membrane	GO:0016817 hydrolase activity, acting on acid anhydrides | GO:0005525 GTP binding	-	pfam05879 RHD3
contig_10966	0.468059	5.74997	0.38423	0.655141	gi|297798794|ref|XP_002867281.1| hypothetical protein ARALYDRAFT_491566	GO:0006470 protein dephosphorylation	GO:0008287 protein serine/threonine phosphatase complex | GO:0016023 cytoplasmic membrane-bounded vesicle | GO:0005739 mitochondrion	GO:0046872 metal ion binding | GO:0004722 protein serine/threonine phosphatase activity	-	pfam00481 PP2C | pfam13672 PP2C_2
contig_10967	-0.966996	4.00022	0.110446	0.324979	gi|297798522|ref|XP_002867145.1| oxidoreductase	GO:0018401 peptidyl-proline hydroxylation to 4-hydroxy-L-proline | GO:0055114 oxidation-reduction process | GO:0006525 arginine metabolic process | GO:0006560 proline metabolic process	GO:0016023 cytoplasmic membrane-bounded vesicle	GO:0031418 L-ascorbic acid binding | GO:0005506 iron ion binding | GO:0004656 procollagen-proline 4-dioxygenase activity	-	pfam13640 2OG-FeII_Oxy_3 | pfam03171 2OG-FeII_Oxy
contig_10968	-0.565944	3.46931	0.393274	0.664195	gi|30684109|ref|NP_172952.2| uncharacterized protein	-	-	-	-	-
contig_1097	0.416949	6.60988	0.433	0.698305	gi|119720802|gb|ABL97971.1| unknown	GO:0009409 response to cold	GO:0005886 plasma membrane	-	-	pfam00582 Usp
contig_10970	-0.620486	3.31258	0.344501	0.618639	gi|15224925|ref|NP_181401.1| ethanolamine-phosphate cytidylyltransferase	GO:0006646 phosphatidylethanolamine biosynthetic process	GO:0016023 cytoplasmic membrane-bounded vesicle | GO:0005739 mitochondrion	GO:0004306 ethanolamine-phosphate cytidylyltransferase activity	-	pfam01467 CTP_transf_2
contig_10971	-0.313164	3.8085	0.636941	0.844611	gi|42571353|ref|NP_973767.1| endonuclease III	GO:0006284 base-excision repair	GO:0042644 chloroplast nucleoid	GO:0004519 endonuclease activity | GO:0003677 DNA binding | GO:0019104 DNA N-glycosylase activity | GO:0051539 4 iron, 4 sulfur cluster binding | GO:0003906 DNA-(apurinic or apyrimidinic site) lyase activity	4.2.99.18	pfam00730 HhH-GPD | pfam00633 HHH | pfam10576 EndIII_4Fe-2S
contig_10972	1.0542	4.26957	0.070372	0.247716	gi|22331374|ref|NP_189407.2| zinc finger CCCH domain-containing protein 41	-	-	GO:0008270 zinc ion binding | GO:0000166 nucleotide binding | GO:0003723 RNA binding	-	pfam14259 RRM_6 | pfam00076 RRM_1 | pfam13893 RRM_5
contig_10973	0.328837	3.08915	0.641487	0.847325	gi|297824237|ref|XP_002880001.1| ribosomal protein L1 family protein	GO:0006417 regulation of translation | GO:0006396 RNA processing | GO:0042254 ribosome biogenesis	GO:0015934 large ribosomal subunit	GO:0003735 structural constituent of ribosome | GO:0019843 rRNA binding | GO:0000049 tRNA binding	-	pfam00687 Ribosomal_L1
contig_10974	-0.800873	3.47273	0.212241	0.474517	gi|297824237|ref|XP_002880001.1| ribosomal protein L1 family protein	GO:0006417 regulation of translation | GO:0006396 RNA processing | GO:0042254 ribosome biogenesis	GO:0015934 large ribosomal subunit	GO:0003735 structural constituent of ribosome | GO:0019843 rRNA binding | GO:0000049 tRNA binding	-	pfam00687 Ribosomal_L1
contig_10975	1.97233	4.88647	0.000618573	0.0089666	gi|98962201|gb|ABF59430.1| unknown protein	-	-	-	-	-
contig_10976	0.930329	4.67149	0.100531	0.30945	gi|18411265|ref|NP_567160.1| phospholipase D beta 2	GO:0046470 phosphatidylcholine metabolic process | GO:0009395 phospholipid catabolic process	GO:0016020 membrane	GO:0070290 NAPE-specific phospholipase D activity | GO:0005509 calcium ion binding | GO:0004630 phospholipase D activity	3.1.4.4	pfam12357 PLD_C | pfam00168 C2 | pfam00614 PLDc
contig_10977	0.588148	3.40611	0.349815	0.623967	gi|297810459|ref|XP_002873113.1| hypothetical protein ARALYDRAFT_487156	GO:0006355 regulation of transcription, DNA-dependent	GO:0005634 nucleus	GO:0003677 DNA binding | GO:0008270 zinc ion binding	-	pfam00249 Myb_DNA-binding | pfam13921 Myb_DNA-bind_6 | pfam13873 Myb_DNA-bind_5
contig_10978	-0.450323	3.75362	0.474212	0.731544	gi|289193|gb|AAA32788.1| dihydrofolate reductase-thymidylate synthase	GO:0055114 oxidation-reduction process | GO:0009257 10-formyltetrahydrofolate biosynthetic process | GO:0032259 methylation | GO:0006545 glycine biosynthetic process | GO:0006231 dTMP biosynthetic process | GO:0006206 pyrimidine base metabolic process | GO:0006761 dihydrofolate biosynthetic process | GO:0046656 folic acid biosynthetic process	GO:0005829 cytosol	GO:0004799 thymidylate synthase activity | GO:0004146 dihydrofolate reductase activity	2.1.1.45 | 1.5.1.3	pfam00303 Thymidylat_synt | pfam00186 DHFR_1
contig_10979	2.30117	5.3733	5.48184e-05	0.00128413	gi|30689641|ref|NP_568462.2| RING/U-box domain-containing protein	-	-	GO:0008270 zinc ion binding	-	pfam13639 zf-RING_2 | pfam13923 zf-C3HC4_2 | pfam12678 zf-rbx1 | pfam13920 zf-C3HC4_3 | pfam00097 zf-C3HC4 | pfam12906 RINGv
contig_1098	-2.81769	6.54719	7.48539e-07	3.83828e-05	gi|297832048|ref|XP_002883906.1| hypothetical protein ARALYDRAFT_899777	GO:0042128 nitrate assimilation | GO:0006810 transport | GO:0010167 response to nitrate | GO:0022900 electron transport chain	GO:0009570 chloroplast stroma | GO:0016020 membrane | GO:0005829 cytosol | GO:0048046 apoplast | GO:0005739 mitochondrion | GO:0009325 nitrate reductase complex	GO:0050421 nitrite reductase (NO-forming) activity | GO:0048307 ferredoxin-nitrite reductase activity | GO:0020037 heme binding | GO:0051539 4 iron, 4 sulfur cluster binding | GO:0047889 ferredoxin-nitrate reductase activity	1.7.7.1	pfam01077 NIR_SIR | pfam03460 NIR_SIR_ferr
contig_10981	0.531693	5.87318	0.322661	0.600059	gi|297843226|ref|XP_002889494.1| EIF2 gamma	GO:0006446 regulation of translational initiation	GO:0005829 cytosol | GO:0005840 ribosome	GO:0003743 translation initiation factor activity	-	pfam09173 eIF2_C | pfam00009 GTP_EFTU | pfam03144 GTP_EFTU_D2
contig_10982	0.651389	4.53254	0.257665	0.530353	gi|79610240|ref|NP_974673.2| calmodulin-binding protein	GO:0010197 polar nucleus fusion | GO:0010200 response to chitin	-	GO:0005516 calmodulin binding	-	-
contig_10983	0.354499	2.8536	0.645393	0.848275	gi|22326900|ref|NP_197491.2| mediator of RNA polymerase II transcription subunit 31	GO:0006355 regulation of transcription, DNA-dependent	GO:0016592 mediator complex	GO:0001104 RNA polymerase II transcription cofactor activity	-	pfam05669 Med31
contig_10985	-1.09411	5.21484	0.0485311	0.196576	gi|30688260|ref|NP_173731.2| armadillo/beta-catenin-like repeat-containing protein	-	GO:0009536 plastid	GO:0005488 binding	-	pfam00514 Arm
contig_10986	0.027402	3.94038	1	1	gi|297849180|ref|XP_002892471.1| hypothetical protein ARALYDRAFT_334161	GO:0006457 protein folding | GO:0040027 negative regulation of vulval development	GO:0016272 prefoldin complex	GO:0051087 chaperone binding | GO:0051082 unfolded protein binding	-	pfam01920 Prefoldin_2
contig_10987	0.710495	1.60279	0.413541	0.682475	gi|297816914|ref|XP_002876340.1| hypothetical protein ARALYDRAFT_486031	GO:0009970 cellular response to sulfate starvation	-	GO:0016787 hydrolase activity	-	-
contig_10989	1.10779	5.21104	0.0457952	0.189383	gi|312282901|dbj|BAJ34316.1| unnamed protein product	GO:0006355 regulation of transcription, DNA-dependent	GO:0005667 transcription factor complex	GO:0003700 sequence-specific DNA binding transcription factor activity | GO:0008270 zinc ion binding	-	pfam07800 DUF1644 | pfam12756 zf-C2H2_2 | pfam12171 zf-C2H2_jaz
contig_1099	0.902991	3.92443	0.126208	0.352284	gi|297803978|ref|XP_002869873.1| hypothetical protein ARALYDRAFT_492708	-	GO:0005622 intracellular	GO:0003725 double-stranded RNA binding	3.1.3.16	pfam00035 dsrm | pfam03031 NIF
contig_10990	-0.213813	5.24828	0.701865	0.883233	gi|15221770|ref|NP_173859.1| T-complex protein 1 subunit epsilon	GO:0006457 protein folding	GO:0009506 plasmodesma | GO:0005886 plasma membrane | GO:0005829 cytosol	GO:0005524 ATP binding | GO:0051082 unfolded protein binding	-	pfam00118 Cpn60_TCP1
contig_10991	0.708461	5.32064	0.199569	0.458875	gi|297816478|ref|XP_002876122.1| hypothetical protein ARALYDRAFT_906567	-	GO:0009536 plastid	-	-	-
contig_10992	-0.0398335	5.33607	0.962448	1	gi|30693470|ref|NP_190714.2| phosphatidylinositol-4-phosphate phosphatase RHD4	-	-	GO:0042578 phosphoric ester hydrolase activity	-	pfam02383 Syja_N
contig_10993	0.252184	3.78046	0.695076	0.878993	gi|15242960|ref|NP_197667.1| DNA/RNA helicase protein RAD5	GO:0009294 DNA mediated transformation | GO:0000724 double-strand break repair via homologous recombination	GO:0009941 chloroplast envelope	GO:0008270 zinc ion binding | GO:0003677 DNA binding | GO:0005524 ATP binding | GO:0016740 transferase activity | GO:0004386 helicase activity	-	pfam00176 SNF2_N | pfam00271 Helicase_C | pfam13923 zf-C3HC4_2 | pfam08797 HIRAN | pfam13639 zf-RING_2 | pfam13920 zf-C3HC4_3 | pfam00097 zf-C3HC4 | pfam00270 DEAD | pfam13445 zf-RING_LisH
contig_10994	2.0279	5.49684	0.000286484	0.00493725	gi|297800092|ref|XP_002867930.1| hypothetical protein ARALYDRAFT_492904	GO:0009958 positive gravitropism | GO:0007264 small GTPase mediated signal transduction | GO:0048530 fruit morphogenesis | GO:0007034 vacuolar transport | GO:0009408 response to heat | GO:0009733 response to auxin stimulus | GO:0048527 lateral root development | GO:0015031 protein transport	GO:0005774 vacuolar membrane | GO:0005769 early endosome | GO:0005886 plasma membrane | GO:0005667 transcription factor complex	GO:0003677 DNA binding | GO:0005515 protein binding | GO:0003700 sequence-specific DNA binding transcription factor activity | GO:0016787 hydrolase activity | GO:0005525 GTP binding	-	pfam00071 Ras | pfam08477 Miro | pfam00025 Arf | pfam04670 Gtr1_RagA | pfam00009 GTP_EFTU
contig_10995	-0.541808	2.71913	0.442682	0.703712	gi|15231191|ref|NP_190148.1| transducin/WD40 domain-containing protein	-	GO:0080008 CUL4 RING ubiquitin ligase complex	GO:0005515 protein binding | GO:0000166 nucleotide binding	-	pfam00400 WD40
contig_10996	1.50744	2.18223	0.0458317	0.189383	gi|297813019|ref|XP_002874393.1| predicted protein	GO:0006457 protein folding | GO:0000042 protein targeting to Golgi	-	GO:0031072 heat shock protein binding | GO:0051082 unfolded protein binding	-	pfam11926 DUF3444 | pfam01576 Myosin_tail_1 | pfam10174 Cast | pfam13868 Trichoplein | pfam06160 EzrA | pfam05557 MAD | pfam05483 SCP-1 | pfam05701 DUF827 | pfam13166 AAA_13 | pfam05622 HOOK | pfam05911 DUF869 | pfam07111 HCR | pfam05667 DUF812 | pfam07888 CALCOCO1 | pfam03999 MAP65_ASE1 | pfam09730 BicD | pfam00261 Tropomyosin | pfam12072 DUF3552 | pfam09728 Taxilin | pfam08317 Spc7 | pfam04156 …
contig_10997	-0.413955	4.82247	0.463075	0.721103	gi|18397430|ref|NP_564353.1| CBL-interacting serine/threonine-protein kinase 23	GO:0010118 stomatal movement | GO:0006468 protein phosphorylation | GO:0009414 response to water deprivation | GO:0010107 potassium ion import | GO:0007584 response to nutrient | GO:0007165 signal transduction | GO:0050832 defense response to fungus | GO:0009069 serine family amino acid metabolic process	GO:0005829 cytosol | GO:0005634 nucleus | GO:0005886 plasma membrane	GO:0005524 ATP binding | GO:0005515 protein binding | GO:0004683 calmodulin-dependent protein kinase activity	2.7.11.1	pfam00069 Pkinase
contig_10998	0.162344	5.57096	0.7679	0.918426	gi|297806463|ref|XP_002871115.1| pentatricopeptide repeat-containing protein	-	GO:0009536 plastid	GO:0003676 nucleic acid binding | GO:0000166 nucleotide binding	-	pfam13041 PPR_2 | pfam00076 RRM_1 | pfam14259 RRM_6 | pfam12854 PPR_1 | pfam13812 PPR_3 | pfam01535 PPR | pfam13893 RRM_5 | pfam08579 RPM2
contig_10999	-2.86755	3.74642	3.44806e-05	0.000909483	gi|186511602|ref|NP_849538.2| Leucine-rich repeat-containing protein	GO:0006468 protein phosphorylation | GO:0007169 transmembrane receptor protein tyrosine kinase signaling pathway | GO:0055114 oxidation-reduction process | GO:0009069 serine family amino acid metabolic process	-	GO:0004872 receptor activity | GO:0004713 protein tyrosine kinase activity | GO:0005524 ATP binding | GO:0032440 2-alkenal reductase [NAD(P)] activity | GO:0004674 protein serine/threonine kinase activity	2.7.11.1	pfam07714 Pkinase_Tyr | pfam00069 Pkinase | pfam13855 LRR_8 | pfam08263 LRRNT_2 | pfam12799 LRR_4
contig_11	-2.07887	8.07043	0.000119796	0.0024562	gi|30688330|ref|NP_564192.2| glutamate:glyoxylate aminotransferase	GO:0006979 response to oxidative stress | GO:0042218 1-aminocyclopropane-1-carboxylate biosynthetic process | GO:0006751 glutathione catabolic process | GO:0009853 photorespiration | GO:0006522 alanine metabolic process | GO:0006531 aspartate metabolic process | GO:0006544 glycine metabolic process | GO:0006563 L-serine metabolic process | GO:0006566 threonine metabolic process | GO:0006691 leuko…	GO:0005829 cytosol | GO:0005777 peroxisome | GO:0009506 plasmodesma | GO:0009505 plant-type cell wall | GO:0009570 chloroplast stroma | GO:0005773 vacuole | GO:0016020 membrane | GO:0048046 apoplast	GO:0008453 alanine-glyoxylate transaminase activity | GO:0003840 gamma-glutamyltransferase activity | GO:0016847 1-aminocyclopropane-1-carboxylate synthase activity | GO:0004021 L-alanine:2-oxoglutarate aminotransferase activity | GO:0016756 glutathione gamma-glutamylcysteinyltransferase activity | GO:0030170 pyridoxal phosphate binding | GO:0047958 glycine:2-oxoglutarate aminotransferase activity	-	-
contig_110	-1.18586	7.76162	0.0244501	0.126805	gi|145358557|ref|NP_198470.3| alpha/beta-hydrolase domain-containing protein	GO:0006508 proteolysis	-	GO:0008236 serine-type peptidase activity	-	pfam00326 Peptidase_S9 | pfam07859 Abhydrolase_3 | pfam05448 AXE1 | pfam12695 Abhydrolase_5 | pfam01738 DLH
contig_1100	2.50316	7.87889	5.25621e-06	0.000195759	gi|297812265|ref|XP_002874016.1| hypothetical protein ARALYDRAFT_910122	GO:0009908 flower development | GO:0009880 embryonic pattern specification | GO:0009413 response to flooding | GO:0031053 primary miRNA processing | GO:0010098 suspensor development | GO:0005986 sucrose biosynthetic process | GO:2000034 regulation of seed maturation | GO:0009877 nodulation | GO:0006970 response to osmotic stress | GO:0010599 production of lsiRNA involved in RNA interference | GO:…	GO:0010445 nuclear dicing body | GO:0005829 cytosol | GO:0009506 plasmodesma	GO:0004525 ribonuclease III activity | GO:0005515 protein binding | GO:0008026 ATP-dependent helicase activity | GO:0016157 sucrose synthase activity | GO:0003725 double-stranded RNA binding	2.4.1.13	pfam00862 Sucrose_synth | pfam00534 Glycos_transf_1 | pfam13524 Glyco_trans_1_2
contig_11000	0.688054	4.90675	0.213557	0.476499	gi|297793043|ref|XP_002864406.1| hypothetical protein ARALYDRAFT_495653	-	GO:0005829 cytosol | GO:0005739 mitochondrion	-	-	pfam08766 DEK_C | pfam14093 DUF4271
contig_11002	0.455143	5.05401	0.414867	0.682857	gi|297805816|ref|XP_002870792.1| histidine-containing phosphotransmitter 3	GO:0000160 two-component signal transduction system (phosphorelay) | GO:0055114 oxidation-reduction process | GO:0051026 chiasma assembly | GO:0080036 regulation of cytokinin mediated signaling pathway	GO:0005829 cytosol | GO:0005634 nucleus	GO:0009927 histidine phosphotransfer kinase activity | GO:0043424 protein histidine kinase binding | GO:0032440 2-alkenal reductase [NAD(P)] activity	-	pfam01627 Hpt
contig_11005	-0.991338	5.77133	0.0672748	0.240616	gi|72255619|gb|AAZ66937.1| 117M18_18	GO:0006412 translation | GO:0042742 defense response to bacterium | GO:0006364 rRNA processing | GO:0040007 growth | GO:0042274 ribosomal small subunit biogenesis | GO:0009793 embryo development ending in seed dormancy | GO:0007165 signal transduction	GO:0031224 intrinsic to membrane | GO:0005730 nucleolus | GO:0009506 plasmodesma | GO:0022627 cytosolic small ribosomal subunit | GO:0009507 chloroplast | GO:0005886 plasma membrane	GO:0017111 nucleoside-triphosphatase activity | GO:0004888 transmembrane signaling receptor activity | GO:0003735 structural constituent of ribosome | GO:0005524 ATP binding	-	pfam01092 Ribosomal_S6e
contig_11006	-0.358319	4.21956	0.551804	0.786192	gi|72255619|gb|AAZ66937.1| 117M18_18	GO:0006412 translation | GO:0042742 defense response to bacterium | GO:0006364 rRNA processing | GO:0040007 growth | GO:0042274 ribosomal small subunit biogenesis | GO:0009793 embryo development ending in seed dormancy | GO:0007165 signal transduction	GO:0031224 intrinsic to membrane | GO:0005730 nucleolus | GO:0009506 plasmodesma | GO:0022627 cytosolic small ribosomal subunit | GO:0009507 chloroplast | GO:0005886 plasma membrane	GO:0017111 nucleoside-triphosphatase activity | GO:0004888 transmembrane signaling receptor activity | GO:0003735 structural constituent of ribosome | GO:0005524 ATP binding	-	-
contig_11007	0.0927724	3.7467	0.92901	0.99386	gi|297828391|ref|XP_002882078.1| hypothetical protein ARALYDRAFT_483824	GO:0000398 nuclear mRNA splicing, via spliceosome	GO:0005681 spliceosomal complex | GO:0016607 nuclear speck	GO:0003723 RNA binding | GO:0000166 nucleotide binding	-	pfam00076 RRM_1 | pfam14259 RRM_6 | pfam13893 RRM_5 | pfam12871 PRP38_assoc
contig_11008	-0.39702	4.33505	0.501355	0.751892	gi|18423480|ref|NP_568787.1| cell division protease ftsH-11	GO:0010304 PSII associated light-harvesting complex II catabolic process | GO:0009408 response to heat | GO:0006508 proteolysis | GO:0009644 response to high light intensity | GO:0006510 ATP-dependent proteolysis	GO:0005739 mitochondrion | GO:0009941 chloroplast envelope | GO:0016020 membrane	GO:0004176 ATP-dependent peptidase activity | GO:0004222 metalloendopeptidase activity | GO:0005524 ATP binding | GO:0008568 microtubule-severing ATPase activity	-	pfam01434 Peptidase_M41 | pfam00004 AAA | pfam07728 AAA_5 | pfam13401 AAA_22 | pfam06745 KaiC
contig_11009	-0.774929	4.04915	0.203945	0.464877	gi|312283401|dbj|BAJ34566.1| unnamed protein product	GO:0042538 hyperosmotic salinity response | GO:0042742 defense response to bacterium | GO:0080052 response to histidine | GO:0009624 response to nematode | GO:0042939 tripeptide transport | GO:0009753 response to jasmonic acid stimulus | GO:0043201 response to leucine | GO:0009611 response to wounding | GO:0009751 response to salicylic acid stimulus | GO:0009737 response to abscisic acid stimulus…	GO:0016020 membrane	GO:0042936 dipeptide transporter activity | GO:0042937 tripeptide transporter activity	-	pfam00854 PTR2 | pfam07690 MFS_1
contig_1101	-0.605622	6.95052	0.249962	0.521314	gi|315185065|gb|ADT89708.1| chloroplast phytoene desaturase	GO:0016120 carotene biosynthetic process | GO:0055114 oxidation-reduction process | GO:0006694 steroid biosynthetic process	GO:0009941 chloroplast envelope | GO:0009509 chromoplast | GO:0009534 chloroplast thylakoid	GO:0016719 carotene 7,8-desaturase activity | GO:0016166 phytoene dehydrogenase activity	1.3.5.5	pfam01593 Amino_oxidase | pfam13450 NAD_binding_8 | pfam03949 Malic_M
contig_11010	-0.0295696	1.69005	1	1	gi|15236514|ref|NP_194081.1| putative polygalacturonase	GO:0007047 cellular cell wall organization | GO:0005982 starch metabolic process | GO:0005985 sucrose metabolic process	GO:0005576 extracellular region | GO:0016021 integral to membrane | GO:0005618 cell wall	GO:0004650 polygalacturonase activity	-	pfam00295 Glyco_hydro_28 | pfam12708 Pectate_lyase_3 | pfam13229 Beta_helix
contig_11011	-0.990087	2.75079	0.174362	0.425487	gi|15241489|ref|NP_196419.1| RPA70-kDa subunit B	GO:0006260 DNA replication | GO:0010224 response to UV-B | GO:0006281 DNA repair	GO:0005634 nucleus	GO:0003677 DNA binding	-	pfam08646 Rep_fac-A_C | pfam01336 tRNA_anti | pfam02721 DUF223
contig_11013	1.33985	3.28938	0.038938	0.171138	gi|297833492|ref|XP_002884628.1| ATPAP15/PAP15	GO:0009845 seed germination | GO:0009846 pollen germination | GO:0006470 protein dephosphorylation | GO:0006771 riboflavin metabolic process | GO:0019497 hexachlorocyclohexane metabolic process	GO:0008287 protein serine/threonine phosphatase complex	GO:0046872 metal ion binding | GO:0004722 protein serine/threonine phosphatase activity | GO:0003993 acid phosphatase activity	3.1.3.2	pfam00149 Metallophos | pfam14008 Metallophos_C
contig_11014	-2.31449	4.10616	0.000221301	0.00404075	gi|297834800|ref|XP_002885282.1| hypothetical protein ARALYDRAFT_318646	GO:0008654 phospholipid biosynthetic process | GO:0042967 acyl-carrier-protein biosynthetic process | GO:0046486 glycerolipid metabolic process	GO:0016020 membrane | GO:0016023 cytoplasmic membrane-bounded vesicle | GO:0009536 plastid	GO:0003841 1-acylglycerol-3-phosphate O-acyltransferase activity	2.3.1.51	pfam01553 Acyltransferase
contig_11015	0.692662	4.80579	0.214002	0.477298	gi|297848354|ref|XP_002892058.1| kinase family protein	GO:0046777 protein autophosphorylation | GO:0007178 transmembrane receptor protein serine/threonine kinase signaling pathway | GO:0009069 serine family amino acid metabolic process	GO:0005886 plasma membrane	GO:0004872 receptor activity | GO:0005524 ATP binding | GO:0004709 MAP kinase kinase kinase activity	2.7.11.1	pfam00069 Pkinase | pfam07714 Pkinase_Tyr
contig_11016	1.7683	2.86513	0.00955163	0.0659822	gi|297847510|ref|XP_002891636.1| hypothetical protein ARALYDRAFT_474250	GO:0001666 response to hypoxia | GO:0006397 mRNA processing | GO:0006446 regulation of translational initiation	GO:0035145 exon-exon junction complex | GO:0005730 nucleolus | GO:0016607 nuclear speck | GO:0016020 membrane | GO:0005840 ribosome	GO:0003743 translation initiation factor activity | GO:0008026 ATP-dependent helicase activity | GO:0005524 ATP binding | GO:0005515 protein binding	3.6.4.13	pfam00270 DEAD | pfam00271 Helicase_C | pfam04851 ResIII
contig_11017	-1.17321	5.72256	0.0304098	0.145979	gi|297824489|ref|XP_002880127.1| hypothetical protein ARALYDRAFT_483595	GO:0006457 protein folding	GO:0009941 chloroplast envelope | GO:0005774 vacuolar membrane | GO:0009570 chloroplast stroma | GO:0005739 mitochondrion	GO:0051087 chaperone binding	-	pfam00166 Cpn10
contig_11018	-0.672998	3.00317	0.348597	0.623125	gi|79485345|ref|NP_194176.3| phosphoglucan, water dikinase	GO:0009610 response to symbiotic fungus | GO:0005983 starch catabolic process | GO:0009631 cold acclimation | GO:0016310 phosphorylation	GO:0005739 mitochondrion | GO:0009941 chloroplast envelope | GO:0009570 chloroplast stroma	GO:0016874 ligase activity | GO:0005524 ATP binding | GO:0050521 alpha-glucan, water dikinase activity | GO:0005515 protein binding	-	-
contig_11019	-0.699066	5.00818	0.204181	0.465362	gi|21555384|gb|AAM63846.1| small nuclear ribonucleoprotein, putative	GO:0016246 RNA interference | GO:0007267 cell-cell signaling	GO:0005730 nucleolus | GO:0005732 small nucleolar ribonucleoprotein complex | GO:0016604 nuclear body | GO:0005829 cytosol	GO:0003676 nucleic acid binding	-	pfam01423 LSM
contig_1102	-0.415782	6.61304	0.429621	0.694942	gi|157890964|dbj|BAF81523.1| GDP dissociation inhibitor	GO:0043087 regulation of GTPase activity | GO:0048227 plasma membrane to endosome transport	GO:0005829 cytosol | GO:0009506 plasmodesma	GO:0005093 Rab GDP-dissociation inhibitor activity	-	pfam00996 GDI
contig_11020	-0.254386	3.77621	0.695076	0.878993	gi|334184723|ref|NP_565848.2| ENTH/VHS-like protein	-	GO:0005622 intracellular	GO:0008270 zinc ion binding	-	pfam04818 CTD_bind
contig_11021	0.0924989	2.58772	0.927881	0.993041	gi|110738352|dbj|BAF01103.1| transcription factor like protein	-	GO:0009536 plastid	GO:0008270 zinc ion binding | GO:0016874 ligase activity	-	pfam02891 zf-MIZ | pfam11789 zf-Nse
contig_11022	0.546357	4.73319	0.332961	0.607963	gi|297842269|ref|XP_002889016.1| hypothetical protein ARALYDRAFT_895389	GO:0055085 transmembrane transport | GO:0008643 carbohydrate transport | GO:0055114 oxidation-reduction process	GO:0005774 vacuolar membrane | GO:0016021 integral to membrane	GO:0005351 sugar:hydrogen symporter activity | GO:0032440 2-alkenal reductase [NAD(P)] activity	-	pfam00083 Sugar_tr | pfam07690 MFS_1
contig_11023	1.2306	4.98116	0.0277745	0.137957	gi|297795361|ref|XP_002865565.1| electron carrier/ protein disulfide oxidoreductase	GO:0045454 cell redox homeostasis | GO:0006118 electron transport	GO:0005739 mitochondrion	GO:0009055 electron carrier activity | GO:0015035 protein disulfide oxidoreductase activity	-	pfam13417 GST_N_3 | pfam00462 Glutaredoxin | pfam13409 GST_N_2 | pfam13410 GST_C_2
contig_11024	-0.25019	6.53932	0.640989	0.847212	gi|79595462|ref|NP_850376.2| 60S ribosomal protein L11-1	GO:0006412 translation | GO:0042254 ribosome biogenesis	GO:0005773 vacuole | GO:0022625 cytosolic large ribosomal subunit	GO:0003735 structural constituent of ribosome | GO:0019843 rRNA binding	-	pfam00673 Ribosomal_L5_C | pfam00281 Ribosomal_L5
contig_11025	1.2635	5.58521	0.0205673	0.112467	gi|297827809|ref|XP_002881787.1| hypothetical protein ARALYDRAFT_903484	GO:0006352 transcription initiation, DNA-dependent | GO:0006355 regulation of transcription, DNA-dependent | GO:0006446 regulation of translational initiation	GO:0005634 nucleus | GO:0005840 ribosome	GO:0003743 translation initiation factor activity | GO:0008270 zinc ion binding	-	pfam00382 TFIIB | pfam08271 TF_Zn_Ribbon
contig_11027	-1.46291	4.14541	0.0144441	0.0877946	gi|312282177|dbj|BAJ33954.1| unnamed protein product	GO:0006457 protein folding | GO:0006355 regulation of transcription, DNA-dependent | GO:0009913 epidermal cell differentiation | GO:0048825 cotyledon development	GO:0016272 prefoldin complex | GO:0005667 transcription factor complex	GO:0043565 sequence-specific DNA binding | GO:0003700 sequence-specific DNA binding transcription factor activity | GO:0051082 unfolded protein binding	-	-
contig_11028	0.171056	4.72762	0.777472	0.923466	gi|297818142|ref|XP_002876954.1| CYP71B23	GO:0055114 oxidation-reduction process | GO:0006118 electron transport	GO:0009506 plasmodesma	GO:0020037 heme binding | GO:0004497 monooxygenase activity | GO:0009055 electron carrier activity | GO:0019825 oxygen binding	-	pfam00067 p450
contig_11029	0.113906	5.2794	0.845006	0.956487	gi|30695026|ref|NP_199485.2| glycine-rich protein	-	-	-	-	-
contig_1103	-0.0614005	4.05977	0.94196	1	gi|297804454|ref|XP_002870111.1| hypothetical protein ARALYDRAFT_914989	GO:0006421 asparaginyl-tRNA aminoacylation | GO:0048481 ovule development | GO:0006522 alanine metabolic process | GO:0006531 aspartate metabolic process	GO:0005739 mitochondrion | GO:0009570 chloroplast stroma	GO:0004816 asparagine-tRNA ligase activity | GO:0003676 nucleic acid binding | GO:0005524 ATP binding	-	pfam00152 tRNA-synt_2 | pfam01336 tRNA_anti
contig_11030	-0.481254	3.07068	0.489178	0.742767	gi|15227257|ref|NP_180863.1| ATP synthase subunit gamma	GO:0015986 ATP synthesis coupled proton transport | GO:0006119 oxidative phosphorylation	GO:0045261 proton-transporting ATP synthase complex, catalytic core F(1) | GO:0005618 cell wall | GO:0005753 mitochondrial proton-transporting ATP synthase complex | GO:0005730 nucleolus | GO:0009507 chloroplast	GO:0046933 hydrogen ion transporting ATP synthase activity, rotational mechanism | GO:0008270 zinc ion binding | GO:0046961 proton-transporting ATPase activity, rotational mechanism	-	-
contig_11031	-0.74	3.96114	0.218474	0.483154	gi|30694735|ref|NP_175439.2| Alanyl-tRNA synthetase	-	-	-	-	-
contig_11032	0.244466	4.51385	0.684387	0.871667	gi|297809371|ref|XP_002872569.1| transducin family protein	-	GO:0005829 cytosol	GO:0000166 nucleotide binding	-	pfam00400 WD40
contig_11034	0.0830496	2.31282	1	1	-	-	-	-	-	-
contig_11035	-1.4126	3.03415	0.0404972	0.175356	-	-	-	-	-	-
contig_11036	1.35452	2.5812	0.0494179	0.198711	gi|297830044|ref|XP_002882904.1| ATPPC3	GO:0051262 protein tetramerization | GO:0016036 cellular response to phosphate starvation | GO:0006099 tricarboxylic acid cycle | GO:0015979 photosynthesis | GO:0006094 gluconeogenesis | GO:0019643 reductive tricarboxylic acid cycle	GO:0005829 cytosol | GO:0048046 apoplast	GO:0005515 protein binding | GO:0032440 2-alkenal reductase [NAD(P)] activity | GO:0008964 phosphoenolpyruvate carboxylase activity	-	pfam00311 PEPcase
contig_11037	1.37972	6.40808	0.0102045	0.0689852	gi|238480836|ref|NP_001154252.1| uncharacterized protein	-	-	-	-	-
contig_11038	-0.600612	6.02863	0.260853	0.535659	-	-	-	-	-	-
contig_11039	0.576135	5.32445	0.285967	0.56018	gi|297830294|ref|XP_002883029.1| hypothetical protein ARALYDRAFT_479149	-	-	-	-	pfam00400 WD40
contig_1104	-1.74725	3.36202	0.00739133	0.0552212	gi|18397936|ref|NP_565381.1| Peptidyl-prolyl cis-trans isomerase CYP40	GO:0006457 protein folding | GO:0010582 floral meristem determinacy | GO:0000413 protein peptidyl-prolyl isomerization | GO:0010050 vegetative phase change	GO:0005829 cytosol	GO:0005488 binding | GO:0003755 peptidyl-prolyl cis-trans isomerase activity	-	pfam07719 TPR_2 | pfam00515 TPR_1 | pfam13432 TPR_16 | pfam13181 TPR_8 | pfam13414 TPR_11 | pfam13428 TPR_14 | pfam13174 TPR_6
contig_11040	-0.941147	5.24046	0.0859863	0.280999	gi|297838897|ref|XP_002887330.1| C2 domain-containing protein	GO:0009638 phototropism	GO:0005886 plasma membrane	-	-	pfam00168 C2
contig_11041	-1.45132	3.22936	0.0266045	0.133596	gi|297823667|ref|XP_002879716.1| hypothetical protein ARALYDRAFT_482800	GO:0030148 sphingolipid biosynthetic process	GO:0005802 trans-Golgi network	GO:0045140 inositol phosphoceramide synthase activity	-	-
contig_11042	0.232417	3.25274	0.761813	0.915655	gi|42568063|ref|NP_197831.3| calcium dependent protein kinase-like protein	GO:0006468 protein phosphorylation | GO:0009069 serine family amino acid metabolic process | GO:0006470 protein dephosphorylation	GO:0005886 plasma membrane | GO:0008287 protein serine/threonine phosphatase complex	GO:0004683 calmodulin-dependent protein kinase activity | GO:0004723 calcium-dependent protein serine/threonine phosphatase activity | GO:0005515 protein binding | GO:0005509 calcium ion binding | GO:0005524 ATP binding	2.7.11.1	pfam00069 Pkinase | pfam07714 Pkinase_Tyr
contig_11043	-1.10847	3.62222	0.0736502	0.255763	gi|297841971|ref|XP_002888867.1| hypothetical protein ARALYDRAFT_476358	GO:0009611 response to wounding | GO:0006468 protein phosphorylation | GO:0007169 transmembrane receptor protein tyrosine kinase signaling pathway | GO:0055114 oxidation-reduction process | GO:0009069 serine family amino acid metabolic process	GO:0016021 integral to membrane	GO:0004888 transmembrane signaling receptor activity | GO:0005524 ATP binding | GO:0032440 2-alkenal reductase [NAD(P)] activity | GO:0004674 protein serine/threonine kinase activity | GO:0001653 peptide receptor activity	2.7.11.1	pfam00069 Pkinase | pfam07714 Pkinase_Tyr | pfam08263 LRRNT_2 | pfam13855 LRR_8 | pfam12799 LRR_4
contig_11044	0.454105	3.26399	0.470221	0.727722	gi|2865177|dbj|BAA24804.1| AtRer1B	GO:0006890 retrograde vesicle-mediated transport, Golgi to ER	GO:0016021 integral to membrane | GO:0005783 endoplasmic reticulum | GO:0005801 cis-Golgi network	-	-	pfam03248 Rer1
contig_11045	0.917463	4.2706	0.113511	0.331063	gi|297852630|ref|XP_002894196.1| nucleotide binding protein	-	-	GO:0000166 nucleotide binding	-	pfam00400 WD40
contig_11046	-0.822201	3.48611	0.196926	0.455509	gi|297833820|ref|XP_002884792.1| hypothetical protein ARALYDRAFT_478371	-	-	-	-	pfam12646 DUF3783
contig_11047	-1.53617	2.82458	0.028077	0.138801	gi|28804472|dbj|BAC58030.1| cinnamoyl-CoA reductase	GO:0006406 mRNA export from nucleus | GO:0016117 carotenoid biosynthetic process | GO:0048481 ovule development | GO:0010363 regulation of plant-type hypersensitive response | GO:0048653 anther development | GO:0010119 regulation of stomatal movement | GO:0009651 response to salt stress | GO:0032508 DNA duplex unwinding | GO:0009662 etioplast organization | GO:0009737 response to abscisic acid st…	GO:0005777 peroxisome | GO:0005829 cytosol | GO:0009506 plasmodesma | GO:0005618 cell wall | GO:0005886 plasma membrane | GO:0005730 nucleolus | GO:0009507 chloroplast	GO:0004674 protein serine/threonine kinase activity | GO:0042803 protein homodimerization activity | GO:0003690 double-stranded DNA binding | GO:0003697 single-stranded DNA binding | GO:0016621 cinnamoyl-CoA reductase activity | GO:0042800 histone methyltransferase activity (H3-K4 specific) | GO:0004872 receptor activity | GO:0046608 carotenoid isomerase activity | GO:0046975 histone methyltransf…	-	pfam01370 Epimerase
contig_11049	0.00801266	1.79062	1	1	gi|297831534|ref|XP_002883649.1| GDSL-motif lipase/hydrolase family protein	GO:0006629 lipid metabolic process	-	GO:0004091 carboxylesterase activity	-	pfam00657 Lipase_GDSL
contig_1105	-0.476042	3.50269	0.464279	0.722475	gi|18397936|ref|NP_565381.1| Peptidyl-prolyl cis-trans isomerase CYP40	GO:0006457 protein folding | GO:0010582 floral meristem determinacy | GO:0000413 protein peptidyl-prolyl isomerization | GO:0010050 vegetative phase change	GO:0005829 cytosol	GO:0005488 binding | GO:0003755 peptidyl-prolyl cis-trans isomerase activity	5.2.1.8	pfam00160 Pro_isomerase
contig_11050	-0.245518	5.39404	0.660931	0.857051	gi|15238773|ref|NP_200165.1| vacuolar protein sorting 26A	GO:0008333 endosome to lysosome transport | GO:0042147 retrograde transport, endosome to Golgi | GO:0006886 intracellular protein transport	GO:0005792 microsome | GO:0030904 retromer complex | GO:0005771 multivesicular body	-	-	pfam03643 Vps26
contig_11051	-0.176282	3.60191	0.806975	0.93827	gi|297839709|ref|XP_002887736.1| protein binding protein	-	-	GO:0008270 zinc ion binding | GO:0016874 ligase activity	-	pfam13923 zf-C3HC4_2 | pfam13639 zf-RING_2
contig_11052	0.454141	3.29896	0.479761	0.736273	gi|297832206|ref|XP_002883985.1| hypothetical protein ARALYDRAFT_480516	-	GO:0000502 proteasome complex	-	-	pfam01399 PCI
contig_11053	-1.21906	3.59161	0.053633	0.209518	gi|334187989|ref|NP_198149.2| armadillo/beta-catenin-like repeat-containing protein	-	-	GO:0005488 binding	-	-
contig_11054	-1.36591	4.23501	0.0220778	0.118351	gi|297838845|ref|XP_002887304.1| hypothetical protein ARALYDRAFT_476174	-	-	-	-	pfam04750 Far-17a_AIG1 | pfam11877 DUF3397 | pfam10277 Frag1
contig_11055	-0.678157	2.55781	0.396489	0.666671	gi|18401824|ref|NP_566605.1| cytochrome P450, family 77, subfamily A, polypeptide 5 pseudogene	GO:0018874 benzoate metabolic process | GO:0019261 1,4-dichlorobenzene catabolic process | GO:0042184 xylene catabolic process | GO:0042203 toluene catabolic process	GO:0009507 chloroplast	GO:0046872 metal ion binding | GO:0018849 muconate cycloisomerase activity	-	pfam13378 MR_MLE_C | pfam01188 MR_MLE | pfam02746 MR_MLE_N
contig_11056	0.397998	3.63336	0.531324	0.774024	gi|15233753|ref|NP_194719.1| Ca2+-transporting ATPase	GO:0048281 inflorescence morphogenesis | GO:0070588 calcium ion transmembrane transport | GO:0006730 one-carbon metabolic process | GO:0006754 ATP biosynthetic process | GO:0048367 shoot development | GO:0009624 response to nematode	GO:0016021 integral to membrane | GO:0009506 plasmodesma | GO:0005886 plasma membrane | GO:0016529 sarcoplasmic reticulum	GO:0005388 calcium-transporting ATPase activity | GO:0004089 carbonate dehydratase activity | GO:0005516 calmodulin binding | GO:0008270 zinc ion binding | GO:0043621 protein self-association | GO:0005524 ATP binding	3.6.3.8	pfam00689 Cation_ATPase_C | pfam00122 E1-E2_ATPase | pfam13246 Hydrolase_like2 | pfam12515 CaATP_NAI | pfam00702 Hydrolase | pfam00690 Cation_ATPase_N | pfam12710 HAD
contig_11057	2.77225	4.73458	3.91925e-06	0.000151352	gi|297832674|ref|XP_002884219.1| hypothetical protein ARALYDRAFT_480909	GO:0006468 protein phosphorylation | GO:0009069 serine family amino acid metabolic process	GO:0016021 integral to membrane	GO:0005524 ATP binding | GO:0004674 protein serine/threonine kinase activity	-	pfam00335 Tetraspannin | pfam04290 DctQ
contig_11058	0.114392	4.80993	0.858822	0.964224	gi|297795225|ref|XP_002865497.1| predicted protein	-	-	GO:0003723 RNA binding	-	-
contig_11059	0.545888	5.25218	0.316106	0.592258	gi|297841581|ref|XP_002888672.1| alpha-xylosidase precursor	GO:0045493 xylan catabolic process | GO:0010411 xyloglucan metabolic process | GO:0046686 response to cadmium ion | GO:0009117 nucleotide metabolic process | GO:0005982 starch metabolic process | GO:0005985 sucrose metabolic process	GO:0005829 cytosol | GO:0009506 plasmodesma | GO:0009505 plant-type cell wall | GO:0016023 cytoplasmic membrane-bounded vesicle | GO:0009507 chloroplast | GO:0048046 apoplast	GO:0032450 maltose alpha-glucosidase activity | GO:0080176 xyloglucan 1,6-alpha-xylosidase activity | GO:0046556 alpha-N-arabinofuranosidase activity | GO:0030246 carbohydrate binding | GO:0009044 xylan 1,4-beta-xylosidase activity	-	pfam01055 Glyco_hydro_31 | pfam13802 Gal_mutarotas_2
contig_11060	0.0404211	3.74375	1	1	gi|297828622|ref|XP_002882193.1| hypothetical protein ARALYDRAFT_477409	GO:0006412 translation | GO:0016310 phosphorylation | GO:0009793 embryo development ending in seed dormancy | GO:0042254 ribosome biogenesis | GO:0006470 protein dephosphorylation	GO:0005618 cell wall | GO:0005730 nucleolus | GO:0009506 plasmodesma | GO:0005774 vacuolar membrane | GO:0009507 chloroplast | GO:0022625 cytosolic large ribosomal subunit | GO:0005886 plasma membrane	GO:0004672 protein kinase activity | GO:0003735 structural constituent of ribosome | GO:0005524 ATP binding | GO:0004721 phosphoprotein phosphatase activity	-	pfam03618 Kinase-PPPase
contig_11061	0.155323	2.84462	0.874813	0.972623	-	-	-	-	-	-
contig_11063	1.85958	4.86846	0.00110527	0.013851	gi|30681424|ref|NP_850013.1| RING/U-box domain-containing protein	-	GO:0005886 plasma membrane	GO:0008270 zinc ion binding | GO:0016874 ligase activity	-	pfam13639 zf-RING_2
contig_11064	0.999034	3.01755	0.135596	0.367454	gi|58743497|gb|AAW81738.1| Putative	GO:0006470 protein dephosphorylation	GO:0008287 protein serine/threonine phosphatase complex	GO:0004722 protein serine/threonine phosphatase activity	-	-
contig_11065	-0.502599	4.58673	0.374893	0.648957	gi|18409920|ref|NP_565025.1| aarF domain-containing kinase	GO:0006468 protein phosphorylation	GO:0010287 plastoglobule	GO:0004672 protein kinase activity | GO:0005524 ATP binding	-	pfam03109 ABC1
contig_11066	0.906515	3.01334	0.178435	0.431298	gi|22331260|ref|NP_188894.2| uncharacterized protein	-	-	-	-	pfam04570 DUF581
contig_11067	-0.470993	6.05462	0.381524	0.653385	gi|297807427|ref|XP_002871597.1| translocon-associated protein beta family protein	-	GO:0005774 vacuolar membrane | GO:0016023 cytoplasmic membrane-bounded vesicle | GO:0009506 plasmodesma | GO:0016021 integral to membrane | GO:0005783 endoplasmic reticulum	-	-	pfam05753 TRAP_beta
contig_11068	0.430226	5.7724	0.424894	0.692017	gi|18418382|ref|NP_567955.1| UDP-glucosyl transferase 73B1	GO:0051707 response to other organism | GO:0051555 flavonol biosynthetic process	-	GO:0047213 anthocyanidin 3-O-glucosyltransferase activity | GO:0047893 flavonol 3-O-glucosyltransferase activity | GO:0010294 abscisic acid glucosyltransferase activity | GO:0080043 quercetin 3-O-glucosyltransferase activity | GO:0080044 quercetin 7-O-glucosyltransferase activity	2.4.1.91	-
contig_11069	-2.26394	3.25431	0.000905414	0.0119409	gi|297814524|ref|XP_002875145.1| IQ-domain 29	-	GO:0005886 plasma membrane	GO:0005516 calmodulin binding	-	pfam13178 DUF4005 | pfam09507 CDC27
contig_1107	-0.516519	9.26748	0.318341	0.595281	gi|297824833|ref|XP_002880299.1| cp12 domain-containing protein 1	GO:0009744 response to sucrose stimulus | GO:0018316 peptide cross-linking via L-cystine | GO:0080153 negative regulation of reductive pentose-phosphate cycle | GO:0009416 response to light stimulus	GO:0009941 chloroplast envelope | GO:0009570 chloroplast stroma	GO:0005515 protein binding	-	pfam02672 CP12
contig_11070	-0.653269	3.22737	0.312198	0.588089	gi|297799530|ref|XP_002867649.1| hypothetical protein ARALYDRAFT_492370	GO:0006470 protein dephosphorylation	GO:0008287 protein serine/threonine phosphatase complex	GO:0004722 protein serine/threonine phosphatase activity	-	pfam00149 Metallophos
contig_11071	0.481238	4.72247	0.394083	0.66493	gi|334182788|ref|NP_001185071.1| uncharacterized protein	-	-	-	-	pfam11573 Med23
contig_11073	0.371224	4.05544	0.559199	0.791442	gi|238478568|ref|NP_001154354.1| nucleic acid/nucleotide binding protein	GO:0048544 recognition of pollen | GO:0006468 protein phosphorylation | GO:0009069 serine family amino acid metabolic process	-	GO:0005529 sugar binding | GO:0003676 nucleic acid binding | GO:0005524 ATP binding | GO:0004674 protein serine/threonine kinase activity	-	pfam00076 RRM_1
contig_11075	-0.349085	2.08158	0.70989	0.886159	gi|297839591|ref|XP_002887677.1| MEI1 protein	GO:0007140 male meiosis | GO:0007131 reciprocal meiotic recombination | GO:0007143 female meiosis | GO:0006974 response to DNA damage stimulus	GO:0005667 transcription factor complex	GO:0003713 transcription coactivator activity	-	pfam12738 PTCB-BRCT | pfam00533 BRCT
contig_11076	-0.77182	4.73015	0.171486	0.421154	gi|297845150|ref|XP_002890456.1| predicted protein	GO:0006511 ubiquitin-dependent protein catabolic process	GO:0005839 proteasome core complex | GO:0005774 vacuolar membrane | GO:0005634 nucleus | GO:0005829 cytosol	GO:0004298 threonine-type endopeptidase activity	-	pfam00227 Proteasome
contig_11077	-1.06294	5.2748	0.0544998	0.210269	gi|13430684|gb|AAK25964.1|AF360254_1 putative MATE efflux family protein	GO:0009611 response to wounding | GO:0006855 drug transmembrane transport	GO:0016020 membrane	GO:0015297 antiporter activity | GO:0015238 drug transmembrane transporter activity	-	pfam01554 MatE | pfam01757 Acyl_transf_3
contig_11078	0.553645	4.81504	0.324296	0.600856	gi|18424201|ref|NP_568900.1| transcription elongation factor B, polypeptide 1	GO:0006511 ubiquitin-dependent protein catabolic process | GO:0006448 regulation of translational elongation	GO:0005829 cytosol | GO:0005840 ribosome	GO:0003746 translation elongation factor activity	-	pfam03931 Skp1_POZ
contig_11079	-0.830605	4.52672	0.144592	0.380628	gi|145340141|ref|NP_192983.2| OSBP(oxysterol binding protein)-related protein 2B	GO:0007165 signal transduction | GO:0008202 steroid metabolic process	-	GO:0035091 phosphatidylinositol binding | GO:0008142 oxysterol binding	-	pfam01237 Oxysterol_BP | pfam00169 PH
contig_1108	0.819861	5.19696	0.132407	0.362017	gi|15223907|ref|NP_172353.1| uncharacterized protein	GO:0007165 signal transduction | GO:0045087 innate immune response	GO:0031224 intrinsic to membrane	GO:0005198 structural molecule activity | GO:0004888 transmembrane signaling receptor activity	-	pfam06075 DUF936 | pfam00635 Motile_Sperm
contig_11080	0.745755	4.18623	0.198966	0.458044	gi|42567363|ref|NP_195103.3| inositol-tetrakisphosphate 1-kinase 3	GO:0016310 phosphorylation | GO:0032957 inositol trisphosphate metabolic process	GO:0005622 intracellular	GO:0052726 inositol-1,3,4-trisphosphate 5-kinase activity | GO:0047325 inositol tetrakisphosphate 1-kinase activity | GO:0005524 ATP binding | GO:0000287 magnesium ion binding | GO:0052725 inositol-1,3,4-trisphosphate 6-kinase activity	2.7.1.134 | 2.7.1.159	pfam05770 Ins134_P3_kin
contig_11081	-0.388859	1.87204	0.778765	0.923466	gi|15229105|ref|NP_190491.1| pectinesterase	-	-	-	-	-
contig_11082	0.0224699	2.55683	1	1	gi|22326741|ref|NP_196757.2| uncharacterized protein	-	GO:0016020 membrane	-	-	-
contig_11083	0.125885	3.41364	0.86985	0.970935	-	-	-	-	-	-
contig_11084	0.261464	2.50862	0.702788	0.883505	gi|15241247|ref|NP_197503.1| Plant Tudor-like RNA-binding protein	-	-	GO:0003723 RNA binding	-	pfam03735 ENT | pfam05641 Agenet
contig_11087	0.610325	2.79299	0.376246	0.650163	-	-	-	-	-	-
contig_11088	0.489673	3.31796	0.448438	0.70827	gi|297818118|ref|XP_002876942.1| hypothetical protein ARALYDRAFT_484361	GO:0006355 regulation of transcription, DNA-dependent	GO:0005667 transcription factor complex	GO:0042802 identical protein binding | GO:0003700 sequence-specific DNA binding transcription factor activity | GO:0043565 sequence-specific DNA binding	-	-
contig_11089	1.56652	4.98957	0.00548877	0.0446507	gi|297829970|ref|XP_002882867.1| hypothetical protein ARALYDRAFT_478821	-	GO:0005634 nucleus | GO:0005732 small nucleolar ribonucleoprotein complex	-	-	pfam01423 LSM
contig_1109	-1.09752	3.89123	0.0707061	0.24871	gi|156270666|gb|ABU63288.1| GAGA-motif binding transcriptional activator	GO:0050793 regulation of developmental process | GO:0009723 response to ethylene stimulus | GO:0006355 regulation of transcription, DNA-dependent	GO:0005667 transcription factor complex	GO:0003700 sequence-specific DNA binding transcription factor activity | GO:0003677 DNA binding | GO:0042803 protein homodimerization activity	-	pfam06217 GAGA_bind | pfam07983 X8
contig_11090	0.494773	4.12286	0.397769	0.668709	gi|18415888|ref|NP_567658.1| alternative oxidase 4	GO:0022900 electron transport chain | GO:0016117 carotenoid biosynthetic process | GO:0009266 response to temperature stimulus | GO:0009658 chloroplast organization | GO:0007585 respiratory gaseous exchange | GO:0009644 response to high light intensity | GO:0006118 electron transport	GO:0016021 integral to membrane | GO:0009536 plastid | GO:0009579 thylakoid | GO:0070469 respiratory chain | GO:0005740 mitochondrial envelope	GO:0009916 alternative oxidase activity | GO:0046872 metal ion binding	-	pfam01786 AOX
contig_11092	0.624397	5.78939	0.247613	0.517987	gi|30678498|ref|NP_850501.1| transcription factor TCP13	GO:0045962 positive regulation of development, heterochronic | GO:0006355 regulation of transcription, DNA-dependent | GO:0009965 leaf morphogenesis | GO:0030154 cell differentiation | GO:0031347 regulation of defense response	GO:0009507 chloroplast | GO:0005667 transcription factor complex	GO:0005515 protein binding | GO:0003700 sequence-specific DNA binding transcription factor activity	-	pfam03634 TCP
contig_11093	-0.279457	5.62216	0.613036	0.829775	gi|312282405|dbj|BAJ34068.1| unnamed protein product	GO:0009908 flower development | GO:0009816 defense response to bacterium, incompatible interaction | GO:0052544 defense response by callose deposition in cell wall | GO:0009753 response to jasmonic acid stimulus | GO:0050832 defense response to fungus | GO:0009700 indole phytoalexin biosynthetic process | GO:0019761 glucosinolate biosynthetic process | GO:0002213 defense response to insect | GO:0…	GO:0009570 chloroplast stroma | GO:0017109 glutamate-cysteine ligase complex	GO:0005524 ATP binding | GO:0004357 glutamate-cysteine ligase activity	6.3.2.2	pfam04107 GCS2
contig_11094	-1.17384	5.41195	0.033941	0.157047	gi|15228111|ref|NP_181264.1| 40S ribosomal protein S5-1	GO:0006412 translation | GO:0042254 ribosome biogenesis	GO:0009506 plasmodesma | GO:0005886 plasma membrane | GO:0005618 cell wall | GO:0005774 vacuolar membrane | GO:0022627 cytosolic small ribosomal subunit | GO:0009507 chloroplast	GO:0003735 structural constituent of ribosome | GO:0003723 RNA binding	-	pfam00177 Ribosomal_S7
contig_11096	0.00218126	5.16905	1	1	gi|12697589|dbj|BAB21595.1| Tat binding protein like protein	GO:0006511 ubiquitin-dependent protein catabolic process | GO:0010498 proteasomal protein catabolic process | GO:0009553 embryo sac development | GO:0010255 glucose mediated signaling pathway | GO:0009555 pollen development	GO:0005829 cytosol | GO:0008540 proteasome regulatory particle, base subcomplex | GO:0005634 nucleus | GO:0005886 plasma membrane	GO:0005516 calmodulin binding | GO:0005524 ATP binding | GO:0016887 ATPase activity	-	pfam00004 AAA | pfam07728 AAA_5 | pfam07724 AAA_2 | pfam13401 AAA_22
contig_11097	1.82023	4.29214	0.00202701	0.0216971	gi|297841487|ref|XP_002888625.1| hypothetical protein ARALYDRAFT_475885	GO:0009690 cytokinin metabolic process | GO:0080148 negative regulation of response to water deprivation | GO:0009850 auxin metabolic process | GO:0016567 protein ubiquitination	GO:0005886 plasma membrane | GO:0005634 nucleus	GO:0004842 ubiquitin-protein ligase activity | GO:0008270 zinc ion binding	-	pfam07002 Copine | pfam13920 zf-C3HC4_3 | pfam13923 zf-C3HC4_2 | pfam13639 zf-RING_2 | pfam00097 zf-C3HC4
contig_11099	0.861831	3.89899	0.151031	0.389575	gi|21618045|gb|AAM67095.1| unknown	GO:0055085 transmembrane transport | GO:0006511 ubiquitin-dependent protein catabolic process | GO:0055114 oxidation-reduction process | GO:0009910 negative regulation of flower development | GO:0033523 histone H2B ubiquitination | GO:0009650 UV protection | GO:0009965 leaf morphogenesis | GO:0010228 vegetative to reproductive phase transition of meristem	GO:0005829 cytosol | GO:0016021 integral to membrane	GO:0003676 nucleic acid binding | GO:0016491 oxidoreductase activity | GO:0004842 ubiquitin-protein ligase activity | GO:0005524 ATP binding	-	pfam00076 RRM_1 | pfam14259 RRM_6 | pfam08777 RRM_3
contig_111	-0.103523	6.50704	0.853559	0.961442	gi|297840021|ref|XP_002887892.1| hypothetical protein ARALYDRAFT_474913	-	-	-	-	-
contig_1110	0.0626554	5.14988	0.929139	0.99386	gi|297838555|ref|XP_002887159.1| atmap70-1	GO:0010051 xylem and phloem pattern formation | GO:0007010 cytoskeleton organization | GO:0009832 plant-type cell wall biogenesis	GO:0010005 cortical microtubule, transverse to long axis | GO:0005886 plasma membrane | GO:0045298 tubulin complex	GO:0008017 microtubule binding	-	pfam07058 Myosin_HC-like | pfam03938 OmpH | pfam05130 FlgN
contig_11100	0.335765	3.1668	0.607389	0.825232	gi|30686755|ref|NP_850263.1| galactose oxidase/kelch repeat-containing protein	-	-	-	-	pfam13415 Kelch_3 | pfam13418 Kelch_4 | pfam01344 Kelch_1 | pfam13854 Kelch_5 | pfam13964 Kelch_6 | pfam07646 Kelch_2
contig_11101	0.283557	2.14117	0.722298	0.892609	gi|297791925|ref|XP_002863847.1| hypothetical protein ARALYDRAFT_917650	-	GO:0005739 mitochondrion	-	-	pfam11955 PORR
contig_11102	-0.55732	4.18162	0.340978	0.61509	gi|30695448|ref|NP_564623.2| calcium-binding EF-hand domain-containing protein	GO:0055085 transmembrane transport	GO:0016021 integral to membrane	GO:0005509 calcium ion binding	-	pfam01699 Na_Ca_ex | pfam13499 EF_hand_5 | pfam13202 EF_hand_3 | pfam13405 EF_hand_4
contig_11103	-2.86746	3.86438	2.2759e-05	0.00064112	gi|297809825|ref|XP_002872796.1| hypothetical protein ARALYDRAFT_490251	GO:0009626 plant-type hypersensitive response | GO:0080151 positive regulation of salicylic acid mediated signaling pathway	GO:0005737 cytoplasm	GO:0003723 RNA binding | GO:0000166 nucleotide binding	-	pfam00076 RRM_1 | pfam14259 RRM_6 | pfam13893 RRM_5
contig_11104	0.117832	2.44265	0.919876	0.989481	gi|297791865|ref|XP_002863817.1| hypothetical protein ARALYDRAFT_917597	GO:0007165 signal transduction	GO:0000785 chromatin	GO:0008536 Ran GTPase binding | GO:0035091 phosphatidylinositol binding | GO:0008270 zinc ion binding | GO:0003682 chromatin binding	-	pfam08381 BRX | pfam00415 RCC1 | pfam01363 FYVE | pfam13540 RCC1_2 | pfam13713 BRX_N
contig_11105	-2.00252	5.8681	0.000335635	0.00557155	gi|297831102|ref|XP_002883433.1| hypothetical protein ARALYDRAFT_898865	GO:0008610 lipid biosynthetic process | GO:0032259 methylation	-	GO:0008825 cyclopropane-fatty-acyl-phospholipid synthase activity	1.3.3.4	pfam02353 CMAS | pfam01593 Amino_oxidase | pfam13450 NAD_binding_8 | pfam12847 Methyltransf_18 | pfam08241 Methyltransf_11 | pfam13847 Methyltransf_31 | pfam08242 Methyltransf_12 | pfam13659 Methyltransf_26 | pfam13489 Methyltransf_23 | pfam13649 Methyltransf_25
contig_11106	-1.83343	3.79645	0.00364361	0.0332099	gi|312282055|dbj|BAJ33893.1| unnamed protein product	GO:0006268 DNA unwinding involved in replication | GO:0006270 DNA-dependent DNA replication initiation | GO:0010182 sugar mediated signaling pathway	GO:0005829 cytosol | GO:0005634 nucleus	GO:0003677 DNA binding | GO:0005524 ATP binding | GO:0005515 protein binding | GO:0008094 DNA-dependent ATPase activity	-	pfam00493 MCM | pfam07728 AAA_5
contig_11107	0.903835	5.05285	0.104525	0.315781	gi|297793741|ref|XP_002864755.1| tudor domain-containing protein	GO:0090305 nucleic acid phosphodiester bond hydrolysis | GO:0009306 protein secretion | GO:0009845 seed germination | GO:0031047 gene silencing by RNA | GO:0009686 gibberellin biosynthetic process | GO:0046686 response to cadmium ion | GO:0006950 response to stress	GO:0005829 cytosol | GO:0009506 plasmodesma | GO:0016442 RNA-induced silencing complex | GO:0005635 nuclear envelope | GO:0005783 endoplasmic reticulum	GO:0003723 RNA binding | GO:0004518 nuclease activity	-	pfam00567 TUDOR | pfam00565 SNase
contig_11108	0.888571	5.63615	0.0995586	0.307409	gi|30692596|ref|NP_174454.2| AP-4 complex subunit epsilon	GO:0016192 vesicle-mediated transport | GO:0006886 intracellular protein transport	GO:0030117 membrane coat	GO:0005488 binding	-	pfam01602 Adaptin_N | pfam13646 HEAT_2
contig_11109	-1.71928	2.84123	0.01484	0.0893978	gi|10178061|dbj|BAB11425.1| unnamed protein product	-	-	GO:0008568 microtubule-severing ATPase activity | GO:0005524 ATP binding	-	-
contig_1111	-1.09511	7.7859	0.03719	0.166472	gi|312282385|dbj|BAJ34058.1| unnamed protein product	GO:0006355 regulation of transcription, DNA-dependent	GO:0005667 transcription factor complex	GO:0003700 sequence-specific DNA binding transcription factor activity | GO:0008270 zinc ion binding	-	pfam06203 CCT | pfam00643 zf-B_box
contig_11110	0.811722	2.08054	0.328722	0.604329	gi|9758254|dbj|BAB08753.1| unnamed protein product	GO:0006468 protein phosphorylation | GO:0007178 transmembrane receptor protein serine/threonine kinase signaling pathway | GO:0009069 serine family amino acid metabolic process	-	GO:0005524 ATP binding | GO:0004709 MAP kinase kinase kinase activity	-	pfam00069 Pkinase | pfam07714 Pkinase_Tyr
contig_11113	-1.59424	5.12428	0.00470328	0.0400766	gi|297816430|ref|XP_002876098.1| SEC14 cytosolic factor family protein	GO:0006810 transport	GO:0005622 intracellular | GO:0005886 plasma membrane | GO:0016021 integral to membrane	GO:0005215 transporter activity	-	pfam00650 CRAL_TRIO | pfam03765 CRAL_TRIO_N | pfam13716 CRAL_TRIO_2
contig_11115	0.148995	5.10799	0.797615	0.932841	gi|18423927|ref|NP_568846.1| glycylpeptide N-tetradecanoyltransferase 1	GO:0006656 phosphatidylcholine biosynthetic process | GO:0042425 choline biosynthetic process | GO:0010064 embryonic shoot morphogenesis | GO:0032259 methylation | GO:0006499 N-terminal protein myristoylation | GO:0009860 pollen tube growth | GO:0009555 pollen development | GO:0010183 pollen tube guidance | GO:0048528 post-embryonic root development | GO:0042967 acyl-carrier-protein biosynthetic …	GO:0005829 cytosol | GO:0005840 ribosome | GO:0009536 plastid	GO:0000234 phosphoethanolamine N-methyltransferase activity | GO:0004379 glycylpeptide N-tetradecanoyltransferase activity	2.3.1.97	pfam02799 NMT_C | pfam01233 NMT
contig_11116	1.7364	3.80937	0.00461567	0.0395674	gi|312282407|dbj|BAJ34069.1| unnamed protein product	GO:0009640 photomorphogenesis | GO:0000085 G2 phase of mitotic cell cycle | GO:0010388 cullin deneddylation	GO:0000502 proteasome complex | GO:0005829 cytosol | GO:0008180 signalosome	GO:0005515 protein binding	-	pfam01399 PCI
contig_11117	0.65908	6.05297	0.21778	0.482178	gi|297824911|ref|XP_002880338.1| sister-chromatide cohesion protein 3	GO:0051455 attachment of spindle microtubules to kinetochore involved in homologous chromosome segregation | GO:0051754 meiotic sister chromatid cohesion, centromeric	GO:0005694 chromosome | GO:0005634 nucleus	GO:0003677 DNA binding	-	pfam08514 STAG
contig_11118	1.12029	2.86384	0.105009	0.31677	gi|297803402|ref|XP_002869585.1| NADH:ubiquinone oxidoreductase family protein	GO:0006118 electron transport | GO:0006120 mitochondrial electron transport, NADH to ubiquinone | GO:0006744 ubiquinone biosynthetic process | GO:0006814 sodium ion transport | GO:0015992 proton transport	GO:0016020 membrane	GO:0009055 electron carrier activity | GO:0008137 NADH dehydrogenase (ubiquinone) activity	-	pfam05071 NDUFA12
contig_11119	0.636391	7.40868	0.222949	0.489082	gi|312282237|dbj|BAJ33984.1| unnamed protein product	GO:0071277 cellular response to calcium ion | GO:0009908 flower development | GO:0010286 heat acclimation | GO:0006457 protein folding | GO:0009414 response to water deprivation | GO:0090332 stomatal closure | GO:0009816 defense response to bacterium, incompatible interaction | GO:0009651 response to salt stress | GO:0050821 protein stabilization | GO:0009870 defense response signaling pathway, r…	GO:0005774 vacuolar membrane | GO:0048046 apoplast | GO:0005618 cell wall | GO:0005730 nucleolus | GO:0005829 cytosol | GO:0009570 chloroplast stroma | GO:0009506 plasmodesma | GO:0005886 plasma membrane | GO:0005739 mitochondrion	GO:0051082 unfolded protein binding | GO:0016887 ATPase activity | GO:0005524 ATP binding	-	pfam00183 HSP90 | pfam02518 HATPase_c | pfam13589 HATPase_c_3
contig_1112	-1.15527	10.1311	0.0268318	0.134348	gi|312281599|dbj|BAJ33665.1| unnamed protein product	GO:0009765 photosynthesis, light harvesting | GO:0009637 response to blue light | GO:0010218 response to far red light | GO:0010114 response to red light	GO:0010287 plastoglobule | GO:0009941 chloroplast envelope | GO:0030076 light-harvesting complex | GO:0009535 chloroplast thylakoid membrane	GO:0016168 chlorophyll binding	-	pfam00504 Chloroa_b-bind
contig_11121	0.629446	4.00821	0.290974	0.566233	gi|297812233|ref|XP_002874000.1| hypothetical protein ARALYDRAFT_910089	GO:0009958 positive gravitropism | GO:0009415 response to water | GO:0048364 root development | GO:0009638 phototropism	GO:0019866 organelle inner membrane | GO:0005773 vacuole | GO:0016023 cytoplasmic membrane-bounded vesicle | GO:0005886 plasma membrane | GO:0005634 nucleus | GO:0048046 apoplast | GO:0005783 endoplasmic reticulum	GO:0008236 serine-type peptidase activity	-	pfam12697 Abhydrolase_6 | pfam12695 Abhydrolase_5 | pfam00326 Peptidase_S9 | pfam02230 Abhydrolase_2 | pfam00561 Abhydrolase_1
contig_11122	0.492712	4.19905	0.404476	0.67397	gi|18405032|ref|NP_564664.1| autophagy 18H-like protein	GO:0042594 response to starvation	GO:0005739 mitochondrion	-	-	pfam12490 BCAS3 | pfam00400 WD40
contig_11123	0.133427	4.34303	0.832045	0.949544	gi|22328793|ref|NP_193656.2| ABC transporter E family member 2	GO:0006200 ATP catabolic process | GO:0006118 electron transport | GO:0015682 ferric iron transport	GO:0009536 plastid	GO:0051536 iron-sulfur cluster binding | GO:0009055 electron carrier activity | GO:0005524 ATP binding | GO:0015408 ferric-transporting ATPase activity	-	pfam00005 ABC_tran | pfam04068 RLI | pfam00037 Fer4 | pfam13304 AAA_21 | pfam13187 Fer4_9 | pfam13237 Fer4_10 | pfam12837 Fer4_6 | pfam12838 Fer4_7 | pfam12797 Fer4_2 | pfam13183 Fer4_8 | pfam13484 Fer4_16
contig_11124	0.174318	4.60903	0.759771	0.914619	gi|297823589|ref|XP_002879677.1| hypothetical protein ARALYDRAFT_345481	-	-	-	-	-
contig_11125	1.88889	3.33083	0.0043195	0.0377444	gi|297799556|ref|XP_002867662.1| hypothetical protein ARALYDRAFT_492391	GO:0009759 indole glucosinolate biosynthetic process | GO:0000162 tryptophan biosynthetic process | GO:0010438 cellular response to sulfur starvation | GO:0009753 response to jasmonic acid stimulus | GO:0009698 phenylpropanoid metabolic process | GO:0000302 response to reactive oxygen species | GO:0002213 defense response to insect | GO:0009737 response to abscisic acid stimulus | GO:0055114 oxid…	GO:0005789 endoplasmic reticulum membrane | GO:0005829 cytosol | GO:0005667 transcription factor complex	GO:0016301 kinase activity | GO:0003958 NADPH-hemoprotein reductase activity | GO:0005506 iron ion binding | GO:0003677 DNA binding | GO:0003700 sequence-specific DNA binding transcription factor activity | GO:0010181 FMN binding	1.6.2.4	pfam00667 FAD_binding_1 | pfam00258 Flavodoxin_1
contig_11126	-0.206852	3.4726	0.750108	0.909921	gi|15232591|ref|NP_190242.1| methyl-CPG-binding domain protein 5	-	GO:0005720 nuclear heterochromatin | GO:0010370 perinucleolar chromocenter | GO:0005731 nucleolus organizer region	GO:0008327 methyl-CpG binding | GO:0043621 protein self-association | GO:0019899 enzyme binding | GO:0051747 cytosine C-5 DNA demethylase activity	-	pfam01429 MBD
contig_11128	-0.357028	3.43501	0.587801	0.811536	gi|56407681|gb|AAV88069.1| hypothetical retrotransposon	GO:0006508 proteolysis | GO:0015074 DNA integration | GO:0006278 RNA-dependent DNA replication	-	GO:0004519 endonuclease activity | GO:0003964 RNA-directed DNA polymerase activity | GO:0003676 nucleic acid binding | GO:0004190 aspartic-type endopeptidase activity | GO:0008270 zinc ion binding	-	pfam07727 RVT_2 | pfam14227 UBN2_2 | pfam00665 rve | pfam14223 UBN2 | pfam13976 gag_pre-integrs | pfam00077 RVP | pfam00098 zf-CCHC
contig_1113	-0.743447	4.15349	0.207117	0.468776	gi|48093506|gb|AAT40130.1| lipid transfer protein	GO:0006649 phospholipid transfer to membrane | GO:0009414 response to water deprivation | GO:0012501 programmed cell death	GO:0009505 plant-type cell wall | GO:0005886 plasma membrane | GO:0009534 chloroplast thylakoid | GO:0048046 apoplast	GO:0008289 lipid binding | GO:0005516 calmodulin binding	-	pfam00234 Tryp_alpha_amyl | pfam14368 LTP_2
contig_11130	1.38551	4.00708	0.0191352	0.107382	-	-	-	-	-	-
contig_11131	0.021632	4.97242	0.968083	1	gi|2191145|gb|AAB61032.1| A_IG002N01.4 gene product	-	-	-	-	-
contig_11132	0.526881	4.27365	0.355279	0.628909	gi|297799460|ref|XP_002867614.1| hypothetical protein ARALYDRAFT_492297	GO:0006457 protein folding | GO:0006334 nucleosome assembly | GO:0000412 histone peptidyl-prolyl isomerization	GO:0005829 cytosol | GO:0005730 nucleolus | GO:0016020 membrane	GO:0042393 histone binding | GO:0003755 peptidyl-prolyl cis-trans isomerase activity | GO:0005528 FK506 binding	5.2.1.8	pfam00254 FKBP_C
contig_11133	0.523588	5.14339	0.342435	0.616823	gi|297825245|ref|XP_002880505.1| kinase family protein	GO:0006468 protein phosphorylation | GO:0055114 oxidation-reduction process | GO:0009069 serine family amino acid metabolic process	GO:0005739 mitochondrion | GO:0005952 cAMP-dependent protein kinase complex	GO:0005524 ATP binding | GO:0032440 2-alkenal reductase [NAD(P)] activity | GO:0004691 cAMP-dependent protein kinase activity	2.7.11.1	pfam00069 Pkinase | pfam07714 Pkinase_Tyr | pfam12947 EGF_3
contig_11134	-1.48849	3.93661	0.0137764	0.0847686	gi|297789116|ref|XP_002862560.1| hypothetical protein ARALYDRAFT_497397	GO:0010190 cytochrome b6f complex assembly	GO:0042651 thylakoid membrane	-	-	-
contig_11135	-0.440898	4.83793	0.439806	0.703712	gi|297797679|ref|XP_002866724.1| hypothetical protein ARALYDRAFT_496904	GO:0008152 metabolic process	GO:0005886 plasma membrane	GO:0030170 pyridoxal phosphate binding | GO:0003824 catalytic activity	-	-
contig_11136	-0.543315	3.87555	0.360959	0.635488	gi|30682484|ref|NP_849647.1| Seryl-tRNA synthetase	GO:0006434 seryl-tRNA aminoacylation | GO:0009658 chloroplast organization | GO:0048481 ovule development | GO:0007005 mitochondrion organization | GO:0006544 glycine metabolic process | GO:0006563 L-serine metabolic process | GO:0006566 threonine metabolic process	GO:0005739 mitochondrion | GO:0009507 chloroplast	GO:0004828 serine-tRNA ligase activity | GO:0005524 ATP binding	-	pfam00587 tRNA-synt_2b | pfam02403 Seryl_tRNA_N | pfam03962 Mnd1 | pfam13870 DUF4201
contig_11137	-0.973683	3.12509	0.156245	0.398744	gi|297802986|ref|XP_002869377.1| hypothetical protein ARALYDRAFT_491705	GO:0080167 response to karrikin | GO:0009809 lignin biosynthetic process | GO:0055114 oxidation-reduction process | GO:0009805 coumarin biosynthetic process | GO:0009811 stilbene biosynthetic process | GO:0009813 flavonoid biosynthetic process	-	GO:0016621 cinnamoyl-CoA reductase activity | GO:0050662 coenzyme binding | GO:0000166 nucleotide binding | GO:0045552 dihydrokaempferol 4-reductase activity	-	pfam01370 Epimerase
contig_11138	0.614677	4.82514	0.277228	0.552677	gi|33589788|gb|AAQ22660.1| At3g01790	GO:0009908 flower development	-	GO:0003676 nucleic acid binding | GO:0000166 nucleotide binding | GO:0005515 protein binding	-	pfam00651 BTB
contig_11139	-2.39228	3.94606	0.000223313	0.00405965	gi|42569645|ref|NP_181105.2| LRR receptor-like serine/threonine-protein kinase FEI 2	GO:0006468 protein phosphorylation | GO:0007169 transmembrane receptor protein tyrosine kinase signaling pathway | GO:0009826 unidimensional cell growth | GO:0009664 plant-type cell wall organization | GO:0009069 serine family amino acid metabolic process	GO:0016021 integral to membrane	GO:0004674 protein serine/threonine kinase activity | GO:0005524 ATP binding | GO:0004714 transmembrane receptor protein tyrosine kinase activity	2.7.11.1	pfam00069 Pkinase | pfam07714 Pkinase_Tyr | pfam08263 LRRNT_2 | pfam13855 LRR_8 | pfam12799 LRR_4
contig_1114	-0.830529	6.45988	0.119722	0.341332	gi|312281651|dbj|BAJ33691.1| unnamed protein product	GO:0009416 response to light stimulus | GO:0010027 thylakoid membrane organization | GO:0006508 proteolysis | GO:0009658 chloroplast organization | GO:0009959 negative gravitropism | GO:0010207 photosystem II assembly | GO:0009723 response to ethylene stimulus | GO:0048564 photosystem I assembly	GO:0009507 chloroplast | GO:0016020 membrane	GO:0004222 metalloendopeptidase activity	-	pfam02163 Peptidase_M50 | pfam12998 ING | pfam00628 PHD
contig_11140	1.02805	4.71813	0.0687773	0.244128	gi|297836768|ref|XP_002886266.1| calmodulin-binding protein	-	-	GO:0005516 calmodulin binding	-	pfam07887 Calmodulin_bind
contig_11141	0.601726	3.27147	0.333994	0.608954	gi|297802446|ref|XP_002869107.1| kelch repeat-containing F-box family protein	-	-	-	-	pfam01344 Kelch_1
contig_11142	-1.66043	3.11876	0.0146488	0.088525	gi|297798462|ref|XP_002867115.1| kinase family protein	GO:0006468 protein phosphorylation | GO:0007178 transmembrane receptor protein serine/threonine kinase signaling pathway | GO:0009069 serine family amino acid metabolic process	-	GO:0004872 receptor activity | GO:0005524 ATP binding | GO:0004709 MAP kinase kinase kinase activity	2.7.11.1	pfam00069 Pkinase | pfam07714 Pkinase_Tyr
contig_11143	-0.0871344	4.54329	0.894378	0.979171	gi|18408274|ref|NP_564850.1| protein triGALACTOSYLDIACYLGLYCEROL 3	GO:0006200 ATP catabolic process | GO:0006869 lipid transport | GO:0008272 sulfate transport	GO:0009507 chloroplast	GO:0015419 sulfate transmembrane-transporting ATPase activity | GO:0005524 ATP binding	-	pfam00005 ABC_tran | pfam07673 DUF1602
contig_11144	-0.169574	3.4139	0.825344	0.946686	gi|297821465|ref|XP_002878615.1| peroxidase 17	GO:0006979 response to oxidative stress | GO:0051707 response to other organism | GO:0055114 oxidation-reduction process | GO:0006804 peroxidase reaction	GO:0016023 cytoplasmic membrane-bounded vesicle | GO:0005618 cell wall | GO:0005829 cytosol	GO:0020037 heme binding | GO:0004601 peroxidase activity	1.11.1.7	-
contig_11145	3.31095	5.21257	4.7417e-08	3.89682e-06	gi|297829280|ref|XP_002882522.1| hypothetical protein ARALYDRAFT_478057	-	-	-	-	pfam04720 DUF506
contig_11146	1.28717	3.6948	0.0331636	0.154599	gi|238479938|ref|NP_001154655.1| esterase/lipase domain-containing protein	-	-	-	-	pfam12695 Abhydrolase_5 | pfam12697 Abhydrolase_6 | pfam00326 Peptidase_S9
contig_11147	0.0526936	4.02617	0.970383	1	gi|240255369|ref|NP_566646.5| uncharacterized protein	GO:0022900 electron transport chain | GO:0006118 electron transport	-	GO:0009055 electron carrier activity	-	pfam02622 DUF179 | pfam00085 Thioredoxin
contig_11148	0.934362	2.2387	0.261783	0.536072	gi|297832478|ref|XP_002884121.1| hypothetical protein ARALYDRAFT_480729	-	GO:0016021 integral to membrane	-	-	pfam03248 Rer1
contig_11149	-0.343416	5.3195	0.534675	0.776399	gi|92111351|gb|ABE73472.1| putative pyridoxal kinase splice variant 1	GO:0042538 hyperosmotic salinity response | GO:0009443 pyridoxal 5'-phosphate salvage | GO:0010054 trichoblast differentiation | GO:0016310 phosphorylation | GO:0008615 pyridoxine biosynthetic process	GO:0005829 cytosol	GO:0008478 pyridoxal kinase activity	2.7.1.35	pfam00294 PfkB
contig_1115	-0.439506	3.60162	0.488588	0.742653	gi|18398808|ref|NP_566370.1| uncharacterized protein	-	-	-	-	pfam09713 A_thal_3526
contig_11150	-0.581484	5.30392	0.292483	0.568446	gi|297799608|ref|XP_002867688.1| glycoside hydrolase family 28 protein	GO:0007047 cellular cell wall organization | GO:0005982 starch metabolic process | GO:0005985 sucrose metabolic process	GO:0016023 cytoplasmic membrane-bounded vesicle | GO:0005576 extracellular region | GO:0016020 membrane	GO:0004650 polygalacturonase activity | GO:0047911 galacturan 1,4-alpha-galacturonidase activity	-	pfam00295 Glyco_hydro_28 | pfam12708 Pectate_lyase_3 | pfam13229 Beta_helix | pfam05048 NosD
contig_11152	-1.10799	4.44835	0.057108	0.21829	gi|18423981|ref|NP_568858.1| haloacid dehalogenase-like hydrolase domain-containing protein	GO:0008152 metabolic process	GO:0005829 cytosol | GO:0005739 mitochondrion	GO:0016787 hydrolase activity	-	pfam00702 Hydrolase | pfam13419 HAD_2 | pfam13242 Hydrolase_like | pfam12710 HAD
contig_11153	-0.681382	5.17847	0.214769	0.477837	gi|297808539|ref|XP_002872153.1| hypothetical protein ARALYDRAFT_910580	-	-	-	-	pfam03478 DUF295
contig_11154	2.23451	6.36707	5.39425e-05	0.00127257	gi|334187098|ref|NP_001190892.1| ENTH/VHS/GAT family protein	GO:0006891 intra-Golgi vesicle-mediated transport | GO:0006886 intracellular protein transport	GO:0005795 Golgi stack	GO:0008565 protein transporter activity	-	pfam00790 VHS | pfam03127 GAT
contig_11158	-0.976165	4.64454	0.0877904	0.284395	gi|15225764|ref|NP_180858.1| endoglucanase 11	GO:0005982 starch metabolic process | GO:0005985 sucrose metabolic process	GO:0005576 extracellular region | GO:0016023 cytoplasmic membrane-bounded vesicle	GO:0008810 cellulase activity | GO:0030246 carbohydrate binding	3.2.1.4	pfam00759 Glyco_hydro_9
contig_1116	2.45164	9.41601	6.46714e-06	0.000229267	gi|34398494|gb|AAQ67339.1| photosystem II thylakoid membrane protein	GO:0006810 transport | GO:0009635 response to herbicide | GO:0009772 photosynthetic electron transport in photosystem II | GO:0006118 electron transport	GO:0030076 light-harvesting complex | GO:0016021 integral to membrane | GO:0009535 chloroplast thylakoid membrane | GO:0009523 photosystem II | GO:0010287 plastoglobule	GO:0016168 chlorophyll binding | GO:0016491 oxidoreductase activity | GO:0005515 protein binding | GO:0005506 iron ion binding | GO:0045156 electron transporter, transferring electrons within the cyclic electron transport pathway of photosynthesis activity	1.10.3.9	pfam00124 Photo_RC
contig_11161	-0.679993	5.11972	0.224518	0.491564	gi|18400083|ref|NP_564470.1| S-adenosylmethionine-dependent methyltransferase domain-containing protein	GO:0032259 methylation | GO:0002098 tRNA wobble uridine modification | GO:0055114 oxidation-reduction process	GO:0005739 mitochondrion	GO:0008175 tRNA methyltransferase activity | GO:0016706 oxidoreductase activity, acting on paired donors, with incorporation or reduction of molecular oxygen, 2-oxoglutarate as one donor, and incorporation of one atom each of oxygen into both donors	-	pfam08241 Methyltransf_11 | pfam13847 Methyltransf_31 | pfam08242 Methyltransf_12 | pfam13489 Methyltransf_23 | pfam13649 Methyltransf_25 | pfam01209 Ubie_methyltran | pfam12847 Methyltransf_18 | pfam13659 Methyltransf_26
contig_11162	0.538954	2.11127	0.552819	0.786192	gi|297796735|ref|XP_002866252.1| glycerophosphoryl diester phosphodiesterase family protein	GO:0006071 glycerol metabolic process | GO:0009395 phospholipid catabolic process | GO:0046486 glycerolipid metabolic process	GO:0031225 anchored to membrane	GO:0008889 glycerophosphodiester phosphodiesterase activity	-	-
contig_11163	2.58581	4.53198	2.16555e-05	0.000618799	gi|297819928|ref|XP_002877847.1| starch-excess 4	GO:0005983 starch catabolic process | GO:0006470 protein dephosphorylation	GO:0009570 chloroplast stroma	GO:0008138 protein tyrosine/serine/threonine phosphatase activity | GO:0030247 polysaccharide binding | GO:0019203 carbohydrate phosphatase activity | GO:0005515 protein binding	3.1.3.16 | 3.1.3.48	pfam00782 DSPc | pfam13350 Y_phosphatase3
contig_11164	1.66207	3.22894	0.00966508	0.0664144	gi|262400735|gb|ACY66224.1| photosystem I assembly protein Ycf4	GO:0048564 photosystem I assembly	GO:0016021 integral to membrane | GO:0009522 photosystem I | GO:0009535 chloroplast thylakoid membrane	GO:0051082 unfolded protein binding	-	pfam02392 Ycf4 | pfam00796 PSI_8
contig_11165	-0.287473	3.76237	0.626249	0.837761	gi|297792653|ref|XP_002864211.1| hypothetical protein ARALYDRAFT_495365	GO:0016192 vesicle-mediated transport	GO:0016021 integral to membrane	-	-	-
contig_11166	0.351087	4.06439	0.559199	0.791442	gi|110738812|dbj|BAF01329.1| myosin heavy chain	GO:0055085 transmembrane transport | GO:0006200 ATP catabolic process | GO:0006879 cellular iron ion homeostasis | GO:0046686 response to cadmium ion | GO:0030048 actin filament-based movement	GO:0016021 integral to membrane | GO:0005743 mitochondrial inner membrane | GO:0016459 myosin complex | GO:0005886 plasma membrane	GO:0042626 ATPase activity, coupled to transmembrane movement of substances | GO:0005524 ATP binding | GO:0003774 motor activity	-	pfam00063 Myosin_head | pfam00612 IQ
contig_11169	-1.03568	3.29445	0.111694	0.327492	gi|79378845|ref|NP_177475.3| S-adenosylmethionine-dependent methyltransferase domain-containing protein	-	-	-	-	pfam10294 Methyltransf_16
contig_1117	-0.911864	6.0546	0.0903826	0.289576	gi|297805064|ref|XP_002870416.1| peptidyl-prolyl cis-trans isomerase	GO:0006457 protein folding | GO:0000413 protein peptidyl-prolyl isomerization	GO:0031977 thylakoid lumen | GO:0009507 chloroplast	GO:0016787 hydrolase activity | GO:0003755 peptidyl-prolyl cis-trans isomerase activity	5.2.1.8	pfam00160 Pro_isomerase
contig_11170	-2.60246	3.75217	9.81497e-05	0.00206631	gi|312281565|dbj|BAJ33648.1| unnamed protein product	GO:0006807 nitrogen compound metabolic process	GO:0005774 vacuolar membrane | GO:0009505 plant-type cell wall | GO:0005739 mitochondrion	GO:0000224 peptide-N4-(N-acetyl-beta-glucosaminyl)asparagine amidase activity	-	pfam12222 PNGaseA
contig_11171	-0.736011	4.39399	0.201282	0.460375	gi|4185148|gb|AAD08951.1| putative reverse transcriptase	-	-	-	-	pfam13966 zf-RVT | pfam14111 DUF4283 | pfam00078 RVT_1 | pfam14392 zf-CCHC_4 | pfam03372 Exo_endo_phos
[truncated: 18,789 more rows]

## Sheet: S4B Table
S4B Table. List of differentially expressed genes at FDR ≤ 0.05 and FC ≥ ±2 (highlighted in yellow)
[truncated: 10,755 more rows]

## Sheet: S4C Table
S4C Table. List of differentially expressed genes at FDR ≤ 0.05 and FC ≥ ±2 (highlighted in yellow)
[truncated: 22,432 more rows]

[truncated: 5 more sheets: S4D Table, S4E Table, S4F Table, S4G Table, S4H Table]
