# Supplementary material for: Gene expression analysis of rocket salad under pre-harvest and postharvest stresses: A transcriptomic resource for Diplotaxis tenuifolia
Source: PLoS One. 2017 May 30;12(5):e0178119. doi: 10.1371/journal.pone.0178119 (PMC5448768; doi:10.1371/journal.pone.0178119)
Supplement: S5 Table — S5A, S5B, S5C, S5D, S5E, S5F, S5G Table reports the list of enriched pathways obtained with KAAS according to the KEGG BRITE database (KEGG modules) under cold, dark, dehydration, wounding, salinity, heat and N-starvation stress, respectively. S5H and S5I Table report a summary of number of DEGs found in each pathway in postharvest and pre-harvest stresses, respectively. (XLSX) [file pone.0178119.s006.xlsx]

## Sheet: S5A Table
S5A Table report the list of enriched pathways obtained with KAAS according to the KEGG BRITE database (KEGG modules)
COLD
Energy metabolism
Carbon fixation
M00165 Reductive pentose phosphate cycle (Calvin cycle) [PATH:map01200 map00710]
contig_4130; K01601 rbcL; ribulose-bisphosphate carboxylase large chain [EC:4.1.1.39]
contig_5300; K05298 GAPA; glyceraldehyde-3-phosphate dehydrogenase (NADP+) (phosphorylating) [EC:1.2.1.13]
M00166 Reductive pentose phosphate cycle, ribulose-5P => glyceraldehyde-3P [PATH:map01200 map00710]
contig_4130; K01601 rbcL; ribulose-bisphosphate carboxylase large chain [EC:4.1.1.39]
contig_5300; K05298 GAPA; glyceraldehyde-3-phosphate dehydrogenase (NADP+) (phosphorylating) [EC:1.2.1.13]
M00167 Reductive pentose phosphate cycle, glyceraldehyde-3P => ribulose-5P [PATH:map01200 map00710]
M00168 CAM (Crassulacean acid metabolism), dark [PATH:map01200 map00710]
M00169 CAM (Crassulacean acid metabolism), light [PATH:map01200 map00710]
M00172 C4-dicarboxylic acid cycle, NADP - malic enzyme type [PATH:map00710]
M00171 C4-dicarboxylic acid cycle, NAD - malic enzyme type [PATH:map00710]
contig_11; K14272 GGAT; glutamate--glyoxylate aminotransferase [EC:2.6.1.4 2.6.1.2 2.6.1.44 2.6.1.-]
M00170 C4-dicarboxylic acid cycle, phosphoenolpyruvate carboxykinase type [PATH:map00710]
M00173 Reductive citrate cycle (Arnon-Buchanan cycle) [PATH:map01200 map00720]
M00376 3-Hydroxypropionate bi-cycle [PATH:map01200 map00720]
contig_15510; K02160 accB, bccP; acetyl-CoA carboxylase biotin carboxyl carrier protein
contig_8446; K02160 accB, bccP; acetyl-CoA carboxylase biotin carboxyl carrier protein
M00375 Hydroxypropionate-hydroxybutylate cycle [PATH:map01200 map00720]
contig_15510; K02160 accB, bccP; acetyl-CoA carboxylase biotin carboxyl carrier protein
contig_8446; K02160 accB, bccP; acetyl-CoA carboxylase biotin carboxyl carrier protein
contig_1230; K00626 E2.3.1.9, atoB; acetyl-CoA C-acetyltransferase [EC:2.3.1.9]
M00374 Dicarboxylate-hydroxybutyrate cycle [PATH:map01200 map00720]
contig_1230; K00626 E2.3.1.9, atoB; acetyl-CoA C-acetyltransferase [EC:2.3.1.9]
M00377 Reductive acetyl-CoA pathway (Wood-Ljungdahl pathway) [PATH:map01200 map00720]
M00579 Phosphate acetyltransferase-acetate kinase pathway, acetyl-CoA => acetate [PATH:map01200 map00720]
Nitrogen metabolism
M00175 Nitrogen fixation, nitrogen => ammonia [PATH:map00910]
M00531 Assimilatory nitrate reduction, nitrate => ammonia [PATH:map00910]
contig_5596; K10534 NR; nitrate reductase (NAD(P)H) [EC:1.7.1.1 1.7.1.2 1.7.1.3]
contig_1098; K00366 nirA; ferredoxin-nitrite reductase [EC:1.7.7.1]
contig_5919; K00366 nirA; ferredoxin-nitrite reductase [EC:1.7.7.1]
M00530 Dissimilatory nitrate reduction, nitrate => ammonia [PATH:map00910]
M00529 Denitrification, nitrate => nitrogen [PATH:map00910]
M00528 Nitrification, ammonia => nitrite [PATH:map00910]
Methane metabolism
M00567 Methanogenesis, CO2 => methane [PATH:map01200 map00680]
M00357 Methanogenesis, acetate => methane [PATH:map01200 map00680]
M00356 Methanogenesis, methanol => methane [PATH:map01200 map00680]
M00563 Methanogenesis, methylamine/dimethylamine/trimethylamine => methane [PATH:map01200 map00680]
M00358 Coenzyme M biosynthesis [PATH:map01200 map00680]
M00174 Methane oxidation, methanotroph, methane => formaldehyde [PATH:map01200 map01220 map00680]
M00346 Formaldehyde assimilation, serine pathway [PATH:map01200 map00680]
contig_2425; K00600 glyA, SHMT; glycine hydroxymethyltransferase [EC:2.1.2.1]
M00345 Formaldehyde assimilation, ribulose monophosphate pathway [PATH:map01200 map00680]
M00344 Formaldehyde assimilation, xylulose monophosphate pathway [PATH:map01200 map00680]
M00378 F420 biosynthesis [PATH:map00680]
M00422 Acetyl-CoA pathway, CO2 => acetyl-CoA [PATH:map00680]
Sulfur metabolism
M00176 Assimilatory sulfate reduction, sulfate => H2S [PATH:map00920]
contig_5436; K00860 cysC; adenylylsulfate kinase [EC:2.7.1.25]
contig_17270; K00392 sir; sulfite reductase (ferredoxin) [EC:1.8.7.1]
M00596 Dissimilatory sulfate reduction, sulfate => H2S [PATH:map00920]
M00595 Thiosulfate oxidation by SOX complex, thiosulfate => sulfate [PATH:map00920]
Carbohydrate and lipid metabolism
Central carbohydrate metabolism
M00001 Glycolysis (Embden-Meyerhof pathway), glucose => pyruvate [PATH:map01200 map00010]
contig_7347; K00873 PK, pyk; pyruvate kinase [EC:2.7.1.40]
contig_7402; K00873 PK, pyk; pyruvate kinase [EC:2.7.1.40]
M00002 Glycolysis, core module involving three-carbon compounds [PATH:map01200 map01230 map00010]
contig_7347; K00873 PK, pyk; pyruvate kinase [EC:2.7.1.40]
contig_7402; K00873 PK, pyk; pyruvate kinase [EC:2.7.1.40]
M00003 Gluconeogenesis, oxaloacetate => fructose-6P [PATH:map00010 map00020]
M00307 Pyruvate oxidation, pyruvate => acetyl-CoA [PATH:map01200 map00010 map00020 map00620]
contig_17422; K00162 PDHB, pdhB; pyruvate dehydrogenase E1 component subunit beta [EC:1.2.4.1]
M00009 Citrate cycle (TCA cycle, Krebs cycle) [PATH:map01200 map00020]
contig_15273; K00235 SDHB, SDH2; succinate dehydrogenase (ubiquinone) iron-sulfur subunit [EC:1.3.5.1]
M00010 Citrate cycle, first carbon oxidation, oxaloacetate => 2-oxoglutarate [PATH:map01200 map01210 map01230 map00020]
M00011 Citrate cycle, second carbon oxidation, 2-oxoglutarate => oxaloacetate [PATH:map01200 map00020]
contig_15273; K00235 SDHB, SDH2; succinate dehydrogenase (ubiquinone) iron-sulfur subunit [EC:1.3.5.1]
M00004 Pentose phosphate pathway (Pentose phosphate cycle) [PATH:map01200 map00030]
contig_3296; K00033 E1.1.1.44, PGD, gnd; 6-phosphogluconate dehydrogenase [EC:1.1.1.44]
M00006 Pentose phosphate pathway, oxidative phase, glucose 6P => ribulose 5P [PATH:map00030]
contig_3296; K00033 E1.1.1.44, PGD, gnd; 6-phosphogluconate dehydrogenase [EC:1.1.1.44]
M00007 Pentose phosphate pathway, non-oxidative phase, fructose 6P => ribose 5P [PATH:map01200 map01230 map00030]
M00580 Pentose phosphate pathway, archaea, fructose 6P => ribose 5P [PATH:map01200 map01230 map00030]
M00005 PRPP biosynthesis, ribose 5P => PRPP [PATH:map01200 map01230 map00030 map00230]
M00008 Entner-Doudoroff pathway, glucose-6P => glyceraldehyde-3P + pyruvate [PATH:map01200 map00030]
M00308 Semi-phosphorylative Entner-Doudoroff pathway, gluconate => glyceraldehyde-3P + pyruvate [PATH:map01200 map00030]
M00309 Non-phosphorylative Entner-Doudoroff pathway, gluconate => glyceraldehyde + pyruvate [PATH:map01200 map00030]
Other carbohydrate metabolism
M00012 Glyoxylate cycle [PATH:map01200 map00630]
M00373 Ethylmalonyl pathway [PATH:map00630]
contig_1230; K00626 E2.3.1.9, atoB; acetyl-CoA C-acetyltransferase [EC:2.3.1.9]
M00532 Photorespiration [PATH:map00630]
contig_4130; K01601 rbcL; ribulose-bisphosphate carboxylase large chain [EC:4.1.1.39]
contig_1203; K03781 katE, CAT, catB, srpA; catalase [EC:1.11.1.6]
contig_11; K14272 GGAT; glutamate--glyoxylate aminotransferase [EC:2.6.1.4 2.6.1.2 2.6.1.44 2.6.1.-]
contig_2425; K00600 glyA, SHMT; glycine hydroxymethyltransferase [EC:2.1.2.1]
contig_9813; K15918 GLYK; D-glycerate 3-kinase [EC:2.7.1.31]
M00013 Malonate semialdehyde pathway, propanoyl-CoA => Acetyl-CoA [PATH:map00640]
contig_17348; K05605 HIBCH; 3-hydroxyisobutyryl-CoA hydrolase [EC:3.1.2.4]
M00014 Glucuronate pathway (uronate pathway) [PATH:map00040]
M00061 Uronic acid metabolism [PATH:map00040]
M00081 Pectin degradation [PATH:map00040]
contig_22780; K01051 E3.1.1.11; pectinesterase [EC:3.1.1.11]
Fatty acid metabolism
M00082 Fatty acid biosynthesis, initiation [PATH:map01212 map00061]
contig_15510; K02160 accB, bccP; acetyl-CoA carboxylase biotin carboxyl carrier protein
contig_8446; K02160 accB, bccP; acetyl-CoA carboxylase biotin carboxyl carrier protein
M00083 Fatty acid biosynthesis, elongation [PATH:map01212 map00061]
M00085 Fatty acid biosynthesis, elongation, mitochondria [PATH:map01212 map00062]
M00415 Fatty acid biosynthesis, elongation, endoplasmic reticulum [PATH:map01212 map00062]
contig_23623; K15397 KCS; 3-ketoacyl-CoA synthase [EC:2.3.1.199]
contig_3260; K15397 KCS; 3-ketoacyl-CoA synthase [EC:2.3.1.199]
contig_7882; K15397 KCS; 3-ketoacyl-CoA synthase [EC:2.3.1.199]
M00113 Jasmonic acid biosynthesis [PATH:map00592]
contig_4046; K00232 E1.3.3.6, ACOX1, ACOX3; acyl-CoA oxidase [EC:1.3.3.6]
contig_5240; K00232 E1.3.3.6, ACOX1, ACOX3; acyl-CoA oxidase [EC:1.3.3.6]
contig_1122; K07513 ACAA1; acetyl-CoA acyltransferase 1 [EC:2.3.1.16]
M00086 beta-Oxidation, acyl-CoA synthesis [PATH:map01212 map00071]
contig_2118; K01897 ACSL, fadD; long-chain acyl-CoA synthetase [EC:6.2.1.3]
M00087 beta-Oxidation [PATH:map01212 map00071]
contig_4046; K00232 E1.3.3.6, ACOX1, ACOX3; acyl-CoA oxidase [EC:1.3.3.6]
contig_5240; K00232 E1.3.3.6, ACOX1, ACOX3; acyl-CoA oxidase [EC:1.3.3.6]
contig_1122; K07513 ACAA1; acetyl-CoA acyltransferase 1 [EC:2.3.1.16]
M00088 Ketone body biosynthesis, acetyl-CoA => acetoacetate/3-hydroxybutyrate/acetone [PATH:map00072]
contig_1230; K00626 E2.3.1.9, atoB; acetyl-CoA C-acetyltransferase [EC:2.3.1.9]
Lipid metabolism
M00089 Triacylglycerol biosynthesis [PATH:map00561]
contig_11014; K13513 LCLAT1, AGPAT8; lysocardiolipin and lysophospholipid acyltransferase [EC:2.3.1.- 2.3.1.51]
contig_7830; K13513 LCLAT1, AGPAT8; lysocardiolipin and lysophospholipid acyltransferase [EC:2.3.1.- 2.3.1.51]
contig_15816; K14674 TGL4; TAG lipase / steryl ester hydrolase / phospholipase A2 / LPA acyltransferase [EC:3.1.1.3 3.1.1.13 3.1.1.4 2.3.1.51]
M00098 Acylglycerol degradation [PATH:map00561]
contig_15816; K14674 TGL4; TAG lipase / steryl ester hydrolase / phospholipase A2 / LPA acyltransferase [EC:3.1.1.3 3.1.1.13 3.1.1.4 2.3.1.51]
M00090 Phosphatidylcholine (PC) biosynthesis, choline => PC [PATH:map00564]
M00091 Phosphatidylcholine (PC) biosynthesis, PE => PC [PATH:map00564]
M00092 Phosphatidylethanolamine (PE) biosynthesis, ethanolamine => PE [PATH:map00564]
contig_17171; K00993 EPT1; ethanolaminephosphotransferase [EC:2.7.8.1]
M00093 Phosphatidylethanolamine (PE) biosynthesis, PA => PS => PE [PATH:map00564]
M00130 Inositol phosphate metabolism, PI=> PIP2 => Ins(1,4,5)P3 => Ins(1,3,4,5)P4 [PATH:map00562]
M00131 Inositol phosphate metabolism, Ins(1,3,4,5)P4 => Ins(1,3,4)P3 => myo-inositol [PATH:map00562]
contig_11629; K15422 SAL; 3'(2'), 5'-bisphosphate nucleotidase / inositol polyphosphate 1-phosphatase [EC:3.1.3.7 3.1.3.57]
contig_24725; K15422 SAL; 3'(2'), 5'-bisphosphate nucleotidase / inositol polyphosphate 1-phosphatase [EC:3.1.3.7 3.1.3.57]
M00132 Inositol phosphate metabolism, Ins(1,3,4)P3 => phytate [PATH:map00562]
M00094 Ceramide biosynthesis [PATH:map00600]
M00066 Lactosylceramide biosynthesis [PATH:map00600]
M00067 Cerebroside and sulfatide biosynthesis [PATH:map00600]
M00099 Sphingosine biosynthesis [PATH:map00600]
M00100 Sphingosine degradation [PATH:map00600]
contig_19286; K04718 SPHK; sphingosine kinase [EC:2.7.1.91]
Lipopolysaccharide metabolism
M00060 Lipopolysaccharide biosynthesis, KDO2-lipid A [PATH:map00540]
M00063 CMP-KDO biosynthesis [PATH:map00540]
M00064 ADP-L-glycero-D-manno-heptose biosynthesis [PATH:map00540]
M00080 Lipopolysaccharide biosynthesis, inner core => outer core => O-antigen [PATH:map00540]
Sugar metabolism
M00549 Nucleotide sugar biosynthesis, glucose => UDP-glucose [PATH:map00520]
M00554 Nucleotide sugar biosynthesis, galactose => UDP-galactose [PATH:map00520 map00052]
contig_13792; K00849 galK; galactokinase [EC:2.7.1.6]
M00565 Trehalose biosynthesis, D-glucose 1P => trehalose [PATH:map00500]
contig_3575; K00688 E2.4.1.1, glgP, PYG; starch phosphorylase [EC:2.4.1.1]
Glycan metabolism
M00055 N-glycan precursor biosynthesis [PATH:map00510]
M00073 N-glycan precursor trimming [PATH:map00510]
M00074 N-glycan biosynthesis, high-mannose type [PATH:map00510 map00513]
M00075 N-glycan biosynthesis, complex type [PATH:map00510]
M00056 O-glycan biosynthesis, mucin type core [PATH:map00512]
M00070 Glycosphingolipid biosynthesis, lacto-series, LacCer => Lc4Cer [PATH:map00601]
M00071 Glycosphingolipid biosynthesis, neolacto-series, LacCer => nLc4Cer [PATH:map00601]
M00068 Glycosphingolipid biosynthesis, globo-series, LacCer => Gb4Cer [PATH:map00603]
M00069 Glycosphingolipid biosynthesis, ganglio series, LacCer => GT3 [PATH:map00604]
M00065 GPI-anchor biosynthesis, core oligosaccharide [PATH:map00563]
Glycosaminoglycan metabolism
M00057 Glycosaminoglycan biosynthesis, linkage tetrasaccharide [PATH:map00532]
M00058 Glycosaminoglycan biosynthesis, chondroitin sulfate backbone [PATH:map00532]
M00059 Glycosaminoglycan biosynthesis, heparan sulfate backbone [PATH:map00534]
M00076 Dermatan sulfate degradation [PATH:map00531]
M00077 Chondroitin sulfate degradation [PATH:map00531]
M00078 Heparan sulfate degradation [PATH:map00531]
M00079 Keratan sulfate degradation [PATH:map00531]
contig_10465; K12373 HEXA_B; hexosaminidase [EC:3.2.1.52]
Terpenoid backbone biosynthesis
M00095 C5 isoprenoid biosynthesis, mevalonate pathway [PATH:map00900]
contig_1230; K00626 E2.3.1.9, atoB; acetyl-CoA C-acetyltransferase [EC:2.3.1.9]
contig_2769; K00021 E1.1.1.34; hydroxymethylglutaryl-CoA reductase (NADPH) [EC:1.1.1.34]
M00096 C5 isoprenoid biosynthesis, non-mevalonate pathway [PATH:map00900]
M00364 C10-C20 isoprenoid biosynthesis, bacteria [PATH:map00900]
contig_1750; K13789 GGPS; geranylgeranyl diphosphate synthase, type II [EC:2.5.1.1 2.5.1.10 2.5.1.29]
M00365 C10-C20 isoprenoid biosynthesis, archaea [PATH:map00900]
M00366 C10-C20 isoprenoid biosynthesis, plants [PATH:map00900]
contig_1750; K13789 GGPS; geranylgeranyl diphosphate synthase, type II [EC:2.5.1.1 2.5.1.10 2.5.1.29]
M00367 C10-C20 isoprenoid biosynthesis, non-plant eukaryotes [PATH:map00900]
Sterol biosynthesis
M00101 Cholesterol biosynthesis, squalene 2,3-epoxide => cholesterol [PATH:map00100]
contig_3494; K07748 E1.1.1.170, NSDHL, ERG26; sterol-4alpha-carboxylate 3-dehydrogenase (decarboxylating) [EC:1.1.1.170]
contig_6425; K09828 DHCR24; delta24-sterol reductase [EC:1.3.1.72]
contig_17501; K00227 SC5DL, ERG3; lathosterol oxidase [EC:1.14.21.6]
M00102 Ergocalciferol biosynthesis [PATH:map00100]
contig_17501; K00227 SC5DL, ERG3; lathosterol oxidase [EC:1.14.21.6]
M00103 Cholecalciferol biosynthesis [PATH:map00100]
M00104 Bile acid biosynthesis, cholesterol => cholate [PATH:map00120]
M00106 Conjugated bile acid biosynthesis, cholate => taurocholate/glycocholate [PATH:map00120]
M00107 Steroid hormone biosynthesis, cholesterol => prognenolone => progesterone [PATH:map00140]
M00108 C21-Steroid hormone biosynthesis, progesterone => corticosterone/aldosterone [PATH:map00140]
M00109 C21-Steroid hormone biosynthesis, progesterone => cortisol/cortisone [PATH:map00140]
M00110 C19/C18-Steroid hormone biosynthesis, pregnenolone => androstenedione => estrone [PATH:map00140]
Other terpenoid biosynthesis
M00097 beta-Carotene biosynthesis, GGAP => beta-carotene [PATH:map00906]
M00372 Abscisic acid biosynthesis, beta-carotene => abscisic acid [PATH:map00906]
M00371 Castasterone biosynthesis, campesterol => castasterone [PATH:map00905]
contig_118; K09588 CYP90A1, CPD; cytochrome P450, family 90, subfamily A, polypeptide 1 [EC:1.14.-.-]
contig_3037; K12640 CYP85A2, BR6OX2; cytochrome P450, family 85, subfamily A, polypeptide 2 (brassinosteroid-6-oxidase 2) [EC:1.14.-.-]
Nucleotide and amino acid metabolism
Purine metabolism
M00048 Inosine monophosphate biosynthesis, PRPP + glutamine => IMP [PATH:map00230]
M00049 Adenine ribonucleotide biosynthesis, IMP => ADP,ATP [PATH:map00230]
contig_7347; K00873 PK, pyk; pyruvate kinase [EC:2.7.1.40]
contig_7402; K00873 PK, pyk; pyruvate kinase [EC:2.7.1.40]
M00050 Guanine ribonucleotide biosynthesis IMP => GDP,GTP [PATH:map00230]
contig_18051; K00942 E2.7.4.8, gmk; guanylate kinase [EC:2.7.4.8]
contig_7347; K00873 PK, pyk; pyruvate kinase [EC:2.7.1.40]
contig_7402; K00873 PK, pyk; pyruvate kinase [EC:2.7.1.40]
M00546 Purine degradation, xanthine => urea [PATH:map00230]
Pyrimidine metabolism
M00051 Uridine monophosphate biosynthesis, glutamine (+ PRPP) => UMP [PATH:map00240]
contig_11595; K13421 UMPS; uridine monophosphate synthetase [EC:2.4.2.10 4.1.1.23]
M00052 Pyrimidine ribonucleotide biosynthesis, UMP => UDP/UTP,CDP/CTP [PATH:map00240]
contig_11295; K01937 E6.3.4.2, pyrG; CTP synthase [EC:6.3.4.2]
M00053 Pyrimidine deoxyribonuleotide biosynthesis, CDP/CTP => dCDP/dCTP,dTDP/dTTP [PATH:map00240]
contig_26625; K01520 dut, DUT; dUTP pyrophosphatase [EC:3.6.1.23]
M00046 Pyrimidine degradation, uracil => beta-alanine, thymine => 3-aminoisobutanoate [PATH:map00240]
contig_4954; K00207 E1.3.1.2, DPYD; dihydropyrimidine dehydrogenase (NADP+) [EC:1.3.1.2]
Serine and threonine metabolism
M00020 Serine biosynthesis, glycerate-3P => serine [PATH:map01200 map01230 map00260]
M00018 Threonine biosynthesis, aspartate => homoserine => threonine [PATH:map01230 map00260]
M00555 Betaine biosynthesis, choline => betaine [PATH:map00260]
Cysteine and methionine metabolism
M00021 Cysteine biosynthesis, serine => cysteine [PATH:map01200 map01230 map00270]
contig_7638; K01738 cysK; cysteine synthase A [EC:2.5.1.47]
M00338 Cysteine biosynthesis, homocysteine + serine => cysteine [PATH:map01230 map00270]
M00609 Cysteine biosynthesis, methionine => cysteine [PATH:map01230 map00270]
M00017 Methionine biosynthesis, apartate => homoserine => methionine [PATH:map01230 map00270]
M00034 Methionine salvage pathway [PATH:map00270]
contig_714; K01611 speD, AMD1; S-adenosylmethionine decarboxylase [EC:4.1.1.50]
contig_4406; K00815 TAT; tyrosine aminotransferase [EC:2.6.1.5]
M00035 Methionine degradation [PATH:map00270]
M00368 Ethylene biosynthesis, methionine => ethylene [PATH:map00270]
Branched-chain amino acid metabolism
M00019 Valine/isoleucine biosynthesis, pyruvate => valine / 2-oxobutanoate => isoleucine [PATH:map01210 map01230 map00290]
contig_81; K00826 E2.6.1.42, ilvE; branched-chain amino acid aminotransferase [EC:2.6.1.42]
M00535 Isoleucine biosynthesis, pyruvate => 2-oxobutanoate [PATH:map01210 map01230 map00290]
M00570 Isoleucine biosynthesis, threonine => 2-oxobutanoate => isoleucine [PATH:map01230 map00290]
contig_81; K00826 E2.6.1.42, ilvE; branched-chain amino acid aminotransferase [EC:2.6.1.42]
M00432 Leucine biosynthesis, 2-oxoisovalerate => 2-oxoisocaproate [PATH:map01210 map01230 map00290]
M00036 Leucine degradation, leucine => acetoacetate + acetyl-CoA [PATH:map00280]
contig_81; K00826 E2.6.1.42, ilvE; branched-chain amino acid aminotransferase [EC:2.6.1.42]
contig_1988; K00166 E1.2.4.4A, bkdA1; 2-oxoisovalerate dehydrogenase E1 component, alpha subunit [EC:1.2.4.4]
contig_1158; K00253 IVD, ivd; isovaleryl-CoA dehydrogenase [EC:1.3.8.4]
contig_18235; K01968 E6.4.1.4A; 3-methylcrotonyl-CoA carboxylase alpha subunit [EC:6.4.1.4]
contig_4022; K01969 E6.4.1.4B; 3-methylcrotonyl-CoA carboxylase beta subunit [EC:6.4.1.4]
Lysine metabolism
M00016 Lysine biosynthesis, succinyl-DAP pathway, aspartate => lysine [PATH:map01230 map00300]
M00525 Lysine biosynthesis, acetyl-DAP pathway, aspartate => lysine [PATH:map01230 map00300]
M00526 Lysine biosynthesis, DAP dehydrogenase pathway, aspartate => lysine [PATH:map01230 map00300]
M00527 Lysine biosynthesis, DAP aminotransferase pathway, aspartate => lysine [PATH:map01230 map00300]
M00030 Lysine biosynthesis, AAA pathway, 2-oxoglutarate => 2-aminoadipate => lysine [PATH:map01230 map00300]
contig_1082; K14085 ALDH7A1; aldehyde dehydrogenase family 7 member A1 [EC:1.2.1.31 1.2.1.8 1.2.1.3]
M00433 Lysine biosynthesis, 2-oxoglutarate => 2-oxoadipate [PATH:map01210 map01230 map00300]
M00031 Lysine biosynthesis, 2-aminoadipate => lysine [PATH:map01210 map01230 map00300]
M00032 Lysine degradation, lysine => saccharopine => acetoacetyl-CoA [PATH:map00310]
contig_1082; K14085 ALDH7A1; aldehyde dehydrogenase family 7 member A1 [EC:1.2.1.31 1.2.1.8 1.2.1.3]
M00608 2-Oxocarboxylic acid chain extension, 2-oxoglutarate => 2-oxoadipate => 2-oxopimelate => 2-oxosuberate [PATH:map01210 map00300]
Arginine and proline metabolism
M00015 Proline biosynthesis, glutamate => proline [PATH:map01230 map00330]
contig_1673; K12657 ALDH18A1, P5CS; delta-1-pyrroline-5-carboxylate synthetase [EC:2.7.2.11 1.2.1.41]
contig_76; K12657 ALDH18A1, P5CS; delta-1-pyrroline-5-carboxylate synthetase [EC:2.7.2.11 1.2.1.41]
M00028 Ornithine biosynthesis, glutamate => ornithine [PATH:map01210 map01230 map00330]
M00029 Urea cycle [PATH:map01230 map00330]
contig_13296; K00611 OTC, argF, argI; ornithine carbamoyltransferase [EC:2.1.3.3]
Histidine metabolism
M00026 Histidine biosynthesis, PRPP => histidine [PATH:map01230 map00340]
contig_11986; K00765 hisG; ATP phosphoribosyltransferase [EC:2.4.2.17]
M00045 Histidine degradation, histidine => N-formiminoglutamate => glutamate [PATH:map00340]
Aromatic amino acid metabolism
M00022 Shikimate pathway, phosphoenolpyruvate + erythrose-4P => chorismate [PATH:map01230 map00400]
contig_12029; K01626 E2.5.1.54, aroF, aroG, aroH; 3-deoxy-7-phosphoheptulonate synthase [EC:2.5.1.54]
M00023 Tryptophan biosynthesis, chorismate => tryptophan [PATH:map01230 map00400]
M00024 Phenylalanine biosynthesis, chorismate => phenylalanine [PATH:map01230 map00400]
contig_8289; K01850 E5.4.99.5; chorismate mutase [EC:5.4.99.5]
M00025 Tyrosine biosynthesis, chorismate => tyrosine [PATH:map01230 map00400]
contig_8289; K01850 E5.4.99.5; chorismate mutase [EC:5.4.99.5]
contig_4406; K00815 TAT; tyrosine aminotransferase [EC:2.6.1.5]
M00040 Tyrosine biosynthesis, prephanate => pretyrosine => tyrosine [PATH:map01230 map00400]
M00042 Catecholamine biosynthesis, tyrosine => dopamine => noradrenaline => adrenaline [PATH:map00350]
contig_11790; K01592 E4.1.1.25; tyrosine decarboxylase [EC:4.1.1.25]
M00043 Thyroid hormone biosynthesis, tyrosine => triiodothyronine/thyroxine [PATH:map00350]
M00044 Tyrosine degradation, tyrosine => homogentisate [PATH:map00350]
contig_5175; K00457 HPD, hppD; 4-hydroxyphenylpyruvate dioxygenase [EC:1.13.11.27]
M00533 Homoprotocatechuate degradation, homoprotocatechuate => 2-oxohept-3-enedioate [PATH:map01220 map00350]
M00545 Trans-cinnamate degradation, trans-cinnamate => 2-oxopent-4-enoate + fumarate [PATH:map01220 map00360]
M00350 Capsaicin biosynthesis, L-Phenylalanine => Capsaicin [PATH:map00360]
contig_22096; K10775 E4.3.1.24; phenylalanine ammonia-lyase [EC:4.3.1.24]
contig_4355; K00487 CYP73A; trans-cinnamate 4-monooxygenase [EC:1.14.13.11]
contig_12435; K00588 E2.1.1.104; caffeoyl-CoA O-methyltransferase [EC:2.1.1.104]
M00037 Melatonin biosynthesis, tryptophan => serotonin => melatonin [PATH:map00380]
M00038 Tryptophan metabolism, tryptophan => kynurenine => 2-aminomuconate [PATH:map00380]
Other amino acid metabolism
M00027 GABA (gamma-Aminobutyrate) shunt [PATH:map00250]
contig_2054; K01580 E4.1.1.15, gadB, gadA, GAD; glutamate decarboxylase [EC:4.1.1.15]
contig_728; K16871 POP2; 4-aminobutyrate---pyruvate transaminase [EC:2.6.1.96]
M00047 Creatine pathway [PATH:map00330]
Cofactor and vitamin biosynthesis
M00127 Thiamine biosynthesis, AIR => thiamine-P/thiamine-2P [PATH:map00730]
M00125 Riboflavin biosynthesis, GTP => riboflavin/FMN/FAD [PATH:map00740]
contig_14193; K14652 ribBA; 3,4-dihydroxy 2-butanone 4-phosphate synthase / GTP cyclohydrolase II [EC:4.1.99.12 3.5.4.25]
M00124 Pyridoxal biosynthesis, erythrose-4P => pyridoxal-5P [PATH:map00750]
M00115 NAD biosynthesis, aspartate => NAD [PATH:map00760]
M00119 Pantothenate biosynthesis, valine/L-aspartate => pantothenate [PATH:map00770]
contig_81; K00826 E2.6.1.42, ilvE; branched-chain amino acid aminotransferase [EC:2.6.1.42]
M00120 Coenzyme A biosynthesis, pantothenate => CoA [PATH:map00770]
contig_6916; K00859 coaE; dephospho-CoA kinase [EC:2.7.1.24]
M00572 Pimeloyl-ACP biosynthesis, BioC-BioH pathway, malonyl-ACP => pimeloyl-ACP [PATH:map00780]
M00123 Biotin biosynthesis, pimeloyl-ACP/CoA => biotin [PATH:map00780]
contig_13091; K01012 bioB; biotin synthase [EC:2.8.1.6]
contig_9349; K01012 bioB; biotin synthase [EC:2.8.1.6]
M00573 Biotin biosynthesis, BioI pathway, long-chain-acyl-ACP => pimeloyl-ACP => biotin [PATH:map00780]
contig_13091; K01012 bioB; biotin synthase [EC:2.8.1.6]
contig_9349; K01012 bioB; biotin synthase [EC:2.8.1.6]
M00577 Biotin biosynthesis, BioW pathway, pimelate => pimeloyl-CoA => biotin [PATH:map00780]
contig_13091; K01012 bioB; biotin synthase [EC:2.8.1.6]
contig_9349; K01012 bioB; biotin synthase [EC:2.8.1.6]
M00126 Tetrahydrofolate biosynthesis, GTP => THF [PATH:map00790 map00670]
contig_10575; K01930 FPGS; folylpolyglutamate synthase [EC:6.3.2.17]
M00121 Heme biosynthesis, glutamate => protoheme/siroheme [PATH:map00860]
contig_10028; K01749 hemC, HMBS; hydroxymethylbilane synthase [EC:2.5.1.61]
M00129 Ascorbate biosynthesis, animals, glucose-1P => ascorbate [PATH:map00040 map00053]
M00114 Ascorbate biosynthesis, plants, glucose-6P => ascorbate [PATH:map00010 map00051 map00053]
M00550 Ascorbate degradation, ascorbate => D-xylulose-5P [PATH:map00053]
M00112 Tocopherol biosynthesis [PATH:map00130]
contig_10312; K09833 HPT, TPT; homogenitisate phytyltransferase
M00122 Cobalamin biosynthesis, cobinamide => cobalamin [PATH:map00860]
M00117 Ubiquinone biosynthesis, prokaryotes, chorismate => ubiquinone [PATH:map00130]
M00128 Ubiquinone biosynthesis, eukaryotes, chorismate => ubiquinone [PATH:map00130]
M00116 Menaquinone biosynthesis, chorismate => menaquinone [PATH:map00130]
M00118 Glutathione biosynthesis, glutamate => glutathione [PATH:map00480]
M00140 C1-unit interconversion, prokaryotes [PATH:map00670]
contig_2425; K00600 glyA, SHMT; glycine hydroxymethyltransferase [EC:2.1.2.1]
M00141 C1-unit interconversion, eukaryotes [PATH:map00670]
contig_2425; K00600 glyA, SHMT; glycine hydroxymethyltransferase [EC:2.1.2.1]
Polyamine biosynthesis
M00133 Polyamine biosynthesis, arginine => agmatine => putrescine => spermidine [PATH:map00330]
contig_9484; K01583 E4.1.1.19; arginine decarboxylase [EC:4.1.1.19]
contig_714; K01611 speD, AMD1; S-adenosylmethionine decarboxylase [EC:4.1.1.50]
M00134 Polyamine biosynthesis, arginine => ornithine => putrescine [PATH:map00330]
M00135 GABA biosynthesis, eukaryotes, putrescine => GABA [PATH:map00330]
contig_11185; K00128 E1.2.1.3; aldehyde dehydrogenase (NAD+) [EC:1.2.1.3]
contig_9124; K00128 E1.2.1.3; aldehyde dehydrogenase (NAD+) [EC:1.2.1.3]
contig_1082; K14085 ALDH7A1; aldehyde dehydrogenase family 7 member A1 [EC:1.2.1.31 1.2.1.8 1.2.1.3]
M00136 GABA biosynthesis, prokaryotes, putrescine => GABA [PATH:map00330]
Phenylpropanoid and flavonoid biosynthesis
M00039 Lignin biosynthesis, cinnamate => lignin [PATH:map00940]
contig_4355; K00487 CYP73A; trans-cinnamate 4-monooxygenase [EC:1.14.13.11]
contig_20484; K00083 E1.1.1.195; cinnamyl-alcohol dehydrogenase [EC:1.1.1.195]
contig_32246; K00430 E1.11.1.7; peroxidase [EC:1.11.1.7]
contig_514; K00430 E1.11.1.7; peroxidase [EC:1.11.1.7]
contig_7470; K00430 E1.11.1.7; peroxidase [EC:1.11.1.7]
M00137 Flavonoid biosynthesis, 4-coumaroyl-CoA => naringenin => apigenin [PATH:map00941]
M00138 Flavonoid biosynthesis, naringenin => pelargonidin [PATH:map00941]
Alkaloid and other secondary metabolite biosynthesis
M00139 Morphine biosynthesis, dopamine => morphine [PATH:map00950]
M00369 Cyanogenic glycoside biosynthesis, tyrosine => dhurrin [PATH:map00460]
M00370 Glucosinolate biosynthesis, tryptophan => glucobrassicin [PATH:map01210 map00966]
M00033 Ectoine biosynthesis, aspartate => ectoine [PATH:map01210 map01230 map00260]
Secondary metabolism
Aromatics degradataion
M00538 Toluene degradation, toluene => benzoate [PATH:map01220 map00623]
M00537 Xylene degradation, xylene => methylbenzoate [PATH:map01220 map00622]
M00419 Cymene degradation, p-cymene => p-cumate [PATH:map01220 map00622]
M00547 Benzene/toluene degradation, benzene => catechol / toluene => 3-methylcatechol [PATH:map01220 map00362 map00623]
M00548 Benzene degradation, benzene => catechol [PATH:map01220 map00362]
M00551 Benzoate degradation, benzoate => catechol / methylbenzoate => methylcatechol [PATH:map01220 map00362 map00622]
M00568 Catechol ortho-cleavage, catechol => 3-oxoadipate [PATH:map01220 map00362]
M00569 Catechol meta-cleavage, catechol => pyruvate + acetaldehyde [PATH:map01220 map00362 map00622]
M00539 Cumate degradation, p-cumate => 2-oxopent-4-enoate + 2-methylpropanoate [PATH:map01220 map00622]
M00543 Biphenyl degradation, biphenyl => 2-oxopent-4-enoate + benzoate [PATH:map01220 map00621]
M00544 Carbazole degradation, carbazole => 2-oxopent-4-enoate + anthranilate [PATH:map01220 map00621]
M00418 Toluene degradation, anaerobic, toluene => benzoyl-CoA [PATH:map01220 map00623]
M00541 Benzoyl-CoA degradation, benzoyl-CoA => 3-hydroxypimeloyl-CoA [PATH:map01220 map00362]
M00540 Benzoate degradation, cyclohexanecarboxylic acid =>pimeloyl-CoA [PATH:map01220 map00362]
M00534 Naphthalene degradataion, naphthalene => salicylate [PATH:map01220 map00626]
Structural complex
Energy metabolism
Photosynthesis
M00161 Photosystem II [PATH:map00195] [BR:ko00194]
contig_1116; K02703 psbA; photosystem II P680 reaction center D1 protein
M00163 Photosystem I [PATH:map00195] [BR:ko00194]
M00597 Anoxygenic photosystem II [BR:ko00194]
M00598 Anoxygenic photosystem I [BR:ko00194]
ATP synthesis
M00144 NADH:quinone oxidoreductase, prokaryotes [PATH:map00190]
M00145 NAD(P)H:quinone oxidoreductase, chloroplasts and cyanobacteria [PATH:map00190]
contig_18909; K05582 ndhK; NAD(P)H-quinone oxidoreductase subunit K [EC:1.6.5.3]
M00142 NADH:ubiquinone oxidoreductase, mitochondria [PATH:map00190]
M00143 NADH dehydrogenase (ubiquinone) Fe-S protein/flavoprotein complex, mitochondria [PATH:map00190]
M00146 NADH dehydrogenase (ubiquinone) 1 alpha subcomplex [PATH:map00190]
M00147 NADH dehydrogenase (ubiquinone) 1 beta subcomplex [PATH:map00190]
M00149 Succinate dehydrogenase, prokaryotes [PATH:map00190]
M00150 Fumarate reductase, prokaryotes [PATH:map00190]
M00148 Succinate dehydrogenase (ubiquinone) [PATH:map00190]
contig_15273; K00235 SDHB, SDH2; succinate dehydrogenase (ubiquinone) iron-sulfur subunit [EC:1.3.5.1]
M00162 Cytochrome b6f complex [PATH:map00195]
M00151 Cytochrome bc1 complex respiratory unit [PATH:map00190]
M00152 Cytochrome bc1 complex [PATH:map00190]
M00154 Cytochrome c oxidase [PATH:map00190]
M00155 Cytochrome c oxidase, prokaryotes [PATH:map00190]
M00153 Cytochrome d ubiquinol oxidase [PATH:map00190]
M00417 Cytochrome o ubiquinol oxidase [PATH:map00190]
M00416 Cytochrome aa3-600 menaquinol oxidase [PATH:map00190]
M00156 Cytochrome c oxidase, cbb3-type [PATH:map00190]
M00157 F-type ATPase, prokaryotes and chloroplasts [PATH:map00190 map00195]
contig_25002; K02111 ATPF1A, atpA; F-type H+-transporting ATPase subunit alpha [EC:3.6.3.14]
contig_7620; K02108 ATPF0A, atpB; F-type H+-transporting ATPase subunit a [EC:3.6.3.14]
M00158 F-type ATPase, eukaryotes [PATH:map00190]
contig_4970; K02128 ATPeF0C, ATP5G; F-type H+-transporting ATPase subunit c [EC:3.6.3.14]
M00159 V-type ATPase, prokaryotes [PATH:map00190]
M00160 V-type ATPase, eukaryotes [PATH:map00190]
contig_1779; K02154 ATPeVI, ATP6N1A; V-type H+-transporting ATPase subunit I [EC:3.6.3.14]
Carbohydrate and lipid metabolism
Carbohydrate metabolism
M00310 Pyruvate:ferredoxin oxidoreductase [PATH:map00620]
M00311 2-oxoglutarate:ferredoxin oxidoreductase [PATH:map00020]
M00312 2-oxoisovalerate:ferredoxin oxidoreductase [PATH:map00280]
M00313 indolepyruvate:ferredoxin oxidoreductase
Glycan metabolism
M00072 Oligosaccharyltransferase [PATH:map00510]
Genetic information processing
DNA polymerase
M00260 DNA polymerase III complex, bacteria [PATH:map03030 map03430 map03440] [BR:ko03032 ko03400]
M00264 DNA polymerase II complex, archaea [BR:ko03032]
M00261 DNA polymerase alpha / primase complex [PATH:map03030] [BR:ko03032]
M00262 DNA polymerase delta complex [PATH:map03030 map03410 map03420] [BR:ko03032 ko03400]
M00263 DNA polymerase epsilon complex [PATH:map03030] [BR:ko03032 ko03400]
M00293 DNA polymerase zeta complex [PATH:map03460] [BR:ko03400]
M00294 DNA polymerase gamma complex [BR:ko03032]
Replication system
M00284 Origin recognition complex [PATH:map04110 map04111 map04113] [BR:ko03032]
M00285 MCM complex [PATH:map03030 map04110 map04111 map04113] [BR:ko03032]
M00286 GINS complex [BR:ko03032]
M00288 RPA complex [PATH:map03030 map03420 map03430 map03440] [BR:ko03032 ko03400]
contig_5770; K10739 RFA2, RPA2; replication factor A2
M00289 RF-C complex [PATH:map03030 map03420 map03430] [BR:ko03032 ko03400]
M00424 Shelterin complex [BR:ko03032]
Repair system
M00296 BER complex [PATH:map03410] [BR:ko03400]
M00290 Holo-TFIIH complex [PATH:map03420] [BR:ko03021 ko03400]
M00291 MRN complex [PATH:map03440] [BR:ko03032 ko03400]
M00292 MRX complex [PATH:map03440 map03450] [BR:ko03400]
M00297 DNA-PK complex [PATH:map03450 map04110] [BR:ko03032 ko03400]
M00295 BRCA1-associated genome surveillance complex (BASC) [PATH:map03430 map03440 map03460] [BR:ko03400]
M00413 FA core complex [PATH:map03460] [BR:ko03400]
M00414 Bloom's syndrome complex [PATH:map03460] [BR:ko03400]
RNA polymerase
M00183 RNA polymerase, bacteria [PATH:map03020] [BR:ko03021 ko03400]
M00184 RNA polymerase, archaea [PATH:map03020] [BR:ko03021]
M00180 RNA polymerase II, eukaryotes [PATH:map03020 map05016] [BR:ko03021 ko03400]
M00181 RNA polymerase III, eukaryotes [PATH:map03020 map04623] [BR:ko03021]
M00182 RNA polymerase I, eukaryotes [PATH:map03020] [BR:ko03021]
Spliceosome
M00351 Spliceosome, U1-snRNP [PATH:map03040] [BR:ko03041]
M00352 Spliceosome, U2-snRNP [PATH:map03040] [BR:ko03041]
M00354 Spliceosome, U4/U6.U5 tri-snRNP [PATH:map03040] [BR:ko03041]
M00355 Spliceosome, 35S U5-snRNP [PATH:map03040] [BR:ko03041]
contig_29222; K12860 CDC5L, CDC5, CEF1; pre-mRNA-splicing factor CDC5/CEF1
M00353 Spliceosome, Prp19/CDC5L complex [PATH:map03040] [BR:ko03041]
contig_29222; K12860 CDC5L, CDC5, CEF1; pre-mRNA-splicing factor CDC5/CEF1
M00396 Lsm 2-8 complex [PATH:map03040 map03018] [BR:ko03041]
M00397 Lsm 1-7 complex [PATH:map03018]
M00398 Sm core complex [PATH:map03040] [BR:ko03032 ko03041]
M00399 Cap binding complex [PATH:map03013 map03015 map03040 map03040] [BR:ko03041]
RNA processing
M00425 H/ACA ribonucleoprotein complex [PATH:map03008] [BR:ko03032 ko03009]
M00426 Survival motor neuron (SMN) complex [PATH:map03013] [BR:ko03041]
M00427 Nuclear pore complex [PATH:map03013]
contig_1052; K14319 RANGAP1; Ran GTPase-activating protein 1
M00428 eIF4F complex [PATH:map03013] [BR:ko03012]
M00430 Exon junction complex (EJC) [PATH:map03013 map03015 map03040] [BR:ko03041]
M00405 THC complex [PATH:map03040 map03013] [BR:ko03041]
M00406 TREX complex [PATH:map03013 map03040] [BR:ko03041]
M00390 Exosome, archaea [PATH:map03018]
contig_21299; K12589 RRP42, EXOSC7; exosome complex component RRP42
M00391 Exosome, eukaryotes [PATH:map03018]
contig_21299; K12589 RRP42, EXOSC7; exosome complex component RRP42
M00392 Ski complex [PATH:map03018]
M00393 TRAMP complex [PATH:map03018]
M00394 RNA degradosome [PATH:map03018]
M00395 Decapping complex [PATH:map03018]
Ribosome
M00178 Ribosome, bacteria [PATH:map03010] [BR:ko03011]
contig_10285; K02935 RP-L7, MRPL12, rplL; large subunit ribosomal protein L7/L12
M00179 Ribosome, archaea [PATH:map03010] [BR:ko03011]
contig_19536; K02966 RP-S19e, RPS19; small subunit ribosomal protein S19e
M00177 Ribosome, eukaryotes [PATH:map03010] [BR:ko03011]
contig_18629; K02949 RP-S11e, RPS11; small subunit ribosomal protein S11e
contig_19536; K02966 RP-S19e, RPS19; small subunit ribosomal protein S19e
contig_6898; K02925 RP-L3e, RPL3; large subunit ribosomal protein L3e
contig_18435; K02891 RP-L22e, RPL22; large subunit ribosomal protein L22e
contig_3484; K02901 RP-L27e, RPL27; large subunit ribosomal protein L27e
Proteasome
M00340 Proteasome, 20S core particle [PATH:map03050] [BR:ko03051]
M00341 Proteasome, 19S regulatory particle (PA700) [PATH:map03050] [BR:ko03051]
contig_20969; K03033 PSMD3, RPN3; 26S proteasome regulatory subunit N3
M00337 Immunoproteasome [PATH:map03050] [BR:ko03051]
M00342 Bacterial proteasome [PATH:map03050] [BR:ko03051]
M00343 Archaeal proteasome [PATH:map03050] [BR:ko03051]
Ubiquitin system
M00379 SCF-MET30 complex [PATH:map04120 map04111] [BR:ko04121]
M00380 SCF-BTRC complex [PATH:map04120 map04114 map04310 map04710] [BR:ko04121]
M00381 SCF-SKP2 complex [PATH:map04120 map04110 map05168] [BR:ko04121]
contig_7218; K03875 SKP2, FBXL1; F-box and leucine-rich repeat protein 1 (S-phase kinase-associated protein 2)
contig_7263; K03875 SKP2, FBXL1; F-box and leucine-rich repeat protein 1 (S-phase kinase-associated protein 2)
M00382 SCF-FBS complex [PATH:map04120 map04141] [BR:ko04121]
M00407 SCF-CDC4 complex [PATH:map04120 map04111] [BR:ko04121]
M00411 SCF-GRR1 complex [PATH:map04120 map04111] [BR:ko04121]
M00383 ECV complex [PATH:map04120 map05211] [BR:ko04121]
M00384 Cul3-SPOP complex [PATH:map04120] [BR:ko04121]
M00385 Cul4-DDB1-DDB2 complex [PATH:map04120 map03420] [BR:ko04121 ko03400]
M00386 Cul4-DDB1-CSA complex [PATH:map04120 map03420] [BR:ko04121 ko03400]
M00387 SCF-FBW7 complex [PATH:map04120] [BR:ko04121]
M00388 ECS complex [PATH:map04120] [BR:ko04121]
M00389 APC/C complex [PATH:map04120 map04110 map04114 map04914 map04111 map04113] [BR:ko04121 ko03036]
Protein processing
M00400 p97-Ufd1-Npl4 complex [PATH:map04141]
M00401 Sec61 complex [PATH:map03060 map04141 map04145 map05110] [BR:ko02044]
M00402 Translocon-associated protein (TRAP) complex [PATH:map04141]
M00403 HRD1/SEL1 ERAD complex [PATH:map04141]
M00404 COPII complex [PATH:map04141]
contig_15075; K14005 SEC31; protein transport protein SEC31
contig_8094; K14006 SEC23; protein transport protein SEC23
M00408 ESCRT-0 complex [PATH:map04144]
M00409 ESCRT-I complex [PATH:map04144]
contig_5957; K12184 VPS28; ESCRT-I complex subunit VPS28
M00410 ESCRT-II complex [PATH:map04144]
M00412 ESCRT-III complex [PATH:map04144]
Environmental information processing
Mineral and organic ion transport system
M00185 Sulfate transport system [PATH:map02010] [BR:ko02000]
M00189 Molybdate transport system [PATH:map02010] [BR:ko02000]
M00423 Molybdate/tungstate transport system [PATH:map02010] [BR:ko02000]
M00186 Tungstate transport system [PATH:map02010] [BR:ko02000]
M00438 Nitrate/nitrite transport system [PATH:map02010] [BR:ko02000]
M00321 Bicarbonate transport system [PATH:map02010] [BR:ko02000]
M00188 NitT/TauT family transport system [BR:ko02000]
M00435 Taurine transport system [PATH:map02010] [BR:ko02000]
M00436 Sulfonate transport system [PATH:map02010] [BR:ko02000]
M00437 Phthalate transport system [PATH:map02010] [BR:ko02000]
M00190 Iron(III) transport system [PATH:map02010] [BR:ko02000]
M00191 Thiamine transport system [PATH:map02010] [BR:ko02000]
M00299 Spermidine/putrescine transport system [PATH:map02010] [BR:ko02000]
M00300 Putrescine transport system [PATH:map02010] [BR:ko02000]
M00193 Putative spermidine/putrescine transport system [BR:ko02000]
M00301 Mannopine transport system [PATH:map02010] [BR:ko02000]
M00302 2-Aminoethylphosphonate transport system [PATH:map02010] [BR:ko02000]
M00208 Glycine betaine/proline transport system [PATH:map02010] [BR:ko02000]
M00209 Osmoprotectant transport system [PATH:map02010] [BR:ko02000]
M00442 Putative hydroxymethylpyrimidine transport system [PATH:map02010] [BR:ko02000]
M00192 Putative thiamine transport system [BR:ko02000]
Saccharide and polyol transport system
M00194 Maltose/maltodextrin transport system [PATH:map02010] [BR:ko02000]
M00196 Multiple sugar transport system [PATH:map02010] [BR:ko02000]
M00201 alpha-Glucoside transport system [PATH:map02010] [BR:ko02000]
M00203 Glucose/arabinose transport system [PATH:map02010] [BR:ko02000]
M00605 Glucose/mannose transport system [PATH:map02010] [BR:ko02000]
M00204 Trehalose/maltose transport system [PATH:map02010] [BR:ko02000]
M00604 Trehalose transport system [PATH:map02010] [BR:ko02000]
M00205 N-Acetylglucosamine transport system [PATH:map02010] [BR:ko02000]
M00206 Cellobiose transport system [PATH:map02010] [BR:ko02000]
M00606 N,N'-Diacetylchitobiose transport system [PATH:map02010] [BR:ko02000]
M00601 Putative chitobiose transport system [PATH:map02010] [BR:ko02000]
M00213 L-Arabinose transport system [PATH:map02010] [BR:ko02000]
M00199 L-Arabinose/lactose transport system [PATH:map02010] [BR:ko02000]
M00202 Oligogalacturonide transport system [PATH:map02010] [BR:ko02000]
M00600 alpha-1,4-Digalacturonate transport system [PATH:map02010] [BR:ko02000]
M00603 Putative aldouronate transport system [PATH:map02010] [BR:ko02000]
M00214 Methyl-galactoside transport system [PATH:map02010] [BR:ko02000]
M00215 D-Xylose transport system [PATH:map02010] [BR:ko02000]
M00619 Xylobiose transport system [PATH:map02010] [BR:ko02000]
M00216 Multiple sugar transport system [PATH:map02010] [BR:ko02000]
M00217 D-Allose transport system [PATH:map02010] [BR:ko02000]
M00218 Fructose transport system [PATH:map02010] [BR:ko02000]
M00219 AI-2 transport system [PATH:map02010] [BR:ko02000]
M00220 Rhamnose transport system [PATH:map02010] [BR:ko02000]
M00212 Ribose transport system [PATH:map02010] [BR:ko02000]
M00590 Erythritol transport system [PATH:map02010] [BR:ko02000]
M00591 Putative xylitol transport system [PATH:map02010] [BR:ko02000]
M00592 Inositol transport system [PATH:map02010] [BR:ko02000]
M00593 Inositol transport system [PATH:map02010] [BR:ko02000]
M00599 Inositol-phosphate transport system [PATH:map02010] [BR:ko02000]
M00197 Putative fructooligosaccharide transport system [BR:ko02000]
M00607 Glycerol transport system [PATH:map02010] [BR:ko02000]
M00198 Putative sn-glycerol-phosphate transport system [PATH:map02010] [BR:ko02000]
M00200 Putative sorbitol/mannitol transport system [PATH:map02010] [BR:ko02000]
M00602 Arabinosaccharide transport system [PATH:map02010] [BR:ko02000]
M00491 arabinogalactan oligomer/maltooligosaccharide transport system [PATH:map02010] [BR:ko02000]
M00207 Putative multiple sugar transport system [BR:ko02000]
M00221 Putative simple sugar transport system [BR:ko02000]
M00210 Putative ABC transport system [BR:ko02000]
M00211 Putative ABC transport system [BR:ko02000]
Phosphate and amino acid transport system
M00222 Phosphate transport system [PATH:map02010] [BR:ko02000]
M00223 Phosphonate transport system [PATH:map02010] [BR:ko02000]
M00225 Lysine/arginine/ornithine transport system [PATH:map02010] [BR:ko02000]
M00226 Histidine transport system [PATH:map02010] [BR:ko02000]
M00227 Glutamine transport system [PATH:map02010] [BR:ko02000]
M00229 Arginine transport system [PATH:map02010] [BR:ko02000]
M00230 Glutamate/aspartate transport system [PATH:map02010] [BR:ko02000]
M00231 Octopine/nopaline transport system [PATH:map02010] [BR:ko02000]
M00232 General L-amino acid transport system [PATH:map02010] [BR:ko02000]
M00233 Glutamate transport system [PATH:map02010] [BR:ko02000]
M00234 Cystine transport system [PATH:map02010] [BR:ko02000]
M00585 L-Cystine transport system [PATH:map02010] [BR:ko02000]
M00235 Arginine/ornithine transport system [PATH:map02010] [BR:ko02000]
M00587 Arginine/lysine/histidine/glutamine transport system [PATH:map02010] [BR:ko02000]
M00589 Putative lysine transport system [PATH:map02010] [BR:ko02000]
M00237 Branched-chain amino acid transport system [PATH:map02010] [BR:ko02000]
M00322 Neutral amino acid transport system [PATH:map02010] [BR:ko02000]
M00323 Urea transport system [PATH:map02010] [BR:ko02000]
M00238 D-Methionine transport system [PATH:map02010] [BR:ko02000]
M00228 Putative glutamine transport system [PATH:map02010] [BR:ko02000]
M00586 Putative amino-acid transport system [PATH:map02010] [BR:ko02000]
M00236 Putative polar amino acid transport system [BR:ko02000]
Peptide and nickel transport system
M00439 Oligopeptide transport system [PATH:map02010] [BR:ko02000]
M00324 Dipeptide transport system [PATH:map02010] [BR:ko02000]
M00566 Dipeptide transport system, Firmicutes [PATH:map02010] [BR:ko02000]
M00440 Nickel transport system [PATH:map02010] [BR:ko02000]
M00348 Glutathione transport system [PATH:map02010] [BR:ko02000]
M00239 Peptides/nickel transport system [PATH:map02010] [BR:ko02000]
M00349 Microcin C transport system [PATH:map02010] [BR:ko02000]
Metallic cation, iron-siderophore and vitamin B12 transport system
M00240 Iron complex transport system [PATH:map02010] [BR:ko02000]
M00241 Vitamin B12 transport system [PATH:map02010] [BR:ko02000]
M00316 Manganese transport system [PATH:map02010 map02020] [BR:ko02000]
M00242 Zinc transport system [PATH:map02010] [BR:ko02000]
M00318 Iron/zinc/copper transport system [PATH:map02010] [BR:ko02000]
M00317 Manganese/iron transport system [PATH:map02010] [BR:ko02000]
M00319 Manganese/zinc/iron transport system [PATH:map02010] [BR:ko02000]
M00243 Manganese/iron transport system [BR:ko02000]
M00245 Cobalt/nickel transport system [PATH:map02010] [BR:ko02000]
M00246 Nickel transport system [PATH:map02010] [BR:ko02000]
M00581 Biotin transport system [PATH:map02010] [BR:ko02000]
M00582 Energy-coupling factor transport system [PATH:map02010] [BR:ko02000]
M00244 Putative zinc/manganese transport system [BR:ko02000]
M00247 Putative ABC transport system [BR:ko02000]
ABC-2 type and other transport systems
M00298 Multidrug/hemolysin transport system [PATH:map02010] [BR:ko02000]
M00249 Capsular polysaccharide transport system [PATH:map02010] [BR:ko02000]
M00250 Lipopolysaccharide transport system [PATH:map02010] [BR:ko02000]
M00320 Lipopolysaccharide export system [PATH:map02010] [BR:ko02000]
M00251 Teichoic acid transport system [PATH:map02010] [BR:ko02000]
M00252 Lipooligosaccharide transport system [PATH:map02010] [BR:ko02000]
M00253 Sodium transport system [PATH:map02010] [BR:ko02000]
M00583 Putative peptide transport system [PATH:map02010] [BR:ko02000]
M00257 Hemin transport system [PATH:map02010] [BR:ko02000]
M00314 Bacitracin transport system [PATH:map02010 map02020] [BR:ko02000]
M00224 Fluoroquinolones transport system [PATH:map02010] [BR:ko02000]
M00255 Lipoprotein-releasing system [PATH:map02010] [BR:ko02000]
M00584 Acetoin utilization transport system [PATH:map02010] [BR:ko02000]
M00259 Heme transport system [PATH:map02010] [BR:ko02000]
M00256 Cell division transport system [PATH:map02010] [BR:ko02000]
M00315 Uncharacterized ABC transport system [PATH:map02020] [BR:ko02000]
M00258 Putative ABC transport system [BR:ko02000]
M00254 ABC-2 type transport system [BR:ko02000]
Phosphotransferase system (PTS)
M00265 PTS system, glucose-specific II component [PATH:map00010 map02060] [BR:ko02000]
M00267 PTS system, N-acetylglucosamine-specific II component [PATH:map00520 map02060] [BR:ko02000]
M00266 PTS system, maltose and glucose-specific II component [PATH:map00010 map00500 map02060] [BR:ko02000]
M00282 PTS system, D-glucosamine-specific II component [PATH:map00520 map02060] [BR:ko02000]
M00269 PTS system, sucrose-specific II component [PATH:map00500 map02060] [BR:ko02000]
M00271 PTS system, beta-glucosides-specific II component [PATH:map02060] [BR:ko02000]
M00272 PTS system, arbutin-, cellobiose-, and salicin-specific II component [PATH:map00010 map02060] [BR:ko02000]
M00270 PTS system, trehalose-specific II component [PATH:map00500 map02060] [BR:ko02000]
M00303 PTS system, N-acetylmuramic acid-specific II component [PATH:map02060] [BR:ko02000]
M00268 PTS system, arbutin-like II component [PATH:map00010 map02060] [BR:ko02000]
M00273 PTS system, fructose-specific II component [PATH:map00051 map02060] [BR:ko02000]
M00306 PTS system, fructose-specific II-like component [BR:ko02000]
M00274 PTS system, mannitol-specific II component [PATH:map00051 map02060] [BR:ko02000]
M00305 PTS system, 2-O-A-mannosyl-D-glycerate-specific II component [PATH:map02060] [BR:ko02000]
M00281 PTS system, lactose-specific II component [PATH:map00052 map02060] [BR:ko02000]
M00275 PTS system, cellobiose-specific II component [PATH:map02060] [BR:ko02000]
M00280 PTS system, glucitol/sorbitol-specific II component [PATH:map00051 map02060] [BR:ko02000]
M00279 PTS system, galactitol-specific II component [PATH:map00052 map02060] [BR:ko02000]
M00276 PTS system, mannose-specific II component [PATH:map00051 map02060] [BR:ko02000]
M00304 PTS system, fructose-specific II component [PATH:map02060] [BR:ko02000]
M00278 PTS system, sorbose-specific II component [PATH:map00051 map02060] [BR:ko02000]
M00277 PTS system, N-acetylgalactosamine-specific II component [PATH:map00052 map02060] [BR:ko02000]
M00287 PTS system, galactosamine-specific II component [PATH:map00052 map02060] [BR:ko02000]
M00610 PTS system, D-glucosaminate-specific II component [PATH:map02060] [BR:ko02000]
M00283 PTS system, ascorbate-specific II component [PATH:map00053 map02060] [BR:ko02000]
Bacterial secretion system
M00325 alpha-Hemolysin/cyclolysin transport system [PATH:map02010 map03070] [BR:ko02000]
M00326 RTX toxin transport system [BR:ko02044]
M00327 S-Layer protein transport system [BR:ko02044]
M00328 Hemophore/metalloprotease transport system [BR:ko02044]
M00329 Multiple protein transport system [BR:ko02044]
M00330 Adhesin protein transport system [BR:ko02044]
M00571 AlgE-type Mannuronan C-5-Epimerase transport system [BR:ko02044]
M00339 RaxAB-RaxC type I secretion system [PATH:map04626] [BR:ko02044]
M00331 Type II general secretion system [PATH:map03070] [BR:ko02044]
M00332 Type III secretion system [PATH:map03070] [BR:ko02044]
M00333 Type IV secretion system [PATH:map03070] [BR:ko02044]
M00334 Type VI secretion system [PATH:map03070] [BR:ko02044]
M00335 Sec (secretion) system [PATH:map03070] [BR:ko02044]
M00336 Twin-arginine translocation (Tat) system [PATH:map03070] [BR:ko02044]
M00429 Competence-related DNA transformation transporter [BR:ko02044]
Functional set
Metabolism
Aminoacyl tRNA
M00360 Aminoacyl-tRNA biosynthesis, prokaryotes [PATH:map00970]
contig_10531; K01873 VARS, valS; valyl-tRNA synthetase [EC:6.1.1.9]
M00359 Aminoacyl-tRNA biosynthesis, eukaryotes [PATH:map00970]
contig_10531; K01873 VARS, valS; valyl-tRNA synthetase [EC:6.1.1.9]
Nucleotide sugar
M00362 Nucleotide sugar biosynthesis, prokaryotes [PATH:map00520]
contig_5249; K01784 galE, GALE; UDP-glucose 4-epimerase [EC:5.1.3.2]
M00361 Nucleotide sugar biosynthesis, eukaryotes [PATH:map00520]
contig_5249; K01784 galE, GALE; UDP-glucose 4-epimerase [EC:5.1.3.2]
Environmental information processing
Two-component regulatory system
M00434 PhoR-PhoB (phosphate starvation response) two-component regulatory system [PATH:map02020] [BR:ko02022]
M00443 SenX3-RegX3 (phosphate starvation response) two-component regulatory system [PATH:map02020] [BR:ko02022]
M00444 PhoQ-PhoP (magnesium transport) two-component regulatory system [PATH:map02020] [BR:ko02022]
M00445 EnvZ-OmpR (osmotic stress response) two-component regulatory system [PATH:map02020] [BR:ko02022]
M00446 RstB-RstA two-component regulatory system [PATH:map02020] [BR:ko02022]
M00447 CpxA-CpxR (envelope stress response) two-component regulatory system [PATH:map02020] [BR:ko02022]
M00448 CssS-CssR (secretion stress response) two-component regulatory system [PATH:map02020] [BR:ko02022]
M00449 CreC-CreB (phosphate regulation) two-component regulatory system [PATH:map02020] [BR:ko02022]
M00450 BaeS-BaeR (envelope stress response) two-component regulatory system [PATH:map02020] [BR:ko02022]
M00451 BasS-BasR (antimicrobial peptide resistance) two-component regulatory system [PATH:map02020] [BR:ko02022]
M00452 CusS-CusR (copper tolerance) two-component regulatory system [PATH:map02020] [BR:ko02022]
M00453 QseC-QseB (quorum sensing) two-component regulatory system [PATH:map02020] [BR:ko02022]
M00454 KdpD-KdpE (potassium transport) two-component regulatory system [PATH:map02020] [BR:ko02022]
M00455 TorS-TorR (TMAO respiration) two-component regulatory system [PATH:map02020] [BR:ko02022]
M00456 ArcB-ArcA (anoxic redox control) two-component regulatory system [PATH:map02020] [BR:ko02022]
M00457 TctE-TctD (tricarboxylic acid transport) two-component regulatory system [PATH:map02020] [BR:ko02022]
M00458 ResE-ResD (aerobic and anaerobic respiration) two-component regulatory system [PATH:map02020] [BR:ko02022]
M00459 VicK-VicR (cell wall metabolism) two-component regulatory system [PATH:map02020] [BR:ko02022]
M00460 MprB-MprA (maintenance of persistent infection) two-component regulatory system [PATH:map02020] [BR:ko02022]
M00461 MtrB-MtrA (osmotic stress response) two-component regulatory system [PATH:map02020] [BR:ko02022]
M00462 PrrB-PrrA (intracellular multiplication) two-component regulatory system [PATH:map02020] [BR:ko02022]
M00463 TrcS-TrcR two-component regulatory system [PATH:map02020] [BR:ko02022]
M00464 NrsS-NrsR (nickel tolerance) two-component regulatory system [PATH:map02020] [BR:ko02022]
M00465 ManS-ManR (manganese homeostasis) two-component regulatory system [PATH:map02020] [BR:ko02022]
M00466 NblS-NblR (photosynthesis) two-component regulatory system [PATH:map02020] [BR:ko02022]
M00467 SasA-RpaAB (circadian timing mediating) two-component regulatory system [PATH:map02020] [BR:ko02022]
M00468 SaeS-SaeR (staphylococcal virulence regulation) two-component regulatory system [PATH:map02020] [BR:ko02022]
M00469 BceS-BceR (bacitracin transport) two-component regulatory system [PATH:map02020] [BR:ko02022]
M00470 YxdK-YxdJ (antimicrobial peptide response) two-component regulatory system [PATH:map02020] [BR:ko02022]
M00471 NarX-NarL (nitrate respiration) two-component regulatory system [PATH:map02020] [BR:ko02022]
M00472 NarQ-NarP (nitrate respiration) two-component regulatory system [PATH:map02020] [BR:ko02022]
M00473 UhpB-UhpA (hexose phosphates uptake) two-component regulatory system [PATH:map02020] [BR:ko02022]
M00474 RcsC-RcsD-RcsB (capsule synthesis) two-component regulatory system [PATH:map02020] [BR:ko02022]
M00475 BarA-UvrY (central carbon metabolism) two-component regulatory system [PATH:map02020] [BR:ko02022]
M00476 ComP-ComA (competence) two-component regulatory system [PATH:map02020] [BR:ko02022]
M00477 EvgS-EvgA (acid and drug tolerance) two-component regulatory system [PATH:map02020] [BR:ko02022]
M00478 DegS-DegU (multicellular behavior control) two-component regulatory system [PATH:map02020] [BR:ko02022]
M00479 DesK-DesR (membrane lipid fluidity regulation) two-component regulatory system [PATH:map02020] [BR:ko02022]
M00480 VraS-VraR (cell-wall peptidoglycan synthesis) two-component regulatory system [PATH:map02020] [BR:ko02022]
M00481 LiaS-LiaR (cell wall stress response) two-component regulatory system [PATH:map02020] [BR:ko02022]
M00482 DevS-DevR (redox response) two-component regulatory system [PATH:map02020] [BR:ko02022]
M00483 NreB-NreC (dissimilatory nitrate/nitrite reduction) two-component regulatory system [PATH:map02020] [BR:ko02022]
M00484 YdfH-YdfI two-component regulatory system [PATH:map02020] [BR:ko02022]
M00485 KinABCDE-Spo0FA (sporulation control) two-component regulatory system [PATH:map02020] [BR:ko02022]
M00486 CitA-CitB (citrate fermentation) two-component regulatory system [PATH:map02020] [BR:ko02022]
M00487 CitS-CitT (magnesium-citrate transport) two-component regulatory system [PATH:map02020] [BR:ko02022]
M00488 DcuS-DcuR (C4-dicarboxylate metabolism) two-component regulatory system [PATH:map02020] [BR:ko02022]
M00489 DctS-DctR (C4-dicarboxylate transport) two-component regulatory system [PATH:map02020] [BR:ko02022]
M00490 MalK-MalR (malate transport) two-component regulatory system [PATH:map02020] [BR:ko02022]
M00492 LytS-LytR two-component regulatory system [PATH:map02020] [BR:ko02022]
M00493 AlgZ-AlgR (alginate production) two-component regulatory system [PATH:map02020] [BR:ko02022]
M00494 NatK-NatR (sodium extrusion) two-component regulatory system [PATH:map02020] [BR:ko02022]
M00495 AgrC-AgrA (exoprotein synthesis) two-component regulatory system [PATH:map02020] [BR:ko02022]
M00496 ComD-ComE (competence) two-component regulatory system [PATH:map02020] [BR:ko02022]
M00497 GlnL-GlnG (nitrogen regulation) two-component regulatory system [PATH:map02020] [BR:ko02022]
M00498 NtrY-NtrX (nitrogen regulation) two-component regulatory system [PATH:map02020] [BR:ko02022]
M00499 HydH-HydG (metal tolerance) two-component regulatory system [PATH:map02020] [BR:ko02022]
M00500 AtoS-AtoC (cPHB biosynthesis) two-component regulatory system [PATH:map02020] [BR:ko02022]
M00501 PilS-PilR (type 4 fimbriae synthesis) two-component regulatory system [PATH:map02020] [BR:ko02022]
M00502 GlrK-GlrR (amino sugar metabolism) two-component regulatory system [PATH:map02020] [BR:ko02022]
M00503 PgtB-PgtA (phosphoglycerate transport) two-component regulatory system [PATH:map02020] [BR:ko02022]
M00504 DctB-DctD (C4-dicarboxylate transport) two-component regulatory system [PATH:map02020] [BR:ko02022]
M00505 KinB-AlgB (alginate production) two-component regulatory system [PATH:map02020] [BR:ko02022]
M00506 CheA-CheYBV (chemotaxis) two-component regulatory system [PATH:map02020 map02030] [BR:ko02022 ko02030 ko02035]
M00507 ChpA-ChpB/PilGH (chemosensory) two-component regulatory system [PATH:map02020] [BR:ko02022 ko02035]
M00508 PixL-PixGH (positive phototaxis) two-component regulatory system [PATH:map02020] [BR:ko02022 ko02035]
M00509 WspE-WspRF (chemosensory) two-component regulatory system [PATH:map02020] [BR:ko02022]
M00510 Cph1-Rcp1 (light response) two-component regulatory system [PATH:map02020] [BR:ko02022]
M00511 PleC-PleD (cell fate control) two-component regulatory system [PATH:map02020 map04112] [BR:ko02022]
M00512 CckA-CtrA/CpdR (cell cycle control) two-component regulatory system [PATH:map02020 map04112] [BR:ko02022]
M00513 LuxQN/CqsS-LuxU-LuxO (quorum sensing) two-component regulatory system [PATH:map02020 map05111] [BR:ko02022]
M00514 TtrS-TtrR (tetrathionate respiration) two-component regulatory system [PATH:map02020] [BR:ko02022]
M00515 FlrB-FlrC (polar flagellar synthesis) two-component regulatory system [PATH:map02020 map05111] [BR:ko02022]
M00516 SLN1-YPD1-SSK1/SKN7 (osmosensing) two-component regulatory system [PATH:map02020 map04011] [BR:ko02022]
M00517 RpfC-RpfG (cell-to-cell signaling) two-component regulatory system [PATH:map02020] [BR:ko02022]
M00518 GlnK-GlnL (glutamine utilization) two-component regulatory system [PATH:map02020] [BR:ko02022]
M00519 YesM-YesN two-component regulatory system [PATH:map02020] [BR:ko02022]
M00520 ChvG-ChvI (acidity sensing) two-component regulatory system [PATH:map02020] [BR:ko02022]
M00521 CiaH-CiaR two-component regulatory system [PATH:map02020] [BR:ko02022]
M00522 SalK-SalR two-component regulatory system [PATH:map02020] [BR:ko02022]
M00523 RegB-RegA (redox response) two-component regulatory system [PATH:map02020] [BR:ko02022]
M00524 FixL-FixJ (nitrogen fixation) two-component regulatory system [PATH:map02020] [BR:ko02022]
Signature module
Genotypic signature
Metabolic capacity
M00611 Oxygenic photosynthesis in plants and cyanobacteria
M00161 Photosystem II
M00165 Reductive pentose phosphate cycle (Calvin cycle)
M00612 Anoxygenic photosynthesis in purple bacteria
M00165 Reductive pentose phosphate cycle (Calvin cycle)
M00613 Anoxygenic photosynthesis in green nonsulfur bacteria
M00376 3-Hydroxypropionate bi-cycle
M00614 Anoxygenic photosynthesis in green sulfur bacteria
M00617 Methanogen
M00618 Acetogen
M00615 Nitrate assimilation
M00531 Assimilatory nitrate reduction, nitrate => ammonia
M00616 Sulfate-sulfur assimilation
M00176 Assimilatory sulfate reduction, sulfate => H2S
Pathogenicity
M00363 EHEC pathogenicity signature, Shiga toxin [PATH:map05130 map05131]
M00542 EHEC/EPEC pathogenicity signature, T3SS and effectors [PATH:map05130]
M00574 Pertussis pathogenicity signature 1, pertussis toxin [PATH:map05133]
M00575 Pertussis pathogenicity signature 2, T1SS [PATH:map05133]
M00564 Helicobacter pylori pathogenicity signature, cagA pathogenicity island [PATH:map05120]

## Sheet: S5B Table
S5B Table report the list of enriched pathways obtained with KAAS according to the KEGG BRITE database (KEGG modules)
DARK
Energy metabolism
Carbon fixation
M00165 Reductive pentose phosphate cycle (Calvin cycle) [PATH:map01200 map00710]
contig_188; K00855 PRK, prkB; phosphoribulokinase [EC:2.7.1.19]
contig_503; K00855 PRK, prkB; phosphoribulokinase [EC:2.7.1.19]
contig_5395; K01602 rbcS; ribulose-bisphosphate carboxylase small chain [EC:4.1.1.39]
contig_2086; K00927 PGK, pgk; phosphoglycerate kinase [EC:2.7.2.3]
contig_2981; K00927 PGK, pgk; phosphoglycerate kinase [EC:2.7.2.3]
contig_150; K05298 GAPA; glyceraldehyde-3-phosphate dehydrogenase (NADP+) (phosphorylating) [EC:1.2.1.13]
contig_279; K05298 GAPA; glyceraldehyde-3-phosphate dehydrogenase (NADP+) (phosphorylating) [EC:1.2.1.13]
contig_588; K05298 GAPA; glyceraldehyde-3-phosphate dehydrogenase (NADP+) (phosphorylating) [EC:1.2.1.13]
contig_660; K00134 GAPDH, gapA; glyceraldehyde 3-phosphate dehydrogenase [EC:1.2.1.12]
contig_834; K01623 ALDO; fructose-bisphosphate aldolase, class I [EC:4.1.2.13]
contig_120; K01623 ALDO; fructose-bisphosphate aldolase, class I [EC:4.1.2.13]
contig_587; K01623 ALDO; fructose-bisphosphate aldolase, class I [EC:4.1.2.13]
contig_2464; K03841 FBP, fbp; fructose-1,6-bisphosphatase I [EC:3.1.3.11]
contig_1273; K03841 FBP, fbp; fructose-1,6-bisphosphatase I [EC:3.1.3.11]
contig_5358; K03841 FBP, fbp; fructose-1,6-bisphosphatase I [EC:3.1.3.11]
contig_289; K03841 FBP, fbp; fructose-1,6-bisphosphatase I [EC:3.1.3.11]
contig_291; K00615 E2.2.1.1, tktA, tktB; transketolase [EC:2.2.1.1]
contig_750; K00615 E2.2.1.1, tktA, tktB; transketolase [EC:2.2.1.1]
contig_155; K01100 E3.1.3.37; sedoheptulose-bisphosphatase [EC:3.1.3.37]
contig_978; K01100 E3.1.3.37; sedoheptulose-bisphosphatase [EC:3.1.3.37]
contig_19095; K01807 rpiA; ribose 5-phosphate isomerase A [EC:5.3.1.6]
M00166 Reductive pentose phosphate cycle, ribulose-5P => glyceraldehyde-3P [PATH:map01200 map00710]
contig_188; K00855 PRK, prkB; phosphoribulokinase [EC:2.7.1.19]
contig_503; K00855 PRK, prkB; phosphoribulokinase [EC:2.7.1.19]
contig_5395; K01602 rbcS; ribulose-bisphosphate carboxylase small chain [EC:4.1.1.39]
contig_2086; K00927 PGK, pgk; phosphoglycerate kinase [EC:2.7.2.3]
contig_2981; K00927 PGK, pgk; phosphoglycerate kinase [EC:2.7.2.3]
contig_150; K05298 GAPA; glyceraldehyde-3-phosphate dehydrogenase (NADP+) (phosphorylating) [EC:1.2.1.13]
contig_279; K05298 GAPA; glyceraldehyde-3-phosphate dehydrogenase (NADP+) (phosphorylating) [EC:1.2.1.13]
contig_588; K05298 GAPA; glyceraldehyde-3-phosphate dehydrogenase (NADP+) (phosphorylating) [EC:1.2.1.13]
contig_660; K00134 GAPDH, gapA; glyceraldehyde 3-phosphate dehydrogenase [EC:1.2.1.12]
M00167 Reductive pentose phosphate cycle, glyceraldehyde-3P => ribulose-5P [PATH:map01200 map00710]
contig_834; K01623 ALDO; fructose-bisphosphate aldolase, class I [EC:4.1.2.13]
contig_120; K01623 ALDO; fructose-bisphosphate aldolase, class I [EC:4.1.2.13]
contig_587; K01623 ALDO; fructose-bisphosphate aldolase, class I [EC:4.1.2.13]
contig_2464; K03841 FBP, fbp; fructose-1,6-bisphosphatase I [EC:3.1.3.11]
contig_1273; K03841 FBP, fbp; fructose-1,6-bisphosphatase I [EC:3.1.3.11]
contig_5358; K03841 FBP, fbp; fructose-1,6-bisphosphatase I [EC:3.1.3.11]
contig_289; K03841 FBP, fbp; fructose-1,6-bisphosphatase I [EC:3.1.3.11]
contig_291; K00615 E2.2.1.1, tktA, tktB; transketolase [EC:2.2.1.1]
contig_750; K00615 E2.2.1.1, tktA, tktB; transketolase [EC:2.2.1.1]
contig_155; K01100 E3.1.3.37; sedoheptulose-bisphosphatase [EC:3.1.3.37]
contig_978; K01100 E3.1.3.37; sedoheptulose-bisphosphatase [EC:3.1.3.37]
contig_19095; K01807 rpiA; ribose 5-phosphate isomerase A [EC:5.3.1.6]
M00168 CAM (Crassulacean acid metabolism), dark [PATH:map01200 map00710]
contig_328; K01595 ppc; phosphoenolpyruvate carboxylase [EC:4.1.1.31]
contig_1457; K00026 MDH2; malate dehydrogenase [EC:1.1.1.37]
contig_7027; K00026 MDH2; malate dehydrogenase [EC:1.1.1.37]
M00169 CAM (Crassulacean acid metabolism), light [PATH:map01200 map00710]
contig_1705; K01006 ppdK; pyruvate,orthophosphate dikinase [EC:2.7.9.1]
M00172 C4-dicarboxylic acid cycle, NADP - malic enzyme type [PATH:map00710]
contig_328; K01595 ppc; phosphoenolpyruvate carboxylase [EC:4.1.1.31]
contig_1705; K01006 ppdK; pyruvate,orthophosphate dikinase [EC:2.7.9.1]
M00171 C4-dicarboxylic acid cycle, NAD - malic enzyme type [PATH:map00710]
contig_328; K01595 ppc; phosphoenolpyruvate carboxylase [EC:4.1.1.31]
contig_1417; K14454 GOT1; aspartate aminotransferase, cytoplasmic [EC:2.6.1.1]
contig_1457; K00026 MDH2; malate dehydrogenase [EC:1.1.1.37]
contig_7027; K00026 MDH2; malate dehydrogenase [EC:1.1.1.37]
contig_11; K14272 GGAT; glutamate--glyoxylate aminotransferase [EC:2.6.1.4 2.6.1.2 2.6.1.44 2.6.1.-]
contig_1705; K01006 ppdK; pyruvate,orthophosphate dikinase [EC:2.7.9.1]
M00170 C4-dicarboxylic acid cycle, phosphoenolpyruvate carboxykinase type [PATH:map00710]
contig_328; K01595 ppc; phosphoenolpyruvate carboxylase [EC:4.1.1.31]
contig_1417; K14454 GOT1; aspartate aminotransferase, cytoplasmic [EC:2.6.1.1]
M00173 Reductive citrate cycle (Arnon-Buchanan cycle) [PATH:map01200 map00720]
contig_1705; K01006 ppdK; pyruvate,orthophosphate dikinase [EC:2.7.9.1]
contig_328; K01595 ppc; phosphoenolpyruvate carboxylase [EC:4.1.1.31]
contig_7546; K01681 ACO, acnA; aconitate hydratase [EC:4.2.1.3]
M00376 3-Hydroxypropionate bi-cycle [PATH:map01200 map00720]
M00375 Hydroxypropionate-hydroxybutylate cycle [PATH:map01200 map00720]
contig_1230; K00626 E2.3.1.9, atoB; acetyl-CoA C-acetyltransferase [EC:2.3.1.9]
M00374 Dicarboxylate-hydroxybutyrate cycle [PATH:map01200 map00720]
contig_328; K01595 ppc; phosphoenolpyruvate carboxylase [EC:4.1.1.31]
contig_1230; K00626 E2.3.1.9, atoB; acetyl-CoA C-acetyltransferase [EC:2.3.1.9]
M00377 Reductive acetyl-CoA pathway (Wood-Ljungdahl pathway) [PATH:map01200 map00720]
contig_4195; K00297 metF, MTHFR; methylenetetrahydrofolate reductase (NADPH) [EC:1.5.1.20]
M00579 Phosphate acetyltransferase-acetate kinase pathway, acetyl-CoA => acetate [PATH:map01200 map00720]
Nitrogen metabolism
M00175 Nitrogen fixation, nitrogen => ammonia [PATH:map00910]
M00531 Assimilatory nitrate reduction, nitrate => ammonia [PATH:map00910]
contig_5596; K10534 NR; nitrate reductase (NAD(P)H) [EC:1.7.1.1 1.7.1.2 1.7.1.3]
contig_5919; K00366 nirA; ferredoxin-nitrite reductase [EC:1.7.7.1]
contig_1098; K00366 nirA; ferredoxin-nitrite reductase [EC:1.7.7.1]
M00530 Dissimilatory nitrate reduction, nitrate => ammonia [PATH:map00910]
M00529 Denitrification, nitrate => nitrogen [PATH:map00910]
M00528 Nitrification, ammonia => nitrite [PATH:map00910]
Methane metabolism
M00567 Methanogenesis, CO2 => methane [PATH:map01200 map00680]
M00357 Methanogenesis, acetate => methane [PATH:map01200 map00680]
M00356 Methanogenesis, methanol => methane [PATH:map01200 map00680]
M00563 Methanogenesis, methylamine/dimethylamine/trimethylamine => methane [PATH:map01200 map00680]
M00358 Coenzyme M biosynthesis [PATH:map01200 map00680]
M00174 Methane oxidation, methanotroph, methane => formaldehyde [PATH:map01200 map01220 map00680]
M00346 Formaldehyde assimilation, serine pathway [PATH:map01200 map00680]
contig_4; K00600 glyA, SHMT; glycine hydroxymethyltransferase [EC:2.1.2.1]
contig_2490; K00600 glyA, SHMT; glycine hydroxymethyltransferase [EC:2.1.2.1]
contig_1127; K01689 ENO, eno; enolase [EC:4.2.1.11]
contig_328; K01595 ppc; phosphoenolpyruvate carboxylase [EC:4.1.1.31]
M00345 Formaldehyde assimilation, ribulose monophosphate pathway [PATH:map01200 map00680]
M00344 Formaldehyde assimilation, xylulose monophosphate pathway [PATH:map01200 map00680]
contig_2464; K03841 FBP, fbp; fructose-1,6-bisphosphatase I [EC:3.1.3.11]
contig_1273; K03841 FBP, fbp; fructose-1,6-bisphosphatase I [EC:3.1.3.11]
contig_5358; K03841 FBP, fbp; fructose-1,6-bisphosphatase I [EC:3.1.3.11]
contig_289; K03841 FBP, fbp; fructose-1,6-bisphosphatase I [EC:3.1.3.11]
M00378 F420 biosynthesis [PATH:map00680]
M00422 Acetyl-CoA pathway, CO2 => acetyl-CoA [PATH:map00680]
Sulfur metabolism
M00176 Assimilatory sulfate reduction, sulfate => H2S [PATH:map00920]
contig_6479; K13811 PAPSS; 3'-phosphoadenosine 5'-phosphosulfate synthase [EC:2.7.7.4 2.7.1.25]
contig_1232; K13811 PAPSS; 3'-phosphoadenosine 5'-phosphosulfate synthase [EC:2.7.7.4 2.7.1.25]
contig_4802; K13811 PAPSS; 3'-phosphoadenosine 5'-phosphosulfate synthase [EC:2.7.7.4 2.7.1.25]
contig_1420; K00860 cysC; adenylylsulfate kinase [EC:2.7.1.25]
contig_5891; K00392 sir; sulfite reductase (ferredoxin) [EC:1.8.7.1]
M00596 Dissimilatory sulfate reduction, sulfate => H2S [PATH:map00920]
M00595 Thiosulfate oxidation by SOX complex, thiosulfate => sulfate [PATH:map00920]
Carbohydrate and lipid metabolism
Central carbohydrate metabolism
M00001 Glycolysis (Embden-Meyerhof pathway), glucose => pyruvate [PATH:map01200 map00010]
contig_834; K01623 ALDO; fructose-bisphosphate aldolase, class I [EC:4.1.2.13]
contig_120; K01623 ALDO; fructose-bisphosphate aldolase, class I [EC:4.1.2.13]
contig_587; K01623 ALDO; fructose-bisphosphate aldolase, class I [EC:4.1.2.13]
contig_2982; K01803 TPI, tpiA; triosephosphate isomerase (TIM) [EC:5.3.1.1]
contig_4422; K01803 TPI, tpiA; triosephosphate isomerase (TIM) [EC:5.3.1.1]
contig_790; K01803 TPI, tpiA; triosephosphate isomerase (TIM) [EC:5.3.1.1]
contig_660; K00134 GAPDH, gapA; glyceraldehyde 3-phosphate dehydrogenase [EC:1.2.1.12]
contig_2086; K00927 PGK, pgk; phosphoglycerate kinase [EC:2.7.2.3]
contig_2981; K00927 PGK, pgk; phosphoglycerate kinase [EC:2.7.2.3]
contig_5050; K15633 gpmI; 2,3-bisphosphoglycerate-independent phosphoglycerate mutase [EC:5.4.2.12]
contig_1127; K01689 ENO, eno; enolase [EC:4.2.1.11]
contig_1958; K00873 PK, pyk; pyruvate kinase [EC:2.7.1.40]
M00002 Glycolysis, core module involving three-carbon compounds [PATH:map01200 map01230 map00010]
contig_2982; K01803 TPI, tpiA; triosephosphate isomerase (TIM) [EC:5.3.1.1]
contig_4422; K01803 TPI, tpiA; triosephosphate isomerase (TIM) [EC:5.3.1.1]
contig_790; K01803 TPI, tpiA; triosephosphate isomerase (TIM) [EC:5.3.1.1]
contig_660; K00134 GAPDH, gapA; glyceraldehyde 3-phosphate dehydrogenase [EC:1.2.1.12]
contig_2086; K00927 PGK, pgk; phosphoglycerate kinase [EC:2.7.2.3]
contig_2981; K00927 PGK, pgk; phosphoglycerate kinase [EC:2.7.2.3]
contig_5050; K15633 gpmI; 2,3-bisphosphoglycerate-independent phosphoglycerate mutase [EC:5.4.2.12]
contig_1127; K01689 ENO, eno; enolase [EC:4.2.1.11]
contig_1958; K00873 PK, pyk; pyruvate kinase [EC:2.7.1.40]
M00003 Gluconeogenesis, oxaloacetate => fructose-6P [PATH:map00010 map00020]
contig_1127; K01689 ENO, eno; enolase [EC:4.2.1.11]
contig_2086; K00927 PGK, pgk; phosphoglycerate kinase [EC:2.7.2.3]
contig_2981; K00927 PGK, pgk; phosphoglycerate kinase [EC:2.7.2.3]
contig_660; K00134 GAPDH, gapA; glyceraldehyde 3-phosphate dehydrogenase [EC:1.2.1.12]
contig_2982; K01803 TPI, tpiA; triosephosphate isomerase (TIM) [EC:5.3.1.1]
contig_4422; K01803 TPI, tpiA; triosephosphate isomerase (TIM) [EC:5.3.1.1]
contig_790; K01803 TPI, tpiA; triosephosphate isomerase (TIM) [EC:5.3.1.1]
contig_834; K01623 ALDO; fructose-bisphosphate aldolase, class I [EC:4.1.2.13]
contig_120; K01623 ALDO; fructose-bisphosphate aldolase, class I [EC:4.1.2.13]
contig_587; K01623 ALDO; fructose-bisphosphate aldolase, class I [EC:4.1.2.13]
contig_2464; K03841 FBP, fbp; fructose-1,6-bisphosphatase I [EC:3.1.3.11]
contig_1273; K03841 FBP, fbp; fructose-1,6-bisphosphatase I [EC:3.1.3.11]
contig_5358; K03841 FBP, fbp; fructose-1,6-bisphosphatase I [EC:3.1.3.11]
contig_289; K03841 FBP, fbp; fructose-1,6-bisphosphatase I [EC:3.1.3.11]
M00307 Pyruvate oxidation, pyruvate => acetyl-CoA [PATH:map01200 map00010 map00020 map00620]
contig_8152; K00627 DLAT, aceF, pdhC; pyruvate dehydrogenase E2 component (dihydrolipoamide acetyltransferase) [EC:2.3.1.12]
contig_3299; K00382 DLD, lpd, pdhD; dihydrolipoamide dehydrogenase [EC:1.8.1.4]
contig_1356; K00382 DLD, lpd, pdhD; dihydrolipoamide dehydrogenase [EC:1.8.1.4]
M00009 Citrate cycle (TCA cycle, Krebs cycle) [PATH:map01200 map00020]
contig_2990; K01647 CS, gltA; citrate synthase [EC:2.3.3.1]
contig_7966; K01647 CS, gltA; citrate synthase [EC:2.3.3.1]
contig_7546; K01681 ACO, acnA; aconitate hydratase [EC:4.2.1.3]
contig_3299; K00382 DLD, lpd, pdhD; dihydrolipoamide dehydrogenase [EC:1.8.1.4]
contig_1356; K00382 DLD, lpd, pdhD; dihydrolipoamide dehydrogenase [EC:1.8.1.4]
contig_3516; K01900 LSC2; succinyl-CoA synthetase beta subunit [EC:6.2.1.4 6.2.1.5]
contig_1457; K00026 MDH2; malate dehydrogenase [EC:1.1.1.37]
contig_7027; K00026 MDH2; malate dehydrogenase [EC:1.1.1.37]
M00010 Citrate cycle, first carbon oxidation, oxaloacetate => 2-oxoglutarate [PATH:map01200 map01210 map01230 map00020]
contig_2990; K01647 CS, gltA; citrate synthase [EC:2.3.3.1]
contig_7966; K01647 CS, gltA; citrate synthase [EC:2.3.3.1]
contig_7546; K01681 ACO, acnA; aconitate hydratase [EC:4.2.1.3]
M00011 Citrate cycle, second carbon oxidation, 2-oxoglutarate => oxaloacetate [PATH:map01200 map00020]
contig_3299; K00382 DLD, lpd, pdhD; dihydrolipoamide dehydrogenase [EC:1.8.1.4]
contig_1356; K00382 DLD, lpd, pdhD; dihydrolipoamide dehydrogenase [EC:1.8.1.4]
contig_3516; K01900 LSC2; succinyl-CoA synthetase beta subunit [EC:6.2.1.4 6.2.1.5]
contig_1457; K00026 MDH2; malate dehydrogenase [EC:1.1.1.37]
contig_7027; K00026 MDH2; malate dehydrogenase [EC:1.1.1.37]
M00004 Pentose phosphate pathway (Pentose phosphate cycle) [PATH:map01200 map00030]
contig_1929; K00036 G6PD, zwf; glucose-6-phosphate 1-dehydrogenase [EC:1.1.1.49]
contig_575; K01783 rpe, RPE; ribulose-phosphate 3-epimerase [EC:5.1.3.1]
contig_19095; K01807 rpiA; ribose 5-phosphate isomerase A [EC:5.3.1.6]
contig_291; K00615 E2.2.1.1, tktA, tktB; transketolase [EC:2.2.1.1]
contig_750; K00615 E2.2.1.1, tktA, tktB; transketolase [EC:2.2.1.1]
M00006 Pentose phosphate pathway, oxidative phase, glucose 6P => ribulose 5P [PATH:map00030]
contig_1929; K00036 G6PD, zwf; glucose-6-phosphate 1-dehydrogenase [EC:1.1.1.49]
M00007 Pentose phosphate pathway, non-oxidative phase, fructose 6P => ribose 5P [PATH:map01200 map01230 map00030]
contig_291; K00615 E2.2.1.1, tktA, tktB; transketolase [EC:2.2.1.1]
contig_750; K00615 E2.2.1.1, tktA, tktB; transketolase [EC:2.2.1.1]
contig_575; K01783 rpe, RPE; ribulose-phosphate 3-epimerase [EC:5.1.3.1]
contig_19095; K01807 rpiA; ribose 5-phosphate isomerase A [EC:5.3.1.6]
M00580 Pentose phosphate pathway, archaea, fructose 6P => ribose 5P [PATH:map01200 map01230 map00030]
contig_19095; K01807 rpiA; ribose 5-phosphate isomerase A [EC:5.3.1.6]
M00005 PRPP biosynthesis, ribose 5P => PRPP [PATH:map01200 map01230 map00030 map00230]
M00008 Entner-Doudoroff pathway, glucose-6P => glyceraldehyde-3P + pyruvate [PATH:map01200 map00030]
contig_1929; K00036 G6PD, zwf; glucose-6-phosphate 1-dehydrogenase [EC:1.1.1.49]
M00308 Semi-phosphorylative Entner-Doudoroff pathway, gluconate => glyceraldehyde-3P + pyruvate [PATH:map01200 map00030]
M00309 Non-phosphorylative Entner-Doudoroff pathway, gluconate => glyceraldehyde + pyruvate [PATH:map01200 map00030]
Other carbohydrate metabolism
M00012 Glyoxylate cycle [PATH:map01200 map00630]
contig_2990; K01647 CS, gltA; citrate synthase [EC:2.3.3.1]
contig_7966; K01647 CS, gltA; citrate synthase [EC:2.3.3.1]
contig_7546; K01681 ACO, acnA; aconitate hydratase [EC:4.2.1.3]
contig_1457; K00026 MDH2; malate dehydrogenase [EC:1.1.1.37]
contig_7027; K00026 MDH2; malate dehydrogenase [EC:1.1.1.37]
M00373 Ethylmalonyl pathway [PATH:map00630]
contig_1230; K00626 E2.3.1.9, atoB; acetyl-CoA C-acetyltransferase [EC:2.3.1.9]
M00532 Photorespiration [PATH:map00630]
contig_5395; K01602 rbcS; ribulose-bisphosphate carboxylase small chain [EC:4.1.1.39]
contig_3497; K01091 E3.1.3.18, gph; phosphoglycolate phosphatase [EC:3.1.3.18]
contig_622; K11517 HAO; (S)-2-hydroxy-acid oxidase [EC:1.1.3.15]
contig_6446; K11517 HAO; (S)-2-hydroxy-acid oxidase [EC:1.1.3.15]
contig_1203; K03781 katE, CAT, catB, srpA; catalase [EC:1.11.1.6]
contig_4665; K03781 katE, CAT, catB, srpA; catalase [EC:1.11.1.6]
contig_11; K14272 GGAT; glutamate--glyoxylate aminotransferase [EC:2.6.1.4 2.6.1.2 2.6.1.44 2.6.1.-]
contig_4; K00600 glyA, SHMT; glycine hydroxymethyltransferase [EC:2.1.2.1]
contig_2490; K00600 glyA, SHMT; glycine hydroxymethyltransferase [EC:2.1.2.1]
contig_1482; K02437 gcvH, GCSH; glycine cleavage system H protein
M00013 Malonate semialdehyde pathway, propanoyl-CoA => Acetyl-CoA [PATH:map00640]
contig_11651; K00249 ACADM, acd; acyl-CoA dehydrogenase [EC:1.3.8.7]
contig_1233; K00140 mmsA, iolA, ALDH6A1; malonate-semialdehyde dehydrogenase (acetylating) / methylmalonate-semialdehyde dehydrogenase [EC:1.2.1.18 1.2.1.27]
M00014 Glucuronate pathway (uronate pathway) [PATH:map00040]
M00061 Uronic acid metabolism [PATH:map00040]
M00081 Pectin degradation [PATH:map00040]
contig_2944; K01051 E3.1.1.11; pectinesterase [EC:3.1.1.11]
Fatty acid metabolism
M00082 Fatty acid biosynthesis, initiation [PATH:map01212 map00061]
M00083 Fatty acid biosynthesis, elongation [PATH:map01212 map00061]
contig_16894; K09458 fabF; 3-oxoacyl-[acyl-carrier-protein] synthase II [EC:2.3.1.179]
contig_3995; K09458 fabF; 3-oxoacyl-[acyl-carrier-protein] synthase II [EC:2.3.1.179]
contig_11898; K00208 fabI; enoyl-[acyl-carrier protein] reductase I [EC:1.3.1.9 1.3.1.10]
M00085 Fatty acid biosynthesis, elongation, mitochondria [PATH:map01212 map00062]
M00415 Fatty acid biosynthesis, elongation, endoplasmic reticulum [PATH:map01212 map00062]
contig_14251; K15397 KCS; 3-ketoacyl-CoA synthase [EC:2.3.1.199]
contig_1488; K10258 TER, TSC13, CER10; very-long-chain enoyl-CoA reductase [EC:1.3.1.93]
M00113 Jasmonic acid biosynthesis [PATH:map00592]
contig_248; K00454 LOX2S; lipoxygenase [EC:1.13.11.12]
contig_4046; K00232 E1.3.3.6, ACOX1, ACOX3; acyl-CoA oxidase [EC:1.3.3.6]
contig_5240; K00232 E1.3.3.6, ACOX1, ACOX3; acyl-CoA oxidase [EC:1.3.3.6]
contig_4528; K10527 MFP2; enoyl-CoA hydratase/3-hydroxyacyl-CoA dehydrogenase [EC:4.2.1.17 1.1.1.35 1.1.1.211]
contig_1538; K10527 MFP2; enoyl-CoA hydratase/3-hydroxyacyl-CoA dehydrogenase [EC:4.2.1.17 1.1.1.35 1.1.1.211]
contig_1736; K07513 ACAA1; acetyl-CoA acyltransferase 1 [EC:2.3.1.16]
contig_1122; K07513 ACAA1; acetyl-CoA acyltransferase 1 [EC:2.3.1.16]
M00086 beta-Oxidation, acyl-CoA synthesis [PATH:map01212 map00071]
contig_2118; K01897 ACSL, fadD; long-chain acyl-CoA synthetase [EC:6.2.1.3]
contig_26432; K01897 ACSL, fadD; long-chain acyl-CoA synthetase [EC:6.2.1.3]
M00087 beta-Oxidation [PATH:map01212 map00071]
contig_4046; K00232 E1.3.3.6, ACOX1, ACOX3; acyl-CoA oxidase [EC:1.3.3.6]
contig_5240; K00232 E1.3.3.6, ACOX1, ACOX3; acyl-CoA oxidase [EC:1.3.3.6]
contig_11651; K00249 ACADM, acd; acyl-CoA dehydrogenase [EC:1.3.8.7]
contig_4528; K10527 MFP2; enoyl-CoA hydratase/3-hydroxyacyl-CoA dehydrogenase [EC:4.2.1.17 1.1.1.35 1.1.1.211]
contig_1538; K10527 MFP2; enoyl-CoA hydratase/3-hydroxyacyl-CoA dehydrogenase [EC:4.2.1.17 1.1.1.35 1.1.1.211]
contig_1736; K07513 ACAA1; acetyl-CoA acyltransferase 1 [EC:2.3.1.16]
contig_1122; K07513 ACAA1; acetyl-CoA acyltransferase 1 [EC:2.3.1.16]
M00088 Ketone body biosynthesis, acetyl-CoA => acetoacetate/3-hydroxybutyrate/acetone [PATH:map00072]
contig_1230; K00626 E2.3.1.9, atoB; acetyl-CoA C-acetyltransferase [EC:2.3.1.9]
Lipid metabolism
M00089 Triacylglycerol biosynthesis [PATH:map00561]
contig_2866; K00630 ATS1; glycerol-3-phosphate O-acyltransferase [EC:2.3.1.15]
contig_15816; K14674 TGL4; TAG lipase / steryl ester hydrolase / phospholipase A2 / LPA acyltransferase [EC:3.1.1.3 3.1.1.13 3.1.1.4 2.3.1.51]
M00098 Acylglycerol degradation [PATH:map00561]
contig_15816; K14674 TGL4; TAG lipase / steryl ester hydrolase / phospholipase A2 / LPA acyltransferase [EC:3.1.1.3 3.1.1.13 3.1.1.4 2.3.1.51]
M00090 Phosphatidylcholine (PC) biosynthesis, choline => PC [PATH:map00564]
M00091 Phosphatidylcholine (PC) biosynthesis, PE => PC [PATH:map00564]
M00092 Phosphatidylethanolamine (PE) biosynthesis, ethanolamine => PE [PATH:map00564]
M00093 Phosphatidylethanolamine (PE) biosynthesis, PA => PS => PE [PATH:map00564]
M00130 Inositol phosphate metabolism, PI=> PIP2 => Ins(1,4,5)P3 => Ins(1,3,4,5)P4 [PATH:map00562]
M00131 Inositol phosphate metabolism, Ins(1,3,4,5)P4 => Ins(1,3,4)P3 => myo-inositol [PATH:map00562]
M00132 Inositol phosphate metabolism, Ins(1,3,4)P3 => phytate [PATH:map00562]
M00094 Ceramide biosynthesis [PATH:map00600]
M00066 Lactosylceramide biosynthesis [PATH:map00600]
M00067 Cerebroside and sulfatide biosynthesis [PATH:map00600]
M00099 Sphingosine biosynthesis [PATH:map00600]
M00100 Sphingosine degradation [PATH:map00600]
contig_4928; K04718 SPHK; sphingosine kinase [EC:2.7.1.91]
contig_19286; K04718 SPHK; sphingosine kinase [EC:2.7.1.91]
Lipopolysaccharide metabolism
M00060 Lipopolysaccharide biosynthesis, KDO2-lipid A [PATH:map00540]
M00063 CMP-KDO biosynthesis [PATH:map00540]
M00064 ADP-L-glycero-D-manno-heptose biosynthesis [PATH:map00540]
M00080 Lipopolysaccharide biosynthesis, inner core => outer core => O-antigen [PATH:map00540]
Sugar metabolism
M00549 Nucleotide sugar biosynthesis, glucose => UDP-glucose [PATH:map00520]
contig_3765; K01835 pgm; phosphoglucomutase [EC:5.4.2.2]
contig_2403; K01835 pgm; phosphoglucomutase [EC:5.4.2.2]
M00554 Nucleotide sugar biosynthesis, galactose => UDP-galactose [PATH:map00520 map00052]
contig_13792; K00849 galK; galactokinase [EC:2.7.1.6]
M00565 Trehalose biosynthesis, D-glucose 1P => trehalose [PATH:map00500]
contig_516; K00975 glgC; glucose-1-phosphate adenylyltransferase [EC:2.7.7.27]
contig_5017; K00703 E2.4.1.21, glgA; starch synthase [EC:2.4.1.21]
contig_785; K00700 glgB; 1,4-alpha-glucan branching enzyme [EC:2.4.1.18]
Glycan metabolism
M00055 N-glycan precursor biosynthesis [PATH:map00510]
M00073 N-glycan precursor trimming [PATH:map00510]
contig_17045; K01228 GCS1; mannosyl-oligosaccharide glucosidase [EC:3.2.1.106]
M00074 N-glycan biosynthesis, high-mannose type [PATH:map00510 map00513]
M00075 N-glycan biosynthesis, complex type [PATH:map00510]
M00056 O-glycan biosynthesis, mucin type core [PATH:map00512]
M00070 Glycosphingolipid biosynthesis, lacto-series, LacCer => Lc4Cer [PATH:map00601]
M00071 Glycosphingolipid biosynthesis, neolacto-series, LacCer => nLc4Cer [PATH:map00601]
M00068 Glycosphingolipid biosynthesis, globo-series, LacCer => Gb4Cer [PATH:map00603]
M00069 Glycosphingolipid biosynthesis, ganglio series, LacCer => GT3 [PATH:map00604]
M00065 GPI-anchor biosynthesis, core oligosaccharide [PATH:map00563]
Glycosaminoglycan metabolism
M00057 Glycosaminoglycan biosynthesis, linkage tetrasaccharide [PATH:map00532]
M00058 Glycosaminoglycan biosynthesis, chondroitin sulfate backbone [PATH:map00532]
M00059 Glycosaminoglycan biosynthesis, heparan sulfate backbone [PATH:map00534]
M00076 Dermatan sulfate degradation [PATH:map00531]
M00077 Chondroitin sulfate degradation [PATH:map00531]
M00078 Heparan sulfate degradation [PATH:map00531]
M00079 Keratan sulfate degradation [PATH:map00531]
Terpenoid backbone biosynthesis
M00095 C5 isoprenoid biosynthesis, mevalonate pathway [PATH:map00900]
contig_1230; K00626 E2.3.1.9, atoB; acetyl-CoA C-acetyltransferase [EC:2.3.1.9]
contig_10113; K01823 idi, IDI; isopentenyl-diphosphate delta-isomerase [EC:5.3.3.2]
M00096 C5 isoprenoid biosynthesis, non-mevalonate pathway [PATH:map00900]
contig_6842; K01662 dxs; 1-deoxy-D-xylulose-5-phosphate synthase [EC:2.2.1.7]
contig_401; K00099 dxr; 1-deoxy-D-xylulose-5-phosphate reductoisomerase [EC:1.1.1.267]
contig_4247; K00099 dxr; 1-deoxy-D-xylulose-5-phosphate reductoisomerase [EC:1.1.1.267]
contig_3571; K01770 ispF; 2-C-methyl-D-erythritol 2,4-cyclodiphosphate synthase [EC:4.6.1.12]
contig_10113; K01823 idi, IDI; isopentenyl-diphosphate delta-isomerase [EC:5.3.3.2]
M00364 C10-C20 isoprenoid biosynthesis, bacteria [PATH:map00900]
contig_10113; K01823 idi, IDI; isopentenyl-diphosphate delta-isomerase [EC:5.3.3.2]
M00365 C10-C20 isoprenoid biosynthesis, archaea [PATH:map00900]
contig_10113; K01823 idi, IDI; isopentenyl-diphosphate delta-isomerase [EC:5.3.3.2]
M00366 C10-C20 isoprenoid biosynthesis, plants [PATH:map00900]
contig_10113; K01823 idi, IDI; isopentenyl-diphosphate delta-isomerase [EC:5.3.3.2]
contig_1004; K00787 FDPS; farnesyl diphosphate synthase [EC:2.5.1.1 2.5.1.10]
M00367 C10-C20 isoprenoid biosynthesis, non-plant eukaryotes [PATH:map00900]
contig_10113; K01823 idi, IDI; isopentenyl-diphosphate delta-isomerase [EC:5.3.3.2]
contig_1004; K00787 FDPS; farnesyl diphosphate synthase [EC:2.5.1.1 2.5.1.10]
Sterol biosynthesis
M00101 Cholesterol biosynthesis, squalene 2,3-epoxide => cholesterol [PATH:map00100]
contig_6425; K09828 DHCR24; delta24-sterol reductase [EC:1.3.1.72]
contig_8146; K00213 DHCR7; 7-dehydrocholesterol reductase [EC:1.3.1.21]
M00102 Ergocalciferol biosynthesis [PATH:map00100]
M00103 Cholecalciferol biosynthesis [PATH:map00100]
M00104 Bile acid biosynthesis, cholesterol => cholate [PATH:map00120]
M00106 Conjugated bile acid biosynthesis, cholate => taurocholate/glycocholate [PATH:map00120]
M00107 Steroid hormone biosynthesis, cholesterol => prognenolone => progesterone [PATH:map00140]
M00108 C21-Steroid hormone biosynthesis, progesterone => corticosterone/aldosterone [PATH:map00140]
M00109 C21-Steroid hormone biosynthesis, progesterone => cortisol/cortisone [PATH:map00140]
M00110 C19/C18-Steroid hormone biosynthesis, pregnenolone => androstenedione => estrone [PATH:map00140]
Other terpenoid biosynthesis
M00097 beta-Carotene biosynthesis, GGAP => beta-carotene [PATH:map00906]
contig_339; K02291 crtB; phytoene synthase [EC:2.5.1.32]
contig_11625; K15744 Z-ISO; zeta-carotene isomerase [EC:5.2.1.12]
contig_4608; K09835 crtISO, crtH; prolycopene isomerase [EC:5.2.1.13]
M00372 Abscisic acid biosynthesis, beta-carotene => abscisic acid [PATH:map00906]
contig_1784; K09840 NCED; 9-cis-epoxycarotenoid dioxygenase [EC:1.13.11.51]
M00371 Castasterone biosynthesis, campesterol => castasterone [PATH:map00905]
Nucleotide and amino acid metabolism
Purine metabolism
M00048 Inosine monophosphate biosynthesis, PRPP + glutamine => IMP [PATH:map00230]
contig_14658; K00602 purH; phosphoribosylaminoimidazolecarboxamide formyltransferase / IMP cyclohydrolase [EC:2.1.2.3 3.5.4.10]
M00049 Adenine ribonucleotide biosynthesis, IMP => ADP,ATP [PATH:map00230]
contig_8662; K01939 E6.3.4.4, purA; adenylosuccinate synthase [EC:6.3.4.4]
contig_163; K00939 E2.7.4.3, adk; adenylate kinase [EC:2.7.4.3]
contig_5953; K00939 E2.7.4.3, adk; adenylate kinase [EC:2.7.4.3]
contig_2763; K00940 E2.7.4.6, ndk; nucleoside-diphosphate kinase [EC:2.7.4.6]
contig_1221; K00940 E2.7.4.6, ndk; nucleoside-diphosphate kinase [EC:2.7.4.6]
contig_1958; K00873 PK, pyk; pyruvate kinase [EC:2.7.1.40]
M00050 Guanine ribonucleotide biosynthesis IMP => GDP,GTP [PATH:map00230]
contig_7183; K00942 E2.7.4.8, gmk; guanylate kinase [EC:2.7.4.8]
contig_2763; K00940 E2.7.4.6, ndk; nucleoside-diphosphate kinase [EC:2.7.4.6]
contig_1221; K00940 E2.7.4.6, ndk; nucleoside-diphosphate kinase [EC:2.7.4.6]
contig_1958; K00873 PK, pyk; pyruvate kinase [EC:2.7.1.40]
M00546 Purine degradation, xanthine => urea [PATH:map00230]
Pyrimidine metabolism
M00051 Uridine monophosphate biosynthesis, glutamine (+ PRPP) => UMP [PATH:map00240]
contig_6247; K13421 UMPS; uridine monophosphate synthetase [EC:2.4.2.10 4.1.1.23]
M00052 Pyrimidine ribonucleotide biosynthesis, UMP => UDP/UTP,CDP/CTP [PATH:map00240]
contig_2763; K00940 E2.7.4.6, ndk; nucleoside-diphosphate kinase [EC:2.7.4.6]
contig_1221; K00940 E2.7.4.6, ndk; nucleoside-diphosphate kinase [EC:2.7.4.6]
M00053 Pyrimidine deoxyribonuleotide biosynthesis, CDP/CTP => dCDP/dCTP,dTDP/dTTP [PATH:map00240]
contig_2763; K00940 E2.7.4.6, ndk; nucleoside-diphosphate kinase [EC:2.7.4.6]
contig_1221; K00940 E2.7.4.6, ndk; nucleoside-diphosphate kinase [EC:2.7.4.6]
M00046 Pyrimidine degradation, uracil => beta-alanine, thymine => 3-aminoisobutanoate [PATH:map00240]
Serine and threonine metabolism
M00020 Serine biosynthesis, glycerate-3P => serine [PATH:map01200 map01230 map00260]
contig_7963; K00058 serA, PHGDH; D-3-phosphoglycerate dehydrogenase [EC:1.1.1.95]
M00018 Threonine biosynthesis, aspartate => homoserine => threonine [PATH:map01230 map00260]
contig_1491; K00928 lysC; aspartate kinase [EC:2.7.2.4]
contig_304; K00928 lysC; aspartate kinase [EC:2.7.2.4]
M00555 Betaine biosynthesis, choline => betaine [PATH:map00260]
Cysteine and methionine metabolism
M00021 Cysteine biosynthesis, serine => cysteine [PATH:map01200 map01230 map00270]
contig_808; K01738 cysK; cysteine synthase A [EC:2.5.1.47]
contig_2952; K01738 cysK; cysteine synthase A [EC:2.5.1.47]
M00338 Cysteine biosynthesis, homocysteine + serine => cysteine [PATH:map01230 map00270]
M00609 Cysteine biosynthesis, methionine => cysteine [PATH:map01230 map00270]
contig_4775; K00789 metK; S-adenosylmethionine synthetase [EC:2.5.1.6]
M00017 Methionine biosynthesis, apartate => homoserine => methionine [PATH:map01230 map00270]
contig_1491; K00928 lysC; aspartate kinase [EC:2.7.2.4]
contig_304; K00928 lysC; aspartate kinase [EC:2.7.2.4]
contig_1597; K01739 metB; cystathionine gamma-synthase [EC:2.5.1.48]
contig_8319; K01760 metC; cystathionine beta-lyase [EC:4.4.1.8]
contig_1336; K00549 metE; 5-methyltetrahydropteroyltriglutamate--homocysteine methyltransferase [EC:2.1.1.14]
contig_4951; K00549 metE; 5-methyltetrahydropteroyltriglutamate--homocysteine methyltransferase [EC:2.1.1.14]
M00034 Methionine salvage pathway [PATH:map00270]
contig_4775; K00789 metK; S-adenosylmethionine synthetase [EC:2.5.1.6]
contig_4406; K00815 TAT; tyrosine aminotransferase [EC:2.6.1.5]
contig_2373; K00815 TAT; tyrosine aminotransferase [EC:2.6.1.5]
M00035 Methionine degradation [PATH:map00270]
contig_4775; K00789 metK; S-adenosylmethionine synthetase [EC:2.5.1.6]
contig_312; K01251 E3.3.1.1, ahcY; adenosylhomocysteinase [EC:3.3.1.1]
M00368 Ethylene biosynthesis, methionine => ethylene [PATH:map00270]
contig_4775; K00789 metK; S-adenosylmethionine synthetase [EC:2.5.1.6]
contig_3499; K01762 ACS; 1-aminocyclopropane-1-carboxylate synthase [EC:4.4.1.14]
Branched-chain amino acid metabolism
M00019 Valine/isoleucine biosynthesis, pyruvate => valine / 2-oxobutanoate => isoleucine [PATH:map01210 map01230 map00290]
contig_3779; K01652 E2.2.1.6L, ilvB, ilvG, ilvI; acetolactate synthase I/II/III large subunit [EC:2.2.1.6]
contig_902; K00053 ilvC; ketol-acid reductoisomerase [EC:1.1.1.86]
contig_9982; K00053 ilvC; ketol-acid reductoisomerase [EC:1.1.1.86]
contig_11525; K01687 ilvD; dihydroxy-acid dehydratase [EC:4.2.1.9]
contig_81; K00826 E2.6.1.42, ilvE; branched-chain amino acid aminotransferase [EC:2.6.1.42]
contig_176; K00826 E2.6.1.42, ilvE; branched-chain amino acid aminotransferase [EC:2.6.1.42]
M00535 Isoleucine biosynthesis, pyruvate => 2-oxobutanoate [PATH:map01210 map01230 map00290]
contig_277; K01703 leuC; 3-isopropylmalate/(R)-2-methylmalate dehydratase large subunit [EC:4.2.1.33 4.2.1.35]
contig_2476; K00052 leuB; 3-isopropylmalate dehydrogenase [EC:1.1.1.85]
M00570 Isoleucine biosynthesis, threonine => 2-oxobutanoate => isoleucine [PATH:map01230 map00290]
contig_15471; K01754 E4.3.1.19, ilvA, tdcB; threonine dehydratase [EC:4.3.1.19]
contig_3779; K01652 E2.2.1.6L, ilvB, ilvG, ilvI; acetolactate synthase I/II/III large subunit [EC:2.2.1.6]
contig_902; K00053 ilvC; ketol-acid reductoisomerase [EC:1.1.1.86]
contig_9982; K00053 ilvC; ketol-acid reductoisomerase [EC:1.1.1.86]
contig_11525; K01687 ilvD; dihydroxy-acid dehydratase [EC:4.2.1.9]
contig_81; K00826 E2.6.1.42, ilvE; branched-chain amino acid aminotransferase [EC:2.6.1.42]
contig_176; K00826 E2.6.1.42, ilvE; branched-chain amino acid aminotransferase [EC:2.6.1.42]
M00432 Leucine biosynthesis, 2-oxoisovalerate => 2-oxoisocaproate [PATH:map01210 map01230 map00290]
contig_277; K01703 leuC; 3-isopropylmalate/(R)-2-methylmalate dehydratase large subunit [EC:4.2.1.33 4.2.1.35]
contig_2476; K00052 leuB; 3-isopropylmalate dehydrogenase [EC:1.1.1.85]
M00036 Leucine degradation, leucine => acetoacetate + acetyl-CoA [PATH:map00280]
contig_81; K00826 E2.6.1.42, ilvE; branched-chain amino acid aminotransferase [EC:2.6.1.42]
contig_176; K00826 E2.6.1.42, ilvE; branched-chain amino acid aminotransferase [EC:2.6.1.42]
contig_1988; K00166 E1.2.4.4A, bkdA1; 2-oxoisovalerate dehydrogenase E1 component, alpha subunit [EC:1.2.4.4]
contig_1212; K00167 E1.2.4.4B, bkdA2; 2-oxoisovalerate dehydrogenase E1 component, beta subunit [EC:1.2.4.4]
contig_9562; K09699 E2.3.1.168, bkdB; 2-oxoisovalerate dehydrogenase E2 component (dihydrolipoyl transacylase) [EC:2.3.1.168]
contig_3299; K00382 DLD, lpd, pdhD; dihydrolipoamide dehydrogenase [EC:1.8.1.4]
contig_1356; K00382 DLD, lpd, pdhD; dihydrolipoamide dehydrogenase [EC:1.8.1.4]
contig_1158; K00253 IVD, ivd; isovaleryl-CoA dehydrogenase [EC:1.3.8.4]
contig_11651; K00249 ACADM, acd; acyl-CoA dehydrogenase [EC:1.3.8.7]
contig_18235; K01968 E6.4.1.4A; 3-methylcrotonyl-CoA carboxylase alpha subunit [EC:6.4.1.4]
contig_4022; K01969 E6.4.1.4B; 3-methylcrotonyl-CoA carboxylase beta subunit [EC:6.4.1.4]
Lysine metabolism
M00016 Lysine biosynthesis, succinyl-DAP pathway, aspartate => lysine [PATH:map01230 map00300]
contig_1491; K00928 lysC; aspartate kinase [EC:2.7.2.4]
contig_304; K00928 lysC; aspartate kinase [EC:2.7.2.4]
contig_1811; K01586 lysA; diaminopimelate decarboxylase [EC:4.1.1.20]
M00525 Lysine biosynthesis, acetyl-DAP pathway, aspartate => lysine [PATH:map01230 map00300]
contig_1491; K00928 lysC; aspartate kinase [EC:2.7.2.4]
contig_304; K00928 lysC; aspartate kinase [EC:2.7.2.4]
contig_1811; K01586 lysA; diaminopimelate decarboxylase [EC:4.1.1.20]
M00526 Lysine biosynthesis, DAP dehydrogenase pathway, aspartate => lysine [PATH:map01230 map00300]
contig_1491; K00928 lysC; aspartate kinase [EC:2.7.2.4]
contig_304; K00928 lysC; aspartate kinase [EC:2.7.2.4]
contig_1811; K01586 lysA; diaminopimelate decarboxylase [EC:4.1.1.20]
M00527 Lysine biosynthesis, DAP aminotransferase pathway, aspartate => lysine [PATH:map01230 map00300]
contig_1491; K00928 lysC; aspartate kinase [EC:2.7.2.4]
contig_304; K00928 lysC; aspartate kinase [EC:2.7.2.4]
contig_1027; K10206 E2.6.1.83; LL-diaminopimelate aminotransferase [EC:2.6.1.83]
contig_1811; K01586 lysA; diaminopimelate decarboxylase [EC:4.1.1.20]
M00030 Lysine biosynthesis, AAA pathway, 2-oxoglutarate => 2-aminoadipate => lysine [PATH:map01230 map00300]
contig_1082; K14085 ALDH7A1; aldehyde dehydrogenase family 7 member A1 [EC:1.2.1.31 1.2.1.8 1.2.1.3]
M00433 Lysine biosynthesis, 2-oxoglutarate => 2-oxoadipate [PATH:map01210 map01230 map00300]
M00031 Lysine biosynthesis, 2-aminoadipate => lysine [PATH:map01210 map01230 map00300]
M00032 Lysine degradation, lysine => saccharopine => acetoacetyl-CoA [PATH:map00310]
contig_1082; K14085 ALDH7A1; aldehyde dehydrogenase family 7 member A1 [EC:1.2.1.31 1.2.1.8 1.2.1.3]
M00608 2-Oxocarboxylic acid chain extension, 2-oxoglutarate => 2-oxoadipate => 2-oxopimelate => 2-oxosuberate [PATH:map01210 map00300]
Arginine and proline metabolism
M00015 Proline biosynthesis, glutamate => proline [PATH:map01230 map00330]
contig_20639; K12657 ALDH18A1, P5CS; delta-1-pyrroline-5-carboxylate synthetase [EC:2.7.2.11 1.2.1.41]
M00028 Ornithine biosynthesis, glutamate => ornithine [PATH:map01210 map01230 map00330]
contig_7783; K00145 argC; N-acetyl-gamma-glutamyl-phosphate reductase [EC:1.2.1.38]
contig_7633; K00818 E2.6.1.11, argD; acetylornithine aminotransferase [EC:2.6.1.11]
M00029 Urea cycle [PATH:map01230 map00330]
contig_9610; K01476 E3.5.3.1, rocF, arg; arginase [EC:3.5.3.1]
Histidine metabolism
M00026 Histidine biosynthesis, PRPP => histidine [PATH:map01230 map00340]
M00045 Histidine degradation, histidine => N-formiminoglutamate => glutamate [PATH:map00340]
Aromatic amino acid metabolism
M00022 Shikimate pathway, phosphoenolpyruvate + erythrose-4P => chorismate [PATH:map01230 map00400]
contig_2162; K01626 E2.5.1.54, aroF, aroG, aroH; 3-deoxy-7-phosphoheptulonate synthase [EC:2.5.1.54]
contig_4936; K01735 aroB; 3-dehydroquinate synthase [EC:4.2.3.4]
M00023 Tryptophan biosynthesis, chorismate => tryptophan [PATH:map01230 map00400]
M00024 Phenylalanine biosynthesis, chorismate => phenylalanine [PATH:map01230 map00400]
contig_15171; K01850 E5.4.99.5; chorismate mutase [EC:5.4.99.5]
M00025 Tyrosine biosynthesis, chorismate => tyrosine [PATH:map01230 map00400]
contig_15171; K01850 E5.4.99.5; chorismate mutase [EC:5.4.99.5]
contig_4406; K00815 TAT; tyrosine aminotransferase [EC:2.6.1.5]
contig_2373; K00815 TAT; tyrosine aminotransferase [EC:2.6.1.5]
M00040 Tyrosine biosynthesis, prephanate => pretyrosine => tyrosine [PATH:map01230 map00400]
M00042 Catecholamine biosynthesis, tyrosine => dopamine => noradrenaline => adrenaline [PATH:map00350]
M00043 Thyroid hormone biosynthesis, tyrosine => triiodothyronine/thyroxine [PATH:map00350]
M00044 Tyrosine degradation, tyrosine => homogentisate [PATH:map00350]
contig_5175; K00457 HPD, hppD; 4-hydroxyphenylpyruvate dioxygenase [EC:1.13.11.27]
contig_8391; K01800 maiA, GSTZ1; maleylacetoacetate isomerase [EC:5.2.1.2]
contig_5515; K01555 FAH, fahA; fumarylacetoacetase [EC:3.7.1.2]
M00533 Homoprotocatechuate degradation, homoprotocatechuate => 2-oxohept-3-enedioate [PATH:map01220 map00350]
M00545 Trans-cinnamate degradation, trans-cinnamate => 2-oxopent-4-enoate + fumarate [PATH:map01220 map00360]
M00350 Capsaicin biosynthesis, L-Phenylalanine => Capsaicin [PATH:map00360]
contig_4355; K00487 CYP73A; trans-cinnamate 4-monooxygenase [EC:1.14.13.11]
contig_1076; K01904 E6.2.1.12; 4-coumarate--CoA ligase [EC:6.2.1.12]
contig_1497; K00588 E2.1.1.104; caffeoyl-CoA O-methyltransferase [EC:2.1.1.104]
M00037 Melatonin biosynthesis, tryptophan => serotonin => melatonin [PATH:map00380]
M00038 Tryptophan metabolism, tryptophan => kynurenine => 2-aminomuconate [PATH:map00380]
Other amino acid metabolism
M00027 GABA (gamma-Aminobutyrate) shunt [PATH:map00250]
contig_728; K16871 POP2; 4-aminobutyrate---pyruvate transaminase [EC:2.6.1.96]
M00047 Creatine pathway [PATH:map00330]
Cofactor and vitamin biosynthesis
M00127 Thiamine biosynthesis, AIR => thiamine-P/thiamine-2P [PATH:map00730]
M00125 Riboflavin biosynthesis, GTP => riboflavin/FMN/FAD [PATH:map00740]
M00124 Pyridoxal biosynthesis, erythrose-4P => pyridoxal-5P [PATH:map00750]
M00115 NAD biosynthesis, aspartate => NAD [PATH:map00760]
M00119 Pantothenate biosynthesis, valine/L-aspartate => pantothenate [PATH:map00770]
contig_81; K00826 E2.6.1.42, ilvE; branched-chain amino acid aminotransferase [EC:2.6.1.42]
contig_176; K00826 E2.6.1.42, ilvE; branched-chain amino acid aminotransferase [EC:2.6.1.42]
M00120 Coenzyme A biosynthesis, pantothenate => CoA [PATH:map00770]
M00572 Pimeloyl-ACP biosynthesis, BioC-BioH pathway, malonyl-ACP => pimeloyl-ACP [PATH:map00780]
contig_16894; K09458 fabF; 3-oxoacyl-[acyl-carrier-protein] synthase II [EC:2.3.1.179]
contig_3995; K09458 fabF; 3-oxoacyl-[acyl-carrier-protein] synthase II [EC:2.3.1.179]
contig_11898; K00208 fabI; enoyl-[acyl-carrier protein] reductase I [EC:1.3.1.9 1.3.1.10]
M00123 Biotin biosynthesis, pimeloyl-ACP/CoA => biotin [PATH:map00780]
M00573 Biotin biosynthesis, BioI pathway, long-chain-acyl-ACP => pimeloyl-ACP => biotin [PATH:map00780]
M00577 Biotin biosynthesis, BioW pathway, pimelate => pimeloyl-CoA => biotin [PATH:map00780]
M00126 Tetrahydrofolate biosynthesis, GTP => THF [PATH:map00790 map00670]
M00121 Heme biosynthesis, glutamate => protoheme/siroheme [PATH:map00860]
contig_8378; K01885 EARS, gltX; glutamyl-tRNA synthetase [EC:6.1.1.17]
contig_192; K02492 hemA; glutamyl-tRNA reductase [EC:1.2.1.70]
contig_407; K02492 hemA; glutamyl-tRNA reductase [EC:1.2.1.70]
contig_10521; K01845 hemL; glutamate-1-semialdehyde 2,1-aminomutase [EC:5.4.3.8]
contig_3565; K01845 hemL; glutamate-1-semialdehyde 2,1-aminomutase [EC:5.4.3.8]
contig_5670; K01749 hemC, HMBS; hydroxymethylbilane synthase [EC:2.5.1.61]
contig_2761; K01599 hemE, UROD; uroporphyrinogen decarboxylase [EC:4.1.1.37]
contig_3411; K01599 hemE, UROD; uroporphyrinogen decarboxylase [EC:4.1.1.37]
contig_3220; K00228 hemF, CPOX; coproporphyrinogen III oxidase [EC:1.3.3.3]
contig_3052; K01772 hemH, FECH; ferrochelatase [EC:4.99.1.1]
M00129 Ascorbate biosynthesis, animals, glucose-1P => ascorbate [PATH:map00040 map00053]
M00114 Ascorbate biosynthesis, plants, glucose-6P => ascorbate [PATH:map00010 map00051 map00053]
contig_10735; K17497 PMM; phosphomannomutase [EC:5.4.2.8]
contig_3150; K10046 GME; GDP-D-mannose 3', 5'-epimerase [EC:5.1.3.18 5.1.3.-]
M00550 Ascorbate degradation, ascorbate => D-xylulose-5P [PATH:map00053]
M00112 Tocopherol biosynthesis [PATH:map00130]
contig_3105; K12502 VTE3, APG1; MPBQ/MSBQ methyltransferase
contig_5904; K09834 VTE1, SXD1; tocopherol cyclase
M00122 Cobalamin biosynthesis, cobinamide => cobalamin [PATH:map00860]
M00117 Ubiquinone biosynthesis, prokaryotes, chorismate => ubiquinone [PATH:map00130]
M00128 Ubiquinone biosynthesis, eukaryotes, chorismate => ubiquinone [PATH:map00130]
M00116 Menaquinone biosynthesis, chorismate => menaquinone [PATH:map00130]
contig_14418; K02548 menA; 1,4-dihydroxy-2-naphthoate octaprenyltransferase [EC:2.5.1.74 2.5.1.-]
M00118 Glutathione biosynthesis, glutamate => glutathione [PATH:map00480]
contig_3666; K01920 E6.3.2.3, gshB; glutathione synthase [EC:6.3.2.3]
M00140 C1-unit interconversion, prokaryotes [PATH:map00670]
contig_4; K00600 glyA, SHMT; glycine hydroxymethyltransferase [EC:2.1.2.1]
contig_2490; K00600 glyA, SHMT; glycine hydroxymethyltransferase [EC:2.1.2.1]
M00141 C1-unit interconversion, eukaryotes [PATH:map00670]
contig_4; K00600 glyA, SHMT; glycine hydroxymethyltransferase [EC:2.1.2.1]
contig_2490; K00600 glyA, SHMT; glycine hydroxymethyltransferase [EC:2.1.2.1]
Polyamine biosynthesis
M00133 Polyamine biosynthesis, arginine => agmatine => putrescine => spermidine [PATH:map00330]
contig_4883; K01583 E4.1.1.19; arginine decarboxylase [EC:4.1.1.19]
contig_7603; K01583 E4.1.1.19; arginine decarboxylase [EC:4.1.1.19]
M00134 Polyamine biosynthesis, arginine => ornithine => putrescine [PATH:map00330]
contig_9610; K01476 E3.5.3.1, rocF, arg; arginase [EC:3.5.3.1]
M00135 GABA biosynthesis, eukaryotes, putrescine => GABA [PATH:map00330]
contig_11185; K00128 E1.2.1.3; aldehyde dehydrogenase (NAD+) [EC:1.2.1.3]
contig_9124; K00128 E1.2.1.3; aldehyde dehydrogenase (NAD+) [EC:1.2.1.3]
contig_1082; K14085 ALDH7A1; aldehyde dehydrogenase family 7 member A1 [EC:1.2.1.31 1.2.1.8 1.2.1.3]
M00136 GABA biosynthesis, prokaryotes, putrescine => GABA [PATH:map00330]
Phenylpropanoid and flavonoid biosynthesis
M00039 Lignin biosynthesis, cinnamate => lignin [PATH:map00940]
contig_4355; K00487 CYP73A; trans-cinnamate 4-monooxygenase [EC:1.14.13.11]
contig_1076; K01904 E6.2.1.12; 4-coumarate--CoA ligase [EC:6.2.1.12]
contig_4488; K00083 E1.1.1.195; cinnamyl-alcohol dehydrogenase [EC:1.1.1.195]
contig_6377; K00083 E1.1.1.195; cinnamyl-alcohol dehydrogenase [EC:1.1.1.195]
contig_5874; K00430 E1.11.1.7; peroxidase [EC:1.11.1.7]
M00137 Flavonoid biosynthesis, 4-coumaroyl-CoA => naringenin => apigenin [PATH:map00941]
M00138 Flavonoid biosynthesis, naringenin => pelargonidin [PATH:map00941]
Alkaloid and other secondary metabolite biosynthesis
M00139 Morphine biosynthesis, dopamine => morphine [PATH:map00950]
M00369 Cyanogenic glycoside biosynthesis, tyrosine => dhurrin [PATH:map00460]
M00370 Glucosinolate biosynthesis, tryptophan => glucobrassicin [PATH:map01210 map00966]
contig_1364; K11820 UGT74B1; N-hydroxythioamide S-beta-glucosyltransferase [EC:2.4.1.195]
M00033 Ectoine biosynthesis, aspartate => ectoine [PATH:map01210 map01230 map00260]
contig_1491; K00928 lysC; aspartate kinase [EC:2.7.2.4]
contig_304; K00928 lysC; aspartate kinase [EC:2.7.2.4]
Secondary metabolism
Aromatics degradataion
M00538 Toluene degradation, toluene => benzoate [PATH:map01220 map00623]
M00537 Xylene degradation, xylene => methylbenzoate [PATH:map01220 map00622]
M00419 Cymene degradation, p-cymene => p-cumate [PATH:map01220 map00622]
M00547 Benzene/toluene degradation, benzene => catechol / toluene => 3-methylcatechol [PATH:map01220 map00362 map00623]
M00548 Benzene degradation, benzene => catechol [PATH:map01220 map00362]
M00551 Benzoate degradation, benzoate => catechol / methylbenzoate => methylcatechol [PATH:map01220 map00362 map00622]
M00568 Catechol ortho-cleavage, catechol => 3-oxoadipate [PATH:map01220 map00362]
M00569 Catechol meta-cleavage, catechol => pyruvate + acetaldehyde [PATH:map01220 map00362 map00622]
M00539 Cumate degradation, p-cumate => 2-oxopent-4-enoate + 2-methylpropanoate [PATH:map01220 map00622]
M00543 Biphenyl degradation, biphenyl => 2-oxopent-4-enoate + benzoate [PATH:map01220 map00621]
M00544 Carbazole degradation, carbazole => 2-oxopent-4-enoate + anthranilate [PATH:map01220 map00621]
M00418 Toluene degradation, anaerobic, toluene => benzoyl-CoA [PATH:map01220 map00623]
M00541 Benzoyl-CoA degradation, benzoyl-CoA => 3-hydroxypimeloyl-CoA [PATH:map01220 map00362]
M00540 Benzoate degradation, cyclohexanecarboxylic acid =>pimeloyl-CoA [PATH:map01220 map00362]
M00534 Naphthalene degradataion, naphthalene => salicylate [PATH:map01220 map00626]
Structural complex
Energy metabolism
Photosynthesis
M00161 Photosystem II [PATH:map00195] [BR:ko00194]
M00163 Photosystem I [PATH:map00195] [BR:ko00194]
contig_246; K02692 psaD; photosystem I subunit II
contig_639; K02693 psaE; photosystem I subunit IV
contig_205; K02694 psaF; photosystem I subunit III
M00597 Anoxygenic photosystem II [BR:ko00194]
M00598 Anoxygenic photosystem I [BR:ko00194]
ATP synthesis
M00144 NADH:quinone oxidoreductase, prokaryotes [PATH:map00190]
M00145 NAD(P)H:quinone oxidoreductase, chloroplasts and cyanobacteria [PATH:map00190]
M00142 NADH:ubiquinone oxidoreductase, mitochondria [PATH:map00190]
M00143 NADH dehydrogenase (ubiquinone) Fe-S protein/flavoprotein complex, mitochondria [PATH:map00190]
M00146 NADH dehydrogenase (ubiquinone) 1 alpha subcomplex [PATH:map00190]
M00147 NADH dehydrogenase (ubiquinone) 1 beta subcomplex [PATH:map00190]
contig_3880; K03965 NDUFB9; NADH dehydrogenase (ubiquinone) 1 beta subcomplex subunit 9
M00149 Succinate dehydrogenase, prokaryotes [PATH:map00190]
M00150 Fumarate reductase, prokaryotes [PATH:map00190]
M00148 Succinate dehydrogenase (ubiquinone) [PATH:map00190]
M00162 Cytochrome b6f complex [PATH:map00195]
contig_491; K02636 petC; cytochrome b6-f complex iron-sulfur subunit [EC:1.10.9.1]
M00151 Cytochrome bc1 complex respiratory unit [PATH:map00190]
M00152 Cytochrome bc1 complex [PATH:map00190]
M00154 Cytochrome c oxidase [PATH:map00190]
M00155 Cytochrome c oxidase, prokaryotes [PATH:map00190]
M00153 Cytochrome d ubiquinol oxidase [PATH:map00190]
M00417 Cytochrome o ubiquinol oxidase [PATH:map00190]
M00416 Cytochrome aa3-600 menaquinol oxidase [PATH:map00190]
M00156 Cytochrome c oxidase, cbb3-type [PATH:map00190]
M00157 F-type ATPase, prokaryotes and chloroplasts [PATH:map00190 map00195]
contig_1083; K02115 ATPF1G, atpG; F-type H+-transporting ATPase subunit gamma [EC:3.6.3.14]
contig_1492; K02115 ATPF1G, atpG; F-type H+-transporting ATPase subunit gamma [EC:3.6.3.14]
contig_30; K02115 ATPF1G, atpG; F-type H+-transporting ATPase subunit gamma [EC:3.6.3.14]
contig_1195; K02113 ATPF1D, atpH; F-type H+-transporting ATPase subunit delta [EC:3.6.3.14]
contig_1380; K02109 ATPF0B, atpF; F-type H+-transporting ATPase subunit b [EC:3.6.3.14]
M00158 F-type ATPase, eukaryotes [PATH:map00190]
contig_9648; K02133 ATPeF1B, ATP5B; F-type H+-transporting ATPase subunit beta [EC:3.6.3.14]
contig_7827; K02136 ATPeF1G, ATP5C1; F-type H+-transporting ATPase subunit gamma [EC:3.6.3.14]
contig_4347; K02134 ATPeF1D, ATP5D; F-type H+-transporting ATPase subunit delta [EC:3.6.3.14]
contig_1917; K02135 ATPeF1E, ATP5E; F-type H+-transporting ATPase subunit epsilon [EC:3.6.3.14]
M00159 V-type ATPase, prokaryotes [PATH:map00190]
M00160 V-type ATPase, eukaryotes [PATH:map00190]
contig_1779; K02154 ATPeVI, ATP6N1A; V-type H+-transporting ATPase subunit I [EC:3.6.3.14]
contig_10376; K02144 ATPeV54kD; V-type H+-transporting ATPase 54 kD subunit [EC:3.6.3.14]
contig_20733; K02155 ATPeVPL, ATP6L; V-type H+-transporting ATPase 16kDa proteolipid subunit [EC:3.6.3.14]
Carbohydrate and lipid metabolism
Carbohydrate metabolism
M00310 Pyruvate:ferredoxin oxidoreductase [PATH:map00620]
M00311 2-oxoglutarate:ferredoxin oxidoreductase [PATH:map00020]
M00312 2-oxoisovalerate:ferredoxin oxidoreductase [PATH:map00280]
M00313 indolepyruvate:ferredoxin oxidoreductase
Glycan metabolism
M00072 Oligosaccharyltransferase [PATH:map00510]
contig_2745; K07151 STT3; dolichyl-diphosphooligosaccharide--protein glycosyltransferase [EC:2.4.99.18]
contig_5940; K12667 SWP1, RPN2; oligosaccharyltransferase complex subunit delta (ribophorin II)
contig_1791; K12669 OST3, OST6; oligosaccharyltransferase complex subunit gamma
Genetic information processing
DNA polymerase
M00260 DNA polymerase III complex, bacteria [PATH:map03030 map03430 map03440] [BR:ko03032 ko03400]
M00264 DNA polymerase II complex, archaea [BR:ko03032]
M00261 DNA polymerase alpha / primase complex [PATH:map03030] [BR:ko03032]
M00262 DNA polymerase delta complex [PATH:map03030 map03410 map03420] [BR:ko03032 ko03400]
M00263 DNA polymerase epsilon complex [PATH:map03030] [BR:ko03032 ko03400]
M00293 DNA polymerase zeta complex [PATH:map03460] [BR:ko03400]
M00294 DNA polymerase gamma complex [BR:ko03032]
Replication system
M00284 Origin recognition complex [PATH:map04110 map04111 map04113] [BR:ko03032]
M00285 MCM complex [PATH:map03030 map04110 map04111 map04113] [BR:ko03032]
M00286 GINS complex [BR:ko03032]
M00288 RPA complex [PATH:map03030 map03420 map03430 map03440] [BR:ko03032 ko03400]
M00289 RF-C complex [PATH:map03030 map03420 map03430] [BR:ko03032 ko03400]
M00424 Shelterin complex [BR:ko03032]
Repair system
M00296 BER complex [PATH:map03410] [BR:ko03400]
M00290 Holo-TFIIH complex [PATH:map03420] [BR:ko03021 ko03400]
M00291 MRN complex [PATH:map03440] [BR:ko03032 ko03400]
M00292 MRX complex [PATH:map03440 map03450] [BR:ko03400]
M00297 DNA-PK complex [PATH:map03450 map04110] [BR:ko03032 ko03400]
M00295 BRCA1-associated genome surveillance complex (BASC) [PATH:map03430 map03440 map03460] [BR:ko03400]
M00413 FA core complex [PATH:map03460] [BR:ko03400]
M00414 Bloom's syndrome complex [PATH:map03460] [BR:ko03400]
RNA polymerase
M00183 RNA polymerase, bacteria [PATH:map03020] [BR:ko03021 ko03400]
M00184 RNA polymerase, archaea [PATH:map03020] [BR:ko03021]
M00180 RNA polymerase II, eukaryotes [PATH:map03020 map05016] [BR:ko03021 ko03400]
M00181 RNA polymerase III, eukaryotes [PATH:map03020 map04623] [BR:ko03021]
M00182 RNA polymerase I, eukaryotes [PATH:map03020] [BR:ko03021]
Spliceosome
M00351 Spliceosome, U1-snRNP [PATH:map03040] [BR:ko03041]
contig_11019; K11088 SNRPD3, SMD3; small nuclear ribonucleoprotein D3
M00352 Spliceosome, U2-snRNP [PATH:map03040] [BR:ko03041]
contig_11019; K11088 SNRPD3, SMD3; small nuclear ribonucleoprotein D3
M00354 Spliceosome, U4/U6.U5 tri-snRNP [PATH:map03040] [BR:ko03041]
contig_11019; K11088 SNRPD3, SMD3; small nuclear ribonucleoprotein D3
M00355 Spliceosome, 35S U5-snRNP [PATH:map03040] [BR:ko03041]
contig_11019; K11088 SNRPD3, SMD3; small nuclear ribonucleoprotein D3
contig_8761; K06063 SNW1, SKIIP, SKIP; SNW domain-containing protein 1
contig_11419; K03283 HSPA1_8; heat shock 70kDa protein 1/8
contig_1730; K03283 HSPA1_8; heat shock 70kDa protein 1/8
contig_672; K03283 HSPA1_8; heat shock 70kDa protein 1/8
M00353 Spliceosome, Prp19/CDC5L complex [PATH:map03040] [BR:ko03041]
contig_11419; K03283 HSPA1_8; heat shock 70kDa protein 1/8
contig_1730; K03283 HSPA1_8; heat shock 70kDa protein 1/8
contig_672; K03283 HSPA1_8; heat shock 70kDa protein 1/8
M00396 Lsm 2-8 complex [PATH:map03040 map03018] [BR:ko03041]
M00397 Lsm 1-7 complex [PATH:map03018]
M00398 Sm core complex [PATH:map03040] [BR:ko03032 ko03041]
contig_11019; K11088 SNRPD3, SMD3; small nuclear ribonucleoprotein D3
M00399 Cap binding complex [PATH:map03013 map03015 map03040 map03040] [BR:ko03041]
RNA processing
M00425 H/ACA ribonucleoprotein complex [PATH:map03008] [BR:ko03032 ko03009]
M00426 Survival motor neuron (SMN) complex [PATH:map03013] [BR:ko03041]
M00427 Nuclear pore complex [PATH:map03013]
contig_1595; K14319 RANGAP1; Ran GTPase-activating protein 1
contig_14076; K10577 UBE2I, UBC9; ubiquitin-conjugating enzyme E2 I [EC:6.3.2.19]
contig_14272; K10577 UBE2I, UBC9; ubiquitin-conjugating enzyme E2 I [EC:6.3.2.19]
contig_1198; K14320 AAAS; aladin
M00428 eIF4F complex [PATH:map03013] [BR:ko03012]
contig_2687; K03257 EIF4A; translation initiation factor 4A
M00430 Exon junction complex (EJC) [PATH:map03013 map03015 map03040] [BR:ko03041]
M00405 THC complex [PATH:map03040 map03013] [BR:ko03041]
M00406 TREX complex [PATH:map03013 map03040] [BR:ko03041]
M00390 Exosome, archaea [PATH:map03018]
M00391 Exosome, eukaryotes [PATH:map03018]
M00392 Ski complex [PATH:map03018]
M00393 TRAMP complex [PATH:map03018]
M00394 RNA degradosome [PATH:map03018]
contig_1127; K01689 ENO, eno; enolase [EC:4.2.1.11]
M00395 Decapping complex [PATH:map03018]
Ribosome
M00178 Ribosome, bacteria [PATH:map03010] [BR:ko03011]
contig_2831; K02945 RP-S1, rpsA; small subunit ribosomal protein S1
contig_3915; K02988 RP-S5, MRPS5, rpsE; small subunit ribosomal protein S5
contig_9838; K02996 RP-S9, MRPS9, rpsI; small subunit ribosomal protein S9
contig_13020; K02996 RP-S9, MRPS9, rpsI; small subunit ribosomal protein S9
contig_4618; K02946 RP-S10, MRPS10, rpsJ; small subunit ribosomal protein S10
contig_5219; K02946 RP-S10, MRPS10, rpsJ; small subunit ribosomal protein S10
contig_9406; K02952 RP-S13, rpsM; small subunit ribosomal protein S13
contig_2956; K02961 RP-S17, MRPS17, rpsQ; small subunit ribosomal protein S17
contig_6740; K02968 RP-S20, rpsT; small subunit ribosomal protein S20
contig_4493; K02906 RP-L3, MRPL3, rplC; large subunit ribosomal protein L3
contig_9647; K02926 RP-L4, MRPL4, rplD; large subunit ribosomal protein L4
contig_2069; K02931 RP-L5, MRPL5, rplE; large subunit ribosomal protein L5
contig_1007; K02935 RP-L7, MRPL12, rplL; large subunit ribosomal protein L7/L12
contig_1818; K02867 RP-L11, MRPL11, rplK; large subunit ribosomal protein L11
contig_6279; K02871 RP-L13, MRPL13, rplM; large subunit ribosomal protein L13
contig_2144; K02876 RP-L15, MRPL15, rplO; large subunit ribosomal protein L15
contig_6691; K02879 RP-L17, MRPL17, rplQ; large subunit ribosomal protein L17
contig_2198; K02881 RP-L18, MRPL18, rplR; large subunit ribosomal protein L18
contig_818; K02884 RP-L19, MRPL19, rplS; large subunit ribosomal protein L19
contig_1852; K02888 RP-L21, MRPL21, rplU; large subunit ribosomal protein L21
contig_810; K02895 RP-L24, MRPL24, rplX; large subunit ribosomal protein L24
contig_2295; K02899 RP-L27, MRPL27, rpmA; large subunit ribosomal protein L27
contig_1090; K02916 RP-L35, MRPL35, rpmI; large subunit ribosomal protein L35
M00179 Ribosome, archaea [PATH:map03010] [BR:ko03011]
contig_3915; K02988 RP-S5, MRPS5, rpsE; small subunit ribosomal protein S5
contig_9838; K02996 RP-S9, MRPS9, rpsI; small subunit ribosomal protein S9
contig_13020; K02996 RP-S9, MRPS9, rpsI; small subunit ribosomal protein S9
contig_4618; K02946 RP-S10, MRPS10, rpsJ; small subunit ribosomal protein S10
contig_5219; K02946 RP-S10, MRPS10, rpsJ; small subunit ribosomal protein S10
contig_9406; K02952 RP-S13, rpsM; small subunit ribosomal protein S13
contig_2956; K02961 RP-S17, MRPS17, rpsQ; small subunit ribosomal protein S17
contig_11005; K02991 RP-S6e, RPS6; small subunit ribosomal protein S6e
contig_6380; K02991 RP-S6e, RPS6; small subunit ribosomal protein S6e
contig_4719; K02995 RP-S8e, RPS8; small subunit ribosomal protein S8e
contig_4761; K02995 RP-S8e, RPS8; small subunit ribosomal protein S8e
contig_13902; K02962 RP-S17e, RPS17; small subunit ribosomal protein S17e
contig_6951; K02974 RP-S24e, RPS24; small subunit ribosomal protein S24e
contig_1256; K02976 RP-S26e, RPS26; small subunit ribosomal protein S26e
contig_1472; K02978 RP-S27e, RPS27; small subunit ribosomal protein S27e
contig_10; K02977 RP-S27Ae, RPS27A; small subunit ribosomal protein S27Ae
contig_8484; K02979 RP-S28e, RPS28; small subunit ribosomal protein S28e
contig_4493; K02906 RP-L3, MRPL3, rplC; large subunit ribosomal protein L3
contig_2069; K02931 RP-L5, MRPL5, rplE; large subunit ribosomal protein L5
contig_1818; K02867 RP-L11, MRPL11, rplK; large subunit ribosomal protein L11
contig_6279; K02871 RP-L13, MRPL13, rplM; large subunit ribosomal protein L13
contig_2144; K02876 RP-L15, MRPL15, rplO; large subunit ribosomal protein L15
contig_2198; K02881 RP-L18, MRPL18, rplR; large subunit ribosomal protein L18
contig_810; K02895 RP-L24, MRPL24, rplX; large subunit ribosomal protein L24
contig_1748; K02930 RP-L4e, RPL4; large subunit ribosomal protein L4e
contig_7078; K02936 RP-L7Ae, RPL7A; large subunit ribosomal protein L7Ae
contig_6853; K02866 RP-L10e, RPL10; large subunit ribosomal protein L10e
contig_8635; K02873 RP-L13e, RPL13; large subunit ribosomal protein L13e
contig_6865; K02875 RP-L14e, RPL14; large subunit ribosomal protein L14e
contig_10828; K02875 RP-L14e, RPL14; large subunit ribosomal protein L14e
contig_10437; K02877 RP-L15e, RPL15; large subunit ribosomal protein L15e
contig_7495; K02877 RP-L15e, RPL15; large subunit ribosomal protein L15e
contig_1053; K02877 RP-L15e, RPL15; large subunit ribosomal protein L15e
contig_3384; K02883 RP-L18e, RPL18; large subunit ribosomal protein L18e
contig_2713; K02883 RP-L18e, RPL18; large subunit ribosomal protein L18e
contig_251; K02885 RP-L19e, RPL19; large subunit ribosomal protein L19e
contig_3304; K02896 RP-L24e, RPL24; large subunit ribosomal protein L24e
contig_4261; K02896 RP-L24e, RPL24; large subunit ribosomal protein L24e
contig_16854; K02908 RP-L30e, RPL30; large subunit ribosomal protein L30e
contig_11350; K02910 RP-L31e, RPL31; large subunit ribosomal protein L31e
contig_2817; K02910 RP-L31e, RPL31; large subunit ribosomal protein L31e
contig_13194; K02910 RP-L31e, RPL31; large subunit ribosomal protein L31e
contig_4417; K02912 RP-L32e, RPL32; large subunit ribosomal protein L32e
contig_946; K02917 RP-L35Ae, RPL35A; large subunit ribosomal protein L35Ae
contig_2395; K02922 RP-L37e, RPL37; large subunit ribosomal protein L37e
contig_5937; K02921 RP-L37Ae, RPL37A; large subunit ribosomal protein L37Ae
contig_13604; K02921 RP-L37Ae, RPL37A; large subunit ribosomal protein L37Ae
contig_6188; K02927 RP-L40e, RPL40; large subunit ribosomal protein L40e
contig_9504; K02929 RP-L44e, RPL44; large subunit ribosomal protein L44e
M00177 Ribosome, eukaryotes [PATH:map03010] [BR:ko03011]
contig_10365; K02989 RP-S5e, RPS5; small subunit ribosomal protein S5e
contig_11005; K02991 RP-S6e, RPS6; small subunit ribosomal protein S6e
contig_6380; K02991 RP-S6e, RPS6; small subunit ribosomal protein S6e
contig_19026; K02993 RP-S7e, RPS7; small subunit ribosomal protein S7e
contig_4719; K02995 RP-S8e, RPS8; small subunit ribosomal protein S8e
contig_4761; K02995 RP-S8e, RPS8; small subunit ribosomal protein S8e
contig_4499; K02997 RP-S9e, RPS9; small subunit ribosomal protein S9e
contig_4939; K02997 RP-S9e, RPS9; small subunit ribosomal protein S9e
contig_13414; K02949 RP-S11e, RPS11; small subunit ribosomal protein S11e
contig_67; K02949 RP-S11e, RPS11; small subunit ribosomal protein S11e
contig_1879; K02949 RP-S11e, RPS11; small subunit ribosomal protein S11e
contig_12237; K02953 RP-S13e, RPS13; small subunit ribosomal protein S13e
contig_8324; K02953 RP-S13e, RPS13; small subunit ribosomal protein S13e
contig_12171; K02958 RP-S15e, RPS15; small subunit ribosomal protein S15e
contig_6096; K02957 RP-S15Ae, RPS15A; small subunit ribosomal protein S15Ae
contig_6707; K02960 RP-S16e, RPS16; small subunit ribosomal protein S16e
contig_13902; K02962 RP-S17e, RPS17; small subunit ribosomal protein S17e
contig_4866; K02964 RP-S18e, RPS18; small subunit ribosomal protein S18e
contig_2488; K02964 RP-S18e, RPS18; small subunit ribosomal protein S18e
contig_8652; K02964 RP-S18e, RPS18; small subunit ribosomal protein S18e
contig_5230; K02964 RP-S18e, RPS18; small subunit ribosomal protein S18e
contig_4257; K02969 RP-S20e, RPS20; small subunit ribosomal protein S20e
contig_3310; K02971 RP-S21e, RPS21; small subunit ribosomal protein S21e
contig_4319; K02973 RP-S23e, RPS23; small subunit ribosomal protein S23e
contig_3455; K02973 RP-S23e, RPS23; small subunit ribosomal protein S23e
contig_6951; K02974 RP-S24e, RPS24; small subunit ribosomal protein S24e
contig_1256; K02976 RP-S26e, RPS26; small subunit ribosomal protein S26e
contig_1472; K02978 RP-S27e, RPS27; small subunit ribosomal protein S27e
contig_10; K02977 RP-S27Ae, RPS27A; small subunit ribosomal protein S27Ae
contig_8484; K02979 RP-S28e, RPS28; small subunit ribosomal protein S28e
contig_1700; K02998 RP-SAe, RPSA; small subunit ribosomal protein SAe
contig_8479; K02998 RP-SAe, RPSA; small subunit ribosomal protein SAe
contig_6849; K02925 RP-L3e, RPL3; large subunit ribosomal protein L3e
contig_1748; K02930 RP-L4e, RPL4; large subunit ribosomal protein L4e
contig_1047; K02932 RP-L5e, RPL5; large subunit ribosomal protein L5e
contig_2227; K02932 RP-L5e, RPL5; large subunit ribosomal protein L5e
contig_7499; K02932 RP-L5e, RPL5; large subunit ribosomal protein L5e
contig_18998; K02934 RP-L6e, RPL6; large subunit ribosomal protein L6e
contig_112; K02934 RP-L6e, RPL6; large subunit ribosomal protein L6e
contig_2338; K02934 RP-L6e, RPL6; large subunit ribosomal protein L6e
contig_498; K02937 RP-L7e, RPL7; large subunit ribosomal protein L7e
contig_3460; K02937 RP-L7e, RPL7; large subunit ribosomal protein L7e
contig_7078; K02936 RP-L7Ae, RPL7A; large subunit ribosomal protein L7Ae
contig_3859; K02938 RP-L8e, RPL8; large subunit ribosomal protein L8e
contig_5828; K02940 RP-L9e, RPL9; large subunit ribosomal protein L9e
contig_5756; K02940 RP-L9e, RPL9; large subunit ribosomal protein L9e
contig_6853; K02866 RP-L10e, RPL10; large subunit ribosomal protein L10e
contig_1319; K02865 RP-L10Ae, RPL10A; large subunit ribosomal protein L10Ae
contig_6044; K02868 RP-L11e, RPL11; large subunit ribosomal protein L11e
contig_11024; K02868 RP-L11e, RPL11; large subunit ribosomal protein L11e
contig_9881; K02870 RP-L12e, RPL12; large subunit ribosomal protein L12e
contig_9600; K02870 RP-L12e, RPL12; large subunit ribosomal protein L12e
contig_8635; K02873 RP-L13e, RPL13; large subunit ribosomal protein L13e
contig_5558; K02872 RP-L13Ae, RPL13A; large subunit ribosomal protein L13Ae
contig_9222; K02872 RP-L13Ae, RPL13A; large subunit ribosomal protein L13Ae
contig_13166; K02872 RP-L13Ae, RPL13A; large subunit ribosomal protein L13Ae
contig_6865; K02875 RP-L14e, RPL14; large subunit ribosomal protein L14e
contig_10828; K02875 RP-L14e, RPL14; large subunit ribosomal protein L14e
contig_10437; K02877 RP-L15e, RPL15; large subunit ribosomal protein L15e
contig_7495; K02877 RP-L15e, RPL15; large subunit ribosomal protein L15e
contig_1053; K02877 RP-L15e, RPL15; large subunit ribosomal protein L15e
contig_14464; K02880 RP-L17e, RPL17; large subunit ribosomal protein L17e
contig_3384; K02883 RP-L18e, RPL18; large subunit ribosomal protein L18e
contig_2713; K02883 RP-L18e, RPL18; large subunit ribosomal protein L18e
contig_9393; K02882 RP-L18Ae, RPL18A; large subunit ribosomal protein L18Ae
contig_251; K02885 RP-L19e, RPL19; large subunit ribosomal protein L19e
contig_4037; K02894 RP-L23e, RPL23; large subunit ribosomal protein L23e
contig_10922; K02894 RP-L23e, RPL23; large subunit ribosomal protein L23e
contig_11924; K02893 RP-L23Ae, RPL23A; large subunit ribosomal protein L23Ae
contig_3601; K02893 RP-L23Ae, RPL23A; large subunit ribosomal protein L23Ae
contig_3304; K02896 RP-L24e, RPL24; large subunit ribosomal protein L24e
contig_4261; K02896 RP-L24e, RPL24; large subunit ribosomal protein L24e
contig_9628; K02898 RP-L26e, RPL26; large subunit ribosomal protein L26e
contig_10251; K02898 RP-L26e, RPL26; large subunit ribosomal protein L26e
contig_6391; K02901 RP-L27e, RPL27; large subunit ribosomal protein L27e
contig_9793; K02900 RP-L27Ae, RPL27A; large subunit ribosomal protein L27Ae
contig_5567; K02900 RP-L27Ae, RPL27A; large subunit ribosomal protein L27Ae
contig_3826; K02903 RP-L28e, RPL28; large subunit ribosomal protein L28e
contig_16854; K02908 RP-L30e, RPL30; large subunit ribosomal protein L30e
contig_11350; K02910 RP-L31e, RPL31; large subunit ribosomal protein L31e
contig_2817; K02910 RP-L31e, RPL31; large subunit ribosomal protein L31e
contig_13194; K02910 RP-L31e, RPL31; large subunit ribosomal protein L31e
contig_4417; K02912 RP-L32e, RPL32; large subunit ribosomal protein L32e
contig_6371; K02918 RP-L35e, RPL35; large subunit ribosomal protein L35e
contig_11418; K02918 RP-L35e, RPL35; large subunit ribosomal protein L35e
contig_946; K02917 RP-L35Ae, RPL35A; large subunit ribosomal protein L35Ae
contig_11792; K02920 RP-L36e, RPL36; large subunit ribosomal protein L36e
contig_2395; K02922 RP-L37e, RPL37; large subunit ribosomal protein L37e
contig_5937; K02921 RP-L37Ae, RPL37A; large subunit ribosomal protein L37Ae
contig_13604; K02921 RP-L37Ae, RPL37A; large subunit ribosomal protein L37Ae
contig_6188; K02927 RP-L40e, RPL40; large subunit ribosomal protein L40e
contig_9504; K02929 RP-L44e, RPL44; large subunit ribosomal protein L44e
contig_6381; K02941 RP-LP0, RPLP0; large subunit ribosomal protein LP0
contig_3592; K02942 RP-LP1, RPLP1; large subunit ribosomal protein LP1
contig_460; K02942 RP-LP1, RPLP1; large subunit ribosomal protein LP1
contig_2651; K02943 RP-LP2, RPLP2; large subunit ribosomal protein LP2
Proteasome
M00340 Proteasome, 20S core particle [PATH:map03050] [BR:ko03051]
M00341 Proteasome, 19S regulatory particle (PA700) [PATH:map03050] [BR:ko03051]
M00337 Immunoproteasome [PATH:map03050] [BR:ko03051]
M00342 Bacterial proteasome [PATH:map03050] [BR:ko03051]
M00343 Archaeal proteasome [PATH:map03050] [BR:ko03051]
Ubiquitin system
M00379 SCF-MET30 complex [PATH:map04120 map04111] [BR:ko04121]
M00380 SCF-BTRC complex [PATH:map04120 map04114 map04310 map04710] [BR:ko04121]
M00381 SCF-SKP2 complex [PATH:map04120 map04110 map05168] [BR:ko04121]
contig_2717; K03875 SKP2, FBXL1; F-box and leucine-rich repeat protein 1 (S-phase kinase-associated protein 2)
M00382 SCF-FBS complex [PATH:map04120 map04141] [BR:ko04121]
M00407 SCF-CDC4 complex [PATH:map04120 map04111] [BR:ko04121]
M00411 SCF-GRR1 complex [PATH:map04120 map04111] [BR:ko04121]
M00383 ECV complex [PATH:map04120 map05211] [BR:ko04121]
M00384 Cul3-SPOP complex [PATH:map04120] [BR:ko04121]
M00385 Cul4-DDB1-DDB2 complex [PATH:map04120 map03420] [BR:ko04121 ko03400]
M00386 Cul4-DDB1-CSA complex [PATH:map04120 map03420] [BR:ko04121 ko03400]
M00387 SCF-FBW7 complex [PATH:map04120] [BR:ko04121]
M00388 ECS complex [PATH:map04120] [BR:ko04121]
M00389 APC/C complex [PATH:map04120 map04110 map04114 map04914 map04111 map04113] [BR:ko04121 ko03036]
Protein processing
M00400 p97-Ufd1-Npl4 complex [PATH:map04141]
contig_8927; K13525 VCP, CDC48; transitional endoplasmic reticulum ATPase
M00401 Sec61 complex [PATH:map03060 map04141 map04145 map05110] [BR:ko02044]
contig_12148; K10956 SEC61A; protein transport protein SEC61 subunit alpha
M00402 Translocon-associated protein (TRAP) complex [PATH:map04141]
M00403 HRD1/SEL1 ERAD complex [PATH:map04141]
contig_8927; K13525 VCP, CDC48; transitional endoplasmic reticulum ATPase
M00404 COPII complex [PATH:map04141]
M00408 ESCRT-0 complex [PATH:map04144]
M00409 ESCRT-I complex [PATH:map04144]
M00410 ESCRT-II complex [PATH:map04144]
M00412 ESCRT-III complex [PATH:map04144]
Environmental information processing
Mineral and organic ion transport system
M00185 Sulfate transport system [PATH:map02010] [BR:ko02000]
M00189 Molybdate transport system [PATH:map02010] [BR:ko02000]
M00423 Molybdate/tungstate transport system [PATH:map02010] [BR:ko02000]
M00186 Tungstate transport system [PATH:map02010] [BR:ko02000]
M00438 Nitrate/nitrite transport system [PATH:map02010] [BR:ko02000]
M00321 Bicarbonate transport system [PATH:map02010] [BR:ko02000]
M00188 NitT/TauT family transport system [BR:ko02000]
M00435 Taurine transport system [PATH:map02010] [BR:ko02000]
M00436 Sulfonate transport system [PATH:map02010] [BR:ko02000]
M00437 Phthalate transport system [PATH:map02010] [BR:ko02000]
M00190 Iron(III) transport system [PATH:map02010] [BR:ko02000]
M00191 Thiamine transport system [PATH:map02010] [BR:ko02000]
M00299 Spermidine/putrescine transport system [PATH:map02010] [BR:ko02000]
M00300 Putrescine transport system [PATH:map02010] [BR:ko02000]
M00193 Putative spermidine/putrescine transport system [BR:ko02000]
M00301 Mannopine transport system [PATH:map02010] [BR:ko02000]
M00302 2-Aminoethylphosphonate transport system [PATH:map02010] [BR:ko02000]
M00208 Glycine betaine/proline transport system [PATH:map02010] [BR:ko02000]
M00209 Osmoprotectant transport system [PATH:map02010] [BR:ko02000]
M00442 Putative hydroxymethylpyrimidine transport system [PATH:map02010] [BR:ko02000]
M00192 Putative thiamine transport system [BR:ko02000]
Saccharide and polyol transport system
M00194 Maltose/maltodextrin transport system [PATH:map02010] [BR:ko02000]
M00196 Multiple sugar transport system [PATH:map02010] [BR:ko02000]
M00201 alpha-Glucoside transport system [PATH:map02010] [BR:ko02000]
M00203 Glucose/arabinose transport system [PATH:map02010] [BR:ko02000]
M00605 Glucose/mannose transport system [PATH:map02010] [BR:ko02000]
M00204 Trehalose/maltose transport system [PATH:map02010] [BR:ko02000]
M00604 Trehalose transport system [PATH:map02010] [BR:ko02000]
M00205 N-Acetylglucosamine transport system [PATH:map02010] [BR:ko02000]
M00206 Cellobiose transport system [PATH:map02010] [BR:ko02000]
M00606 N,N'-Diacetylchitobiose transport system [PATH:map02010] [BR:ko02000]
M00601 Putative chitobiose transport system [PATH:map02010] [BR:ko02000]
M00213 L-Arabinose transport system [PATH:map02010] [BR:ko02000]
M00199 L-Arabinose/lactose transport system [PATH:map02010] [BR:ko02000]
M00202 Oligogalacturonide transport system [PATH:map02010] [BR:ko02000]
M00600 alpha-1,4-Digalacturonate transport system [PATH:map02010] [BR:ko02000]
M00603 Putative aldouronate transport system [PATH:map02010] [BR:ko02000]
M00214 Methyl-galactoside transport system [PATH:map02010] [BR:ko02000]
M00215 D-Xylose transport system [PATH:map02010] [BR:ko02000]
M00619 Xylobiose transport system [PATH:map02010] [BR:ko02000]
M00216 Multiple sugar transport system [PATH:map02010] [BR:ko02000]
M00217 D-Allose transport system [PATH:map02010] [BR:ko02000]
M00218 Fructose transport system [PATH:map02010] [BR:ko02000]
M00219 AI-2 transport system [PATH:map02010] [BR:ko02000]
M00220 Rhamnose transport system [PATH:map02010] [BR:ko02000]
M00212 Ribose transport system [PATH:map02010] [BR:ko02000]
M00590 Erythritol transport system [PATH:map02010] [BR:ko02000]
M00591 Putative xylitol transport system [PATH:map02010] [BR:ko02000]
M00592 Inositol transport system [PATH:map02010] [BR:ko02000]
M00593 Inositol transport system [PATH:map02010] [BR:ko02000]
M00599 Inositol-phosphate transport system [PATH:map02010] [BR:ko02000]
M00197 Putative fructooligosaccharide transport system [BR:ko02000]
M00607 Glycerol transport system [PATH:map02010] [BR:ko02000]
M00198 Putative sn-glycerol-phosphate transport system [PATH:map02010] [BR:ko02000]
M00200 Putative sorbitol/mannitol transport system [PATH:map02010] [BR:ko02000]
M00602 Arabinosaccharide transport system [PATH:map02010] [BR:ko02000]
M00491 arabinogalactan oligomer/maltooligosaccharide transport system [PATH:map02010] [BR:ko02000]
M00207 Putative multiple sugar transport system [BR:ko02000]
M00221 Putative simple sugar transport system [BR:ko02000]
M00210 Putative ABC transport system [BR:ko02000]
M00211 Putative ABC transport system [BR:ko02000]
Phosphate and amino acid transport system
M00222 Phosphate transport system [PATH:map02010] [BR:ko02000]
M00223 Phosphonate transport system [PATH:map02010] [BR:ko02000]
M00225 Lysine/arginine/ornithine transport system [PATH:map02010] [BR:ko02000]
M00226 Histidine transport system [PATH:map02010] [BR:ko02000]
M00227 Glutamine transport system [PATH:map02010] [BR:ko02000]
M00229 Arginine transport system [PATH:map02010] [BR:ko02000]
M00230 Glutamate/aspartate transport system [PATH:map02010] [BR:ko02000]
M00231 Octopine/nopaline transport system [PATH:map02010] [BR:ko02000]
M00232 General L-amino acid transport system [PATH:map02010] [BR:ko02000]
M00233 Glutamate transport system [PATH:map02010] [BR:ko02000]
M00234 Cystine transport system [PATH:map02010] [BR:ko02000]
M00585 L-Cystine transport system [PATH:map02010] [BR:ko02000]
M00235 Arginine/ornithine transport system [PATH:map02010] [BR:ko02000]
M00587 Arginine/lysine/histidine/glutamine transport system [PATH:map02010] [BR:ko02000]
M00589 Putative lysine transport system [PATH:map02010] [BR:ko02000]
M00237 Branched-chain amino acid transport system [PATH:map02010] [BR:ko02000]
M00322 Neutral amino acid transport system [PATH:map02010] [BR:ko02000]
M00323 Urea transport system [PATH:map02010] [BR:ko02000]
M00238 D-Methionine transport system [PATH:map02010] [BR:ko02000]
M00228 Putative glutamine transport system [PATH:map02010] [BR:ko02000]
M00586 Putative amino-acid transport system [PATH:map02010] [BR:ko02000]
M00236 Putative polar amino acid transport system [BR:ko02000]
Peptide and nickel transport system
M00439 Oligopeptide transport system [PATH:map02010] [BR:ko02000]
M00324 Dipeptide transport system [PATH:map02010] [BR:ko02000]
M00566 Dipeptide transport system, Firmicutes [PATH:map02010] [BR:ko02000]
M00440 Nickel transport system [PATH:map02010] [BR:ko02000]
M00348 Glutathione transport system [PATH:map02010] [BR:ko02000]
M00239 Peptides/nickel transport system [PATH:map02010] [BR:ko02000]
M00349 Microcin C transport system [PATH:map02010] [BR:ko02000]
Metallic cation, iron-siderophore and vitamin B12 transport system
M00240 Iron complex transport system [PATH:map02010] [BR:ko02000]
M00241 Vitamin B12 transport system [PATH:map02010] [BR:ko02000]
M00316 Manganese transport system [PATH:map02010 map02020] [BR:ko02000]
M00242 Zinc transport system [PATH:map02010] [BR:ko02000]
M00318 Iron/zinc/copper transport system [PATH:map02010] [BR:ko02000]
M00317 Manganese/iron transport system [PATH:map02010] [BR:ko02000]
M00319 Manganese/zinc/iron transport system [PATH:map02010] [BR:ko02000]
M00243 Manganese/iron transport system [BR:ko02000]
M00245 Cobalt/nickel transport system [PATH:map02010] [BR:ko02000]
M00246 Nickel transport system [PATH:map02010] [BR:ko02000]
M00581 Biotin transport system [PATH:map02010] [BR:ko02000]
M00582 Energy-coupling factor transport system [PATH:map02010] [BR:ko02000]
M00244 Putative zinc/manganese transport system [BR:ko02000]
M00247 Putative ABC transport system [BR:ko02000]
ABC-2 type and other transport systems
M00298 Multidrug/hemolysin transport system [PATH:map02010] [BR:ko02000]
M00249 Capsular polysaccharide transport system [PATH:map02010] [BR:ko02000]
M00250 Lipopolysaccharide transport system [PATH:map02010] [BR:ko02000]
M00320 Lipopolysaccharide export system [PATH:map02010] [BR:ko02000]
M00251 Teichoic acid transport system [PATH:map02010] [BR:ko02000]
M00252 Lipooligosaccharide transport system [PATH:map02010] [BR:ko02000]
M00253 Sodium transport system [PATH:map02010] [BR:ko02000]
M00583 Putative peptide transport system [PATH:map02010] [BR:ko02000]
M00257 Hemin transport system [PATH:map02010] [BR:ko02000]
M00314 Bacitracin transport system [PATH:map02010 map02020] [BR:ko02000]
M00224 Fluoroquinolones transport system [PATH:map02010] [BR:ko02000]
M00255 Lipoprotein-releasing system [PATH:map02010] [BR:ko02000]
M00584 Acetoin utilization transport system [PATH:map02010] [BR:ko02000]
M00259 Heme transport system [PATH:map02010] [BR:ko02000]
M00256 Cell division transport system [PATH:map02010] [BR:ko02000]
M00315 Uncharacterized ABC transport system [PATH:map02020] [BR:ko02000]
M00258 Putative ABC transport system [BR:ko02000]
M00254 ABC-2 type transport system [BR:ko02000]
Phosphotransferase system (PTS)
M00265 PTS system, glucose-specific II component [PATH:map00010 map02060] [BR:ko02000]
M00267 PTS system, N-acetylglucosamine-specific II component [PATH:map00520 map02060] [BR:ko02000]
M00266 PTS system, maltose and glucose-specific II component [PATH:map00010 map00500 map02060] [BR:ko02000]
M00282 PTS system, D-glucosamine-specific II component [PATH:map00520 map02060] [BR:ko02000]
M00269 PTS system, sucrose-specific II component [PATH:map00500 map02060] [BR:ko02000]
M00271 PTS system, beta-glucosides-specific II component [PATH:map02060] [BR:ko02000]
M00272 PTS system, arbutin-, cellobiose-, and salicin-specific II component [PATH:map00010 map02060] [BR:ko02000]
M00270 PTS system, trehalose-specific II component [PATH:map00500 map02060] [BR:ko02000]
M00303 PTS system, N-acetylmuramic acid-specific II component [PATH:map02060] [BR:ko02000]
M00268 PTS system, arbutin-like II component [PATH:map00010 map02060] [BR:ko02000]
M00273 PTS system, fructose-specific II component [PATH:map00051 map02060] [BR:ko02000]
M00306 PTS system, fructose-specific II-like component [BR:ko02000]
M00274 PTS system, mannitol-specific II component [PATH:map00051 map02060] [BR:ko02000]
M00305 PTS system, 2-O-A-mannosyl-D-glycerate-specific II component [PATH:map02060] [BR:ko02000]
M00281 PTS system, lactose-specific II component [PATH:map00052 map02060] [BR:ko02000]
M00275 PTS system, cellobiose-specific II component [PATH:map02060] [BR:ko02000]
M00280 PTS system, glucitol/sorbitol-specific II component [PATH:map00051 map02060] [BR:ko02000]
M00279 PTS system, galactitol-specific II component [PATH:map00052 map02060] [BR:ko02000]
M00276 PTS system, mannose-specific II component [PATH:map00051 map02060] [BR:ko02000]
M00304 PTS system, fructose-specific II component [PATH:map02060] [BR:ko02000]
M00278 PTS system, sorbose-specific II component [PATH:map00051 map02060] [BR:ko02000]
M00277 PTS system, N-acetylgalactosamine-specific II component [PATH:map00052 map02060] [BR:ko02000]
M00287 PTS system, galactosamine-specific II component [PATH:map00052 map02060] [BR:ko02000]
M00610 PTS system, D-glucosaminate-specific II component [PATH:map02060] [BR:ko02000]
M00283 PTS system, ascorbate-specific II component [PATH:map00053 map02060] [BR:ko02000]
Bacterial secretion system
M00325 alpha-Hemolysin/cyclolysin transport system [PATH:map02010 map03070] [BR:ko02000]
M00326 RTX toxin transport system [BR:ko02044]
M00327 S-Layer protein transport system [BR:ko02044]
M00328 Hemophore/metalloprotease transport system [BR:ko02044]
M00329 Multiple protein transport system [BR:ko02044]
M00330 Adhesin protein transport system [BR:ko02044]
M00571 AlgE-type Mannuronan C-5-Epimerase transport system [BR:ko02044]
M00339 RaxAB-RaxC type I secretion system [PATH:map04626] [BR:ko02044]
M00331 Type II general secretion system [PATH:map03070] [BR:ko02044]
M00332 Type III secretion system [PATH:map03070] [BR:ko02044]
M00333 Type IV secretion system [PATH:map03070] [BR:ko02044]
M00334 Type VI secretion system [PATH:map03070] [BR:ko02044]
M00335 Sec (secretion) system [PATH:map03070] [BR:ko02044]
contig_2205; K03217 yidC, spoIIIJ, OXA1; preprotein translocase subunit YidC
contig_7803; K03110 ftsY; fused signal recognition particle receptor
contig_4593; K03106 SRP54, ffh; signal recognition particle subunit SRP54
contig_6501; K03106 SRP54, ffh; signal recognition particle subunit SRP54
M00336 Twin-arginine translocation (Tat) system [PATH:map03070] [BR:ko02044]
contig_1452; K03116 tatA; sec-independent protein translocase protein TatA
contig_4783; K03118 tatC; sec-independent protein translocase protein TatC
M00429 Competence-related DNA transformation transporter [BR:ko02044]
Functional set
Metabolism
Aminoacyl tRNA
M00360 Aminoacyl-tRNA biosynthesis, prokaryotes [PATH:map00970]
contig_16587; K01893 NARS, asnS; asparaginyl-tRNA synthetase [EC:6.1.1.22]
contig_8378; K01885 EARS, gltX; glutamyl-tRNA synthetase [EC:6.1.1.17]
contig_9886; K01880 GARS, glyS1; glycyl-tRNA synthetase [EC:6.1.1.14]
contig_3555; K01869 LARS, leuS; leucyl-tRNA synthetase [EC:6.1.1.4]
contig_13713; K01889 FARSA, pheS; phenylalanyl-tRNA synthetase alpha chain [EC:6.1.1.20]
M00359 Aminoacyl-tRNA biosynthesis, eukaryotes [PATH:map00970]
contig_16587; K01893 NARS, asnS; asparaginyl-tRNA synthetase [EC:6.1.1.22]
contig_8378; K01885 EARS, gltX; glutamyl-tRNA synthetase [EC:6.1.1.17]
contig_9886; K01880 GARS, glyS1; glycyl-tRNA synthetase [EC:6.1.1.14]
contig_3555; K01869 LARS, leuS; leucyl-tRNA synthetase [EC:6.1.1.4]
contig_13713; K01889 FARSA, pheS; phenylalanyl-tRNA synthetase alpha chain [EC:6.1.1.20]
Nucleotide sugar
M00362 Nucleotide sugar biosynthesis, prokaryotes [PATH:map00520]
contig_5249; K01784 galE, GALE; UDP-glucose 4-epimerase [EC:5.1.3.2]
contig_2959; K01784 galE, GALE; UDP-glucose 4-epimerase [EC:5.1.3.2]
M00361 Nucleotide sugar biosynthesis, eukaryotes [PATH:map00520]
contig_5249; K01784 galE, GALE; UDP-glucose 4-epimerase [EC:5.1.3.2]
contig_2959; K01784 galE, GALE; UDP-glucose 4-epimerase [EC:5.1.3.2]
Environmental information processing
Two-component regulatory system
M00434 PhoR-PhoB (phosphate starvation response) two-component regulatory system [PATH:map02020] [BR:ko02022]
M00443 SenX3-RegX3 (phosphate starvation response) two-component regulatory system [PATH:map02020] [BR:ko02022]
M00444 PhoQ-PhoP (magnesium transport) two-component regulatory system [PATH:map02020] [BR:ko02022]
M00445 EnvZ-OmpR (osmotic stress response) two-component regulatory system [PATH:map02020] [BR:ko02022]
M00446 RstB-RstA two-component regulatory system [PATH:map02020] [BR:ko02022]
M00447 CpxA-CpxR (envelope stress response) two-component regulatory system [PATH:map02020] [BR:ko02022]
M00448 CssS-CssR (secretion stress response) two-component regulatory system [PATH:map02020] [BR:ko02022]
M00449 CreC-CreB (phosphate regulation) two-component regulatory system [PATH:map02020] [BR:ko02022]
M00450 BaeS-BaeR (envelope stress response) two-component regulatory system [PATH:map02020] [BR:ko02022]
M00451 BasS-BasR (antimicrobial peptide resistance) two-component regulatory system [PATH:map02020] [BR:ko02022]
M00452 CusS-CusR (copper tolerance) two-component regulatory system [PATH:map02020] [BR:ko02022]
M00453 QseC-QseB (quorum sensing) two-component regulatory system [PATH:map02020] [BR:ko02022]
M00454 KdpD-KdpE (potassium transport) two-component regulatory system [PATH:map02020] [BR:ko02022]
M00455 TorS-TorR (TMAO respiration) two-component regulatory system [PATH:map02020] [BR:ko02022]
M00456 ArcB-ArcA (anoxic redox control) two-component regulatory system [PATH:map02020] [BR:ko02022]
M00457 TctE-TctD (tricarboxylic acid transport) two-component regulatory system [PATH:map02020] [BR:ko02022]
M00458 ResE-ResD (aerobic and anaerobic respiration) two-component regulatory system [PATH:map02020] [BR:ko02022]
M00459 VicK-VicR (cell wall metabolism) two-component regulatory system [PATH:map02020] [BR:ko02022]
M00460 MprB-MprA (maintenance of persistent infection) two-component regulatory system [PATH:map02020] [BR:ko02022]
M00461 MtrB-MtrA (osmotic stress response) two-component regulatory system [PATH:map02020] [BR:ko02022]
M00462 PrrB-PrrA (intracellular multiplication) two-component regulatory system [PATH:map02020] [BR:ko02022]
M00463 TrcS-TrcR two-component regulatory system [PATH:map02020] [BR:ko02022]
M00464 NrsS-NrsR (nickel tolerance) two-component regulatory system [PATH:map02020] [BR:ko02022]
M00465 ManS-ManR (manganese homeostasis) two-component regulatory system [PATH:map02020] [BR:ko02022]
M00466 NblS-NblR (photosynthesis) two-component regulatory system [PATH:map02020] [BR:ko02022]
M00467 SasA-RpaAB (circadian timing mediating) two-component regulatory system [PATH:map02020] [BR:ko02022]
M00468 SaeS-SaeR (staphylococcal virulence regulation) two-component regulatory system [PATH:map02020] [BR:ko02022]
M00469 BceS-BceR (bacitracin transport) two-component regulatory system [PATH:map02020] [BR:ko02022]
M00470 YxdK-YxdJ (antimicrobial peptide response) two-component regulatory system [PATH:map02020] [BR:ko02022]
M00471 NarX-NarL (nitrate respiration) two-component regulatory system [PATH:map02020] [BR:ko02022]
M00472 NarQ-NarP (nitrate respiration) two-component regulatory system [PATH:map02020] [BR:ko02022]
M00473 UhpB-UhpA (hexose phosphates uptake) two-component regulatory system [PATH:map02020] [BR:ko02022]
M00474 RcsC-RcsD-RcsB (capsule synthesis) two-component regulatory system [PATH:map02020] [BR:ko02022]
M00475 BarA-UvrY (central carbon metabolism) two-component regulatory system [PATH:map02020] [BR:ko02022]
M00476 ComP-ComA (competence) two-component regulatory system [PATH:map02020] [BR:ko02022]
M00477 EvgS-EvgA (acid and drug tolerance) two-component regulatory system [PATH:map02020] [BR:ko02022]
M00478 DegS-DegU (multicellular behavior control) two-component regulatory system [PATH:map02020] [BR:ko02022]
M00479 DesK-DesR (membrane lipid fluidity regulation) two-component regulatory system [PATH:map02020] [BR:ko02022]
M00480 VraS-VraR (cell-wall peptidoglycan synthesis) two-component regulatory system [PATH:map02020] [BR:ko02022]
M00481 LiaS-LiaR (cell wall stress response) two-component regulatory system [PATH:map02020] [BR:ko02022]
M00482 DevS-DevR (redox response) two-component regulatory system [PATH:map02020] [BR:ko02022]
M00483 NreB-NreC (dissimilatory nitrate/nitrite reduction) two-component regulatory system [PATH:map02020] [BR:ko02022]
M00484 YdfH-YdfI two-component regulatory system [PATH:map02020] [BR:ko02022]
M00485 KinABCDE-Spo0FA (sporulation control) two-component regulatory system [PATH:map02020] [BR:ko02022]
M00486 CitA-CitB (citrate fermentation) two-component regulatory system [PATH:map02020] [BR:ko02022]
M00487 CitS-CitT (magnesium-citrate transport) two-component regulatory system [PATH:map02020] [BR:ko02022]
M00488 DcuS-DcuR (C4-dicarboxylate metabolism) two-component regulatory system [PATH:map02020] [BR:ko02022]
M00489 DctS-DctR (C4-dicarboxylate transport) two-component regulatory system [PATH:map02020] [BR:ko02022]
M00490 MalK-MalR (malate transport) two-component regulatory system [PATH:map02020] [BR:ko02022]
M00492 LytS-LytR two-component regulatory system [PATH:map02020] [BR:ko02022]
M00493 AlgZ-AlgR (alginate production) two-component regulatory system [PATH:map02020] [BR:ko02022]
M00494 NatK-NatR (sodium extrusion) two-component regulatory system [PATH:map02020] [BR:ko02022]
M00495 AgrC-AgrA (exoprotein synthesis) two-component regulatory system [PATH:map02020] [BR:ko02022]
M00496 ComD-ComE (competence) two-component regulatory system [PATH:map02020] [BR:ko02022]
M00497 GlnL-GlnG (nitrogen regulation) two-component regulatory system [PATH:map02020] [BR:ko02022]
M00498 NtrY-NtrX (nitrogen regulation) two-component regulatory system [PATH:map02020] [BR:ko02022]
M00499 HydH-HydG (metal tolerance) two-component regulatory system [PATH:map02020] [BR:ko02022]
M00500 AtoS-AtoC (cPHB biosynthesis) two-component regulatory system [PATH:map02020] [BR:ko02022]
M00501 PilS-PilR (type 4 fimbriae synthesis) two-component regulatory system [PATH:map02020] [BR:ko02022]
M00502 GlrK-GlrR (amino sugar metabolism) two-component regulatory system [PATH:map02020] [BR:ko02022]
M00503 PgtB-PgtA (phosphoglycerate transport) two-component regulatory system [PATH:map02020] [BR:ko02022]
M00504 DctB-DctD (C4-dicarboxylate transport) two-component regulatory system [PATH:map02020] [BR:ko02022]
M00505 KinB-AlgB (alginate production) two-component regulatory system [PATH:map02020] [BR:ko02022]
M00506 CheA-CheYBV (chemotaxis) two-component regulatory system [PATH:map02020 map02030] [BR:ko02022 ko02030 ko02035]
M00507 ChpA-ChpB/PilGH (chemosensory) two-component regulatory system [PATH:map02020] [BR:ko02022 ko02035]
M00508 PixL-PixGH (positive phototaxis) two-component regulatory system [PATH:map02020] [BR:ko02022 ko02035]
M00509 WspE-WspRF (chemosensory) two-component regulatory system [PATH:map02020] [BR:ko02022]
M00510 Cph1-Rcp1 (light response) two-component regulatory system [PATH:map02020] [BR:ko02022]
M00511 PleC-PleD (cell fate control) two-component regulatory system [PATH:map02020 map04112] [BR:ko02022]
M00512 CckA-CtrA/CpdR (cell cycle control) two-component regulatory system [PATH:map02020 map04112] [BR:ko02022]
M00513 LuxQN/CqsS-LuxU-LuxO (quorum sensing) two-component regulatory system [PATH:map02020 map05111] [BR:ko02022]
M00514 TtrS-TtrR (tetrathionate respiration) two-component regulatory system [PATH:map02020] [BR:ko02022]
M00515 FlrB-FlrC (polar flagellar synthesis) two-component regulatory system [PATH:map02020 map05111] [BR:ko02022]
M00516 SLN1-YPD1-SSK1/SKN7 (osmosensing) two-component regulatory system [PATH:map02020 map04011] [BR:ko02022]
M00517 RpfC-RpfG (cell-to-cell signaling) two-component regulatory system [PATH:map02020] [BR:ko02022]
M00518 GlnK-GlnL (glutamine utilization) two-component regulatory system [PATH:map02020] [BR:ko02022]
M00519 YesM-YesN two-component regulatory system [PATH:map02020] [BR:ko02022]
M00520 ChvG-ChvI (acidity sensing) two-component regulatory system [PATH:map02020] [BR:ko02022]
M00521 CiaH-CiaR two-component regulatory system [PATH:map02020] [BR:ko02022]
M00522 SalK-SalR two-component regulatory system [PATH:map02020] [BR:ko02022]
M00523 RegB-RegA (redox response) two-component regulatory system [PATH:map02020] [BR:ko02022]
M00524 FixL-FixJ (nitrogen fixation) two-component regulatory system [PATH:map02020] [BR:ko02022]
Signature module
Genotypic signature
Metabolic capacity
M00611 Oxygenic photosynthesis in plants and cyanobacteria
M00163 Photosystem I
M00165 Reductive pentose phosphate cycle (Calvin cycle)
M00612 Anoxygenic photosynthesis in purple bacteria
M00165 Reductive pentose phosphate cycle (Calvin cycle)
M00613 Anoxygenic photosynthesis in green nonsulfur bacteria
M00614 Anoxygenic photosynthesis in green sulfur bacteria
M00173 Reductive citrate cycle (Arnon-Buchanan cycle)
M00617 Methanogen
M00618 Acetogen
M00377 Reductive acetyl-CoA pathway (Wood-Ljungdahl pathway)
M00615 Nitrate assimilation
M00531 Assimilatory nitrate reduction, nitrate => ammonia
M00616 Sulfate-sulfur assimilation
M00176 Assimilatory sulfate reduction, sulfate => H2S
Pathogenicity
M00363 EHEC pathogenicity signature, Shiga toxin [PATH:map05130 map05131]
M00542 EHEC/EPEC pathogenicity signature, T3SS and effectors [PATH:map05130]
M00574 Pertussis pathogenicity signature 1, pertussis toxin [PATH:map05133]
M00575 Pertussis pathogenicity signature 2, T1SS [PATH:map05133]
M00564 Helicobacter pylori pathogenicity signature, cagA pathogenicity island [PATH:map05120]

## Sheet: S5C Table
S5C Table report the list of enriched pathways obtained with KAAS according to the KEGG BRITE database (KEGG modules)
DEHYDRATION
Energy metabolism
Carbon fixation
M00165 Reductive pentose phosphate cycle (Calvin cycle) [PATH:map01200 map00710]
contig_188; K00855 PRK, prkB; phosphoribulokinase [EC:2.7.1.19]
contig_503; K00855 PRK, prkB; phosphoribulokinase [EC:2.7.1.19]
contig_5395; K01602 rbcS; ribulose-bisphosphate carboxylase small chain [EC:4.1.1.39]
contig_2086; K00927 PGK, pgk; phosphoglycerate kinase [EC:2.7.2.3]
contig_2981; K00927 PGK, pgk; phosphoglycerate kinase [EC:2.7.2.3]
contig_150; K05298 GAPA; glyceraldehyde-3-phosphate dehydrogenase (NADP+) (phosphorylating) [EC:1.2.1.13]
contig_279; K05298 GAPA; glyceraldehyde-3-phosphate dehydrogenase (NADP+) (phosphorylating) [EC:1.2.1.13]
contig_588; K05298 GAPA; glyceraldehyde-3-phosphate dehydrogenase (NADP+) (phosphorylating) [EC:1.2.1.13]
contig_834; K01623 ALDO; fructose-bisphosphate aldolase, class I [EC:4.1.2.13]
contig_120; K01623 ALDO; fructose-bisphosphate aldolase, class I [EC:4.1.2.13]
contig_587; K01623 ALDO; fructose-bisphosphate aldolase, class I [EC:4.1.2.13]
contig_1273; K03841 FBP, fbp; fructose-1,6-bisphosphatase I [EC:3.1.3.11]
contig_5358; K03841 FBP, fbp; fructose-1,6-bisphosphatase I [EC:3.1.3.11]
contig_289; K03841 FBP, fbp; fructose-1,6-bisphosphatase I [EC:3.1.3.11]
contig_291; K00615 E2.2.1.1, tktA, tktB; transketolase [EC:2.2.1.1]
contig_155; K01100 E3.1.3.37; sedoheptulose-bisphosphatase [EC:3.1.3.37]
contig_978; K01100 E3.1.3.37; sedoheptulose-bisphosphatase [EC:3.1.3.37]
contig_19095; K01807 rpiA; ribose 5-phosphate isomerase A [EC:5.3.1.6]
contig_6223; K01807 rpiA; ribose 5-phosphate isomerase A [EC:5.3.1.6]
contig_8764; K01807 rpiA; ribose 5-phosphate isomerase A [EC:5.3.1.6]
M00166 Reductive pentose phosphate cycle, ribulose-5P => glyceraldehyde-3P [PATH:map01200 map00710]
contig_188; K00855 PRK, prkB; phosphoribulokinase [EC:2.7.1.19]
contig_503; K00855 PRK, prkB; phosphoribulokinase [EC:2.7.1.19]
contig_5395; K01602 rbcS; ribulose-bisphosphate carboxylase small chain [EC:4.1.1.39]
contig_2086; K00927 PGK, pgk; phosphoglycerate kinase [EC:2.7.2.3]
contig_2981; K00927 PGK, pgk; phosphoglycerate kinase [EC:2.7.2.3]
contig_150; K05298 GAPA; glyceraldehyde-3-phosphate dehydrogenase (NADP+) (phosphorylating) [EC:1.2.1.13]
contig_279; K05298 GAPA; glyceraldehyde-3-phosphate dehydrogenase (NADP+) (phosphorylating) [EC:1.2.1.13]
contig_588; K05298 GAPA; glyceraldehyde-3-phosphate dehydrogenase (NADP+) (phosphorylating) [EC:1.2.1.13]
M00167 Reductive pentose phosphate cycle, glyceraldehyde-3P => ribulose-5P [PATH:map01200 map00710]
contig_834; K01623 ALDO; fructose-bisphosphate aldolase, class I [EC:4.1.2.13]
contig_120; K01623 ALDO; fructose-bisphosphate aldolase, class I [EC:4.1.2.13]
contig_587; K01623 ALDO; fructose-bisphosphate aldolase, class I [EC:4.1.2.13]
contig_1273; K03841 FBP, fbp; fructose-1,6-bisphosphatase I [EC:3.1.3.11]
contig_5358; K03841 FBP, fbp; fructose-1,6-bisphosphatase I [EC:3.1.3.11]
contig_289; K03841 FBP, fbp; fructose-1,6-bisphosphatase I [EC:3.1.3.11]
contig_291; K00615 E2.2.1.1, tktA, tktB; transketolase [EC:2.2.1.1]
contig_155; K01100 E3.1.3.37; sedoheptulose-bisphosphatase [EC:3.1.3.37]
contig_978; K01100 E3.1.3.37; sedoheptulose-bisphosphatase [EC:3.1.3.37]
contig_19095; K01807 rpiA; ribose 5-phosphate isomerase A [EC:5.3.1.6]
contig_6223; K01807 rpiA; ribose 5-phosphate isomerase A [EC:5.3.1.6]
contig_8764; K01807 rpiA; ribose 5-phosphate isomerase A [EC:5.3.1.6]
M00168 CAM (Crassulacean acid metabolism), dark [PATH:map01200 map00710]
contig_328; K01595 ppc; phosphoenolpyruvate carboxylase [EC:4.1.1.31]
contig_6296; K01595 ppc; phosphoenolpyruvate carboxylase [EC:4.1.1.31]
contig_4149; K00026 MDH2; malate dehydrogenase [EC:1.1.1.37]
contig_1457; K00026 MDH2; malate dehydrogenase [EC:1.1.1.37]
contig_7027; K00026 MDH2; malate dehydrogenase [EC:1.1.1.37]
M00169 CAM (Crassulacean acid metabolism), light [PATH:map01200 map00710]
contig_6504; K00029 E1.1.1.40, maeB; malate dehydrogenase (oxaloacetate-decarboxylating)(NADP+) [EC:1.1.1.40]
contig_1705; K01006 ppdK; pyruvate,orthophosphate dikinase [EC:2.7.9.1]
M00172 C4-dicarboxylic acid cycle, NADP - malic enzyme type [PATH:map00710]
contig_328; K01595 ppc; phosphoenolpyruvate carboxylase [EC:4.1.1.31]
contig_6296; K01595 ppc; phosphoenolpyruvate carboxylase [EC:4.1.1.31]
contig_6504; K00029 E1.1.1.40, maeB; malate dehydrogenase (oxaloacetate-decarboxylating)(NADP+) [EC:1.1.1.40]
contig_1705; K01006 ppdK; pyruvate,orthophosphate dikinase [EC:2.7.9.1]
M00171 C4-dicarboxylic acid cycle, NAD - malic enzyme type [PATH:map00710]
contig_328; K01595 ppc; phosphoenolpyruvate carboxylase [EC:4.1.1.31]
contig_6296; K01595 ppc; phosphoenolpyruvate carboxylase [EC:4.1.1.31]
contig_4149; K00026 MDH2; malate dehydrogenase [EC:1.1.1.37]
contig_1457; K00026 MDH2; malate dehydrogenase [EC:1.1.1.37]
contig_7027; K00026 MDH2; malate dehydrogenase [EC:1.1.1.37]
contig_11; K14272 GGAT; glutamate--glyoxylate aminotransferase [EC:2.6.1.4 2.6.1.2 2.6.1.44 2.6.1.-]
contig_1705; K01006 ppdK; pyruvate,orthophosphate dikinase [EC:2.7.9.1]
M00170 C4-dicarboxylic acid cycle, phosphoenolpyruvate carboxykinase type [PATH:map00710]
contig_328; K01595 ppc; phosphoenolpyruvate carboxylase [EC:4.1.1.31]
contig_6296; K01595 ppc; phosphoenolpyruvate carboxylase [EC:4.1.1.31]
M00173 Reductive citrate cycle (Arnon-Buchanan cycle) [PATH:map01200 map00720]
contig_1705; K01006 ppdK; pyruvate,orthophosphate dikinase [EC:2.7.9.1]
contig_328; K01595 ppc; phosphoenolpyruvate carboxylase [EC:4.1.1.31]
contig_6296; K01595 ppc; phosphoenolpyruvate carboxylase [EC:4.1.1.31]
contig_22392; K00031 IDH1, IDH2, icd; isocitrate dehydrogenase [EC:1.1.1.42]
contig_718; K01681 ACO, acnA; aconitate hydratase [EC:4.2.1.3]
M00376 3-Hydroxypropionate bi-cycle [PATH:map01200 map00720]
M00375 Hydroxypropionate-hydroxybutylate cycle [PATH:map01200 map00720]
contig_1230; K00626 E2.3.1.9, atoB; acetyl-CoA C-acetyltransferase [EC:2.3.1.9]
M00374 Dicarboxylate-hydroxybutyrate cycle [PATH:map01200 map00720]
contig_328; K01595 ppc; phosphoenolpyruvate carboxylase [EC:4.1.1.31]
contig_6296; K01595 ppc; phosphoenolpyruvate carboxylase [EC:4.1.1.31]
contig_1230; K00626 E2.3.1.9, atoB; acetyl-CoA C-acetyltransferase [EC:2.3.1.9]
M00377 Reductive acetyl-CoA pathway (Wood-Ljungdahl pathway) [PATH:map01200 map00720]
contig_12102; K00297 metF, MTHFR; methylenetetrahydrofolate reductase (NADPH) [EC:1.5.1.20]
M00579 Phosphate acetyltransferase-acetate kinase pathway, acetyl-CoA => acetate [PATH:map01200 map00720]
Nitrogen metabolism
M00175 Nitrogen fixation, nitrogen => ammonia [PATH:map00910]
M00531 Assimilatory nitrate reduction, nitrate => ammonia [PATH:map00910]
contig_1964; K10534 NR; nitrate reductase (NAD(P)H) [EC:1.7.1.1 1.7.1.2 1.7.1.3]
contig_5596; K10534 NR; nitrate reductase (NAD(P)H) [EC:1.7.1.1 1.7.1.2 1.7.1.3]
contig_5919; K00366 nirA; ferredoxin-nitrite reductase [EC:1.7.7.1]
contig_1098; K00366 nirA; ferredoxin-nitrite reductase [EC:1.7.7.1]
M00530 Dissimilatory nitrate reduction, nitrate => ammonia [PATH:map00910]
M00529 Denitrification, nitrate => nitrogen [PATH:map00910]
M00528 Nitrification, ammonia => nitrite [PATH:map00910]
Methane metabolism
M00567 Methanogenesis, CO2 => methane [PATH:map01200 map00680]
M00357 Methanogenesis, acetate => methane [PATH:map01200 map00680]
M00356 Methanogenesis, methanol => methane [PATH:map01200 map00680]
M00563 Methanogenesis, methylamine/dimethylamine/trimethylamine => methane [PATH:map01200 map00680]
M00358 Coenzyme M biosynthesis [PATH:map01200 map00680]
M00174 Methane oxidation, methanotroph, methane => formaldehyde [PATH:map01200 map01220 map00680]
M00346 Formaldehyde assimilation, serine pathway [PATH:map01200 map00680]
contig_1035; K00600 glyA, SHMT; glycine hydroxymethyltransferase [EC:2.1.2.1]
contig_4; K00600 glyA, SHMT; glycine hydroxymethyltransferase [EC:2.1.2.1]
contig_328; K01595 ppc; phosphoenolpyruvate carboxylase [EC:4.1.1.31]
contig_6296; K01595 ppc; phosphoenolpyruvate carboxylase [EC:4.1.1.31]
M00345 Formaldehyde assimilation, ribulose monophosphate pathway [PATH:map01200 map00680]
contig_1401; K00850 pfkA, PFK; 6-phosphofructokinase 1 [EC:2.7.1.11]
M00344 Formaldehyde assimilation, xylulose monophosphate pathway [PATH:map01200 map00680]
contig_1273; K03841 FBP, fbp; fructose-1,6-bisphosphatase I [EC:3.1.3.11]
contig_5358; K03841 FBP, fbp; fructose-1,6-bisphosphatase I [EC:3.1.3.11]
contig_289; K03841 FBP, fbp; fructose-1,6-bisphosphatase I [EC:3.1.3.11]
M00378 F420 biosynthesis [PATH:map00680]
M00422 Acetyl-CoA pathway, CO2 => acetyl-CoA [PATH:map00680]
Sulfur metabolism
M00176 Assimilatory sulfate reduction, sulfate => H2S [PATH:map00920]
contig_6479; K13811 PAPSS; 3'-phosphoadenosine 5'-phosphosulfate synthase [EC:2.7.7.4 2.7.1.25]
contig_1232; K13811 PAPSS; 3'-phosphoadenosine 5'-phosphosulfate synthase [EC:2.7.7.4 2.7.1.25]
contig_4802; K13811 PAPSS; 3'-phosphoadenosine 5'-phosphosulfate synthase [EC:2.7.7.4 2.7.1.25]
contig_5436; K00860 cysC; adenylylsulfate kinase [EC:2.7.1.25]
contig_5891; K00392 sir; sulfite reductase (ferredoxin) [EC:1.8.7.1]
contig_8894; K00392 sir; sulfite reductase (ferredoxin) [EC:1.8.7.1]
M00596 Dissimilatory sulfate reduction, sulfate => H2S [PATH:map00920]
M00595 Thiosulfate oxidation by SOX complex, thiosulfate => sulfate [PATH:map00920]
Carbohydrate and lipid metabolism
Central carbohydrate metabolism
M00001 Glycolysis (Embden-Meyerhof pathway), glucose => pyruvate [PATH:map01200 map00010]
contig_19790; K00844 HK; hexokinase [EC:2.7.1.1]
contig_3934; K01810 GPI, pgi; glucose-6-phosphate isomerase [EC:5.3.1.9]
contig_8846; K01810 GPI, pgi; glucose-6-phosphate isomerase [EC:5.3.1.9]
contig_1401; K00850 pfkA, PFK; 6-phosphofructokinase 1 [EC:2.7.1.11]
contig_834; K01623 ALDO; fructose-bisphosphate aldolase, class I [EC:4.1.2.13]
contig_120; K01623 ALDO; fructose-bisphosphate aldolase, class I [EC:4.1.2.13]
contig_587; K01623 ALDO; fructose-bisphosphate aldolase, class I [EC:4.1.2.13]
contig_2982; K01803 TPI, tpiA; triosephosphate isomerase (TIM) [EC:5.3.1.1]
contig_4422; K01803 TPI, tpiA; triosephosphate isomerase (TIM) [EC:5.3.1.1]
contig_790; K01803 TPI, tpiA; triosephosphate isomerase (TIM) [EC:5.3.1.1]
contig_2086; K00927 PGK, pgk; phosphoglycerate kinase [EC:2.7.2.3]
contig_2981; K00927 PGK, pgk; phosphoglycerate kinase [EC:2.7.2.3]
contig_3370; K15634 gpmB; probable phosphoglycerate mutase [EC:5.4.2.12]
contig_6602; K00873 PK, pyk; pyruvate kinase [EC:2.7.1.40]
M00002 Glycolysis, core module involving three-carbon compounds [PATH:map01200 map01230 map00010]
contig_2982; K01803 TPI, tpiA; triosephosphate isomerase (TIM) [EC:5.3.1.1]
contig_4422; K01803 TPI, tpiA; triosephosphate isomerase (TIM) [EC:5.3.1.1]
contig_790; K01803 TPI, tpiA; triosephosphate isomerase (TIM) [EC:5.3.1.1]
contig_2086; K00927 PGK, pgk; phosphoglycerate kinase [EC:2.7.2.3]
contig_2981; K00927 PGK, pgk; phosphoglycerate kinase [EC:2.7.2.3]
contig_3370; K15634 gpmB; probable phosphoglycerate mutase [EC:5.4.2.12]
contig_6602; K00873 PK, pyk; pyruvate kinase [EC:2.7.1.40]
M00003 Gluconeogenesis, oxaloacetate => fructose-6P [PATH:map00010 map00020]
contig_2086; K00927 PGK, pgk; phosphoglycerate kinase [EC:2.7.2.3]
contig_2981; K00927 PGK, pgk; phosphoglycerate kinase [EC:2.7.2.3]
contig_2982; K01803 TPI, tpiA; triosephosphate isomerase (TIM) [EC:5.3.1.1]
contig_4422; K01803 TPI, tpiA; triosephosphate isomerase (TIM) [EC:5.3.1.1]
contig_790; K01803 TPI, tpiA; triosephosphate isomerase (TIM) [EC:5.3.1.1]
contig_834; K01623 ALDO; fructose-bisphosphate aldolase, class I [EC:4.1.2.13]
contig_120; K01623 ALDO; fructose-bisphosphate aldolase, class I [EC:4.1.2.13]
contig_587; K01623 ALDO; fructose-bisphosphate aldolase, class I [EC:4.1.2.13]
contig_1273; K03841 FBP, fbp; fructose-1,6-bisphosphatase I [EC:3.1.3.11]
contig_5358; K03841 FBP, fbp; fructose-1,6-bisphosphatase I [EC:3.1.3.11]
contig_289; K03841 FBP, fbp; fructose-1,6-bisphosphatase I [EC:3.1.3.11]
M00307 Pyruvate oxidation, pyruvate => acetyl-CoA [PATH:map01200 map00010 map00020 map00620]
contig_4382; K00161 PDHA, pdhA; pyruvate dehydrogenase E1 component subunit alpha [EC:1.2.4.1]
M00009 Citrate cycle (TCA cycle, Krebs cycle) [PATH:map01200 map00020]
contig_2990; K01647 CS, gltA; citrate synthase [EC:2.3.3.1]
contig_7966; K01647 CS, gltA; citrate synthase [EC:2.3.3.1]
contig_718; K01681 ACO, acnA; aconitate hydratase [EC:4.2.1.3]
contig_22392; K00031 IDH1, IDH2, icd; isocitrate dehydrogenase [EC:1.1.1.42]
contig_4149; K00026 MDH2; malate dehydrogenase [EC:1.1.1.37]
contig_1457; K00026 MDH2; malate dehydrogenase [EC:1.1.1.37]
contig_7027; K00026 MDH2; malate dehydrogenase [EC:1.1.1.37]
M00010 Citrate cycle, first carbon oxidation, oxaloacetate => 2-oxoglutarate [PATH:map01200 map01210 map01230 map00020]
contig_2990; K01647 CS, gltA; citrate synthase [EC:2.3.3.1]
contig_7966; K01647 CS, gltA; citrate synthase [EC:2.3.3.1]
contig_718; K01681 ACO, acnA; aconitate hydratase [EC:4.2.1.3]
contig_22392; K00031 IDH1, IDH2, icd; isocitrate dehydrogenase [EC:1.1.1.42]
M00011 Citrate cycle, second carbon oxidation, 2-oxoglutarate => oxaloacetate [PATH:map01200 map00020]
contig_4149; K00026 MDH2; malate dehydrogenase [EC:1.1.1.37]
contig_1457; K00026 MDH2; malate dehydrogenase [EC:1.1.1.37]
contig_7027; K00026 MDH2; malate dehydrogenase [EC:1.1.1.37]
M00004 Pentose phosphate pathway (Pentose phosphate cycle) [PATH:map01200 map00030]
contig_1929; K00036 G6PD, zwf; glucose-6-phosphate 1-dehydrogenase [EC:1.1.1.49]
contig_575; K01783 rpe, RPE; ribulose-phosphate 3-epimerase [EC:5.1.3.1]
contig_581; K01783 rpe, RPE; ribulose-phosphate 3-epimerase [EC:5.1.3.1]
contig_19095; K01807 rpiA; ribose 5-phosphate isomerase A [EC:5.3.1.6]
contig_6223; K01807 rpiA; ribose 5-phosphate isomerase A [EC:5.3.1.6]
contig_8764; K01807 rpiA; ribose 5-phosphate isomerase A [EC:5.3.1.6]
contig_291; K00615 E2.2.1.1, tktA, tktB; transketolase [EC:2.2.1.1]
contig_3934; K01810 GPI, pgi; glucose-6-phosphate isomerase [EC:5.3.1.9]
contig_8846; K01810 GPI, pgi; glucose-6-phosphate isomerase [EC:5.3.1.9]
M00006 Pentose phosphate pathway, oxidative phase, glucose 6P => ribulose 5P [PATH:map00030]
contig_1929; K00036 G6PD, zwf; glucose-6-phosphate 1-dehydrogenase [EC:1.1.1.49]
M00007 Pentose phosphate pathway, non-oxidative phase, fructose 6P => ribose 5P [PATH:map01200 map01230 map00030]
contig_291; K00615 E2.2.1.1, tktA, tktB; transketolase [EC:2.2.1.1]
contig_575; K01783 rpe, RPE; ribulose-phosphate 3-epimerase [EC:5.1.3.1]
contig_581; K01783 rpe, RPE; ribulose-phosphate 3-epimerase [EC:5.1.3.1]
contig_19095; K01807 rpiA; ribose 5-phosphate isomerase A [EC:5.3.1.6]
contig_6223; K01807 rpiA; ribose 5-phosphate isomerase A [EC:5.3.1.6]
contig_8764; K01807 rpiA; ribose 5-phosphate isomerase A [EC:5.3.1.6]
M00580 Pentose phosphate pathway, archaea, fructose 6P => ribose 5P [PATH:map01200 map01230 map00030]
contig_19095; K01807 rpiA; ribose 5-phosphate isomerase A [EC:5.3.1.6]
contig_6223; K01807 rpiA; ribose 5-phosphate isomerase A [EC:5.3.1.6]
contig_8764; K01807 rpiA; ribose 5-phosphate isomerase A [EC:5.3.1.6]
M00005 PRPP biosynthesis, ribose 5P => PRPP [PATH:map01200 map01230 map00030 map00230]
contig_25798; K00948 PRPS, prsA; ribose-phosphate pyrophosphokinase [EC:2.7.6.1]
M00008 Entner-Doudoroff pathway, glucose-6P => glyceraldehyde-3P + pyruvate [PATH:map01200 map00030]
contig_1929; K00036 G6PD, zwf; glucose-6-phosphate 1-dehydrogenase [EC:1.1.1.49]
M00308 Semi-phosphorylative Entner-Doudoroff pathway, gluconate => glyceraldehyde-3P + pyruvate [PATH:map01200 map00030]
M00309 Non-phosphorylative Entner-Doudoroff pathway, gluconate => glyceraldehyde + pyruvate [PATH:map01200 map00030]
Other carbohydrate metabolism
M00012 Glyoxylate cycle [PATH:map01200 map00630]
contig_2990; K01647 CS, gltA; citrate synthase [EC:2.3.3.1]
contig_7966; K01647 CS, gltA; citrate synthase [EC:2.3.3.1]
contig_718; K01681 ACO, acnA; aconitate hydratase [EC:4.2.1.3]
contig_4149; K00026 MDH2; malate dehydrogenase [EC:1.1.1.37]
contig_1457; K00026 MDH2; malate dehydrogenase [EC:1.1.1.37]
contig_7027; K00026 MDH2; malate dehydrogenase [EC:1.1.1.37]
M00373 Ethylmalonyl pathway [PATH:map00630]
contig_1230; K00626 E2.3.1.9, atoB; acetyl-CoA C-acetyltransferase [EC:2.3.1.9]
M00532 Photorespiration [PATH:map00630]
contig_5395; K01602 rbcS; ribulose-bisphosphate carboxylase small chain [EC:4.1.1.39]
contig_3497; K01091 E3.1.3.18, gph; phosphoglycolate phosphatase [EC:3.1.3.18]
contig_622; K11517 HAO; (S)-2-hydroxy-acid oxidase [EC:1.1.3.15]
contig_6446; K11517 HAO; (S)-2-hydroxy-acid oxidase [EC:1.1.3.15]
contig_1203; K03781 katE, CAT, catB, srpA; catalase [EC:1.11.1.6]
contig_4665; K03781 katE, CAT, catB, srpA; catalase [EC:1.11.1.6]
contig_11; K14272 GGAT; glutamate--glyoxylate aminotransferase [EC:2.6.1.4 2.6.1.2 2.6.1.44 2.6.1.-]
contig_1035; K00600 glyA, SHMT; glycine hydroxymethyltransferase [EC:2.1.2.1]
contig_4; K00600 glyA, SHMT; glycine hydroxymethyltransferase [EC:2.1.2.1]
contig_9813; K15918 GLYK; D-glycerate 3-kinase [EC:2.7.1.31]
contig_1482; K02437 gcvH, GCSH; glycine cleavage system H protein
M00013 Malonate semialdehyde pathway, propanoyl-CoA => Acetyl-CoA [PATH:map00640]
contig_11651; K00249 ACADM, acd; acyl-CoA dehydrogenase [EC:1.3.8.7]
contig_18170; K05605 HIBCH; 3-hydroxyisobutyryl-CoA hydrolase [EC:3.1.2.4]
contig_1233; K00140 mmsA, iolA, ALDH6A1; malonate-semialdehyde dehydrogenase (acetylating) / methylmalonate-semialdehyde dehydrogenase [EC:1.2.1.18 1.2.1.27]
M00014 Glucuronate pathway (uronate pathway) [PATH:map00040]
M00061 Uronic acid metabolism [PATH:map00040]
M00081 Pectin degradation [PATH:map00040]
contig_2944; K01051 E3.1.1.11; pectinesterase [EC:3.1.1.11]
contig_23370; K01184 E3.2.1.15; polygalacturonase [EC:3.2.1.15]
Fatty acid metabolism
M00082 Fatty acid biosynthesis, initiation [PATH:map01212 map00061]
contig_18223; K00645 fabD; [acyl-carrier-protein] S-malonyltransferase [EC:2.3.1.39]
contig_18503; K00648 fabH; 3-oxoacyl-[acyl-carrier-protein] synthase III [EC:2.3.1.180]
contig_21741; K00648 fabH; 3-oxoacyl-[acyl-carrier-protein] synthase III [EC:2.3.1.180]
M00083 Fatty acid biosynthesis, elongation [PATH:map01212 map00061]
contig_3995; K09458 fabF; 3-oxoacyl-[acyl-carrier-protein] synthase II [EC:2.3.1.179]
contig_18503; K00648 fabH; 3-oxoacyl-[acyl-carrier-protein] synthase III [EC:2.3.1.180]
contig_21741; K00648 fabH; 3-oxoacyl-[acyl-carrier-protein] synthase III [EC:2.3.1.180]
contig_12352; K00059 fabG; 3-oxoacyl-[acyl-carrier protein] reductase [EC:1.1.1.100]
contig_11898; K00208 fabI; enoyl-[acyl-carrier protein] reductase I [EC:1.3.1.9 1.3.1.10]
M00085 Fatty acid biosynthesis, elongation, mitochondria [PATH:map01212 map00062]
M00415 Fatty acid biosynthesis, elongation, endoplasmic reticulum [PATH:map01212 map00062]
contig_7882; K15397 KCS; 3-ketoacyl-CoA synthase [EC:2.3.1.199]
contig_23623; K15397 KCS; 3-ketoacyl-CoA synthase [EC:2.3.1.199]
contig_8956; K15397 KCS; 3-ketoacyl-CoA synthase [EC:2.3.1.199]
contig_24394; K15397 KCS; 3-ketoacyl-CoA synthase [EC:2.3.1.199]
M00113 Jasmonic acid biosynthesis [PATH:map00592]
contig_22384; K00454 LOX2S; lipoxygenase [EC:1.13.11.12]
contig_18699; K05894 E1.3.1.42; 12-oxophytodienoic acid reductase [EC:1.3.1.42]
contig_1511; K00232 E1.3.3.6, ACOX1, ACOX3; acyl-CoA oxidase [EC:1.3.3.6]
contig_4046; K00232 E1.3.3.6, ACOX1, ACOX3; acyl-CoA oxidase [EC:1.3.3.6]
contig_5240; K00232 E1.3.3.6, ACOX1, ACOX3; acyl-CoA oxidase [EC:1.3.3.6]
contig_4528; K10527 MFP2; enoyl-CoA hydratase/3-hydroxyacyl-CoA dehydrogenase [EC:4.2.1.17 1.1.1.35 1.1.1.211]
contig_1538; K10527 MFP2; enoyl-CoA hydratase/3-hydroxyacyl-CoA dehydrogenase [EC:4.2.1.17 1.1.1.35 1.1.1.211]
contig_1736; K07513 ACAA1; acetyl-CoA acyltransferase 1 [EC:2.3.1.16]
contig_1122; K07513 ACAA1; acetyl-CoA acyltransferase 1 [EC:2.3.1.16]
M00086 beta-Oxidation, acyl-CoA synthesis [PATH:map01212 map00071]
contig_4569; K01897 ACSL, fadD; long-chain acyl-CoA synthetase [EC:6.2.1.3]
contig_26432; K01897 ACSL, fadD; long-chain acyl-CoA synthetase [EC:6.2.1.3]
contig_7645; K01897 ACSL, fadD; long-chain acyl-CoA synthetase [EC:6.2.1.3]
M00087 beta-Oxidation [PATH:map01212 map00071]
contig_1511; K00232 E1.3.3.6, ACOX1, ACOX3; acyl-CoA oxidase [EC:1.3.3.6]
contig_4046; K00232 E1.3.3.6, ACOX1, ACOX3; acyl-CoA oxidase [EC:1.3.3.6]
contig_5240; K00232 E1.3.3.6, ACOX1, ACOX3; acyl-CoA oxidase [EC:1.3.3.6]
contig_11651; K00249 ACADM, acd; acyl-CoA dehydrogenase [EC:1.3.8.7]
contig_4528; K10527 MFP2; enoyl-CoA hydratase/3-hydroxyacyl-CoA dehydrogenase [EC:4.2.1.17 1.1.1.35 1.1.1.211]
contig_1538; K10527 MFP2; enoyl-CoA hydratase/3-hydroxyacyl-CoA dehydrogenase [EC:4.2.1.17 1.1.1.35 1.1.1.211]
contig_1736; K07513 ACAA1; acetyl-CoA acyltransferase 1 [EC:2.3.1.16]
contig_1122; K07513 ACAA1; acetyl-CoA acyltransferase 1 [EC:2.3.1.16]
M00088 Ketone body biosynthesis, acetyl-CoA => acetoacetate/3-hydroxybutyrate/acetone [PATH:map00072]
contig_1230; K00626 E2.3.1.9, atoB; acetyl-CoA C-acetyltransferase [EC:2.3.1.9]
Lipid metabolism
M00089 Triacylglycerol biosynthesis [PATH:map00561]
contig_2866; K00630 ATS1; glycerol-3-phosphate O-acyltransferase [EC:2.3.1.15]
contig_21390; K13508 GPAT; glycerol-3-phosphate acyltransferase [EC:2.3.1.15]
contig_884; K13508 GPAT; glycerol-3-phosphate acyltransferase [EC:2.3.1.15]
contig_13593; K13513 LCLAT1, AGPAT8; lysocardiolipin and lysophospholipid acyltransferase [EC:2.3.1.- 2.3.1.51]
contig_11014; K13513 LCLAT1, AGPAT8; lysocardiolipin and lysophospholipid acyltransferase [EC:2.3.1.- 2.3.1.51]
contig_15816; K14674 TGL4; TAG lipase / steryl ester hydrolase / phospholipase A2 / LPA acyltransferase [EC:3.1.1.3 3.1.1.13 3.1.1.4 2.3.1.51]
M00098 Acylglycerol degradation [PATH:map00561]
contig_15816; K14674 TGL4; TAG lipase / steryl ester hydrolase / phospholipase A2 / LPA acyltransferase [EC:3.1.1.3 3.1.1.13 3.1.1.4 2.3.1.51]
M00090 Phosphatidylcholine (PC) biosynthesis, choline => PC [PATH:map00564]
M00091 Phosphatidylcholine (PC) biosynthesis, PE => PC [PATH:map00564]
M00092 Phosphatidylethanolamine (PE) biosynthesis, ethanolamine => PE [PATH:map00564]
contig_17171; K00993 EPT1; ethanolaminephosphotransferase [EC:2.7.8.1]
M00093 Phosphatidylethanolamine (PE) biosynthesis, PA => PS => PE [PATH:map00564]
M00130 Inositol phosphate metabolism, PI=> PIP2 => Ins(1,4,5)P3 => Ins(1,3,4,5)P4 [PATH:map00562]
M00131 Inositol phosphate metabolism, Ins(1,3,4,5)P4 => Ins(1,3,4)P3 => myo-inositol [PATH:map00562]
contig_5759; K15422 SAL; 3'(2'), 5'-bisphosphate nucleotidase / inositol polyphosphate 1-phosphatase [EC:3.1.3.7 3.1.3.57]
contig_3778; K10047 VTC4; inositol-phosphate phosphatase / L-galactose 1-phosphate phosphatase [EC:3.1.3.25 3.1.3.-]
M00132 Inositol phosphate metabolism, Ins(1,3,4)P3 => phytate [PATH:map00562]
M00094 Ceramide biosynthesis [PATH:map00600]
M00066 Lactosylceramide biosynthesis [PATH:map00600]
M00067 Cerebroside and sulfatide biosynthesis [PATH:map00600]
M00099 Sphingosine biosynthesis [PATH:map00600]
M00100 Sphingosine degradation [PATH:map00600]
contig_4928; K04718 SPHK; sphingosine kinase [EC:2.7.1.91]
contig_19286; K04718 SPHK; sphingosine kinase [EC:2.7.1.91]
contig_5246; K01634 E4.1.2.27; sphinganine-1-phosphate aldolase [EC:4.1.2.27]
Lipopolysaccharide metabolism
M00060 Lipopolysaccharide biosynthesis, KDO2-lipid A [PATH:map00540]
M00063 CMP-KDO biosynthesis [PATH:map00540]
M00064 ADP-L-glycero-D-manno-heptose biosynthesis [PATH:map00540]
M00080 Lipopolysaccharide biosynthesis, inner core => outer core => O-antigen [PATH:map00540]
Sugar metabolism
M00549 Nucleotide sugar biosynthesis, glucose => UDP-glucose [PATH:map00520]
contig_19790; K00844 HK; hexokinase [EC:2.7.1.1]
contig_3765; K01835 pgm; phosphoglucomutase [EC:5.4.2.2]
contig_16084; K00963 UGP2, galU, galF; UTP--glucose-1-phosphate uridylyltransferase [EC:2.7.7.9]
M00554 Nucleotide sugar biosynthesis, galactose => UDP-galactose [PATH:map00520 map00052]
contig_13792; K00849 galK; galactokinase [EC:2.7.1.6]
M00565 Trehalose biosynthesis, D-glucose 1P => trehalose [PATH:map00500]
contig_544; K00975 glgC; glucose-1-phosphate adenylyltransferase [EC:2.7.7.27]
contig_516; K00975 glgC; glucose-1-phosphate adenylyltransferase [EC:2.7.7.27]
contig_20188; K00975 glgC; glucose-1-phosphate adenylyltransferase [EC:2.7.7.27]
contig_16844; K00975 glgC; glucose-1-phosphate adenylyltransferase [EC:2.7.7.27]
contig_785; K00700 glgB; 1,4-alpha-glucan branching enzyme [EC:2.4.1.18]
contig_5003; K00688 E2.4.1.1, glgP, PYG; starch phosphorylase [EC:2.4.1.1]
contig_13413; K00688 E2.4.1.1, glgP, PYG; starch phosphorylase [EC:2.4.1.1]
Glycan metabolism
M00055 N-glycan precursor biosynthesis [PATH:map00510]
contig_14341; K03844 ALG11; alpha-1,2-mannosyltransferase [EC:2.4.1.131]
M00073 N-glycan precursor trimming [PATH:map00510]
M00074 N-glycan biosynthesis, high-mannose type [PATH:map00510 map00513]
M00075 N-glycan biosynthesis, complex type [PATH:map00510]
M00056 O-glycan biosynthesis, mucin type core [PATH:map00512]
M00070 Glycosphingolipid biosynthesis, lacto-series, LacCer => Lc4Cer [PATH:map00601]
M00071 Glycosphingolipid biosynthesis, neolacto-series, LacCer => nLc4Cer [PATH:map00601]
M00068 Glycosphingolipid biosynthesis, globo-series, LacCer => Gb4Cer [PATH:map00603]
M00069 Glycosphingolipid biosynthesis, ganglio series, LacCer => GT3 [PATH:map00604]
M00065 GPI-anchor biosynthesis, core oligosaccharide [PATH:map00563]
Glycosaminoglycan metabolism
M00057 Glycosaminoglycan biosynthesis, linkage tetrasaccharide [PATH:map00532]
M00058 Glycosaminoglycan biosynthesis, chondroitin sulfate backbone [PATH:map00532]
M00059 Glycosaminoglycan biosynthesis, heparan sulfate backbone [PATH:map00534]
M00076 Dermatan sulfate degradation [PATH:map00531]
M00077 Chondroitin sulfate degradation [PATH:map00531]
M00078 Heparan sulfate degradation [PATH:map00531]
M00079 Keratan sulfate degradation [PATH:map00531]
contig_10465; K12373 HEXA_B; hexosaminidase [EC:3.2.1.52]
Terpenoid backbone biosynthesis
M00095 C5 isoprenoid biosynthesis, mevalonate pathway [PATH:map00900]
contig_1230; K00626 E2.3.1.9, atoB; acetyl-CoA C-acetyltransferase [EC:2.3.1.9]
contig_2769; K00021 E1.1.1.34; hydroxymethylglutaryl-CoA reductase (NADPH) [EC:1.1.1.34]
contig_13632; K00869 E2.7.1.36, MVK, mvaK1; mevalonate kinase [EC:2.7.1.36]
contig_10113; K01823 idi, IDI; isopentenyl-diphosphate delta-isomerase [EC:5.3.3.2]
M00096 C5 isoprenoid biosynthesis, non-mevalonate pathway [PATH:map00900]
contig_6842; K01662 dxs; 1-deoxy-D-xylulose-5-phosphate synthase [EC:2.2.1.7]
contig_3969; K00991 ispD; 2-C-methyl-D-erythritol 4-phosphate cytidylyltransferase [EC:2.7.7.60]
contig_3571; K01770 ispF; 2-C-methyl-D-erythritol 2,4-cyclodiphosphate synthase [EC:4.6.1.12]
contig_10113; K01823 idi, IDI; isopentenyl-diphosphate delta-isomerase [EC:5.3.3.2]
M00364 C10-C20 isoprenoid biosynthesis, bacteria [PATH:map00900]
contig_10113; K01823 idi, IDI; isopentenyl-diphosphate delta-isomerase [EC:5.3.3.2]
contig_1750; K13789 GGPS; geranylgeranyl diphosphate synthase, type II [EC:2.5.1.1 2.5.1.10 2.5.1.29]
contig_1128; K13789 GGPS; geranylgeranyl diphosphate synthase, type II [EC:2.5.1.1 2.5.1.10 2.5.1.29]
M00365 C10-C20 isoprenoid biosynthesis, archaea [PATH:map00900]
contig_10113; K01823 idi, IDI; isopentenyl-diphosphate delta-isomerase [EC:5.3.3.2]
M00366 C10-C20 isoprenoid biosynthesis, plants [PATH:map00900]
contig_10113; K01823 idi, IDI; isopentenyl-diphosphate delta-isomerase [EC:5.3.3.2]
contig_1750; K13789 GGPS; geranylgeranyl diphosphate synthase, type II [EC:2.5.1.1 2.5.1.10 2.5.1.29]
contig_1128; K13789 GGPS; geranylgeranyl diphosphate synthase, type II [EC:2.5.1.1 2.5.1.10 2.5.1.29]
M00367 C10-C20 isoprenoid biosynthesis, non-plant eukaryotes [PATH:map00900]
contig_10113; K01823 idi, IDI; isopentenyl-diphosphate delta-isomerase [EC:5.3.3.2]
Sterol biosynthesis
M00101 Cholesterol biosynthesis, squalene 2,3-epoxide => cholesterol [PATH:map00100]
contig_18990; K00222 E1.3.1.70, TM7SF2, ERG24; delta14-sterol reductase [EC:1.3.1.70]
contig_13663; K07748 E1.1.1.170, NSDHL, ERG26; sterol-4alpha-carboxylate 3-dehydrogenase (decarboxylating) [EC:1.1.1.170]
contig_6425; K09828 DHCR24; delta24-sterol reductase [EC:1.3.1.72]
M00102 Ergocalciferol biosynthesis [PATH:map00100]
M00103 Cholecalciferol biosynthesis [PATH:map00100]
M00104 Bile acid biosynthesis, cholesterol => cholate [PATH:map00120]
M00106 Conjugated bile acid biosynthesis, cholate => taurocholate/glycocholate [PATH:map00120]
M00107 Steroid hormone biosynthesis, cholesterol => prognenolone => progesterone [PATH:map00140]
M00108 C21-Steroid hormone biosynthesis, progesterone => corticosterone/aldosterone [PATH:map00140]
M00109 C21-Steroid hormone biosynthesis, progesterone => cortisol/cortisone [PATH:map00140]
M00110 C19/C18-Steroid hormone biosynthesis, pregnenolone => androstenedione => estrone [PATH:map00140]
Other terpenoid biosynthesis
M00097 beta-Carotene biosynthesis, GGAP => beta-carotene [PATH:map00906]
contig_339; K02291 crtB; phytoene synthase [EC:2.5.1.32]
M00372 Abscisic acid biosynthesis, beta-carotene => abscisic acid [PATH:map00906]
contig_14950; K09840 NCED; 9-cis-epoxycarotenoid dioxygenase [EC:1.13.11.51]
contig_1784; K09840 NCED; 9-cis-epoxycarotenoid dioxygenase [EC:1.13.11.51]
M00371 Castasterone biosynthesis, campesterol => castasterone [PATH:map00905]
contig_118; K09588 CYP90A1, CPD; cytochrome P450, family 90, subfamily A, polypeptide 1 [EC:1.14.-.-]
contig_3037; K12640 CYP85A2, BR6OX2; cytochrome P450, family 85, subfamily A, polypeptide 2 (brassinosteroid-6-oxidase 2) [EC:1.14.-.-]
Nucleotide and amino acid metabolism
Purine metabolism
M00048 Inosine monophosphate biosynthesis, PRPP + glutamine => IMP [PATH:map00230]
contig_12712; K00764 purF, PPAT; amidophosphoribosyltransferase [EC:2.4.2.14]
contig_540; K01952 purL, PFAS; phosphoribosylformylglycinamidine synthase [EC:6.3.5.3]
contig_22661; K01933 purM; phosphoribosylformylglycinamidine cyclo-ligase [EC:6.3.3.1]
contig_8246; K01933 purM; phosphoribosylformylglycinamidine cyclo-ligase [EC:6.3.3.1]
contig_13369; K11808 ADE2; phosphoribosylaminoimidazole carboxylase [EC:4.1.1.21]
contig_11737; K01756 purB, ADSL; adenylosuccinate lyase [EC:4.3.2.2]
contig_4082; K01756 purB, ADSL; adenylosuccinate lyase [EC:4.3.2.2]
contig_14658; K00602 purH; phosphoribosylaminoimidazolecarboxamide formyltransferase / IMP cyclohydrolase [EC:2.1.2.3 3.5.4.10]
M00049 Adenine ribonucleotide biosynthesis, IMP => ADP,ATP [PATH:map00230]
contig_8662; K01939 E6.3.4.4, purA; adenylosuccinate synthase [EC:6.3.4.4]
contig_11737; K01756 purB, ADSL; adenylosuccinate lyase [EC:4.3.2.2]
contig_4082; K01756 purB, ADSL; adenylosuccinate lyase [EC:4.3.2.2]
contig_163; K00939 E2.7.4.3, adk; adenylate kinase [EC:2.7.4.3]
contig_2763; K00940 E2.7.4.6, ndk; nucleoside-diphosphate kinase [EC:2.7.4.6]
contig_5601; K00940 E2.7.4.6, ndk; nucleoside-diphosphate kinase [EC:2.7.4.6]
contig_509; K00940 E2.7.4.6, ndk; nucleoside-diphosphate kinase [EC:2.7.4.6]
contig_8526; K00940 E2.7.4.6, ndk; nucleoside-diphosphate kinase [EC:2.7.4.6]
contig_6602; K00873 PK, pyk; pyruvate kinase [EC:2.7.1.40]
M00050 Guanine ribonucleotide biosynthesis IMP => GDP,GTP [PATH:map00230]
contig_964; K00088 guaB; IMP dehydrogenase [EC:1.1.1.205]
contig_10773; K01951 E6.3.5.2, guaA; GMP synthase (glutamine-hydrolysing) [EC:6.3.5.2]
contig_18051; K00942 E2.7.4.8, gmk; guanylate kinase [EC:2.7.4.8]
contig_29990; K00942 E2.7.4.8, gmk; guanylate kinase [EC:2.7.4.8]
contig_7183; K00942 E2.7.4.8, gmk; guanylate kinase [EC:2.7.4.8]
contig_2763; K00940 E2.7.4.6, ndk; nucleoside-diphosphate kinase [EC:2.7.4.6]
contig_5601; K00940 E2.7.4.6, ndk; nucleoside-diphosphate kinase [EC:2.7.4.6]
contig_509; K00940 E2.7.4.6, ndk; nucleoside-diphosphate kinase [EC:2.7.4.6]
contig_8526; K00940 E2.7.4.6, ndk; nucleoside-diphosphate kinase [EC:2.7.4.6]
contig_6602; K00873 PK, pyk; pyruvate kinase [EC:2.7.1.40]
M00546 Purine degradation, xanthine => urea [PATH:map00230]
contig_14100; K00106 XDH; xanthine dehydrogenase/oxidase [EC:1.17.1.4 1.17.3.2]
contig_3527; K00365 E1.7.3.3; urate oxidase [EC:1.7.3.3]
Pyrimidine metabolism
M00051 Uridine monophosphate biosynthesis, glutamine (+ PRPP) => UMP [PATH:map00240]
contig_3986; K01465 URA4, pyrC; dihydroorotase [EC:3.5.2.3]
contig_9454; K01956 carA, CPA1; carbamoyl-phosphate synthase small subunit [EC:6.3.5.5]
contig_22547; K00609 pyrB, PYR2; aspartate carbamoyltransferase catalytic subunit [EC:2.1.3.2]
contig_6247; K13421 UMPS; uridine monophosphate synthetase [EC:2.4.2.10 4.1.1.23]
M00052 Pyrimidine ribonucleotide biosynthesis, UMP => UDP/UTP,CDP/CTP [PATH:map00240]
contig_2763; K00940 E2.7.4.6, ndk; nucleoside-diphosphate kinase [EC:2.7.4.6]
contig_5601; K00940 E2.7.4.6, ndk; nucleoside-diphosphate kinase [EC:2.7.4.6]
contig_509; K00940 E2.7.4.6, ndk; nucleoside-diphosphate kinase [EC:2.7.4.6]
contig_8526; K00940 E2.7.4.6, ndk; nucleoside-diphosphate kinase [EC:2.7.4.6]
contig_12107; K01937 E6.3.4.2, pyrG; CTP synthase [EC:6.3.4.2]
contig_11520; K01937 E6.3.4.2, pyrG; CTP synthase [EC:6.3.4.2]
contig_11295; K01937 E6.3.4.2, pyrG; CTP synthase [EC:6.3.4.2]
M00053 Pyrimidine deoxyribonuleotide biosynthesis, CDP/CTP => dCDP/dCTP,dTDP/dTTP [PATH:map00240]
contig_8958; K10807 RRM1; ribonucleoside-diphosphate reductase subunit M1 [EC:1.17.4.1]
contig_867; K10808 RRM2; ribonucleoside-diphosphate reductase subunit M2 [EC:1.17.4.1]
contig_3011; K10808 RRM2; ribonucleoside-diphosphate reductase subunit M2 [EC:1.17.4.1]
contig_9436; K10808 RRM2; ribonucleoside-diphosphate reductase subunit M2 [EC:1.17.4.1]
contig_2763; K00940 E2.7.4.6, ndk; nucleoside-diphosphate kinase [EC:2.7.4.6]
contig_5601; K00940 E2.7.4.6, ndk; nucleoside-diphosphate kinase [EC:2.7.4.6]
contig_509; K00940 E2.7.4.6, ndk; nucleoside-diphosphate kinase [EC:2.7.4.6]
contig_8526; K00940 E2.7.4.6, ndk; nucleoside-diphosphate kinase [EC:2.7.4.6]
M00046 Pyrimidine degradation, uracil => beta-alanine, thymine => 3-aminoisobutanoate [PATH:map00240]
contig_4954; K00207 E1.3.1.2, DPYD; dihydropyrimidine dehydrogenase (NADP+) [EC:1.3.1.2]
contig_4221; K01431 E3.5.1.6; beta-ureidopropionase [EC:3.5.1.6]
Serine and threonine metabolism
M00020 Serine biosynthesis, glycerate-3P => serine [PATH:map01200 map01230 map00260]
contig_2238; K00058 serA, PHGDH; D-3-phosphoglycerate dehydrogenase [EC:1.1.1.95]
M00018 Threonine biosynthesis, aspartate => homoserine => threonine [PATH:map01230 map00260]
contig_1491; K00928 lysC; aspartate kinase [EC:2.7.2.4]
contig_304; K00928 lysC; aspartate kinase [EC:2.7.2.4]
contig_11237; K12524 thrA; bifunctional aspartokinase / homoserine dehydrogenase 1 [EC:2.7.2.4 1.1.1.3]
contig_12402; K00133 asd; aspartate-semialdehyde dehydrogenase [EC:1.2.1.11]
contig_2401; K00872 thrB1; homoserine kinase [EC:2.7.1.39]
contig_12274; K01733 thrC; threonine synthase [EC:4.2.3.1]
contig_21468; K01733 thrC; threonine synthase [EC:4.2.3.1]
M00555 Betaine biosynthesis, choline => betaine [PATH:map00260]
Cysteine and methionine metabolism
M00021 Cysteine biosynthesis, serine => cysteine [PATH:map01200 map01230 map00270]
contig_23814; K01738 cysK; cysteine synthase A [EC:2.5.1.47]
contig_17565; K01738 cysK; cysteine synthase A [EC:2.5.1.47]
contig_2952; K01738 cysK; cysteine synthase A [EC:2.5.1.47]
contig_7638; K01738 cysK; cysteine synthase A [EC:2.5.1.47]
M00338 Cysteine biosynthesis, homocysteine + serine => cysteine [PATH:map01230 map00270]
M00609 Cysteine biosynthesis, methionine => cysteine [PATH:map01230 map00270]
contig_7663; K00789 metK; S-adenosylmethionine synthetase [EC:2.5.1.6]
M00017 Methionine biosynthesis, apartate => homoserine => methionine [PATH:map01230 map00270]
contig_1491; K00928 lysC; aspartate kinase [EC:2.7.2.4]
contig_304; K00928 lysC; aspartate kinase [EC:2.7.2.4]
contig_11237; K12524 thrA; bifunctional aspartokinase / homoserine dehydrogenase 1 [EC:2.7.2.4 1.1.1.3]
contig_12402; K00133 asd; aspartate-semialdehyde dehydrogenase [EC:1.2.1.11]
contig_1597; K01739 metB; cystathionine gamma-synthase [EC:2.5.1.48]
contig_5028; K00549 metE; 5-methyltetrahydropteroyltriglutamate--homocysteine methyltransferase [EC:2.1.1.14]
M00034 Methionine salvage pathway [PATH:map00270]
contig_7663; K00789 metK; S-adenosylmethionine synthetase [EC:2.5.1.6]
contig_4406; K00815 TAT; tyrosine aminotransferase [EC:2.6.1.5]
contig_2373; K00815 TAT; tyrosine aminotransferase [EC:2.6.1.5]
M00035 Methionine degradation [PATH:map00270]
contig_7663; K00789 metK; S-adenosylmethionine synthetase [EC:2.5.1.6]
contig_26991; K00558 DNMT1, dcm; DNA (cytosine-5)-methyltransferase 1 [EC:2.1.1.37]
contig_17230; K00558 DNMT1, dcm; DNA (cytosine-5)-methyltransferase 1 [EC:2.1.1.37]
contig_13270; K00558 DNMT1, dcm; DNA (cytosine-5)-methyltransferase 1 [EC:2.1.1.37]
contig_312; K01251 E3.3.1.1, ahcY; adenosylhomocysteinase [EC:3.3.1.1]
M00368 Ethylene biosynthesis, methionine => ethylene [PATH:map00270]
contig_7663; K00789 metK; S-adenosylmethionine synthetase [EC:2.5.1.6]
Branched-chain amino acid metabolism
M00019 Valine/isoleucine biosynthesis, pyruvate => valine / 2-oxobutanoate => isoleucine [PATH:map01210 map01230 map00290]
contig_6579; K01653 E2.2.1.6S, ilvH, ilvN; acetolactate synthase I/III small subunit [EC:2.2.1.6]
contig_902; K00053 ilvC; ketol-acid reductoisomerase [EC:1.1.1.86]
contig_9982; K00053 ilvC; ketol-acid reductoisomerase [EC:1.1.1.86]
contig_1211; K01687 ilvD; dihydroxy-acid dehydratase [EC:4.2.1.9]
contig_81; K00826 E2.6.1.42, ilvE; branched-chain amino acid aminotransferase [EC:2.6.1.42]
contig_3513; K00826 E2.6.1.42, ilvE; branched-chain amino acid aminotransferase [EC:2.6.1.42]
contig_18500; K00826 E2.6.1.42, ilvE; branched-chain amino acid aminotransferase [EC:2.6.1.42]
M00535 Isoleucine biosynthesis, pyruvate => 2-oxobutanoate [PATH:map01210 map01230 map00290]
contig_4217; K01704 leuD; 3-isopropylmalate/(R)-2-methylmalate dehydratase small subunit [EC:4.2.1.33 4.2.1.35]
contig_2476; K00052 leuB; 3-isopropylmalate dehydrogenase [EC:1.1.1.85]
M00570 Isoleucine biosynthesis, threonine => 2-oxobutanoate => isoleucine [PATH:map01230 map00290]
contig_6579; K01653 E2.2.1.6S, ilvH, ilvN; acetolactate synthase I/III small subunit [EC:2.2.1.6]
contig_902; K00053 ilvC; ketol-acid reductoisomerase [EC:1.1.1.86]
contig_9982; K00053 ilvC; ketol-acid reductoisomerase [EC:1.1.1.86]
contig_1211; K01687 ilvD; dihydroxy-acid dehydratase [EC:4.2.1.9]
contig_81; K00826 E2.6.1.42, ilvE; branched-chain amino acid aminotransferase [EC:2.6.1.42]
contig_3513; K00826 E2.6.1.42, ilvE; branched-chain amino acid aminotransferase [EC:2.6.1.42]
contig_18500; K00826 E2.6.1.42, ilvE; branched-chain amino acid aminotransferase [EC:2.6.1.42]
M00432 Leucine biosynthesis, 2-oxoisovalerate => 2-oxoisocaproate [PATH:map01210 map01230 map00290]
contig_4217; K01704 leuD; 3-isopropylmalate/(R)-2-methylmalate dehydratase small subunit [EC:4.2.1.33 4.2.1.35]
contig_2476; K00052 leuB; 3-isopropylmalate dehydrogenase [EC:1.1.1.85]
M00036 Leucine degradation, leucine => acetoacetate + acetyl-CoA [PATH:map00280]
contig_81; K00826 E2.6.1.42, ilvE; branched-chain amino acid aminotransferase [EC:2.6.1.42]
contig_3513; K00826 E2.6.1.42, ilvE; branched-chain amino acid aminotransferase [EC:2.6.1.42]
contig_18500; K00826 E2.6.1.42, ilvE; branched-chain amino acid aminotransferase [EC:2.6.1.42]
contig_1988; K00166 E1.2.4.4A, bkdA1; 2-oxoisovalerate dehydrogenase E1 component, alpha subunit [EC:1.2.4.4]
contig_1212; K00167 E1.2.4.4B, bkdA2; 2-oxoisovalerate dehydrogenase E1 component, beta subunit [EC:1.2.4.4]
contig_9562; K09699 E2.3.1.168, bkdB; 2-oxoisovalerate dehydrogenase E2 component (dihydrolipoyl transacylase) [EC:2.3.1.168]
contig_1158; K00253 IVD, ivd; isovaleryl-CoA dehydrogenase [EC:1.3.8.4]
contig_11651; K00249 ACADM, acd; acyl-CoA dehydrogenase [EC:1.3.8.7]
contig_18235; K01968 E6.4.1.4A; 3-methylcrotonyl-CoA carboxylase alpha subunit [EC:6.4.1.4]
contig_4022; K01969 E6.4.1.4B; 3-methylcrotonyl-CoA carboxylase beta subunit [EC:6.4.1.4]
Lysine metabolism
M00016 Lysine biosynthesis, succinyl-DAP pathway, aspartate => lysine [PATH:map01230 map00300]
contig_1491; K00928 lysC; aspartate kinase [EC:2.7.2.4]
contig_304; K00928 lysC; aspartate kinase [EC:2.7.2.4]
contig_11237; K12524 thrA; bifunctional aspartokinase / homoserine dehydrogenase 1 [EC:2.7.2.4 1.1.1.3]
contig_12402; K00133 asd; aspartate-semialdehyde dehydrogenase [EC:1.2.1.11]
contig_8558; K00215 dapB; 4-hydroxy-tetrahydrodipicolinate reductase [EC:1.17.1.8]
contig_502; K01586 lysA; diaminopimelate decarboxylase [EC:4.1.1.20]
M00525 Lysine biosynthesis, acetyl-DAP pathway, aspartate => lysine [PATH:map01230 map00300]
contig_1491; K00928 lysC; aspartate kinase [EC:2.7.2.4]
contig_304; K00928 lysC; aspartate kinase [EC:2.7.2.4]
contig_12402; K00133 asd; aspartate-semialdehyde dehydrogenase [EC:1.2.1.11]
contig_8558; K00215 dapB; 4-hydroxy-tetrahydrodipicolinate reductase [EC:1.17.1.8]
contig_502; K01586 lysA; diaminopimelate decarboxylase [EC:4.1.1.20]
M00526 Lysine biosynthesis, DAP dehydrogenase pathway, aspartate => lysine [PATH:map01230 map00300]
contig_1491; K00928 lysC; aspartate kinase [EC:2.7.2.4]
contig_304; K00928 lysC; aspartate kinase [EC:2.7.2.4]
contig_11237; K12524 thrA; bifunctional aspartokinase / homoserine dehydrogenase 1 [EC:2.7.2.4 1.1.1.3]
contig_12402; K00133 asd; aspartate-semialdehyde dehydrogenase [EC:1.2.1.11]
contig_8558; K00215 dapB; 4-hydroxy-tetrahydrodipicolinate reductase [EC:1.17.1.8]
contig_502; K01586 lysA; diaminopimelate decarboxylase [EC:4.1.1.20]
M00527 Lysine biosynthesis, DAP aminotransferase pathway, aspartate => lysine [PATH:map01230 map00300]
contig_1491; K00928 lysC; aspartate kinase [EC:2.7.2.4]
contig_304; K00928 lysC; aspartate kinase [EC:2.7.2.4]
contig_11237; K12524 thrA; bifunctional aspartokinase / homoserine dehydrogenase 1 [EC:2.7.2.4 1.1.1.3]
contig_12402; K00133 asd; aspartate-semialdehyde dehydrogenase [EC:1.2.1.11]
contig_8558; K00215 dapB; 4-hydroxy-tetrahydrodipicolinate reductase [EC:1.17.1.8]
contig_1027; K10206 E2.6.1.83; LL-diaminopimelate aminotransferase [EC:2.6.1.83]
contig_502; K01586 lysA; diaminopimelate decarboxylase [EC:4.1.1.20]
M00030 Lysine biosynthesis, AAA pathway, 2-oxoglutarate => 2-aminoadipate => lysine [PATH:map01230 map00300]
contig_1082; K14085 ALDH7A1; aldehyde dehydrogenase family 7 member A1 [EC:1.2.1.31 1.2.1.8 1.2.1.3]
M00433 Lysine biosynthesis, 2-oxoglutarate => 2-oxoadipate [PATH:map01210 map01230 map00300]
M00031 Lysine biosynthesis, 2-aminoadipate => lysine [PATH:map01210 map01230 map00300]
M00032 Lysine degradation, lysine => saccharopine => acetoacetyl-CoA [PATH:map00310]
contig_1082; K14085 ALDH7A1; aldehyde dehydrogenase family 7 member A1 [EC:1.2.1.31 1.2.1.8 1.2.1.3]
M00608 2-Oxocarboxylic acid chain extension, 2-oxoglutarate => 2-oxoadipate => 2-oxopimelate => 2-oxosuberate [PATH:map01210 map00300]
Arginine and proline metabolism
M00015 Proline biosynthesis, glutamate => proline [PATH:map01230 map00330]
contig_1673; K12657 ALDH18A1, P5CS; delta-1-pyrroline-5-carboxylate synthetase [EC:2.7.2.11 1.2.1.41]
contig_20639; K12657 ALDH18A1, P5CS; delta-1-pyrroline-5-carboxylate synthetase [EC:2.7.2.11 1.2.1.41]
contig_76; K12657 ALDH18A1, P5CS; delta-1-pyrroline-5-carboxylate synthetase [EC:2.7.2.11 1.2.1.41]
M00028 Ornithine biosynthesis, glutamate => ornithine [PATH:map01210 map01230 map00330]
contig_6266; K00930 argB; acetylglutamate kinase [EC:2.7.2.8]
contig_7783; K00145 argC; N-acetyl-gamma-glutamyl-phosphate reductase [EC:1.2.1.38]
contig_7633; K00818 E2.6.1.11, argD; acetylornithine aminotransferase [EC:2.6.1.11]
M00029 Urea cycle [PATH:map01230 map00330]
contig_13296; K00611 OTC, argF, argI; ornithine carbamoyltransferase [EC:2.1.3.3]
contig_2196; K01940 E6.3.4.5, argG; argininosuccinate synthase [EC:6.3.4.5]
contig_6005; K01755 argH, ASL; argininosuccinate lyase [EC:4.3.2.1]
contig_9610; K01476 E3.5.3.1, rocF, arg; arginase [EC:3.5.3.1]
Histidine metabolism
M00026 Histidine biosynthesis, PRPP => histidine [PATH:map01230 map00340]
contig_11986; K00765 hisG; ATP phosphoribosyltransferase [EC:2.4.2.17]
contig_10961; K11755 hisIE; phosphoribosyl-ATP pyrophosphohydrolase / phosphoribosyl-AMP cyclohydrolase [EC:3.6.1.31 3.5.4.19]
contig_17295; K11755 hisIE; phosphoribosyl-ATP pyrophosphohydrolase / phosphoribosyl-AMP cyclohydrolase [EC:3.6.1.31 3.5.4.19]
contig_13501; K00817 hisC; histidinol-phosphate aminotransferase [EC:2.6.1.9]
contig_11605; K00817 hisC; histidinol-phosphate aminotransferase [EC:2.6.1.9]
contig_3354; K00013 hisD; histidinol dehydrogenase [EC:1.1.1.23]
M00045 Histidine degradation, histidine => N-formiminoglutamate => glutamate [PATH:map00340]
Aromatic amino acid metabolism
M00022 Shikimate pathway, phosphoenolpyruvate + erythrose-4P => chorismate [PATH:map01230 map00400]
contig_12029; K01626 E2.5.1.54, aroF, aroG, aroH; 3-deoxy-7-phosphoheptulonate synthase [EC:2.5.1.54]
contig_19745; K13832 aroDE, DHQ-SDH; 3-dehydroquinate dehydratase / shikimate dehydrogenase [EC:4.2.1.10 1.1.1.25]
contig_12134; K00891 E2.7.1.71, aroK, aroL; shikimate kinase [EC:2.7.1.71]
M00023 Tryptophan biosynthesis, chorismate => tryptophan [PATH:map01230 map00400]
contig_17219; K00766 trpD; anthranilate phosphoribosyltransferase [EC:2.4.2.18]
M00024 Phenylalanine biosynthesis, chorismate => phenylalanine [PATH:map01230 map00400]
contig_15171; K01850 E5.4.99.5; chorismate mutase [EC:5.4.99.5]
contig_16869; K01850 E5.4.99.5; chorismate mutase [EC:5.4.99.5]
contig_12429; K01850 E5.4.99.5; chorismate mutase [EC:5.4.99.5]
contig_14551; K05359 ADT, PDT; arogenate/prephenate dehydratase [EC:4.2.1.91 4.2.1.51]
M00025 Tyrosine biosynthesis, chorismate => tyrosine [PATH:map01230 map00400]
contig_15171; K01850 E5.4.99.5; chorismate mutase [EC:5.4.99.5]
contig_16869; K01850 E5.4.99.5; chorismate mutase [EC:5.4.99.5]
contig_12429; K01850 E5.4.99.5; chorismate mutase [EC:5.4.99.5]
contig_4406; K00815 TAT; tyrosine aminotransferase [EC:2.6.1.5]
contig_2373; K00815 TAT; tyrosine aminotransferase [EC:2.6.1.5]
M00040 Tyrosine biosynthesis, prephanate => pretyrosine => tyrosine [PATH:map01230 map00400]
M00042 Catecholamine biosynthesis, tyrosine => dopamine => noradrenaline => adrenaline [PATH:map00350]
contig_8848; K01592 E4.1.1.25; tyrosine decarboxylase [EC:4.1.1.25]
M00043 Thyroid hormone biosynthesis, tyrosine => triiodothyronine/thyroxine [PATH:map00350]
M00044 Tyrosine degradation, tyrosine => homogentisate [PATH:map00350]
contig_5175; K00457 HPD, hppD; 4-hydroxyphenylpyruvate dioxygenase [EC:1.13.11.27]
contig_3849; K01800 maiA, GSTZ1; maleylacetoacetate isomerase [EC:5.2.1.2]
contig_5515; K01555 FAH, fahA; fumarylacetoacetase [EC:3.7.1.2]
M00533 Homoprotocatechuate degradation, homoprotocatechuate => 2-oxohept-3-enedioate [PATH:map01220 map00350]
M00545 Trans-cinnamate degradation, trans-cinnamate => 2-oxopent-4-enoate + fumarate [PATH:map01220 map00360]
M00350 Capsaicin biosynthesis, L-Phenylalanine => Capsaicin [PATH:map00360]
contig_4355; K00487 CYP73A; trans-cinnamate 4-monooxygenase [EC:1.14.13.11]
contig_8138; K01904 E6.2.1.12; 4-coumarate--CoA ligase [EC:6.2.1.12]
contig_1076; K01904 E6.2.1.12; 4-coumarate--CoA ligase [EC:6.2.1.12]
M00037 Melatonin biosynthesis, tryptophan => serotonin => melatonin [PATH:map00380]
M00038 Tryptophan metabolism, tryptophan => kynurenine => 2-aminomuconate [PATH:map00380]
Other amino acid metabolism
M00027 GABA (gamma-Aminobutyrate) shunt [PATH:map00250]
contig_728; K16871 POP2; 4-aminobutyrate---pyruvate transaminase [EC:2.6.1.96]
M00047 Creatine pathway [PATH:map00330]
Cofactor and vitamin biosynthesis
M00127 Thiamine biosynthesis, AIR => thiamine-P/thiamine-2P [PATH:map00730]
M00125 Riboflavin biosynthesis, GTP => riboflavin/FMN/FAD [PATH:map00740]
contig_14193; K14652 ribBA; 3,4-dihydroxy 2-butanone 4-phosphate synthase / GTP cyclohydrolase II [EC:4.1.99.12 3.5.4.25]
contig_16485; K11752 ribD; diaminohydroxyphosphoribosylaminopyrimidine deaminase / 5-amino-6-(5-phosphoribosylamino)uracil reductase [EC:3.5.4.26 1.1.1.193]
contig_9789; K00793 ribE, RIB5; riboflavin synthase [EC:2.5.1.9]
M00124 Pyridoxal biosynthesis, erythrose-4P => pyridoxal-5P [PATH:map00750]
M00115 NAD biosynthesis, aspartate => NAD [PATH:map00760]
contig_4066; K00278 nadB; L-aspartate oxidase [EC:1.4.3.16]
M00119 Pantothenate biosynthesis, valine/L-aspartate => pantothenate [PATH:map00770]
contig_81; K00826 E2.6.1.42, ilvE; branched-chain amino acid aminotransferase [EC:2.6.1.42]
contig_3513; K00826 E2.6.1.42, ilvE; branched-chain amino acid aminotransferase [EC:2.6.1.42]
contig_18500; K00826 E2.6.1.42, ilvE; branched-chain amino acid aminotransferase [EC:2.6.1.42]
M00120 Coenzyme A biosynthesis, pantothenate => CoA [PATH:map00770]
M00572 Pimeloyl-ACP biosynthesis, BioC-BioH pathway, malonyl-ACP => pimeloyl-ACP [PATH:map00780]
contig_3995; K09458 fabF; 3-oxoacyl-[acyl-carrier-protein] synthase II [EC:2.3.1.179]
contig_12352; K00059 fabG; 3-oxoacyl-[acyl-carrier protein] reductase [EC:1.1.1.100]
contig_11898; K00208 fabI; enoyl-[acyl-carrier protein] reductase I [EC:1.3.1.9 1.3.1.10]
M00123 Biotin biosynthesis, pimeloyl-ACP/CoA => biotin [PATH:map00780]
contig_4766; K00833 bioA; adenosylmethionine-8-amino-7-oxononanoate aminotransferase [EC:2.6.1.62]
contig_13091; K01012 bioB; biotin synthase [EC:2.8.1.6]
M00573 Biotin biosynthesis, BioI pathway, long-chain-acyl-ACP => pimeloyl-ACP => biotin [PATH:map00780]
contig_4766; K00833 bioA; adenosylmethionine-8-amino-7-oxononanoate aminotransferase [EC:2.6.1.62]
contig_13091; K01012 bioB; biotin synthase [EC:2.8.1.6]
M00577 Biotin biosynthesis, BioW pathway, pimelate => pimeloyl-CoA => biotin [PATH:map00780]
contig_4766; K00833 bioA; adenosylmethionine-8-amino-7-oxononanoate aminotransferase [EC:2.6.1.62]
contig_13091; K01012 bioB; biotin synthase [EC:2.8.1.6]
M00126 Tetrahydrofolate biosynthesis, GTP => THF [PATH:map00790 map00670]
contig_10575; K01930 FPGS; folylpolyglutamate synthase [EC:6.3.2.17]
contig_16024; K01930 FPGS; folylpolyglutamate synthase [EC:6.3.2.17]
M00121 Heme biosynthesis, glutamate => protoheme/siroheme [PATH:map00860]
contig_192; K02492 hemA; glutamyl-tRNA reductase [EC:1.2.1.70]
contig_407; K02492 hemA; glutamyl-tRNA reductase [EC:1.2.1.70]
contig_10521; K01845 hemL; glutamate-1-semialdehyde 2,1-aminomutase [EC:5.4.3.8]
contig_3565; K01845 hemL; glutamate-1-semialdehyde 2,1-aminomutase [EC:5.4.3.8]
contig_5670; K01749 hemC, HMBS; hydroxymethylbilane synthase [EC:2.5.1.61]
contig_2761; K01599 hemE, UROD; uroporphyrinogen decarboxylase [EC:4.1.1.37]
contig_3411; K01599 hemE, UROD; uroporphyrinogen decarboxylase [EC:4.1.1.37]
contig_3220; K00228 hemF, CPOX; coproporphyrinogen III oxidase [EC:1.3.3.3]
contig_9825; K02495 hemN, hemZ; oxygen-independent coproporphyrinogen III oxidase [EC:1.3.99.22]
contig_7235; K00231 PPOX, hemY; oxygen-dependent protoporphyrinogen oxidase [EC:1.3.3.4]
M00129 Ascorbate biosynthesis, animals, glucose-1P => ascorbate [PATH:map00040 map00053]
contig_16084; K00963 UGP2, galU, galF; UTP--glucose-1-phosphate uridylyltransferase [EC:2.7.7.9]
M00114 Ascorbate biosynthesis, plants, glucose-6P => ascorbate [PATH:map00010 map00051 map00053]
contig_3934; K01810 GPI, pgi; glucose-6-phosphate isomerase [EC:5.3.1.9]
contig_8846; K01810 GPI, pgi; glucose-6-phosphate isomerase [EC:5.3.1.9]
contig_5202; K01809 E5.3.1.8, manA; mannose-6-phosphate isomerase [EC:5.3.1.8]
contig_10735; K17497 PMM; phosphomannomutase [EC:5.4.2.8]
contig_15737; K17497 PMM; phosphomannomutase [EC:5.4.2.8]
contig_13219; K00966 GMPP; mannose-1-phosphate guanylyltransferase [EC:2.7.7.13]
contig_3150; K10046 GME; GDP-D-mannose 3', 5'-epimerase [EC:5.1.3.18 5.1.3.-]
contig_3778; K10047 VTC4; inositol-phosphate phosphatase / L-galactose 1-phosphate phosphatase [EC:3.1.3.25 3.1.3.-]
contig_2188; K00225 E1.3.2.3; L-galactono-1,4-lactone dehydrogenase [EC:1.3.2.3]
M00550 Ascorbate degradation, ascorbate => D-xylulose-5P [PATH:map00053]
M00112 Tocopherol biosynthesis [PATH:map00130]
contig_10312; K09833 HPT, TPT; homogenitisate phytyltransferase
contig_3105; K12502 VTE3, APG1; MPBQ/MSBQ methyltransferase
M00122 Cobalamin biosynthesis, cobinamide => cobalamin [PATH:map00860]
M00117 Ubiquinone biosynthesis, prokaryotes, chorismate => ubiquinone [PATH:map00130]
M00128 Ubiquinone biosynthesis, eukaryotes, chorismate => ubiquinone [PATH:map00130]
M00116 Menaquinone biosynthesis, chorismate => menaquinone [PATH:map00130]
M00118 Glutathione biosynthesis, glutamate => glutathione [PATH:map00480]
contig_3666; K01920 E6.3.2.3, gshB; glutathione synthase [EC:6.3.2.3]
M00140 C1-unit interconversion, prokaryotes [PATH:map00670]
contig_1035; K00600 glyA, SHMT; glycine hydroxymethyltransferase [EC:2.1.2.1]
contig_4; K00600 glyA, SHMT; glycine hydroxymethyltransferase [EC:2.1.2.1]
M00141 C1-unit interconversion, eukaryotes [PATH:map00670]
contig_1035; K00600 glyA, SHMT; glycine hydroxymethyltransferase [EC:2.1.2.1]
contig_4; K00600 glyA, SHMT; glycine hydroxymethyltransferase [EC:2.1.2.1]
Polyamine biosynthesis
M00133 Polyamine biosynthesis, arginine => agmatine => putrescine => spermidine [PATH:map00330]
contig_17515; K01583 E4.1.1.19; arginine decarboxylase [EC:4.1.1.19]
M00134 Polyamine biosynthesis, arginine => ornithine => putrescine [PATH:map00330]
contig_9610; K01476 E3.5.3.1, rocF, arg; arginase [EC:3.5.3.1]
M00135 GABA biosynthesis, eukaryotes, putrescine => GABA [PATH:map00330]
contig_11185; K00128 E1.2.1.3; aldehyde dehydrogenase (NAD+) [EC:1.2.1.3]
contig_9124; K00128 E1.2.1.3; aldehyde dehydrogenase (NAD+) [EC:1.2.1.3]
contig_1082; K14085 ALDH7A1; aldehyde dehydrogenase family 7 member A1 [EC:1.2.1.31 1.2.1.8 1.2.1.3]
M00136 GABA biosynthesis, prokaryotes, putrescine => GABA [PATH:map00330]
Phenylpropanoid and flavonoid biosynthesis
M00039 Lignin biosynthesis, cinnamate => lignin [PATH:map00940]
contig_4355; K00487 CYP73A; trans-cinnamate 4-monooxygenase [EC:1.14.13.11]
contig_8138; K01904 E6.2.1.12; 4-coumarate--CoA ligase [EC:6.2.1.12]
contig_1076; K01904 E6.2.1.12; 4-coumarate--CoA ligase [EC:6.2.1.12]
contig_20484; K00083 E1.1.1.195; cinnamyl-alcohol dehydrogenase [EC:1.1.1.195]
contig_14346; K00430 E1.11.1.7; peroxidase [EC:1.11.1.7]
contig_32246; K00430 E1.11.1.7; peroxidase [EC:1.11.1.7]
contig_514; K00430 E1.11.1.7; peroxidase [EC:1.11.1.7]
contig_5874; K00430 E1.11.1.7; peroxidase [EC:1.11.1.7]
contig_4253; K00430 E1.11.1.7; peroxidase [EC:1.11.1.7]
contig_7470; K00430 E1.11.1.7; peroxidase [EC:1.11.1.7]
contig_12542; K00430 E1.11.1.7; peroxidase [EC:1.11.1.7]
M00137 Flavonoid biosynthesis, 4-coumaroyl-CoA => naringenin => apigenin [PATH:map00941]
contig_5023; K00660 CHS; chalcone synthase [EC:2.3.1.74]
M00138 Flavonoid biosynthesis, naringenin => pelargonidin [PATH:map00941]
contig_8308; K00475 E1.14.11.9; naringenin 3-dioxygenase [EC:1.14.11.9]
Alkaloid and other secondary metabolite biosynthesis
M00139 Morphine biosynthesis, dopamine => morphine [PATH:map00950]
M00369 Cyanogenic glycoside biosynthesis, tyrosine => dhurrin [PATH:map00460]
M00370 Glucosinolate biosynthesis, tryptophan => glucobrassicin [PATH:map01210 map00966]
M00033 Ectoine biosynthesis, aspartate => ectoine [PATH:map01210 map01230 map00260]
contig_1491; K00928 lysC; aspartate kinase [EC:2.7.2.4]
contig_304; K00928 lysC; aspartate kinase [EC:2.7.2.4]
contig_12402; K00133 asd; aspartate-semialdehyde dehydrogenase [EC:1.2.1.11]
Secondary metabolism
Aromatics degradataion
M00538 Toluene degradation, toluene => benzoate [PATH:map01220 map00623]
M00537 Xylene degradation, xylene => methylbenzoate [PATH:map01220 map00622]
M00419 Cymene degradation, p-cymene => p-cumate [PATH:map01220 map00622]
M00547 Benzene/toluene degradation, benzene => catechol / toluene => 3-methylcatechol [PATH:map01220 map00362 map00623]
M00548 Benzene degradation, benzene => catechol [PATH:map01220 map00362]
M00551 Benzoate degradation, benzoate => catechol / methylbenzoate => methylcatechol [PATH:map01220 map00362 map00622]
M00568 Catechol ortho-cleavage, catechol => 3-oxoadipate [PATH:map01220 map00362]
M00569 Catechol meta-cleavage, catechol => pyruvate + acetaldehyde [PATH:map01220 map00362 map00622]
M00539 Cumate degradation, p-cumate => 2-oxopent-4-enoate + 2-methylpropanoate [PATH:map01220 map00622]
M00543 Biphenyl degradation, biphenyl => 2-oxopent-4-enoate + benzoate [PATH:map01220 map00621]
M00544 Carbazole degradation, carbazole => 2-oxopent-4-enoate + anthranilate [PATH:map01220 map00621]
M00418 Toluene degradation, anaerobic, toluene => benzoyl-CoA [PATH:map01220 map00623]
M00541 Benzoyl-CoA degradation, benzoyl-CoA => 3-hydroxypimeloyl-CoA [PATH:map01220 map00362]
M00540 Benzoate degradation, cyclohexanecarboxylic acid =>pimeloyl-CoA [PATH:map01220 map00362]
M00534 Naphthalene degradataion, naphthalene => salicylate [PATH:map01220 map00626]
Structural complex
Energy metabolism
Photosynthesis
M00161 Photosystem II [PATH:map00195] [BR:ko00194]
M00163 Photosystem I [PATH:map00195] [BR:ko00194]
contig_246; K02692 psaD; photosystem I subunit II
contig_639; K02693 psaE; photosystem I subunit IV
contig_205; K02694 psaF; photosystem I subunit III
contig_340; K02694 psaF; photosystem I subunit III
M00597 Anoxygenic photosystem II [BR:ko00194]
M00598 Anoxygenic photosystem I [BR:ko00194]
ATP synthesis
M00144 NADH:quinone oxidoreductase, prokaryotes [PATH:map00190]
M00145 NAD(P)H:quinone oxidoreductase, chloroplasts and cyanobacteria [PATH:map00190]
M00142 NADH:ubiquinone oxidoreductase, mitochondria [PATH:map00190]
M00143 NADH dehydrogenase (ubiquinone) Fe-S protein/flavoprotein complex, mitochondria [PATH:map00190]
M00146 NADH dehydrogenase (ubiquinone) 1 alpha subcomplex [PATH:map00190]
contig_4829; K03953 NDUFA9; NADH dehydrogenase (ubiquinone) 1 alpha subcomplex subunit 9
M00147 NADH dehydrogenase (ubiquinone) 1 beta subcomplex [PATH:map00190]
M00149 Succinate dehydrogenase, prokaryotes [PATH:map00190]
M00150 Fumarate reductase, prokaryotes [PATH:map00190]
M00148 Succinate dehydrogenase (ubiquinone) [PATH:map00190]
M00162 Cytochrome b6f complex [PATH:map00195]
contig_491; K02636 petC; cytochrome b6-f complex iron-sulfur subunit [EC:1.10.9.1]
M00151 Cytochrome bc1 complex respiratory unit [PATH:map00190]
M00152 Cytochrome bc1 complex [PATH:map00190]
M00154 Cytochrome c oxidase [PATH:map00190]
contig_21632; K02259 COX15; cytochrome c oxidase assembly protein subunit 15
M00155 Cytochrome c oxidase, prokaryotes [PATH:map00190]
M00153 Cytochrome d ubiquinol oxidase [PATH:map00190]
M00417 Cytochrome o ubiquinol oxidase [PATH:map00190]
M00416 Cytochrome aa3-600 menaquinol oxidase [PATH:map00190]
M00156 Cytochrome c oxidase, cbb3-type [PATH:map00190]
M00157 F-type ATPase, prokaryotes and chloroplasts [PATH:map00190 map00195]
contig_1083; K02115 ATPF1G, atpG; F-type H+-transporting ATPase subunit gamma [EC:3.6.3.14]
contig_1492; K02115 ATPF1G, atpG; F-type H+-transporting ATPase subunit gamma [EC:3.6.3.14]
contig_30; K02115 ATPF1G, atpG; F-type H+-transporting ATPase subunit gamma [EC:3.6.3.14]
contig_1195; K02113 ATPF1D, atpH; F-type H+-transporting ATPase subunit delta [EC:3.6.3.14]
contig_1380; K02109 ATPF0B, atpF; F-type H+-transporting ATPase subunit b [EC:3.6.3.14]
M00158 F-type ATPase, eukaryotes [PATH:map00190]
M00159 V-type ATPase, prokaryotes [PATH:map00190]
M00160 V-type ATPase, eukaryotes [PATH:map00190]
contig_1779; K02154 ATPeVI, ATP6N1A; V-type H+-transporting ATPase subunit I [EC:3.6.3.14]
contig_20733; K02155 ATPeVPL, ATP6L; V-type H+-transporting ATPase 16kDa proteolipid subunit [EC:3.6.3.14]
Carbohydrate and lipid metabolism
Carbohydrate metabolism
M00310 Pyruvate:ferredoxin oxidoreductase [PATH:map00620]
M00311 2-oxoglutarate:ferredoxin oxidoreductase [PATH:map00020]
M00312 2-oxoisovalerate:ferredoxin oxidoreductase [PATH:map00280]
M00313 indolepyruvate:ferredoxin oxidoreductase
Glycan metabolism
M00072 Oligosaccharyltransferase [PATH:map00510]
Genetic information processing
DNA polymerase
M00260 DNA polymerase III complex, bacteria [PATH:map03030 map03430 map03440] [BR:ko03032 ko03400]
M00264 DNA polymerase II complex, archaea [BR:ko03032]
M00261 DNA polymerase alpha / primase complex [PATH:map03030] [BR:ko03032]
contig_13818; K02320 POLA1; DNA polymerase alpha subunit A [EC:2.7.7.7]
contig_21963; K02685 PRI2; DNA primase large subunit [EC:2.7.7.-]
M00262 DNA polymerase delta complex [PATH:map03030 map03410 map03420] [BR:ko03032 ko03400]
contig_27447; K03504 POLD3; DNA polymerase delta subunit 3
M00263 DNA polymerase epsilon complex [PATH:map03030] [BR:ko03032 ko03400]
M00293 DNA polymerase zeta complex [PATH:map03460] [BR:ko03400]
M00294 DNA polymerase gamma complex [BR:ko03032]
Replication system
M00284 Origin recognition complex [PATH:map04110 map04111 map04113] [BR:ko03032]
contig_22015; K02603 ORC1; origin recognition complex subunit 1
M00285 MCM complex [PATH:map03030 map04110 map04111 map04113] [BR:ko03032]
contig_11814; K02540 MCM2; DNA replication licensing factor MCM2 [EC:3.6.4.12]
contig_19696; K02541 MCM3; DNA replication licensing factor MCM3 [EC:3.6.4.12]
contig_21328; K02212 MCM4, CDC54; DNA replication licensing factor MCM4 [EC:3.6.4.12]
contig_17519; K02209 MCM5, CDC46; DNA replication licensing factor MCM5 [EC:3.6.4.12]
contig_15962; K02542 MCM6; DNA replication licensing factor MCM6 [EC:3.6.4.12]
contig_11106; K02210 MCM7, CDC47; DNA replication licensing factor MCM7 [EC:3.6.4.12]
M00286 GINS complex [BR:ko03032]
M00288 RPA complex [PATH:map03030 map03420 map03430 map03440] [BR:ko03032 ko03400]
contig_5770; K10739 RFA2, RPA2; replication factor A2
M00289 RF-C complex [PATH:map03030 map03420 map03430] [BR:ko03032 ko03400]
M00424 Shelterin complex [BR:ko03032]
Repair system
M00296 BER complex [PATH:map03410] [BR:ko03400]
M00290 Holo-TFIIH complex [PATH:map03420] [BR:ko03021 ko03400]
M00291 MRN complex [PATH:map03440] [BR:ko03032 ko03400]
contig_18628; K10865 MRE11; double-strand break repair protein MRE11
M00292 MRX complex [PATH:map03440 map03450] [BR:ko03400]
contig_18628; K10865 MRE11; double-strand break repair protein MRE11
M00297 DNA-PK complex [PATH:map03450 map04110] [BR:ko03032 ko03400]
M00295 BRCA1-associated genome surveillance complex (BASC) [PATH:map03430 map03440 map03460] [BR:ko03400]
contig_8250; K04802 PCNA; proliferating cell nuclear antigen
contig_18628; K10865 MRE11; double-strand break repair protein MRE11
contig_18536; K10901 BLM, RECQL3, SGS1; bloom syndrome protein [EC:3.6.4.12]
M00413 FA core complex [PATH:map03460] [BR:ko03400]
M00414 Bloom's syndrome complex [PATH:map03460] [BR:ko03400]
contig_18536; K10901 BLM, RECQL3, SGS1; bloom syndrome protein [EC:3.6.4.12]
RNA polymerase
M00183 RNA polymerase, bacteria [PATH:map03020] [BR:ko03021 ko03400]
M00184 RNA polymerase, archaea [PATH:map03020] [BR:ko03021]
M00180 RNA polymerase II, eukaryotes [PATH:map03020 map05016] [BR:ko03021 ko03400]
M00181 RNA polymerase III, eukaryotes [PATH:map03020 map04623] [BR:ko03021]
contig_14706; K03023 RPC82, POLR3C; DNA-directed RNA polymerase III subunit RPC3
M00182 RNA polymerase I, eukaryotes [PATH:map03020] [BR:ko03021]
Spliceosome
M00351 Spliceosome, U1-snRNP [PATH:map03040] [BR:ko03041]
M00352 Spliceosome, U2-snRNP [PATH:map03040] [BR:ko03041]
M00354 Spliceosome, U4/U6.U5 tri-snRNP [PATH:map03040] [BR:ko03041]
contig_12668; K12627 LSM8; U6 snRNA-associated Sm-like protein LSm8
contig_20681; K09567 PPIH, CYPH; peptidyl-prolyl isomerase H (cyclophilin H) [EC:5.2.1.8]
contig_13075; K12845 SNU13, NHP2L; U4/U6 small nuclear ribonucleoprotein SNU13
contig_1343; K12845 SNU13, NHP2L; U4/U6 small nuclear ribonucleoprotein SNU13
contig_3850; K12845 SNU13, NHP2L; U4/U6 small nuclear ribonucleoprotein SNU13
M00355 Spliceosome, 35S U5-snRNP [PATH:map03040] [BR:ko03041]
contig_8761; K06063 SNW1, SKIIP, SKIP; SNW domain-containing protein 1
contig_8724; K03283 HSPA1_8; heat shock 70kDa protein 1/8
contig_1730; K03283 HSPA1_8; heat shock 70kDa protein 1/8
contig_672; K03283 HSPA1_8; heat shock 70kDa protein 1/8
M00353 Spliceosome, Prp19/CDC5L complex [PATH:map03040] [BR:ko03041]
contig_8724; K03283 HSPA1_8; heat shock 70kDa protein 1/8
contig_1730; K03283 HSPA1_8; heat shock 70kDa protein 1/8
contig_672; K03283 HSPA1_8; heat shock 70kDa protein 1/8
M00396 Lsm 2-8 complex [PATH:map03040 map03018] [BR:ko03041]
contig_12668; K12627 LSM8; U6 snRNA-associated Sm-like protein LSm8
M00397 Lsm 1-7 complex [PATH:map03018]
M00398 Sm core complex [PATH:map03040] [BR:ko03032 ko03041]
M00399 Cap binding complex [PATH:map03013 map03015 map03040 map03040] [BR:ko03041]
RNA processing
M00425 H/ACA ribonucleoprotein complex [PATH:map03008] [BR:ko03032 ko03009]
contig_4655; K11128 GAR1, NOLA1; H/ACA ribonucleoprotein complex subunit 1
contig_10848; K11131 DKC1, NOLA4, CBF5; H/ACA ribonucleoprotein complex subunit 4 [EC:5.4.99.-]
contig_11971; K11131 DKC1, NOLA4, CBF5; H/ACA ribonucleoprotein complex subunit 4 [EC:5.4.99.-]
M00426 Survival motor neuron (SMN) complex [PATH:map03013] [BR:ko03041]
M00427 Nuclear pore complex [PATH:map03013]
contig_7937; K14314 NUP210, GP210; nuclear pore complex protein Nup210
contig_1595; K14319 RANGAP1; Ran GTPase-activating protein 1
contig_1198; K14320 AAAS; aladin
M00428 eIF4F complex [PATH:map03013] [BR:ko03012]
contig_14713; K03257 EIF4A; translation initiation factor 4A
M00430 Exon junction complex (EJC) [PATH:map03013 map03015 map03040] [BR:ko03041]
M00405 THC complex [PATH:map03040 map03013] [BR:ko03041]
M00406 TREX complex [PATH:map03013 map03040] [BR:ko03041]
M00390 Exosome, archaea [PATH:map03018]
contig_16935; K12589 RRP42, EXOSC7; exosome complex component RRP42
M00391 Exosome, eukaryotes [PATH:map03018]
contig_16935; K12589 RRP42, EXOSC7; exosome complex component RRP42
M00392 Ski complex [PATH:map03018]
M00393 TRAMP complex [PATH:map03018]
contig_15182; K12598 MTR4, SKIV2L2; ATP-dependent RNA helicase DOB1 [EC:3.6.4.13]
M00394 RNA degradosome [PATH:map03018]
contig_3780; K00962 pnp, PNPT1; polyribonucleotide nucleotidyltransferase [EC:2.7.7.8]
M00395 Decapping complex [PATH:map03018]
contig_3751; K12617 PATL1, PAT1; DNA topoisomerase 2-associated protein PAT1
Ribosome
M00178 Ribosome, bacteria [PATH:map03010] [BR:ko03011]
contig_6307; K02945 RP-S1, rpsA; small subunit ribosomal protein S1
contig_3915; K02988 RP-S5, MRPS5, rpsE; small subunit ribosomal protein S5
contig_13020; K02996 RP-S9, MRPS9, rpsI; small subunit ribosomal protein S9
contig_9838; K02996 RP-S9, MRPS9, rpsI; small subunit ribosomal protein S9
contig_15249; K02946 RP-S10, MRPS10, rpsJ; small subunit ribosomal protein S10
contig_5219; K02946 RP-S10, MRPS10, rpsJ; small subunit ribosomal protein S10
contig_18894; K02952 RP-S13, rpsM; small subunit ribosomal protein S13
contig_9406; K02952 RP-S13, rpsM; small subunit ribosomal protein S13
contig_10477; K02959 RP-S16, MRPS16, rpsP; small subunit ribosomal protein S16
contig_2956; K02961 RP-S17, MRPS17, rpsQ; small subunit ribosomal protein S17
contig_17832; K02961 RP-S17, MRPS17, rpsQ; small subunit ribosomal protein S17
contig_6740; K02968 RP-S20, rpsT; small subunit ribosomal protein S20
contig_4493; K02906 RP-L3, MRPL3, rplC; large subunit ribosomal protein L3
contig_9647; K02926 RP-L4, MRPL4, rplD; large subunit ribosomal protein L4
contig_2069; K02931 RP-L5, MRPL5, rplE; large subunit ribosomal protein L5
contig_1007; K02935 RP-L7, MRPL12, rplL; large subunit ribosomal protein L7/L12
contig_10285; K02935 RP-L7, MRPL12, rplL; large subunit ribosomal protein L7/L12
contig_23133; K02939 RP-L9, MRPL9, rplI; large subunit ribosomal protein L9
contig_21549; K02864 RP-L10, MRPL10, rplJ; large subunit ribosomal protein L10
contig_1818; K02867 RP-L11, MRPL11, rplK; large subunit ribosomal protein L11
contig_14481; K02871 RP-L13, MRPL13, rplM; large subunit ribosomal protein L13
contig_6279; K02871 RP-L13, MRPL13, rplM; large subunit ribosomal protein L13
contig_2144; K02876 RP-L15, MRPL15, rplO; large subunit ribosomal protein L15
contig_4009; K02879 RP-L17, MRPL17, rplQ; large subunit ribosomal protein L17
contig_6691; K02879 RP-L17, MRPL17, rplQ; large subunit ribosomal protein L17
contig_3965; K02881 RP-L18, MRPL18, rplR; large subunit ribosomal protein L18
contig_2198; K02881 RP-L18, MRPL18, rplR; large subunit ribosomal protein L18
contig_818; K02884 RP-L19, MRPL19, rplS; large subunit ribosomal protein L19
contig_1852; K02888 RP-L21, MRPL21, rplU; large subunit ribosomal protein L21
contig_21281; K02890 RP-L22, MRPL22, rplV; large subunit ribosomal protein L22
contig_22020; K02890 RP-L22, MRPL22, rplV; large subunit ribosomal protein L22
contig_13159; K02899 RP-L27, MRPL27, rpmA; large subunit ribosomal protein L27
contig_2295; K02899 RP-L27, MRPL27, rpmA; large subunit ribosomal protein L27
contig_1090; K02916 RP-L35, MRPL35, rpmI; large subunit ribosomal protein L35
M00179 Ribosome, archaea [PATH:map03010] [BR:ko03011]
contig_3915; K02988 RP-S5, MRPS5, rpsE; small subunit ribosomal protein S5
contig_13020; K02996 RP-S9, MRPS9, rpsI; small subunit ribosomal protein S9
contig_9838; K02996 RP-S9, MRPS9, rpsI; small subunit ribosomal protein S9
contig_15249; K02946 RP-S10, MRPS10, rpsJ; small subunit ribosomal protein S10
contig_5219; K02946 RP-S10, MRPS10, rpsJ; small subunit ribosomal protein S10
contig_18894; K02952 RP-S13, rpsM; small subunit ribosomal protein S13
contig_9406; K02952 RP-S13, rpsM; small subunit ribosomal protein S13
contig_2956; K02961 RP-S17, MRPS17, rpsQ; small subunit ribosomal protein S17
contig_17832; K02961 RP-S17, MRPS17, rpsQ; small subunit ribosomal protein S17
contig_6164; K02984 RP-S3Ae, RPS3A; small subunit ribosomal protein S3Ae
contig_3377; K02984 RP-S3Ae, RPS3A; small subunit ribosomal protein S3Ae
contig_1374; K02987 RP-S4e, RPS4; small subunit ribosomal protein S4e
contig_4723; K02987 RP-S4e, RPS4; small subunit ribosomal protein S4e
contig_6522; K02987 RP-S4e, RPS4; small subunit ribosomal protein S4e
contig_11786; K02987 RP-S4e, RPS4; small subunit ribosomal protein S4e
contig_7710; K02991 RP-S6e, RPS6; small subunit ribosomal protein S6e
contig_4761; K02995 RP-S8e, RPS8; small subunit ribosomal protein S8e
contig_13902; K02962 RP-S17e, RPS17; small subunit ribosomal protein S17e
contig_11340; K02962 RP-S17e, RPS17; small subunit ribosomal protein S17e
contig_10254; K02966 RP-S19e, RPS19; small subunit ribosomal protein S19e
contig_19536; K02966 RP-S19e, RPS19; small subunit ribosomal protein S19e
contig_20759; K02974 RP-S24e, RPS24; small subunit ribosomal protein S24e
contig_9725; K02974 RP-S24e, RPS24; small subunit ribosomal protein S24e
contig_7701; K02975 RP-S25e, RPS25; small subunit ribosomal protein S25e
contig_9500; K02976 RP-S26e, RPS26; small subunit ribosomal protein S26e
contig_1256; K02976 RP-S26e, RPS26; small subunit ribosomal protein S26e
contig_11513; K02976 RP-S26e, RPS26; small subunit ribosomal protein S26e
contig_27264; K02976 RP-S26e, RPS26; small subunit ribosomal protein S26e
contig_26119; K02977 RP-S27Ae, RPS27A; small subunit ribosomal protein S27Ae
contig_16947; K02979 RP-S28e, RPS28; small subunit ribosomal protein S28e
contig_23524; K02983 RP-S30e, RPS30; small subunit ribosomal protein S30e
contig_4493; K02906 RP-L3, MRPL3, rplC; large subunit ribosomal protein L3
contig_2069; K02931 RP-L5, MRPL5, rplE; large subunit ribosomal protein L5
contig_21549; K02864 RP-L10, MRPL10, rplJ; large subunit ribosomal protein L10
contig_1818; K02867 RP-L11, MRPL11, rplK; large subunit ribosomal protein L11
contig_14481; K02871 RP-L13, MRPL13, rplM; large subunit ribosomal protein L13
contig_6279; K02871 RP-L13, MRPL13, rplM; large subunit ribosomal protein L13
contig_2144; K02876 RP-L15, MRPL15, rplO; large subunit ribosomal protein L15
contig_3965; K02881 RP-L18, MRPL18, rplR; large subunit ribosomal protein L18
contig_2198; K02881 RP-L18, MRPL18, rplR; large subunit ribosomal protein L18
contig_21281; K02890 RP-L22, MRPL22, rplV; large subunit ribosomal protein L22
contig_22020; K02890 RP-L22, MRPL22, rplV; large subunit ribosomal protein L22
contig_7078; K02936 RP-L7Ae, RPL7A; large subunit ribosomal protein L7Ae
contig_6853; K02866 RP-L10e, RPL10; large subunit ribosomal protein L10e
contig_1960; K02873 RP-L13e, RPL13; large subunit ribosomal protein L13e
contig_8635; K02873 RP-L13e, RPL13; large subunit ribosomal protein L13e
contig_19266; K02875 RP-L14e, RPL14; large subunit ribosomal protein L14e
contig_10828; K02875 RP-L14e, RPL14; large subunit ribosomal protein L14e
contig_6865; K02875 RP-L14e, RPL14; large subunit ribosomal protein L14e
contig_10437; K02877 RP-L15e, RPL15; large subunit ribosomal protein L15e
contig_1053; K02877 RP-L15e, RPL15; large subunit ribosomal protein L15e
contig_16426; K02877 RP-L15e, RPL15; large subunit ribosomal protein L15e
contig_6227; K02877 RP-L15e, RPL15; large subunit ribosomal protein L15e
contig_7495; K02877 RP-L15e, RPL15; large subunit ribosomal protein L15e
contig_3758; K02883 RP-L18e, RPL18; large subunit ribosomal protein L18e
contig_6824; K02883 RP-L18e, RPL18; large subunit ribosomal protein L18e
contig_2881; K02885 RP-L19e, RPL19; large subunit ribosomal protein L19e
contig_9799; K02889 RP-L21e, RPL21; large subunit ribosomal protein L21e
contig_10686; K02896 RP-L24e, RPL24; large subunit ribosomal protein L24e
contig_9104; K02896 RP-L24e, RPL24; large subunit ribosomal protein L24e
contig_3417; K02908 RP-L30e, RPL30; large subunit ribosomal protein L30e
contig_11694; K02910 RP-L31e, RPL31; large subunit ribosomal protein L31e
contig_13194; K02910 RP-L31e, RPL31; large subunit ribosomal protein L31e
contig_2817; K02910 RP-L31e, RPL31; large subunit ribosomal protein L31e
contig_2217; K02912 RP-L32e, RPL32; large subunit ribosomal protein L32e
contig_4417; K02912 RP-L32e, RPL32; large subunit ribosomal protein L32e
contig_2075; K02922 RP-L37e, RPL37; large subunit ribosomal protein L37e
contig_8722; K02922 RP-L37e, RPL37; large subunit ribosomal protein L37e
contig_10088; K02927 RP-L40e, RPL40; large subunit ribosomal protein L40e
contig_25020; K02927 RP-L40e, RPL40; large subunit ribosomal protein L40e
contig_6188; K02927 RP-L40e, RPL40; large subunit ribosomal protein L40e
contig_12378; K02929 RP-L44e, RPL44; large subunit ribosomal protein L44e
contig_14474; K02929 RP-L44e, RPL44; large subunit ribosomal protein L44e
contig_17257; K02929 RP-L44e, RPL44; large subunit ribosomal protein L44e
contig_24779; K02929 RP-L44e, RPL44; large subunit ribosomal protein L44e
M00177 Ribosome, eukaryotes [PATH:map03010] [BR:ko03011]
contig_6164; K02984 RP-S3Ae, RPS3A; small subunit ribosomal protein S3Ae
contig_3377; K02984 RP-S3Ae, RPS3A; small subunit ribosomal protein S3Ae
contig_1374; K02987 RP-S4e, RPS4; small subunit ribosomal protein S4e
contig_4723; K02987 RP-S4e, RPS4; small subunit ribosomal protein S4e
contig_6522; K02987 RP-S4e, RPS4; small subunit ribosomal protein S4e
contig_11786; K02987 RP-S4e, RPS4; small subunit ribosomal protein S4e
contig_8750; K02989 RP-S5e, RPS5; small subunit ribosomal protein S5e
contig_7710; K02991 RP-S6e, RPS6; small subunit ribosomal protein S6e
contig_19026; K02993 RP-S7e, RPS7; small subunit ribosomal protein S7e
contig_4761; K02995 RP-S8e, RPS8; small subunit ribosomal protein S8e
contig_4939; K02997 RP-S9e, RPS9; small subunit ribosomal protein S9e
contig_6155; K02997 RP-S9e, RPS9; small subunit ribosomal protein S9e
contig_7216; K02947 RP-S10e, RPS10; small subunit ribosomal protein S10e
contig_16997; K02949 RP-S11e, RPS11; small subunit ribosomal protein S11e
contig_13414; K02949 RP-S11e, RPS11; small subunit ribosomal protein S11e
contig_12726; K02951 RP-S12e, RPS12; small subunit ribosomal protein S12e
contig_15840; K02951 RP-S12e, RPS12; small subunit ribosomal protein S12e
contig_12923; K02953 RP-S13e, RPS13; small subunit ribosomal protein S13e
contig_19759; K02955 RP-S14e, RPS14; small subunit ribosomal protein S14e
contig_2596; K02957 RP-S15Ae, RPS15A; small subunit ribosomal protein S15Ae
contig_6096; K02957 RP-S15Ae, RPS15A; small subunit ribosomal protein S15Ae
contig_5586; K02957 RP-S15Ae, RPS15A; small subunit ribosomal protein S15Ae
contig_19795; K02960 RP-S16e, RPS16; small subunit ribosomal protein S16e
contig_15469; K02960 RP-S16e, RPS16; small subunit ribosomal protein S16e
contig_13902; K02962 RP-S17e, RPS17; small subunit ribosomal protein S17e
contig_11340; K02962 RP-S17e, RPS17; small subunit ribosomal protein S17e
contig_10254; K02966 RP-S19e, RPS19; small subunit ribosomal protein S19e
contig_19536; K02966 RP-S19e, RPS19; small subunit ribosomal protein S19e
contig_11673; K02969 RP-S20e, RPS20; small subunit ribosomal protein S20e
contig_8443; K02971 RP-S21e, RPS21; small subunit ribosomal protein S21e
contig_9955; K02971 RP-S21e, RPS21; small subunit ribosomal protein S21e
contig_20759; K02974 RP-S24e, RPS24; small subunit ribosomal protein S24e
contig_9725; K02974 RP-S24e, RPS24; small subunit ribosomal protein S24e
contig_7701; K02975 RP-S25e, RPS25; small subunit ribosomal protein S25e
contig_9500; K02976 RP-S26e, RPS26; small subunit ribosomal protein S26e
contig_1256; K02976 RP-S26e, RPS26; small subunit ribosomal protein S26e
contig_11513; K02976 RP-S26e, RPS26; small subunit ribosomal protein S26e
contig_27264; K02976 RP-S26e, RPS26; small subunit ribosomal protein S26e
contig_26119; K02977 RP-S27Ae, RPS27A; small subunit ribosomal protein S27Ae
contig_16947; K02979 RP-S28e, RPS28; small subunit ribosomal protein S28e
contig_23524; K02983 RP-S30e, RPS30; small subunit ribosomal protein S30e
contig_8479; K02998 RP-SAe, RPSA; small subunit ribosomal protein SAe
contig_7460; K02998 RP-SAe, RPSA; small subunit ribosomal protein SAe
contig_24141; K02925 RP-L3e, RPL3; large subunit ribosomal protein L3e
contig_1047; K02932 RP-L5e, RPL5; large subunit ribosomal protein L5e
contig_2227; K02932 RP-L5e, RPL5; large subunit ribosomal protein L5e
contig_112; K02934 RP-L6e, RPL6; large subunit ribosomal protein L6e
contig_18998; K02934 RP-L6e, RPL6; large subunit ribosomal protein L6e
contig_2338; K02934 RP-L6e, RPL6; large subunit ribosomal protein L6e
contig_3460; K02937 RP-L7e, RPL7; large subunit ribosomal protein L7e
contig_10745; K02937 RP-L7e, RPL7; large subunit ribosomal protein L7e
contig_7078; K02936 RP-L7Ae, RPL7A; large subunit ribosomal protein L7Ae
contig_8046; K02940 RP-L9e, RPL9; large subunit ribosomal protein L9e
contig_6853; K02866 RP-L10e, RPL10; large subunit ribosomal protein L10e
contig_2719; K02865 RP-L10Ae, RPL10A; large subunit ribosomal protein L10Ae
contig_10689; K02868 RP-L11e, RPL11; large subunit ribosomal protein L11e
contig_11024; K02868 RP-L11e, RPL11; large subunit ribosomal protein L11e
contig_5813; K02868 RP-L11e, RPL11; large subunit ribosomal protein L11e
contig_8116; K02868 RP-L11e, RPL11; large subunit ribosomal protein L11e
contig_19653; K02870 RP-L12e, RPL12; large subunit ribosomal protein L12e
contig_10116; K02870 RP-L12e, RPL12; large subunit ribosomal protein L12e
contig_10871; K02870 RP-L12e, RPL12; large subunit ribosomal protein L12e
contig_1960; K02873 RP-L13e, RPL13; large subunit ribosomal protein L13e
contig_8635; K02873 RP-L13e, RPL13; large subunit ribosomal protein L13e
contig_13166; K02872 RP-L13Ae, RPL13A; large subunit ribosomal protein L13Ae
contig_13412; K02872 RP-L13Ae, RPL13A; large subunit ribosomal protein L13Ae
contig_3561; K02872 RP-L13Ae, RPL13A; large subunit ribosomal protein L13Ae
contig_6716; K02872 RP-L13Ae, RPL13A; large subunit ribosomal protein L13Ae
contig_19266; K02875 RP-L14e, RPL14; large subunit ribosomal protein L14e
contig_10828; K02875 RP-L14e, RPL14; large subunit ribosomal protein L14e
contig_6865; K02875 RP-L14e, RPL14; large subunit ribosomal protein L14e
contig_10437; K02877 RP-L15e, RPL15; large subunit ribosomal protein L15e
contig_1053; K02877 RP-L15e, RPL15; large subunit ribosomal protein L15e
contig_16426; K02877 RP-L15e, RPL15; large subunit ribosomal protein L15e
contig_6227; K02877 RP-L15e, RPL15; large subunit ribosomal protein L15e
contig_7495; K02877 RP-L15e, RPL15; large subunit ribosomal protein L15e
contig_14464; K02880 RP-L17e, RPL17; large subunit ribosomal protein L17e
contig_19451; K02880 RP-L17e, RPL17; large subunit ribosomal protein L17e
contig_9666; K02880 RP-L17e, RPL17; large subunit ribosomal protein L17e
contig_3758; K02883 RP-L18e, RPL18; large subunit ribosomal protein L18e
contig_6824; K02883 RP-L18e, RPL18; large subunit ribosomal protein L18e
contig_9393; K02882 RP-L18Ae, RPL18A; large subunit ribosomal protein L18Ae
contig_2881; K02885 RP-L19e, RPL19; large subunit ribosomal protein L19e
contig_9799; K02889 RP-L21e, RPL21; large subunit ribosomal protein L21e
contig_18435; K02891 RP-L22e, RPL22; large subunit ribosomal protein L22e
contig_11924; K02893 RP-L23Ae, RPL23A; large subunit ribosomal protein L23Ae
contig_1797; K02893 RP-L23Ae, RPL23A; large subunit ribosomal protein L23Ae
contig_10686; K02896 RP-L24e, RPL24; large subunit ribosomal protein L24e
contig_9104; K02896 RP-L24e, RPL24; large subunit ribosomal protein L24e
contig_6648; K02898 RP-L26e, RPL26; large subunit ribosomal protein L26e
contig_17744; K02901 RP-L27e, RPL27; large subunit ribosomal protein L27e
contig_3484; K02901 RP-L27e, RPL27; large subunit ribosomal protein L27e
contig_9931; K02901 RP-L27e, RPL27; large subunit ribosomal protein L27e
contig_10041; K02900 RP-L27Ae, RPL27A; large subunit ribosomal protein L27Ae
contig_9793; K02900 RP-L27Ae, RPL27A; large subunit ribosomal protein L27Ae
contig_10867; K02903 RP-L28e, RPL28; large subunit ribosomal protein L28e
contig_13029; K02903 RP-L28e, RPL28; large subunit ribosomal protein L28e
contig_4768; K02903 RP-L28e, RPL28; large subunit ribosomal protein L28e
contig_3417; K02908 RP-L30e, RPL30; large subunit ribosomal protein L30e
contig_11694; K02910 RP-L31e, RPL31; large subunit ribosomal protein L31e
contig_13194; K02910 RP-L31e, RPL31; large subunit ribosomal protein L31e
contig_2817; K02910 RP-L31e, RPL31; large subunit ribosomal protein L31e
contig_2217; K02912 RP-L32e, RPL32; large subunit ribosomal protein L32e
contig_4417; K02912 RP-L32e, RPL32; large subunit ribosomal protein L32e
contig_11418; K02918 RP-L35e, RPL35; large subunit ribosomal protein L35e
contig_29487; K02918 RP-L35e, RPL35; large subunit ribosomal protein L35e
contig_11792; K02920 RP-L36e, RPL36; large subunit ribosomal protein L36e
contig_17429; K02920 RP-L36e, RPL36; large subunit ribosomal protein L36e
contig_4940; K02920 RP-L36e, RPL36; large subunit ribosomal protein L36e
contig_2075; K02922 RP-L37e, RPL37; large subunit ribosomal protein L37e
contig_8722; K02922 RP-L37e, RPL37; large subunit ribosomal protein L37e
contig_12915; K02923 RP-L38e, RPL38; large subunit ribosomal protein L38e
contig_10294; K02923 RP-L38e, RPL38; large subunit ribosomal protein L38e
contig_10088; K02927 RP-L40e, RPL40; large subunit ribosomal protein L40e
contig_25020; K02927 RP-L40e, RPL40; large subunit ribosomal protein L40e
contig_6188; K02927 RP-L40e, RPL40; large subunit ribosomal protein L40e
contig_12378; K02929 RP-L44e, RPL44; large subunit ribosomal protein L44e
contig_14474; K02929 RP-L44e, RPL44; large subunit ribosomal protein L44e
contig_17257; K02929 RP-L44e, RPL44; large subunit ribosomal protein L44e
contig_24779; K02929 RP-L44e, RPL44; large subunit ribosomal protein L44e
contig_6381; K02941 RP-LP0, RPLP0; large subunit ribosomal protein LP0
contig_13243; K02942 RP-LP1, RPLP1; large subunit ribosomal protein LP1
contig_2754; K02942 RP-LP1, RPLP1; large subunit ribosomal protein LP1
contig_3592; K02942 RP-LP1, RPLP1; large subunit ribosomal protein LP1
contig_2651; K02943 RP-LP2, RPLP2; large subunit ribosomal protein LP2
Proteasome
M00340 Proteasome, 20S core particle [PATH:map03050] [BR:ko03051]
contig_7839; K02729 PSMA5; 20S proteasome subunit alpha 5 [EC:3.4.25.1]
M00341 Proteasome, 19S regulatory particle (PA700) [PATH:map03050] [BR:ko03051]
contig_20969; K03033 PSMD3, RPN3; 26S proteasome regulatory subunit N3
contig_17735; K03035 PSMD12, RPN5; 26S proteasome regulatory subunit N5
contig_2741; K03030 PSMD14, RPN11, POH1; 26S proteasome regulatory subunit N11
M00337 Immunoproteasome [PATH:map03050] [BR:ko03051]
contig_7839; K02729 PSMA5; 20S proteasome subunit alpha 5 [EC:3.4.25.1]
M00342 Bacterial proteasome [PATH:map03050] [BR:ko03051]
M00343 Archaeal proteasome [PATH:map03050] [BR:ko03051]
Ubiquitin system
M00379 SCF-MET30 complex [PATH:map04120 map04111] [BR:ko04121]
M00380 SCF-BTRC complex [PATH:map04120 map04114 map04310 map04710] [BR:ko04121]
M00381 SCF-SKP2 complex [PATH:map04120 map04110 map05168] [BR:ko04121]
contig_7218; K03875 SKP2, FBXL1; F-box and leucine-rich repeat protein 1 (S-phase kinase-associated protein 2)
contig_2717; K03875 SKP2, FBXL1; F-box and leucine-rich repeat protein 1 (S-phase kinase-associated protein 2)
M00382 SCF-FBS complex [PATH:map04120 map04141] [BR:ko04121]
M00407 SCF-CDC4 complex [PATH:map04120 map04111] [BR:ko04121]
M00411 SCF-GRR1 complex [PATH:map04120 map04111] [BR:ko04121]
M00383 ECV complex [PATH:map04120 map05211] [BR:ko04121]
M00384 Cul3-SPOP complex [PATH:map04120] [BR:ko04121]
contig_13125; K10523 SPOP; speckle-type POZ protein
M00385 Cul4-DDB1-DDB2 complex [PATH:map04120 map03420] [BR:ko04121 ko03400]
M00386 Cul4-DDB1-CSA complex [PATH:map04120 map03420] [BR:ko04121 ko03400]
M00387 SCF-FBW7 complex [PATH:map04120] [BR:ko04121]
M00388 ECS complex [PATH:map04120] [BR:ko04121]
M00389 APC/C complex [PATH:map04120 map04110 map04114 map04914 map04111 map04113] [BR:ko04121 ko03036]
contig_13154; K03363 CDC20; cell division cycle 20, cofactor of APC complex
contig_15124; K03364 CDH1; cell division cycle 20-like protein 1, cofactor of APC complex
contig_8759; K03354 APC7; anaphase-promoting complex subunit 7
Protein processing
M00400 p97-Ufd1-Npl4 complex [PATH:map04141]
contig_5983; K13525 VCP, CDC48; transitional endoplasmic reticulum ATPase
contig_8927; K13525 VCP, CDC48; transitional endoplasmic reticulum ATPase
M00401 Sec61 complex [PATH:map03060 map04141 map04145 map05110] [BR:ko02044]
M00402 Translocon-associated protein (TRAP) complex [PATH:map04141]
M00403 HRD1/SEL1 ERAD complex [PATH:map04141]
contig_5983; K13525 VCP, CDC48; transitional endoplasmic reticulum ATPase
contig_8927; K13525 VCP, CDC48; transitional endoplasmic reticulum ATPase
M00404 COPII complex [PATH:map04141]
contig_14743; K14007 SEC24; protein transport protein SEC24
contig_15811; K07953 SAR1; GTP-binding protein SAR1 [EC:3.6.5.-]
M00408 ESCRT-0 complex [PATH:map04144]
M00409 ESCRT-I complex [PATH:map04144]
contig_20229; K12183 TSG101, STP22, VPS23; ESCRT-I complex subunit TSG101
contig_5957; K12184 VPS28; ESCRT-I complex subunit VPS28
contig_21346; K12185 VPS37; ESCRT-I complex subunit VPS37
M00410 ESCRT-II complex [PATH:map04144]
M00412 ESCRT-III complex [PATH:map04144]
contig_16146; K12192 CHMP2B; charged multivesicular body protein 2B
Environmental information processing
Mineral and organic ion transport system
M00185 Sulfate transport system [PATH:map02010] [BR:ko02000]
M00189 Molybdate transport system [PATH:map02010] [BR:ko02000]
M00423 Molybdate/tungstate transport system [PATH:map02010] [BR:ko02000]
M00186 Tungstate transport system [PATH:map02010] [BR:ko02000]
M00438 Nitrate/nitrite transport system [PATH:map02010] [BR:ko02000]
M00321 Bicarbonate transport system [PATH:map02010] [BR:ko02000]
M00188 NitT/TauT family transport system [BR:ko02000]
M00435 Taurine transport system [PATH:map02010] [BR:ko02000]
M00436 Sulfonate transport system [PATH:map02010] [BR:ko02000]
M00437 Phthalate transport system [PATH:map02010] [BR:ko02000]
M00190 Iron(III) transport system [PATH:map02010] [BR:ko02000]
M00191 Thiamine transport system [PATH:map02010] [BR:ko02000]
M00299 Spermidine/putrescine transport system [PATH:map02010] [BR:ko02000]
M00300 Putrescine transport system [PATH:map02010] [BR:ko02000]
M00193 Putative spermidine/putrescine transport system [BR:ko02000]
M00301 Mannopine transport system [PATH:map02010] [BR:ko02000]
M00302 2-Aminoethylphosphonate transport system [PATH:map02010] [BR:ko02000]
M00208 Glycine betaine/proline transport system [PATH:map02010] [BR:ko02000]
M00209 Osmoprotectant transport system [PATH:map02010] [BR:ko02000]
M00442 Putative hydroxymethylpyrimidine transport system [PATH:map02010] [BR:ko02000]
M00192 Putative thiamine transport system [BR:ko02000]
Saccharide and polyol transport system
M00194 Maltose/maltodextrin transport system [PATH:map02010] [BR:ko02000]
M00196 Multiple sugar transport system [PATH:map02010] [BR:ko02000]
M00201 alpha-Glucoside transport system [PATH:map02010] [BR:ko02000]
M00203 Glucose/arabinose transport system [PATH:map02010] [BR:ko02000]
M00605 Glucose/mannose transport system [PATH:map02010] [BR:ko02000]
M00204 Trehalose/maltose transport system [PATH:map02010] [BR:ko02000]
M00604 Trehalose transport system [PATH:map02010] [BR:ko02000]
M00205 N-Acetylglucosamine transport system [PATH:map02010] [BR:ko02000]
M00206 Cellobiose transport system [PATH:map02010] [BR:ko02000]
M00606 N,N'-Diacetylchitobiose transport system [PATH:map02010] [BR:ko02000]
M00601 Putative chitobiose transport system [PATH:map02010] [BR:ko02000]
M00213 L-Arabinose transport system [PATH:map02010] [BR:ko02000]
M00199 L-Arabinose/lactose transport system [PATH:map02010] [BR:ko02000]
M00202 Oligogalacturonide transport system [PATH:map02010] [BR:ko02000]
M00600 alpha-1,4-Digalacturonate transport system [PATH:map02010] [BR:ko02000]
M00603 Putative aldouronate transport system [PATH:map02010] [BR:ko02000]
M00214 Methyl-galactoside transport system [PATH:map02010] [BR:ko02000]
M00215 D-Xylose transport system [PATH:map02010] [BR:ko02000]
M00619 Xylobiose transport system [PATH:map02010] [BR:ko02000]
M00216 Multiple sugar transport system [PATH:map02010] [BR:ko02000]
M00217 D-Allose transport system [PATH:map02010] [BR:ko02000]
M00218 Fructose transport system [PATH:map02010] [BR:ko02000]
M00219 AI-2 transport system [PATH:map02010] [BR:ko02000]
M00220 Rhamnose transport system [PATH:map02010] [BR:ko02000]
M00212 Ribose transport system [PATH:map02010] [BR:ko02000]
M00590 Erythritol transport system [PATH:map02010] [BR:ko02000]
M00591 Putative xylitol transport system [PATH:map02010] [BR:ko02000]
M00592 Inositol transport system [PATH:map02010] [BR:ko02000]
M00593 Inositol transport system [PATH:map02010] [BR:ko02000]
M00599 Inositol-phosphate transport system [PATH:map02010] [BR:ko02000]
M00197 Putative fructooligosaccharide transport system [BR:ko02000]
M00607 Glycerol transport system [PATH:map02010] [BR:ko02000]
M00198 Putative sn-glycerol-phosphate transport system [PATH:map02010] [BR:ko02000]
M00200 Putative sorbitol/mannitol transport system [PATH:map02010] [BR:ko02000]
M00602 Arabinosaccharide transport system [PATH:map02010] [BR:ko02000]
M00491 arabinogalactan oligomer/maltooligosaccharide transport system [PATH:map02010] [BR:ko02000]
M00207 Putative multiple sugar transport system [BR:ko02000]
M00221 Putative simple sugar transport system [BR:ko02000]
M00210 Putative ABC transport system [BR:ko02000]
M00211 Putative ABC transport system [BR:ko02000]
Phosphate and amino acid transport system
M00222 Phosphate transport system [PATH:map02010] [BR:ko02000]
M00223 Phosphonate transport system [PATH:map02010] [BR:ko02000]
M00225 Lysine/arginine/ornithine transport system [PATH:map02010] [BR:ko02000]
M00226 Histidine transport system [PATH:map02010] [BR:ko02000]
M00227 Glutamine transport system [PATH:map02010] [BR:ko02000]
M00229 Arginine transport system [PATH:map02010] [BR:ko02000]
M00230 Glutamate/aspartate transport system [PATH:map02010] [BR:ko02000]
M00231 Octopine/nopaline transport system [PATH:map02010] [BR:ko02000]
M00232 General L-amino acid transport system [PATH:map02010] [BR:ko02000]
M00233 Glutamate transport system [PATH:map02010] [BR:ko02000]
M00234 Cystine transport system [PATH:map02010] [BR:ko02000]
M00585 L-Cystine transport system [PATH:map02010] [BR:ko02000]
M00235 Arginine/ornithine transport system [PATH:map02010] [BR:ko02000]
M00587 Arginine/lysine/histidine/glutamine transport system [PATH:map02010] [BR:ko02000]
M00589 Putative lysine transport system [PATH:map02010] [BR:ko02000]
M00237 Branched-chain amino acid transport system [PATH:map02010] [BR:ko02000]
M00322 Neutral amino acid transport system [PATH:map02010] [BR:ko02000]
M00323 Urea transport system [PATH:map02010] [BR:ko02000]
M00238 D-Methionine transport system [PATH:map02010] [BR:ko02000]
M00228 Putative glutamine transport system [PATH:map02010] [BR:ko02000]
M00586 Putative amino-acid transport system [PATH:map02010] [BR:ko02000]
M00236 Putative polar amino acid transport system [BR:ko02000]
Peptide and nickel transport system
M00439 Oligopeptide transport system [PATH:map02010] [BR:ko02000]
M00324 Dipeptide transport system [PATH:map02010] [BR:ko02000]
M00566 Dipeptide transport system, Firmicutes [PATH:map02010] [BR:ko02000]
M00440 Nickel transport system [PATH:map02010] [BR:ko02000]
M00348 Glutathione transport system [PATH:map02010] [BR:ko02000]
M00239 Peptides/nickel transport system [PATH:map02010] [BR:ko02000]
M00349 Microcin C transport system [PATH:map02010] [BR:ko02000]
Metallic cation, iron-siderophore and vitamin B12 transport system
M00240 Iron complex transport system [PATH:map02010] [BR:ko02000]
M00241 Vitamin B12 transport system [PATH:map02010] [BR:ko02000]
M00316 Manganese transport system [PATH:map02010 map02020] [BR:ko02000]
M00242 Zinc transport system [PATH:map02010] [BR:ko02000]
M00318 Iron/zinc/copper transport system [PATH:map02010] [BR:ko02000]
M00317 Manganese/iron transport system [PATH:map02010] [BR:ko02000]
M00319 Manganese/zinc/iron transport system [PATH:map02010] [BR:ko02000]
M00243 Manganese/iron transport system [BR:ko02000]
M00245 Cobalt/nickel transport system [PATH:map02010] [BR:ko02000]
M00246 Nickel transport system [PATH:map02010] [BR:ko02000]
M00581 Biotin transport system [PATH:map02010] [BR:ko02000]
M00582 Energy-coupling factor transport system [PATH:map02010] [BR:ko02000]
M00244 Putative zinc/manganese transport system [BR:ko02000]
M00247 Putative ABC transport system [BR:ko02000]
ABC-2 type and other transport systems
M00298 Multidrug/hemolysin transport system [PATH:map02010] [BR:ko02000]
M00249 Capsular polysaccharide transport system [PATH:map02010] [BR:ko02000]
M00250 Lipopolysaccharide transport system [PATH:map02010] [BR:ko02000]
M00320 Lipopolysaccharide export system [PATH:map02010] [BR:ko02000]
M00251 Teichoic acid transport system [PATH:map02010] [BR:ko02000]
M00252 Lipooligosaccharide transport system [PATH:map02010] [BR:ko02000]
M00253 Sodium transport system [PATH:map02010] [BR:ko02000]
M00583 Putative peptide transport system [PATH:map02010] [BR:ko02000]
M00257 Hemin transport system [PATH:map02010] [BR:ko02000]
M00314 Bacitracin transport system [PATH:map02010 map02020] [BR:ko02000]
M00224 Fluoroquinolones transport system [PATH:map02010] [BR:ko02000]
M00255 Lipoprotein-releasing system [PATH:map02010] [BR:ko02000]
M00584 Acetoin utilization transport system [PATH:map02010] [BR:ko02000]
M00259 Heme transport system [PATH:map02010] [BR:ko02000]
M00256 Cell division transport system [PATH:map02010] [BR:ko02000]
M00315 Uncharacterized ABC transport system [PATH:map02020] [BR:ko02000]
M00258 Putative ABC transport system [BR:ko02000]
M00254 ABC-2 type transport system [BR:ko02000]
Phosphotransferase system (PTS)
M00265 PTS system, glucose-specific II component [PATH:map00010 map02060] [BR:ko02000]
M00267 PTS system, N-acetylglucosamine-specific II component [PATH:map00520 map02060] [BR:ko02000]
M00266 PTS system, maltose and glucose-specific II component [PATH:map00010 map00500 map02060] [BR:ko02000]
M00282 PTS system, D-glucosamine-specific II component [PATH:map00520 map02060] [BR:ko02000]
M00269 PTS system, sucrose-specific II component [PATH:map00500 map02060] [BR:ko02000]
M00271 PTS system, beta-glucosides-specific II component [PATH:map02060] [BR:ko02000]
M00272 PTS system, arbutin-, cellobiose-, and salicin-specific II component [PATH:map00010 map02060] [BR:ko02000]
M00270 PTS system, trehalose-specific II component [PATH:map00500 map02060] [BR:ko02000]
M00303 PTS system, N-acetylmuramic acid-specific II component [PATH:map02060] [BR:ko02000]
M00268 PTS system, arbutin-like II component [PATH:map00010 map02060] [BR:ko02000]
M00273 PTS system, fructose-specific II component [PATH:map00051 map02060] [BR:ko02000]
M00306 PTS system, fructose-specific II-like component [BR:ko02000]
M00274 PTS system, mannitol-specific II component [PATH:map00051 map02060] [BR:ko02000]
M00305 PTS system, 2-O-A-mannosyl-D-glycerate-specific II component [PATH:map02060] [BR:ko02000]
M00281 PTS system, lactose-specific II component [PATH:map00052 map02060] [BR:ko02000]
M00275 PTS system, cellobiose-specific II component [PATH:map02060] [BR:ko02000]
M00280 PTS system, glucitol/sorbitol-specific II component [PATH:map00051 map02060] [BR:ko02000]
M00279 PTS system, galactitol-specific II component [PATH:map00052 map02060] [BR:ko02000]
M00276 PTS system, mannose-specific II component [PATH:map00051 map02060] [BR:ko02000]
M00304 PTS system, fructose-specific II component [PATH:map02060] [BR:ko02000]
M00278 PTS system, sorbose-specific II component [PATH:map00051 map02060] [BR:ko02000]
M00277 PTS system, N-acetylgalactosamine-specific II component [PATH:map00052 map02060] [BR:ko02000]
M00287 PTS system, galactosamine-specific II component [PATH:map00052 map02060] [BR:ko02000]
M00610 PTS system, D-glucosaminate-specific II component [PATH:map02060] [BR:ko02000]
M00283 PTS system, ascorbate-specific II component [PATH:map00053 map02060] [BR:ko02000]
Bacterial secretion system
M00325 alpha-Hemolysin/cyclolysin transport system [PATH:map02010 map03070] [BR:ko02000]
M00326 RTX toxin transport system [BR:ko02044]
M00327 S-Layer protein transport system [BR:ko02044]
M00328 Hemophore/metalloprotease transport system [BR:ko02044]
M00329 Multiple protein transport system [BR:ko02044]
M00330 Adhesin protein transport system [BR:ko02044]
M00571 AlgE-type Mannuronan C-5-Epimerase transport system [BR:ko02044]
M00339 RaxAB-RaxC type I secretion system [PATH:map04626] [BR:ko02044]
M00331 Type II general secretion system [PATH:map03070] [BR:ko02044]
M00332 Type III secretion system [PATH:map03070] [BR:ko02044]
M00333 Type IV secretion system [PATH:map03070] [BR:ko02044]
M00334 Type VI secretion system [PATH:map03070] [BR:ko02044]
M00335 Sec (secretion) system [PATH:map03070] [BR:ko02044]
contig_16684; K03070 secA; preprotein translocase subunit SecA
contig_7803; K03110 ftsY; fused signal recognition particle receptor
contig_4593; K03106 SRP54, ffh; signal recognition particle subunit SRP54
contig_6501; K03106 SRP54, ffh; signal recognition particle subunit SRP54
M00336 Twin-arginine translocation (Tat) system [PATH:map03070] [BR:ko02044]
contig_1452; K03116 tatA; sec-independent protein translocase protein TatA
M00429 Competence-related DNA transformation transporter [BR:ko02044]
Functional set
Metabolism
Aminoacyl tRNA
M00360 Aminoacyl-tRNA biosynthesis, prokaryotes [PATH:map00970]
contig_1103; K01893 NARS, asnS; asparaginyl-tRNA synthetase [EC:6.1.1.22]
contig_16587; K01893 NARS, asnS; asparaginyl-tRNA synthetase [EC:6.1.1.22]
contig_10108; K01876 DARS, aspS; aspartyl-tRNA synthetase [EC:6.1.1.12]
contig_23570; K01883 CARS, cysS; cysteinyl-tRNA synthetase [EC:6.1.1.16]
contig_19483; K14164 glyQS; glycyl-tRNA synthetase [EC:6.1.1.14]
contig_495; K01870 IARS, ileS; isoleucyl-tRNA synthetase [EC:6.1.1.5]
contig_7961; K04567 KARS, lysS; lysyl-tRNA synthetase, class II [EC:6.1.1.6]
contig_583; K01874 MARS, metG; methionyl-tRNA synthetase [EC:6.1.1.10]
contig_9781; K01889 FARSA, pheS; phenylalanyl-tRNA synthetase alpha chain [EC:6.1.1.20]
contig_16236; K01875 SARS, serS; seryl-tRNA synthetase [EC:6.1.1.11]
contig_11136; K01875 SARS, serS; seryl-tRNA synthetase [EC:6.1.1.11]
contig_5766; K01867 WARS, trpS; tryptophanyl-tRNA synthetase [EC:6.1.1.2]
contig_3715; K01866 YARS, tyrS; tyrosyl-tRNA synthetase [EC:6.1.1.1]
contig_10531; K01873 VARS, valS; valyl-tRNA synthetase [EC:6.1.1.9]
contig_12886; K01873 VARS, valS; valyl-tRNA synthetase [EC:6.1.1.9]
M00359 Aminoacyl-tRNA biosynthesis, eukaryotes [PATH:map00970]
contig_1103; K01893 NARS, asnS; asparaginyl-tRNA synthetase [EC:6.1.1.22]
contig_16587; K01893 NARS, asnS; asparaginyl-tRNA synthetase [EC:6.1.1.22]
contig_10108; K01876 DARS, aspS; aspartyl-tRNA synthetase [EC:6.1.1.12]
contig_23570; K01883 CARS, cysS; cysteinyl-tRNA synthetase [EC:6.1.1.16]
contig_495; K01870 IARS, ileS; isoleucyl-tRNA synthetase [EC:6.1.1.5]
contig_7961; K04567 KARS, lysS; lysyl-tRNA synthetase, class II [EC:6.1.1.6]
contig_583; K01874 MARS, metG; methionyl-tRNA synthetase [EC:6.1.1.10]
contig_9781; K01889 FARSA, pheS; phenylalanyl-tRNA synthetase alpha chain [EC:6.1.1.20]
contig_16236; K01875 SARS, serS; seryl-tRNA synthetase [EC:6.1.1.11]
contig_11136; K01875 SARS, serS; seryl-tRNA synthetase [EC:6.1.1.11]
contig_5766; K01867 WARS, trpS; tryptophanyl-tRNA synthetase [EC:6.1.1.2]
contig_3715; K01866 YARS, tyrS; tyrosyl-tRNA synthetase [EC:6.1.1.1]
contig_10531; K01873 VARS, valS; valyl-tRNA synthetase [EC:6.1.1.9]
contig_12886; K01873 VARS, valS; valyl-tRNA synthetase [EC:6.1.1.9]
Nucleotide sugar
M00362 Nucleotide sugar biosynthesis, prokaryotes [PATH:map00520]
contig_16084; K00963 UGP2, galU, galF; UTP--glucose-1-phosphate uridylyltransferase [EC:2.7.7.9]
contig_5249; K01784 galE, GALE; UDP-glucose 4-epimerase [EC:5.1.3.2]
contig_2959; K01784 galE, GALE; UDP-glucose 4-epimerase [EC:5.1.3.2]
contig_13219; K00966 GMPP; mannose-1-phosphate guanylyltransferase [EC:2.7.7.13]
M00361 Nucleotide sugar biosynthesis, eukaryotes [PATH:map00520]
contig_16084; K00963 UGP2, galU, galF; UTP--glucose-1-phosphate uridylyltransferase [EC:2.7.7.9]
contig_5249; K01784 galE, GALE; UDP-glucose 4-epimerase [EC:5.1.3.2]
contig_2959; K01784 galE, GALE; UDP-glucose 4-epimerase [EC:5.1.3.2]
contig_13219; K00966 GMPP; mannose-1-phosphate guanylyltransferase [EC:2.7.7.13]
Environmental information processing
Two-component regulatory system
M00434 PhoR-PhoB (phosphate starvation response) two-component regulatory system [PATH:map02020] [BR:ko02022]
M00443 SenX3-RegX3 (phosphate starvation response) two-component regulatory system [PATH:map02020] [BR:ko02022]
M00444 PhoQ-PhoP (magnesium transport) two-component regulatory system [PATH:map02020] [BR:ko02022]
M00445 EnvZ-OmpR (osmotic stress response) two-component regulatory system [PATH:map02020] [BR:ko02022]
M00446 RstB-RstA two-component regulatory system [PATH:map02020] [BR:ko02022]
M00447 CpxA-CpxR (envelope stress response) two-component regulatory system [PATH:map02020] [BR:ko02022]
M00448 CssS-CssR (secretion stress response) two-component regulatory system [PATH:map02020] [BR:ko02022]
M00449 CreC-CreB (phosphate regulation) two-component regulatory system [PATH:map02020] [BR:ko02022]
M00450 BaeS-BaeR (envelope stress response) two-component regulatory system [PATH:map02020] [BR:ko02022]
M00451 BasS-BasR (antimicrobial peptide resistance) two-component regulatory system [PATH:map02020] [BR:ko02022]
M00452 CusS-CusR (copper tolerance) two-component regulatory system [PATH:map02020] [BR:ko02022]
M00453 QseC-QseB (quorum sensing) two-component regulatory system [PATH:map02020] [BR:ko02022]
M00454 KdpD-KdpE (potassium transport) two-component regulatory system [PATH:map02020] [BR:ko02022]
M00455 TorS-TorR (TMAO respiration) two-component regulatory system [PATH:map02020] [BR:ko02022]
M00456 ArcB-ArcA (anoxic redox control) two-component regulatory system [PATH:map02020] [BR:ko02022]
M00457 TctE-TctD (tricarboxylic acid transport) two-component regulatory system [PATH:map02020] [BR:ko02022]
M00458 ResE-ResD (aerobic and anaerobic respiration) two-component regulatory system [PATH:map02020] [BR:ko02022]
M00459 VicK-VicR (cell wall metabolism) two-component regulatory system [PATH:map02020] [BR:ko02022]
M00460 MprB-MprA (maintenance of persistent infection) two-component regulatory system [PATH:map02020] [BR:ko02022]
M00461 MtrB-MtrA (osmotic stress response) two-component regulatory system [PATH:map02020] [BR:ko02022]
M00462 PrrB-PrrA (intracellular multiplication) two-component regulatory system [PATH:map02020] [BR:ko02022]
M00463 TrcS-TrcR two-component regulatory system [PATH:map02020] [BR:ko02022]
M00464 NrsS-NrsR (nickel tolerance) two-component regulatory system [PATH:map02020] [BR:ko02022]
M00465 ManS-ManR (manganese homeostasis) two-component regulatory system [PATH:map02020] [BR:ko02022]
M00466 NblS-NblR (photosynthesis) two-component regulatory system [PATH:map02020] [BR:ko02022]
M00467 SasA-RpaAB (circadian timing mediating) two-component regulatory system [PATH:map02020] [BR:ko02022]
M00468 SaeS-SaeR (staphylococcal virulence regulation) two-component regulatory system [PATH:map02020] [BR:ko02022]
M00469 BceS-BceR (bacitracin transport) two-component regulatory system [PATH:map02020] [BR:ko02022]
M00470 YxdK-YxdJ (antimicrobial peptide response) two-component regulatory system [PATH:map02020] [BR:ko02022]
M00471 NarX-NarL (nitrate respiration) two-component regulatory system [PATH:map02020] [BR:ko02022]
M00472 NarQ-NarP (nitrate respiration) two-component regulatory system [PATH:map02020] [BR:ko02022]
M00473 UhpB-UhpA (hexose phosphates uptake) two-component regulatory system [PATH:map02020] [BR:ko02022]
M00474 RcsC-RcsD-RcsB (capsule synthesis) two-component regulatory system [PATH:map02020] [BR:ko02022]
M00475 BarA-UvrY (central carbon metabolism) two-component regulatory system [PATH:map02020] [BR:ko02022]
M00476 ComP-ComA (competence) two-component regulatory system [PATH:map02020] [BR:ko02022]
M00477 EvgS-EvgA (acid and drug tolerance) two-component regulatory system [PATH:map02020] [BR:ko02022]
M00478 DegS-DegU (multicellular behavior control) two-component regulatory system [PATH:map02020] [BR:ko02022]
M00479 DesK-DesR (membrane lipid fluidity regulation) two-component regulatory system [PATH:map02020] [BR:ko02022]
M00480 VraS-VraR (cell-wall peptidoglycan synthesis) two-component regulatory system [PATH:map02020] [BR:ko02022]
M00481 LiaS-LiaR (cell wall stress response) two-component regulatory system [PATH:map02020] [BR:ko02022]
M00482 DevS-DevR (redox response) two-component regulatory system [PATH:map02020] [BR:ko02022]
M00483 NreB-NreC (dissimilatory nitrate/nitrite reduction) two-component regulatory system [PATH:map02020] [BR:ko02022]
M00484 YdfH-YdfI two-component regulatory system [PATH:map02020] [BR:ko02022]
M00485 KinABCDE-Spo0FA (sporulation control) two-component regulatory system [PATH:map02020] [BR:ko02022]
M00486 CitA-CitB (citrate fermentation) two-component regulatory system [PATH:map02020] [BR:ko02022]
M00487 CitS-CitT (magnesium-citrate transport) two-component regulatory system [PATH:map02020] [BR:ko02022]
M00488 DcuS-DcuR (C4-dicarboxylate metabolism) two-component regulatory system [PATH:map02020] [BR:ko02022]
M00489 DctS-DctR (C4-dicarboxylate transport) two-component regulatory system [PATH:map02020] [BR:ko02022]
M00490 MalK-MalR (malate transport) two-component regulatory system [PATH:map02020] [BR:ko02022]
M00492 LytS-LytR two-component regulatory system [PATH:map02020] [BR:ko02022]
M00493 AlgZ-AlgR (alginate production) two-component regulatory system [PATH:map02020] [BR:ko02022]
M00494 NatK-NatR (sodium extrusion) two-component regulatory system [PATH:map02020] [BR:ko02022]
M00495 AgrC-AgrA (exoprotein synthesis) two-component regulatory system [PATH:map02020] [BR:ko02022]
M00496 ComD-ComE (competence) two-component regulatory system [PATH:map02020] [BR:ko02022]
M00497 GlnL-GlnG (nitrogen regulation) two-component regulatory system [PATH:map02020] [BR:ko02022]
M00498 NtrY-NtrX (nitrogen regulation) two-component regulatory system [PATH:map02020] [BR:ko02022]
M00499 HydH-HydG (metal tolerance) two-component regulatory system [PATH:map02020] [BR:ko02022]
M00500 AtoS-AtoC (cPHB biosynthesis) two-component regulatory system [PATH:map02020] [BR:ko02022]
M00501 PilS-PilR (type 4 fimbriae synthesis) two-component regulatory system [PATH:map02020] [BR:ko02022]
M00502 GlrK-GlrR (amino sugar metabolism) two-component regulatory system [PATH:map02020] [BR:ko02022]
M00503 PgtB-PgtA (phosphoglycerate transport) two-component regulatory system [PATH:map02020] [BR:ko02022]
M00504 DctB-DctD (C4-dicarboxylate transport) two-component regulatory system [PATH:map02020] [BR:ko02022]
M00505 KinB-AlgB (alginate production) two-component regulatory system [PATH:map02020] [BR:ko02022]
M00506 CheA-CheYBV (chemotaxis) two-component regulatory system [PATH:map02020 map02030] [BR:ko02022 ko02030 ko02035]
M00507 ChpA-ChpB/PilGH (chemosensory) two-component regulatory system [PATH:map02020] [BR:ko02022 ko02035]
M00508 PixL-PixGH (positive phototaxis) two-component regulatory system [PATH:map02020] [BR:ko02022 ko02035]
M00509 WspE-WspRF (chemosensory) two-component regulatory system [PATH:map02020] [BR:ko02022]
M00510 Cph1-Rcp1 (light response) two-component regulatory system [PATH:map02020] [BR:ko02022]
M00511 PleC-PleD (cell fate control) two-component regulatory system [PATH:map02020 map04112] [BR:ko02022]
M00512 CckA-CtrA/CpdR (cell cycle control) two-component regulatory system [PATH:map02020 map04112] [BR:ko02022]
M00513 LuxQN/CqsS-LuxU-LuxO (quorum sensing) two-component regulatory system [PATH:map02020 map05111] [BR:ko02022]
M00514 TtrS-TtrR (tetrathionate respiration) two-component regulatory system [PATH:map02020] [BR:ko02022]
M00515 FlrB-FlrC (polar flagellar synthesis) two-component regulatory system [PATH:map02020 map05111] [BR:ko02022]
M00516 SLN1-YPD1-SSK1/SKN7 (osmosensing) two-component regulatory system [PATH:map02020 map04011] [BR:ko02022]
M00517 RpfC-RpfG (cell-to-cell signaling) two-component regulatory system [PATH:map02020] [BR:ko02022]
M00518 GlnK-GlnL (glutamine utilization) two-component regulatory system [PATH:map02020] [BR:ko02022]
M00519 YesM-YesN two-component regulatory system [PATH:map02020] [BR:ko02022]
M00520 ChvG-ChvI (acidity sensing) two-component regulatory system [PATH:map02020] [BR:ko02022]
M00521 CiaH-CiaR two-component regulatory system [PATH:map02020] [BR:ko02022]
M00522 SalK-SalR two-component regulatory system [PATH:map02020] [BR:ko02022]
M00523 RegB-RegA (redox response) two-component regulatory system [PATH:map02020] [BR:ko02022]
M00524 FixL-FixJ (nitrogen fixation) two-component regulatory system [PATH:map02020] [BR:ko02022]
Signature module
Genotypic signature
Metabolic capacity
M00611 Oxygenic photosynthesis in plants and cyanobacteria
M00163 Photosystem I
M00165 Reductive pentose phosphate cycle (Calvin cycle)
M00612 Anoxygenic photosynthesis in purple bacteria
M00165 Reductive pentose phosphate cycle (Calvin cycle)
M00613 Anoxygenic photosynthesis in green nonsulfur bacteria
M00614 Anoxygenic photosynthesis in green sulfur bacteria
M00173 Reductive citrate cycle (Arnon-Buchanan cycle)
M00617 Methanogen
M00618 Acetogen
M00377 Reductive acetyl-CoA pathway (Wood-Ljungdahl pathway)
M00615 Nitrate assimilation
M00531 Assimilatory nitrate reduction, nitrate => ammonia
M00616 Sulfate-sulfur assimilation
M00176 Assimilatory sulfate reduction, sulfate => H2S
Pathogenicity
M00363 EHEC pathogenicity signature, Shiga toxin [PATH:map05130 map05131]
M00542 EHEC/EPEC pathogenicity signature, T3SS and effectors [PATH:map05130]
M00574 Pertussis pathogenicity signature 1, pertussis toxin [PATH:map05133]
M00575 Pertussis pathogenicity signature 2, T1SS [PATH:map05133]
M00564 Helicobacter pylori pathogenicity signature, cagA pathogenicity island [PATH:map05120]

## Sheet: S5D Table
S5D Table report the list of enriched pathways obtained with KAAS according to the KEGG BRITE database (KEGG modules)
WOUNDING
Energy metabolism
Carbon fixation
M00165 Reductive pentose phosphate cycle (Calvin cycle) [PATH:map01200 map00710]
contig_188; K00855 PRK, prkB; phosphoribulokinase [EC:2.7.1.19]
contig_503; K00855 PRK, prkB; phosphoribulokinase [EC:2.7.1.19]
contig_5395; K01602 rbcS; ribulose-bisphosphate carboxylase small chain [EC:4.1.1.39]
contig_2086; K00927 PGK, pgk; phosphoglycerate kinase [EC:2.7.2.3]
contig_2981; K00927 PGK, pgk; phosphoglycerate kinase [EC:2.7.2.3]
contig_150; K05298 GAPA; glyceraldehyde-3-phosphate dehydrogenase (NADP+) (phosphorylating) [EC:1.2.1.13]
contig_279; K05298 GAPA; glyceraldehyde-3-phosphate dehydrogenase (NADP+) (phosphorylating) [EC:1.2.1.13]
contig_588; K05298 GAPA; glyceraldehyde-3-phosphate dehydrogenase (NADP+) (phosphorylating) [EC:1.2.1.13]
contig_120; K01623 ALDO; fructose-bisphosphate aldolase, class I [EC:4.1.2.13]
contig_293; K01623 ALDO; fructose-bisphosphate aldolase, class I [EC:4.1.2.13]
contig_587; K01623 ALDO; fructose-bisphosphate aldolase, class I [EC:4.1.2.13]
contig_834; K01623 ALDO; fructose-bisphosphate aldolase, class I [EC:4.1.2.13]
contig_1273; K03841 FBP, fbp; fructose-1,6-bisphosphatase I [EC:3.1.3.11]
contig_289; K03841 FBP, fbp; fructose-1,6-bisphosphatase I [EC:3.1.3.11]
contig_5358; K03841 FBP, fbp; fructose-1,6-bisphosphatase I [EC:3.1.3.11]
contig_291; K00615 E2.2.1.1, tktA, tktB; transketolase [EC:2.2.1.1]
contig_155; K01100 E3.1.3.37; sedoheptulose-bisphosphatase [EC:3.1.3.37]
contig_978; K01100 E3.1.3.37; sedoheptulose-bisphosphatase [EC:3.1.3.37]
contig_6223; K01807 rpiA; ribose 5-phosphate isomerase A [EC:5.3.1.6]
contig_8764; K01807 rpiA; ribose 5-phosphate isomerase A [EC:5.3.1.6]
M00166 Reductive pentose phosphate cycle, ribulose-5P => glyceraldehyde-3P [PATH:map01200 map00710]
contig_188; K00855 PRK, prkB; phosphoribulokinase [EC:2.7.1.19]
contig_503; K00855 PRK, prkB; phosphoribulokinase [EC:2.7.1.19]
contig_5395; K01602 rbcS; ribulose-bisphosphate carboxylase small chain [EC:4.1.1.39]
contig_2086; K00927 PGK, pgk; phosphoglycerate kinase [EC:2.7.2.3]
contig_2981; K00927 PGK, pgk; phosphoglycerate kinase [EC:2.7.2.3]
contig_150; K05298 GAPA; glyceraldehyde-3-phosphate dehydrogenase (NADP+) (phosphorylating) [EC:1.2.1.13]
contig_279; K05298 GAPA; glyceraldehyde-3-phosphate dehydrogenase (NADP+) (phosphorylating) [EC:1.2.1.13]
contig_588; K05298 GAPA; glyceraldehyde-3-phosphate dehydrogenase (NADP+) (phosphorylating) [EC:1.2.1.13]
M00167 Reductive pentose phosphate cycle, glyceraldehyde-3P => ribulose-5P [PATH:map01200 map00710]
contig_120; K01623 ALDO; fructose-bisphosphate aldolase, class I [EC:4.1.2.13]
contig_293; K01623 ALDO; fructose-bisphosphate aldolase, class I [EC:4.1.2.13]
contig_587; K01623 ALDO; fructose-bisphosphate aldolase, class I [EC:4.1.2.13]
contig_834; K01623 ALDO; fructose-bisphosphate aldolase, class I [EC:4.1.2.13]
contig_1273; K03841 FBP, fbp; fructose-1,6-bisphosphatase I [EC:3.1.3.11]
contig_289; K03841 FBP, fbp; fructose-1,6-bisphosphatase I [EC:3.1.3.11]
contig_5358; K03841 FBP, fbp; fructose-1,6-bisphosphatase I [EC:3.1.3.11]
contig_291; K00615 E2.2.1.1, tktA, tktB; transketolase [EC:2.2.1.1]
contig_155; K01100 E3.1.3.37; sedoheptulose-bisphosphatase [EC:3.1.3.37]
contig_978; K01100 E3.1.3.37; sedoheptulose-bisphosphatase [EC:3.1.3.37]
contig_6223; K01807 rpiA; ribose 5-phosphate isomerase A [EC:5.3.1.6]
contig_8764; K01807 rpiA; ribose 5-phosphate isomerase A [EC:5.3.1.6]
M00168 CAM (Crassulacean acid metabolism), dark [PATH:map01200 map00710]
contig_328; K01595 ppc; phosphoenolpyruvate carboxylase [EC:4.1.1.31]
contig_1436; K00026 MDH2; malate dehydrogenase [EC:1.1.1.37]
contig_1457; K00026 MDH2; malate dehydrogenase [EC:1.1.1.37]
contig_4149; K00026 MDH2; malate dehydrogenase [EC:1.1.1.37]
contig_7027; K00026 MDH2; malate dehydrogenase [EC:1.1.1.37]
M00169 CAM (Crassulacean acid metabolism), light [PATH:map01200 map00710]
contig_6504; K00029 E1.1.1.40, maeB; malate dehydrogenase (oxaloacetate-decarboxylating)(NADP+) [EC:1.1.1.40]
contig_1705; K01006 ppdK; pyruvate,orthophosphate dikinase [EC:2.7.9.1]
M00172 C4-dicarboxylic acid cycle, NADP - malic enzyme type [PATH:map00710]
contig_328; K01595 ppc; phosphoenolpyruvate carboxylase [EC:4.1.1.31]
contig_6504; K00029 E1.1.1.40, maeB; malate dehydrogenase (oxaloacetate-decarboxylating)(NADP+) [EC:1.1.1.40]
contig_1705; K01006 ppdK; pyruvate,orthophosphate dikinase [EC:2.7.9.1]
M00171 C4-dicarboxylic acid cycle, NAD - malic enzyme type [PATH:map00710]
contig_328; K01595 ppc; phosphoenolpyruvate carboxylase [EC:4.1.1.31]
contig_4530; K14454 GOT1; aspartate aminotransferase, cytoplasmic [EC:2.6.1.1]
contig_1436; K00026 MDH2; malate dehydrogenase [EC:1.1.1.37]
contig_1457; K00026 MDH2; malate dehydrogenase [EC:1.1.1.37]
contig_4149; K00026 MDH2; malate dehydrogenase [EC:1.1.1.37]
contig_7027; K00026 MDH2; malate dehydrogenase [EC:1.1.1.37]
contig_531; K14272 GGAT; glutamate--glyoxylate aminotransferase [EC:2.6.1.4 2.6.1.2 2.6.1.44 2.6.1.-]
contig_1705; K01006 ppdK; pyruvate,orthophosphate dikinase [EC:2.7.9.1]
M00170 C4-dicarboxylic acid cycle, phosphoenolpyruvate carboxykinase type [PATH:map00710]
contig_328; K01595 ppc; phosphoenolpyruvate carboxylase [EC:4.1.1.31]
contig_4530; K14454 GOT1; aspartate aminotransferase, cytoplasmic [EC:2.6.1.1]
M00173 Reductive citrate cycle (Arnon-Buchanan cycle) [PATH:map01200 map00720]
contig_1705; K01006 ppdK; pyruvate,orthophosphate dikinase [EC:2.7.9.1]
contig_328; K01595 ppc; phosphoenolpyruvate carboxylase [EC:4.1.1.31]
contig_3097; K00031 IDH1, IDH2, icd; isocitrate dehydrogenase [EC:1.1.1.42]
contig_718; K01681 ACO, acnA; aconitate hydratase [EC:4.2.1.3]
M00376 3-Hydroxypropionate bi-cycle [PATH:map01200 map00720]
M00375 Hydroxypropionate-hydroxybutylate cycle [PATH:map01200 map00720]
contig_11241; K00626 E2.3.1.9, atoB; acetyl-CoA C-acetyltransferase [EC:2.3.1.9]
contig_1230; K00626 E2.3.1.9, atoB; acetyl-CoA C-acetyltransferase [EC:2.3.1.9]
M00374 Dicarboxylate-hydroxybutyrate cycle [PATH:map01200 map00720]
contig_328; K01595 ppc; phosphoenolpyruvate carboxylase [EC:4.1.1.31]
contig_11241; K00626 E2.3.1.9, atoB; acetyl-CoA C-acetyltransferase [EC:2.3.1.9]
contig_1230; K00626 E2.3.1.9, atoB; acetyl-CoA C-acetyltransferase [EC:2.3.1.9]
M00377 Reductive acetyl-CoA pathway (Wood-Ljungdahl pathway) [PATH:map01200 map00720]
contig_21160; K00297 metF, MTHFR; methylenetetrahydrofolate reductase (NADPH) [EC:1.5.1.20]
M00579 Phosphate acetyltransferase-acetate kinase pathway, acetyl-CoA => acetate [PATH:map01200 map00720]
Nitrogen metabolism
M00175 Nitrogen fixation, nitrogen => ammonia [PATH:map00910]
M00531 Assimilatory nitrate reduction, nitrate => ammonia [PATH:map00910]
contig_1964; K10534 NR; nitrate reductase (NAD(P)H) [EC:1.7.1.1 1.7.1.2 1.7.1.3]
contig_1098; K00366 nirA; ferredoxin-nitrite reductase [EC:1.7.7.1]
contig_5919; K00366 nirA; ferredoxin-nitrite reductase [EC:1.7.7.1]
M00530 Dissimilatory nitrate reduction, nitrate => ammonia [PATH:map00910]
M00529 Denitrification, nitrate => nitrogen [PATH:map00910]
M00528 Nitrification, ammonia => nitrite [PATH:map00910]
Methane metabolism
M00567 Methanogenesis, CO2 => methane [PATH:map01200 map00680]
M00357 Methanogenesis, acetate => methane [PATH:map01200 map00680]
M00356 Methanogenesis, methanol => methane [PATH:map01200 map00680]
M00563 Methanogenesis, methylamine/dimethylamine/trimethylamine => methane [PATH:map01200 map00680]
M00358 Coenzyme M biosynthesis [PATH:map01200 map00680]
M00174 Methane oxidation, methanotroph, methane => formaldehyde [PATH:map01200 map01220 map00680]
M00346 Formaldehyde assimilation, serine pathway [PATH:map01200 map00680]
contig_2490; K00600 glyA, SHMT; glycine hydroxymethyltransferase [EC:2.1.2.1]
contig_2523; K00600 glyA, SHMT; glycine hydroxymethyltransferase [EC:2.1.2.1]
contig_4; K00600 glyA, SHMT; glycine hydroxymethyltransferase [EC:2.1.2.1]
contig_328; K01595 ppc; phosphoenolpyruvate carboxylase [EC:4.1.1.31]
M00345 Formaldehyde assimilation, ribulose monophosphate pathway [PATH:map01200 map00680]
M00344 Formaldehyde assimilation, xylulose monophosphate pathway [PATH:map01200 map00680]
contig_1273; K03841 FBP, fbp; fructose-1,6-bisphosphatase I [EC:3.1.3.11]
contig_289; K03841 FBP, fbp; fructose-1,6-bisphosphatase I [EC:3.1.3.11]
contig_5358; K03841 FBP, fbp; fructose-1,6-bisphosphatase I [EC:3.1.3.11]
M00378 F420 biosynthesis [PATH:map00680]
M00422 Acetyl-CoA pathway, CO2 => acetyl-CoA [PATH:map00680]
Sulfur metabolism
M00176 Assimilatory sulfate reduction, sulfate => H2S [PATH:map00920]
contig_4802; K13811 PAPSS; 3'-phosphoadenosine 5'-phosphosulfate synthase [EC:2.7.7.4 2.7.1.25]
contig_6479; K13811 PAPSS; 3'-phosphoadenosine 5'-phosphosulfate synthase [EC:2.7.7.4 2.7.1.25]
contig_8894; K00392 sir; sulfite reductase (ferredoxin) [EC:1.8.7.1]
M00596 Dissimilatory sulfate reduction, sulfate => H2S [PATH:map00920]
M00595 Thiosulfate oxidation by SOX complex, thiosulfate => sulfate [PATH:map00920]
Carbohydrate and lipid metabolism
Central carbohydrate metabolism
M00001 Glycolysis (Embden-Meyerhof pathway), glucose => pyruvate [PATH:map01200 map00010]
contig_3934; K01810 GPI, pgi; glucose-6-phosphate isomerase [EC:5.3.1.9]
contig_8846; K01810 GPI, pgi; glucose-6-phosphate isomerase [EC:5.3.1.9]
contig_120; K01623 ALDO; fructose-bisphosphate aldolase, class I [EC:4.1.2.13]
contig_293; K01623 ALDO; fructose-bisphosphate aldolase, class I [EC:4.1.2.13]
contig_587; K01623 ALDO; fructose-bisphosphate aldolase, class I [EC:4.1.2.13]
contig_834; K01623 ALDO; fructose-bisphosphate aldolase, class I [EC:4.1.2.13]
contig_2982; K01803 TPI, tpiA; triosephosphate isomerase (TIM) [EC:5.3.1.1]
contig_4422; K01803 TPI, tpiA; triosephosphate isomerase (TIM) [EC:5.3.1.1]
contig_790; K01803 TPI, tpiA; triosephosphate isomerase (TIM) [EC:5.3.1.1]
contig_2086; K00927 PGK, pgk; phosphoglycerate kinase [EC:2.7.2.3]
contig_2981; K00927 PGK, pgk; phosphoglycerate kinase [EC:2.7.2.3]
contig_18622; K01834 PGAM, gpmA; 2,3-bisphosphoglycerate-dependent phosphoglycerate mutase [EC:5.4.2.11]
contig_3370; K15634 gpmB; probable phosphoglycerate mutase [EC:5.4.2.12]
contig_9549; K00873 PK, pyk; pyruvate kinase [EC:2.7.1.40]
M00002 Glycolysis, core module involving three-carbon compounds [PATH:map01200 map01230 map00010]
contig_2982; K01803 TPI, tpiA; triosephosphate isomerase (TIM) [EC:5.3.1.1]
contig_4422; K01803 TPI, tpiA; triosephosphate isomerase (TIM) [EC:5.3.1.1]
contig_790; K01803 TPI, tpiA; triosephosphate isomerase (TIM) [EC:5.3.1.1]
contig_2086; K00927 PGK, pgk; phosphoglycerate kinase [EC:2.7.2.3]
contig_2981; K00927 PGK, pgk; phosphoglycerate kinase [EC:2.7.2.3]
contig_18622; K01834 PGAM, gpmA; 2,3-bisphosphoglycerate-dependent phosphoglycerate mutase [EC:5.4.2.11]
contig_3370; K15634 gpmB; probable phosphoglycerate mutase [EC:5.4.2.12]
contig_9549; K00873 PK, pyk; pyruvate kinase [EC:2.7.1.40]
M00003 Gluconeogenesis, oxaloacetate => fructose-6P [PATH:map00010 map00020]
contig_18622; K01834 PGAM, gpmA; 2,3-bisphosphoglycerate-dependent phosphoglycerate mutase [EC:5.4.2.11]
contig_2086; K00927 PGK, pgk; phosphoglycerate kinase [EC:2.7.2.3]
contig_2981; K00927 PGK, pgk; phosphoglycerate kinase [EC:2.7.2.3]
contig_2982; K01803 TPI, tpiA; triosephosphate isomerase (TIM) [EC:5.3.1.1]
contig_4422; K01803 TPI, tpiA; triosephosphate isomerase (TIM) [EC:5.3.1.1]
contig_790; K01803 TPI, tpiA; triosephosphate isomerase (TIM) [EC:5.3.1.1]
contig_120; K01623 ALDO; fructose-bisphosphate aldolase, class I [EC:4.1.2.13]
contig_293; K01623 ALDO; fructose-bisphosphate aldolase, class I [EC:4.1.2.13]
contig_587; K01623 ALDO; fructose-bisphosphate aldolase, class I [EC:4.1.2.13]
contig_834; K01623 ALDO; fructose-bisphosphate aldolase, class I [EC:4.1.2.13]
contig_1273; K03841 FBP, fbp; fructose-1,6-bisphosphatase I [EC:3.1.3.11]
contig_289; K03841 FBP, fbp; fructose-1,6-bisphosphatase I [EC:3.1.3.11]
contig_5358; K03841 FBP, fbp; fructose-1,6-bisphosphatase I [EC:3.1.3.11]
M00307 Pyruvate oxidation, pyruvate => acetyl-CoA [PATH:map01200 map00010 map00020 map00620]
M00009 Citrate cycle (TCA cycle, Krebs cycle) [PATH:map01200 map00020]
contig_2990; K01647 CS, gltA; citrate synthase [EC:2.3.3.1]
contig_7966; K01647 CS, gltA; citrate synthase [EC:2.3.3.1]
contig_718; K01681 ACO, acnA; aconitate hydratase [EC:4.2.1.3]
contig_3097; K00031 IDH1, IDH2, icd; isocitrate dehydrogenase [EC:1.1.1.42]
contig_1436; K00026 MDH2; malate dehydrogenase [EC:1.1.1.37]
contig_1457; K00026 MDH2; malate dehydrogenase [EC:1.1.1.37]
contig_4149; K00026 MDH2; malate dehydrogenase [EC:1.1.1.37]
contig_7027; K00026 MDH2; malate dehydrogenase [EC:1.1.1.37]
M00010 Citrate cycle, first carbon oxidation, oxaloacetate => 2-oxoglutarate [PATH:map01200 map01210 map01230 map00020]
contig_2990; K01647 CS, gltA; citrate synthase [EC:2.3.3.1]
contig_7966; K01647 CS, gltA; citrate synthase [EC:2.3.3.1]
contig_718; K01681 ACO, acnA; aconitate hydratase [EC:4.2.1.3]
contig_3097; K00031 IDH1, IDH2, icd; isocitrate dehydrogenase [EC:1.1.1.42]
M00011 Citrate cycle, second carbon oxidation, 2-oxoglutarate => oxaloacetate [PATH:map01200 map00020]
contig_1436; K00026 MDH2; malate dehydrogenase [EC:1.1.1.37]
contig_1457; K00026 MDH2; malate dehydrogenase [EC:1.1.1.37]
contig_4149; K00026 MDH2; malate dehydrogenase [EC:1.1.1.37]
contig_7027; K00026 MDH2; malate dehydrogenase [EC:1.1.1.37]
M00004 Pentose phosphate pathway (Pentose phosphate cycle) [PATH:map01200 map00030]
contig_10957; K00036 G6PD, zwf; glucose-6-phosphate 1-dehydrogenase [EC:1.1.1.49]
contig_1929; K00036 G6PD, zwf; glucose-6-phosphate 1-dehydrogenase [EC:1.1.1.49]
contig_581; K01783 rpe, RPE; ribulose-phosphate 3-epimerase [EC:5.1.3.1]
contig_6223; K01807 rpiA; ribose 5-phosphate isomerase A [EC:5.3.1.6]
contig_8764; K01807 rpiA; ribose 5-phosphate isomerase A [EC:5.3.1.6]
contig_291; K00615 E2.2.1.1, tktA, tktB; transketolase [EC:2.2.1.1]
contig_3934; K01810 GPI, pgi; glucose-6-phosphate isomerase [EC:5.3.1.9]
contig_8846; K01810 GPI, pgi; glucose-6-phosphate isomerase [EC:5.3.1.9]
M00006 Pentose phosphate pathway, oxidative phase, glucose 6P => ribulose 5P [PATH:map00030]
contig_10957; K00036 G6PD, zwf; glucose-6-phosphate 1-dehydrogenase [EC:1.1.1.49]
contig_1929; K00036 G6PD, zwf; glucose-6-phosphate 1-dehydrogenase [EC:1.1.1.49]
M00007 Pentose phosphate pathway, non-oxidative phase, fructose 6P => ribose 5P [PATH:map01200 map01230 map00030]
contig_291; K00615 E2.2.1.1, tktA, tktB; transketolase [EC:2.2.1.1]
contig_581; K01783 rpe, RPE; ribulose-phosphate 3-epimerase [EC:5.1.3.1]
contig_6223; K01807 rpiA; ribose 5-phosphate isomerase A [EC:5.3.1.6]
contig_8764; K01807 rpiA; ribose 5-phosphate isomerase A [EC:5.3.1.6]
M00580 Pentose phosphate pathway, archaea, fructose 6P => ribose 5P [PATH:map01200 map01230 map00030]
contig_6223; K01807 rpiA; ribose 5-phosphate isomerase A [EC:5.3.1.6]
contig_8764; K01807 rpiA; ribose 5-phosphate isomerase A [EC:5.3.1.6]
M00005 PRPP biosynthesis, ribose 5P => PRPP [PATH:map01200 map01230 map00030 map00230]
M00008 Entner-Doudoroff pathway, glucose-6P => glyceraldehyde-3P + pyruvate [PATH:map01200 map00030]
contig_10957; K00036 G6PD, zwf; glucose-6-phosphate 1-dehydrogenase [EC:1.1.1.49]
contig_1929; K00036 G6PD, zwf; glucose-6-phosphate 1-dehydrogenase [EC:1.1.1.49]
M00308 Semi-phosphorylative Entner-Doudoroff pathway, gluconate => glyceraldehyde-3P + pyruvate [PATH:map01200 map00030]
M00309 Non-phosphorylative Entner-Doudoroff pathway, gluconate => glyceraldehyde + pyruvate [PATH:map01200 map00030]
Other carbohydrate metabolism
M00012 Glyoxylate cycle [PATH:map01200 map00630]
contig_2990; K01647 CS, gltA; citrate synthase [EC:2.3.3.1]
contig_7966; K01647 CS, gltA; citrate synthase [EC:2.3.3.1]
contig_718; K01681 ACO, acnA; aconitate hydratase [EC:4.2.1.3]
contig_1436; K00026 MDH2; malate dehydrogenase [EC:1.1.1.37]
contig_1457; K00026 MDH2; malate dehydrogenase [EC:1.1.1.37]
contig_4149; K00026 MDH2; malate dehydrogenase [EC:1.1.1.37]
contig_7027; K00026 MDH2; malate dehydrogenase [EC:1.1.1.37]
M00373 Ethylmalonyl pathway [PATH:map00630]
contig_11241; K00626 E2.3.1.9, atoB; acetyl-CoA C-acetyltransferase [EC:2.3.1.9]
contig_1230; K00626 E2.3.1.9, atoB; acetyl-CoA C-acetyltransferase [EC:2.3.1.9]
M00532 Photorespiration [PATH:map00630]
contig_5395; K01602 rbcS; ribulose-bisphosphate carboxylase small chain [EC:4.1.1.39]
contig_3497; K01091 E3.1.3.18, gph; phosphoglycolate phosphatase [EC:3.1.3.18]
contig_622; K11517 HAO; (S)-2-hydroxy-acid oxidase [EC:1.1.3.15]
contig_6446; K11517 HAO; (S)-2-hydroxy-acid oxidase [EC:1.1.3.15]
contig_1203; K03781 katE, CAT, catB, srpA; catalase [EC:1.11.1.6]
contig_4665; K03781 katE, CAT, catB, srpA; catalase [EC:1.11.1.6]
contig_531; K14272 GGAT; glutamate--glyoxylate aminotransferase [EC:2.6.1.4 2.6.1.2 2.6.1.44 2.6.1.-]
contig_2490; K00600 glyA, SHMT; glycine hydroxymethyltransferase [EC:2.1.2.1]
contig_2523; K00600 glyA, SHMT; glycine hydroxymethyltransferase [EC:2.1.2.1]
contig_4; K00600 glyA, SHMT; glycine hydroxymethyltransferase [EC:2.1.2.1]
contig_9813; K15918 GLYK; D-glycerate 3-kinase [EC:2.7.1.31]
contig_1482; K02437 gcvH, GCSH; glycine cleavage system H protein
M00013 Malonate semialdehyde pathway, propanoyl-CoA => Acetyl-CoA [PATH:map00640]
contig_11651; K00249 ACADM, acd; acyl-CoA dehydrogenase [EC:1.3.8.7]
contig_18170; K05605 HIBCH; 3-hydroxyisobutyryl-CoA hydrolase [EC:3.1.2.4]
contig_1233; K00140 mmsA, iolA, ALDH6A1; malonate-semialdehyde dehydrogenase (acetylating) / methylmalonate-semialdehyde dehydrogenase [EC:1.2.1.18 1.2.1.27]
M00014 Glucuronate pathway (uronate pathway) [PATH:map00040]
M00061 Uronic acid metabolism [PATH:map00040]
M00081 Pectin degradation [PATH:map00040]
contig_23075; K01051 E3.1.1.11; pectinesterase [EC:3.1.1.11]
contig_2944; K01051 E3.1.1.11; pectinesterase [EC:3.1.1.11]
Fatty acid metabolism
M00082 Fatty acid biosynthesis, initiation [PATH:map01212 map00061]
contig_18223; K00645 fabD; [acyl-carrier-protein] S-malonyltransferase [EC:2.3.1.39]
contig_18503; K00648 fabH; 3-oxoacyl-[acyl-carrier-protein] synthase III [EC:2.3.1.180]
contig_21741; K00648 fabH; 3-oxoacyl-[acyl-carrier-protein] synthase III [EC:2.3.1.180]
M00083 Fatty acid biosynthesis, elongation [PATH:map01212 map00061]
contig_3995; K09458 fabF; 3-oxoacyl-[acyl-carrier-protein] synthase II [EC:2.3.1.179]
contig_18503; K00648 fabH; 3-oxoacyl-[acyl-carrier-protein] synthase III [EC:2.3.1.180]
contig_21741; K00648 fabH; 3-oxoacyl-[acyl-carrier-protein] synthase III [EC:2.3.1.180]
contig_12352; K00059 fabG; 3-oxoacyl-[acyl-carrier protein] reductase [EC:1.1.1.100]
contig_5976; K00208 fabI; enoyl-[acyl-carrier protein] reductase I [EC:1.3.1.9 1.3.1.10]
M00085 Fatty acid biosynthesis, elongation, mitochondria [PATH:map01212 map00062]
M00415 Fatty acid biosynthesis, elongation, endoplasmic reticulum [PATH:map01212 map00062]
contig_24394; K15397 KCS; 3-ketoacyl-CoA synthase [EC:2.3.1.199]
contig_7882; K15397 KCS; 3-ketoacyl-CoA synthase [EC:2.3.1.199]
M00113 Jasmonic acid biosynthesis [PATH:map00592]
contig_22384; K00454 LOX2S; lipoxygenase [EC:1.13.11.12]
contig_1511; K00232 E1.3.3.6, ACOX1, ACOX3; acyl-CoA oxidase [EC:1.3.3.6]
contig_4046; K00232 E1.3.3.6, ACOX1, ACOX3; acyl-CoA oxidase [EC:1.3.3.6]
contig_5240; K00232 E1.3.3.6, ACOX1, ACOX3; acyl-CoA oxidase [EC:1.3.3.6]
contig_1538; K10527 MFP2; enoyl-CoA hydratase/3-hydroxyacyl-CoA dehydrogenase [EC:4.2.1.17 1.1.1.35 1.1.1.211]
contig_4528; K10527 MFP2; enoyl-CoA hydratase/3-hydroxyacyl-CoA dehydrogenase [EC:4.2.1.17 1.1.1.35 1.1.1.211]
contig_1122; K07513 ACAA1; acetyl-CoA acyltransferase 1 [EC:2.3.1.16]
contig_1736; K07513 ACAA1; acetyl-CoA acyltransferase 1 [EC:2.3.1.16]
M00086 beta-Oxidation, acyl-CoA synthesis [PATH:map01212 map00071]
contig_26432; K01897 ACSL, fadD; long-chain acyl-CoA synthetase [EC:6.2.1.3]
contig_4569; K01897 ACSL, fadD; long-chain acyl-CoA synthetase [EC:6.2.1.3]
M00087 beta-Oxidation [PATH:map01212 map00071]
contig_1511; K00232 E1.3.3.6, ACOX1, ACOX3; acyl-CoA oxidase [EC:1.3.3.6]
contig_4046; K00232 E1.3.3.6, ACOX1, ACOX3; acyl-CoA oxidase [EC:1.3.3.6]
contig_5240; K00232 E1.3.3.6, ACOX1, ACOX3; acyl-CoA oxidase [EC:1.3.3.6]
contig_11651; K00249 ACADM, acd; acyl-CoA dehydrogenase [EC:1.3.8.7]
contig_1538; K10527 MFP2; enoyl-CoA hydratase/3-hydroxyacyl-CoA dehydrogenase [EC:4.2.1.17 1.1.1.35 1.1.1.211]
contig_4528; K10527 MFP2; enoyl-CoA hydratase/3-hydroxyacyl-CoA dehydrogenase [EC:4.2.1.17 1.1.1.35 1.1.1.211]
contig_1122; K07513 ACAA1; acetyl-CoA acyltransferase 1 [EC:2.3.1.16]
contig_1736; K07513 ACAA1; acetyl-CoA acyltransferase 1 [EC:2.3.1.16]
M00088 Ketone body biosynthesis, acetyl-CoA => acetoacetate/3-hydroxybutyrate/acetone [PATH:map00072]
contig_11241; K00626 E2.3.1.9, atoB; acetyl-CoA C-acetyltransferase [EC:2.3.1.9]
contig_1230; K00626 E2.3.1.9, atoB; acetyl-CoA C-acetyltransferase [EC:2.3.1.9]
contig_2341; K01640 E4.1.3.4, HMGCL, hmgL; hydroxymethylglutaryl-CoA lyase [EC:4.1.3.4]
Lipid metabolism
M00089 Triacylglycerol biosynthesis [PATH:map00561]
contig_2866; K00630 ATS1; glycerol-3-phosphate O-acyltransferase [EC:2.3.1.15]
contig_21389; K13508 GPAT; glycerol-3-phosphate acyltransferase [EC:2.3.1.15]
contig_21390; K13508 GPAT; glycerol-3-phosphate acyltransferase [EC:2.3.1.15]
contig_2291; K13508 GPAT; glycerol-3-phosphate acyltransferase [EC:2.3.1.15]
contig_11014; K13513 LCLAT1, AGPAT8; lysocardiolipin and lysophospholipid acyltransferase [EC:2.3.1.- 2.3.1.51]
contig_15816; K14674 TGL4; TAG lipase / steryl ester hydrolase / phospholipase A2 / LPA acyltransferase [EC:3.1.1.3 3.1.1.13 3.1.1.4 2.3.1.51]
M00098 Acylglycerol degradation [PATH:map00561]
contig_15816; K14674 TGL4; TAG lipase / steryl ester hydrolase / phospholipase A2 / LPA acyltransferase [EC:3.1.1.3 3.1.1.13 3.1.1.4 2.3.1.51]
M00090 Phosphatidylcholine (PC) biosynthesis, choline => PC [PATH:map00564]
contig_4722; K00968 PCYT1; choline-phosphate cytidylyltransferase [EC:2.7.7.15]
M00091 Phosphatidylcholine (PC) biosynthesis, PE => PC [PATH:map00564]
M00092 Phosphatidylethanolamine (PE) biosynthesis, ethanolamine => PE [PATH:map00564]
contig_17748; K00993 EPT1; ethanolaminephosphotransferase [EC:2.7.8.1]
M00093 Phosphatidylethanolamine (PE) biosynthesis, PA => PS => PE [PATH:map00564]
M00130 Inositol phosphate metabolism, PI=> PIP2 => Ins(1,4,5)P3 => Ins(1,3,4,5)P4 [PATH:map00562]
contig_12792; K00889 E2.7.1.68, PIP5K; 1-phosphatidylinositol-4-phosphate 5-kinase [EC:2.7.1.68]
M00131 Inositol phosphate metabolism, Ins(1,3,4,5)P4 => Ins(1,3,4)P3 => myo-inositol [PATH:map00562]
contig_17497; K15422 SAL; 3'(2'), 5'-bisphosphate nucleotidase / inositol polyphosphate 1-phosphatase [EC:3.1.3.7 3.1.3.57]
contig_2172; K01092 E3.1.3.25, IMPA, suhB; myo-inositol-1(or 4)-monophosphatase [EC:3.1.3.25]
M00132 Inositol phosphate metabolism, Ins(1,3,4)P3 => phytate [PATH:map00562]
M00094 Ceramide biosynthesis [PATH:map00600]
M00066 Lactosylceramide biosynthesis [PATH:map00600]
M00067 Cerebroside and sulfatide biosynthesis [PATH:map00600]
M00099 Sphingosine biosynthesis [PATH:map00600]
M00100 Sphingosine degradation [PATH:map00600]
contig_19286; K04718 SPHK; sphingosine kinase [EC:2.7.1.91]
contig_4928; K04718 SPHK; sphingosine kinase [EC:2.7.1.91]
contig_5246; K01634 E4.1.2.27; sphinganine-1-phosphate aldolase [EC:4.1.2.27]
Lipopolysaccharide metabolism
M00060 Lipopolysaccharide biosynthesis, KDO2-lipid A [PATH:map00540]
M00063 CMP-KDO biosynthesis [PATH:map00540]
contig_13202; K01627 kdsA; 2-dehydro-3-deoxyphosphooctonate aldolase (KDO 8-P synthase) [EC:2.5.1.55]
M00064 ADP-L-glycero-D-manno-heptose biosynthesis [PATH:map00540]
M00080 Lipopolysaccharide biosynthesis, inner core => outer core => O-antigen [PATH:map00540]
Sugar metabolism
M00549 Nucleotide sugar biosynthesis, glucose => UDP-glucose [PATH:map00520]
contig_3765; K01835 pgm; phosphoglucomutase [EC:5.4.2.2]
contig_16084; K00963 UGP2, galU, galF; UTP--glucose-1-phosphate uridylyltransferase [EC:2.7.7.9]
contig_18254; K00963 UGP2, galU, galF; UTP--glucose-1-phosphate uridylyltransferase [EC:2.7.7.9]
M00554 Nucleotide sugar biosynthesis, galactose => UDP-galactose [PATH:map00520 map00052]
contig_13792; K00849 galK; galactokinase [EC:2.7.1.6]
M00565 Trehalose biosynthesis, D-glucose 1P => trehalose [PATH:map00500]
contig_20188; K00975 glgC; glucose-1-phosphate adenylyltransferase [EC:2.7.7.27]
contig_516; K00975 glgC; glucose-1-phosphate adenylyltransferase [EC:2.7.7.27]
contig_544; K00975 glgC; glucose-1-phosphate adenylyltransferase [EC:2.7.7.27]
contig_5017; K00703 E2.4.1.21, glgA; starch synthase [EC:2.4.1.21]
contig_6027; K00703 E2.4.1.21, glgA; starch synthase [EC:2.4.1.21]
contig_785; K00700 glgB; 1,4-alpha-glucan branching enzyme [EC:2.4.1.18]
contig_13413; K00688 E2.4.1.1, glgP, PYG; starch phosphorylase [EC:2.4.1.1]
contig_5003; K00688 E2.4.1.1, glgP, PYG; starch phosphorylase [EC:2.4.1.1]
Glycan metabolism
M00055 N-glycan precursor biosynthesis [PATH:map00510]
contig_14341; K03844 ALG11; alpha-1,2-mannosyltransferase [EC:2.4.1.131]
M00073 N-glycan precursor trimming [PATH:map00510]
contig_17045; K01228 GCS1; mannosyl-oligosaccharide glucosidase [EC:3.2.1.106]
M00074 N-glycan biosynthesis, high-mannose type [PATH:map00510 map00513]
M00075 N-glycan biosynthesis, complex type [PATH:map00510]
M00056 O-glycan biosynthesis, mucin type core [PATH:map00512]
M00070 Glycosphingolipid biosynthesis, lacto-series, LacCer => Lc4Cer [PATH:map00601]
M00071 Glycosphingolipid biosynthesis, neolacto-series, LacCer => nLc4Cer [PATH:map00601]
M00068 Glycosphingolipid biosynthesis, globo-series, LacCer => Gb4Cer [PATH:map00603]
contig_11543; K01988 A4GALT; lactosylceramide 4-alpha-galactosyltransferase [EC:2.4.1.228]
M00069 Glycosphingolipid biosynthesis, ganglio series, LacCer => GT3 [PATH:map00604]
M00065 GPI-anchor biosynthesis, core oligosaccharide [PATH:map00563]
Glycosaminoglycan metabolism
M00057 Glycosaminoglycan biosynthesis, linkage tetrasaccharide [PATH:map00532]
M00058 Glycosaminoglycan biosynthesis, chondroitin sulfate backbone [PATH:map00532]
M00059 Glycosaminoglycan biosynthesis, heparan sulfate backbone [PATH:map00534]
M00076 Dermatan sulfate degradation [PATH:map00531]
M00077 Chondroitin sulfate degradation [PATH:map00531]
M00078 Heparan sulfate degradation [PATH:map00531]
M00079 Keratan sulfate degradation [PATH:map00531]
contig_12473; K12309 GLB1, ELNR1; beta-galactosidase [EC:3.2.1.23]
contig_10465; K12373 HEXA_B; hexosaminidase [EC:3.2.1.52]
Terpenoid backbone biosynthesis
M00095 C5 isoprenoid biosynthesis, mevalonate pathway [PATH:map00900]
contig_11241; K00626 E2.3.1.9, atoB; acetyl-CoA C-acetyltransferase [EC:2.3.1.9]
contig_1230; K00626 E2.3.1.9, atoB; acetyl-CoA C-acetyltransferase [EC:2.3.1.9]
M00096 C5 isoprenoid biosynthesis, non-mevalonate pathway [PATH:map00900]
contig_3571; K01770 ispF; 2-C-methyl-D-erythritol 2,4-cyclodiphosphate synthase [EC:4.6.1.12]
M00364 C10-C20 isoprenoid biosynthesis, bacteria [PATH:map00900]
contig_1128; K13789 GGPS; geranylgeranyl diphosphate synthase, type II [EC:2.5.1.1 2.5.1.10 2.5.1.29]
contig_1750; K13789 GGPS; geranylgeranyl diphosphate synthase, type II [EC:2.5.1.1 2.5.1.10 2.5.1.29]
M00365 C10-C20 isoprenoid biosynthesis, archaea [PATH:map00900]
M00366 C10-C20 isoprenoid biosynthesis, plants [PATH:map00900]
contig_1004; K00787 FDPS; farnesyl diphosphate synthase [EC:2.5.1.1 2.5.1.10]
contig_1128; K13789 GGPS; geranylgeranyl diphosphate synthase, type II [EC:2.5.1.1 2.5.1.10 2.5.1.29]
contig_1750; K13789 GGPS; geranylgeranyl diphosphate synthase, type II [EC:2.5.1.1 2.5.1.10 2.5.1.29]
M00367 C10-C20 isoprenoid biosynthesis, non-plant eukaryotes [PATH:map00900]
contig_1004; K00787 FDPS; farnesyl diphosphate synthase [EC:2.5.1.1 2.5.1.10]
Sterol biosynthesis
M00101 Cholesterol biosynthesis, squalene 2,3-epoxide => cholesterol [PATH:map00100]
contig_18990; K00222 E1.3.1.70, TM7SF2, ERG24; delta14-sterol reductase [EC:1.3.1.70]
contig_6425; K09828 DHCR24; delta24-sterol reductase [EC:1.3.1.72]
M00102 Ergocalciferol biosynthesis [PATH:map00100]
M00103 Cholecalciferol biosynthesis [PATH:map00100]
M00104 Bile acid biosynthesis, cholesterol => cholate [PATH:map00120]
M00106 Conjugated bile acid biosynthesis, cholate => taurocholate/glycocholate [PATH:map00120]
M00107 Steroid hormone biosynthesis, cholesterol => prognenolone => progesterone [PATH:map00140]
M00108 C21-Steroid hormone biosynthesis, progesterone => corticosterone/aldosterone [PATH:map00140]
M00109 C21-Steroid hormone biosynthesis, progesterone => cortisol/cortisone [PATH:map00140]
M00110 C19/C18-Steroid hormone biosynthesis, pregnenolone => androstenedione => estrone [PATH:map00140]
Other terpenoid biosynthesis
M00097 beta-Carotene biosynthesis, GGAP => beta-carotene [PATH:map00906]
contig_339; K02291 crtB; phytoene synthase [EC:2.5.1.32]
M00372 Abscisic acid biosynthesis, beta-carotene => abscisic acid [PATH:map00906]
contig_1784; K09840 NCED; 9-cis-epoxycarotenoid dioxygenase [EC:1.13.11.51]
M00371 Castasterone biosynthesis, campesterol => castasterone [PATH:map00905]
contig_3037; K12640 CYP85A2, BR6OX2; cytochrome P450, family 85, subfamily A, polypeptide 2 (brassinosteroid-6-oxidase 2) [EC:1.14.-.-]
Nucleotide and amino acid metabolism
Purine metabolism
M00048 Inosine monophosphate biosynthesis, PRPP + glutamine => IMP [PATH:map00230]
contig_12712; K00764 purF, PPAT; amidophosphoribosyltransferase [EC:2.4.2.14]
contig_540; K01952 purL, PFAS; phosphoribosylformylglycinamidine synthase [EC:6.3.5.3]
contig_22661; K01933 purM; phosphoribosylformylglycinamidine cyclo-ligase [EC:6.3.3.1]
contig_8246; K01933 purM; phosphoribosylformylglycinamidine cyclo-ligase [EC:6.3.3.1]
contig_13369; K11808 ADE2; phosphoribosylaminoimidazole carboxylase [EC:4.1.1.21]
contig_11737; K01756 purB, ADSL; adenylosuccinate lyase [EC:4.3.2.2]
contig_4082; K01756 purB, ADSL; adenylosuccinate lyase [EC:4.3.2.2]
contig_14658; K00602 purH; phosphoribosylaminoimidazolecarboxamide formyltransferase / IMP cyclohydrolase [EC:2.1.2.3 3.5.4.10]
M00049 Adenine ribonucleotide biosynthesis, IMP => ADP,ATP [PATH:map00230]
contig_8662; K01939 E6.3.4.4, purA; adenylosuccinate synthase [EC:6.3.4.4]
contig_11737; K01756 purB, ADSL; adenylosuccinate lyase [EC:4.3.2.2]
contig_4082; K01756 purB, ADSL; adenylosuccinate lyase [EC:4.3.2.2]
contig_163; K00939 E2.7.4.3, adk; adenylate kinase [EC:2.7.4.3]
contig_2763; K00940 E2.7.4.6, ndk; nucleoside-diphosphate kinase [EC:2.7.4.6]
contig_509; K00940 E2.7.4.6, ndk; nucleoside-diphosphate kinase [EC:2.7.4.6]
contig_5601; K00940 E2.7.4.6, ndk; nucleoside-diphosphate kinase [EC:2.7.4.6]
contig_8526; K00940 E2.7.4.6, ndk; nucleoside-diphosphate kinase [EC:2.7.4.6]
contig_9549; K00873 PK, pyk; pyruvate kinase [EC:2.7.1.40]
M00050 Guanine ribonucleotide biosynthesis IMP => GDP,GTP [PATH:map00230]
contig_964; K00088 guaB; IMP dehydrogenase [EC:1.1.1.205]
contig_10773; K01951 E6.3.5.2, guaA; GMP synthase (glutamine-hydrolysing) [EC:6.3.5.2]
contig_18051; K00942 E2.7.4.8, gmk; guanylate kinase [EC:2.7.4.8]
contig_29990; K00942 E2.7.4.8, gmk; guanylate kinase [EC:2.7.4.8]
contig_7183; K00942 E2.7.4.8, gmk; guanylate kinase [EC:2.7.4.8]
contig_2763; K00940 E2.7.4.6, ndk; nucleoside-diphosphate kinase [EC:2.7.4.6]
contig_509; K00940 E2.7.4.6, ndk; nucleoside-diphosphate kinase [EC:2.7.4.6]
contig_5601; K00940 E2.7.4.6, ndk; nucleoside-diphosphate kinase [EC:2.7.4.6]
contig_8526; K00940 E2.7.4.6, ndk; nucleoside-diphosphate kinase [EC:2.7.4.6]
contig_9549; K00873 PK, pyk; pyruvate kinase [EC:2.7.1.40]
M00546 Purine degradation, xanthine => urea [PATH:map00230]
contig_14100; K00106 XDH; xanthine dehydrogenase/oxidase [EC:1.17.1.4 1.17.3.2]
contig_3527; K00365 E1.7.3.3; urate oxidase [EC:1.7.3.3]
Pyrimidine metabolism
M00051 Uridine monophosphate biosynthesis, glutamine (+ PRPP) => UMP [PATH:map00240]
contig_3986; K01465 URA4, pyrC; dihydroorotase [EC:3.5.2.3]
contig_8219; K01465 URA4, pyrC; dihydroorotase [EC:3.5.2.3]
contig_22547; K00609 pyrB, PYR2; aspartate carbamoyltransferase catalytic subunit [EC:2.1.3.2]
M00052 Pyrimidine ribonucleotide biosynthesis, UMP => UDP/UTP,CDP/CTP [PATH:map00240]
contig_8636; K13800 CMPK1, UMPK; UMP-CMP kinase [EC:2.7.4.- 2.7.4.14]
contig_2763; K00940 E2.7.4.6, ndk; nucleoside-diphosphate kinase [EC:2.7.4.6]
contig_509; K00940 E2.7.4.6, ndk; nucleoside-diphosphate kinase [EC:2.7.4.6]
contig_5601; K00940 E2.7.4.6, ndk; nucleoside-diphosphate kinase [EC:2.7.4.6]
contig_8526; K00940 E2.7.4.6, ndk; nucleoside-diphosphate kinase [EC:2.7.4.6]
M00053 Pyrimidine deoxyribonuleotide biosynthesis, CDP/CTP => dCDP/dCTP,dTDP/dTTP [PATH:map00240]
contig_12272; K10807 RRM1; ribonucleoside-diphosphate reductase subunit M1 [EC:1.17.4.1]
contig_3011; K10808 RRM2; ribonucleoside-diphosphate reductase subunit M2 [EC:1.17.4.1]
contig_867; K10808 RRM2; ribonucleoside-diphosphate reductase subunit M2 [EC:1.17.4.1]
contig_9436; K10808 RRM2; ribonucleoside-diphosphate reductase subunit M2 [EC:1.17.4.1]
contig_2763; K00940 E2.7.4.6, ndk; nucleoside-diphosphate kinase [EC:2.7.4.6]
contig_509; K00940 E2.7.4.6, ndk; nucleoside-diphosphate kinase [EC:2.7.4.6]
contig_5601; K00940 E2.7.4.6, ndk; nucleoside-diphosphate kinase [EC:2.7.4.6]
contig_8526; K00940 E2.7.4.6, ndk; nucleoside-diphosphate kinase [EC:2.7.4.6]
contig_26625; K01520 dut, DUT; dUTP pyrophosphatase [EC:3.6.1.23]
M00046 Pyrimidine degradation, uracil => beta-alanine, thymine => 3-aminoisobutanoate [PATH:map00240]
contig_4954; K00207 E1.3.1.2, DPYD; dihydropyrimidine dehydrogenase (NADP+) [EC:1.3.1.2]
contig_4221; K01431 E3.5.1.6; beta-ureidopropionase [EC:3.5.1.6]
Serine and threonine metabolism
M00020 Serine biosynthesis, glycerate-3P => serine [PATH:map01200 map01230 map00260]
contig_2238; K00058 serA, PHGDH; D-3-phosphoglycerate dehydrogenase [EC:1.1.1.95]
M00018 Threonine biosynthesis, aspartate => homoserine => threonine [PATH:map01230 map00260]
contig_1491; K00928 lysC; aspartate kinase [EC:2.7.2.4]
contig_304; K00928 lysC; aspartate kinase [EC:2.7.2.4]
contig_12402; K00133 asd; aspartate-semialdehyde dehydrogenase [EC:1.2.1.11]
contig_2401; K00872 thrB1; homoserine kinase [EC:2.7.1.39]
contig_12274; K01733 thrC; threonine synthase [EC:4.2.3.1]
contig_21468; K01733 thrC; threonine synthase [EC:4.2.3.1]
M00555 Betaine biosynthesis, choline => betaine [PATH:map00260]
Cysteine and methionine metabolism
M00021 Cysteine biosynthesis, serine => cysteine [PATH:map01200 map01230 map00270]
contig_21874; K00640 cysE; serine O-acetyltransferase [EC:2.3.1.30]
contig_23814; K01738 cysK; cysteine synthase A [EC:2.5.1.47]
contig_2952; K01738 cysK; cysteine synthase A [EC:2.5.1.47]
contig_7638; K01738 cysK; cysteine synthase A [EC:2.5.1.47]
M00338 Cysteine biosynthesis, homocysteine + serine => cysteine [PATH:map01230 map00270]
M00609 Cysteine biosynthesis, methionine => cysteine [PATH:map01230 map00270]
contig_4775; K00789 metK; S-adenosylmethionine synthetase [EC:2.5.1.6]
contig_7663; K00789 metK; S-adenosylmethionine synthetase [EC:2.5.1.6]
M00017 Methionine biosynthesis, apartate => homoserine => methionine [PATH:map01230 map00270]
contig_1491; K00928 lysC; aspartate kinase [EC:2.7.2.4]
contig_304; K00928 lysC; aspartate kinase [EC:2.7.2.4]
contig_12402; K00133 asd; aspartate-semialdehyde dehydrogenase [EC:1.2.1.11]
contig_1597; K01739 metB; cystathionine gamma-synthase [EC:2.5.1.48]
contig_5028; K00549 metE; 5-methyltetrahydropteroyltriglutamate--homocysteine methyltransferase [EC:2.1.1.14]
M00034 Methionine salvage pathway [PATH:map00270]
contig_4775; K00789 metK; S-adenosylmethionine synthetase [EC:2.5.1.6]
contig_7663; K00789 metK; S-adenosylmethionine synthetase [EC:2.5.1.6]
contig_1348; K08967 mtnD, mtnZ, ADI1; 1,2-dihydroxy-3-keto-5-methylthiopentene dioxygenase [EC:1.13.11.53 1.13.11.54]
contig_2373; K00815 TAT; tyrosine aminotransferase [EC:2.6.1.5]
contig_4406; K00815 TAT; tyrosine aminotransferase [EC:2.6.1.5]
M00035 Methionine degradation [PATH:map00270]
contig_4775; K00789 metK; S-adenosylmethionine synthetase [EC:2.5.1.6]
contig_7663; K00789 metK; S-adenosylmethionine synthetase [EC:2.5.1.6]
contig_17230; K00558 DNMT1, dcm; DNA (cytosine-5)-methyltransferase 1 [EC:2.1.1.37]
contig_26991; K00558 DNMT1, dcm; DNA (cytosine-5)-methyltransferase 1 [EC:2.1.1.37]
contig_312; K01251 E3.3.1.1, ahcY; adenosylhomocysteinase [EC:3.3.1.1]
M00368 Ethylene biosynthesis, methionine => ethylene [PATH:map00270]
contig_4775; K00789 metK; S-adenosylmethionine synthetase [EC:2.5.1.6]
contig_7663; K00789 metK; S-adenosylmethionine synthetase [EC:2.5.1.6]
contig_13341; K01762 ACS; 1-aminocyclopropane-1-carboxylate synthase [EC:4.4.1.14]
contig_3499; K01762 ACS; 1-aminocyclopropane-1-carboxylate synthase [EC:4.4.1.14]
Branched-chain amino acid metabolism
M00019 Valine/isoleucine biosynthesis, pyruvate => valine / 2-oxobutanoate => isoleucine [PATH:map01210 map01230 map00290]
contig_6579; K01653 E2.2.1.6S, ilvH, ilvN; acetolactate synthase I/III small subunit [EC:2.2.1.6]
contig_902; K00053 ilvC; ketol-acid reductoisomerase [EC:1.1.1.86]
contig_1211; K01687 ilvD; dihydroxy-acid dehydratase [EC:4.2.1.9]
contig_3513; K00826 E2.6.1.42, ilvE; branched-chain amino acid aminotransferase [EC:2.6.1.42]
contig_81; K00826 E2.6.1.42, ilvE; branched-chain amino acid aminotransferase [EC:2.6.1.42]
M00535 Isoleucine biosynthesis, pyruvate => 2-oxobutanoate [PATH:map01210 map01230 map00290]
contig_4217; K01704 leuD; 3-isopropylmalate/(R)-2-methylmalate dehydratase small subunit [EC:4.2.1.33 4.2.1.35]
contig_2476; K00052 leuB; 3-isopropylmalate dehydrogenase [EC:1.1.1.85]
M00570 Isoleucine biosynthesis, threonine => 2-oxobutanoate => isoleucine [PATH:map01230 map00290]
contig_6579; K01653 E2.2.1.6S, ilvH, ilvN; acetolactate synthase I/III small subunit [EC:2.2.1.6]
contig_902; K00053 ilvC; ketol-acid reductoisomerase [EC:1.1.1.86]
contig_1211; K01687 ilvD; dihydroxy-acid dehydratase [EC:4.2.1.9]
contig_3513; K00826 E2.6.1.42, ilvE; branched-chain amino acid aminotransferase [EC:2.6.1.42]
contig_81; K00826 E2.6.1.42, ilvE; branched-chain amino acid aminotransferase [EC:2.6.1.42]
M00432 Leucine biosynthesis, 2-oxoisovalerate => 2-oxoisocaproate [PATH:map01210 map01230 map00290]
contig_17454; K01649 leuA; 2-isopropylmalate synthase [EC:2.3.3.13]
contig_4217; K01704 leuD; 3-isopropylmalate/(R)-2-methylmalate dehydratase small subunit [EC:4.2.1.33 4.2.1.35]
contig_2476; K00052 leuB; 3-isopropylmalate dehydrogenase [EC:1.1.1.85]
M00036 Leucine degradation, leucine => acetoacetate + acetyl-CoA [PATH:map00280]
contig_3513; K00826 E2.6.1.42, ilvE; branched-chain amino acid aminotransferase [EC:2.6.1.42]
contig_81; K00826 E2.6.1.42, ilvE; branched-chain amino acid aminotransferase [EC:2.6.1.42]
contig_1988; K00166 E1.2.4.4A, bkdA1; 2-oxoisovalerate dehydrogenase E1 component, alpha subunit [EC:1.2.4.4]
contig_1212; K00167 E1.2.4.4B, bkdA2; 2-oxoisovalerate dehydrogenase E1 component, beta subunit [EC:1.2.4.4]
contig_9562; K09699 E2.3.1.168, bkdB; 2-oxoisovalerate dehydrogenase E2 component (dihydrolipoyl transacylase) [EC:2.3.1.168]
contig_1158; K00253 IVD, ivd; isovaleryl-CoA dehydrogenase [EC:1.3.8.4]
contig_11651; K00249 ACADM, acd; acyl-CoA dehydrogenase [EC:1.3.8.7]
contig_18235; K01968 E6.4.1.4A; 3-methylcrotonyl-CoA carboxylase alpha subunit [EC:6.4.1.4]
contig_4022; K01969 E6.4.1.4B; 3-methylcrotonyl-CoA carboxylase beta subunit [EC:6.4.1.4]
contig_2341; K01640 E4.1.3.4, HMGCL, hmgL; hydroxymethylglutaryl-CoA lyase [EC:4.1.3.4]
Lysine metabolism
M00016 Lysine biosynthesis, succinyl-DAP pathway, aspartate => lysine [PATH:map01230 map00300]
contig_1491; K00928 lysC; aspartate kinase [EC:2.7.2.4]
contig_304; K00928 lysC; aspartate kinase [EC:2.7.2.4]
contig_12402; K00133 asd; aspartate-semialdehyde dehydrogenase [EC:1.2.1.11]
contig_8558; K00215 dapB; 4-hydroxy-tetrahydrodipicolinate reductase [EC:1.17.1.8]
contig_502; K01586 lysA; diaminopimelate decarboxylase [EC:4.1.1.20]
M00525 Lysine biosynthesis, acetyl-DAP pathway, aspartate => lysine [PATH:map01230 map00300]
contig_1491; K00928 lysC; aspartate kinase [EC:2.7.2.4]
contig_304; K00928 lysC; aspartate kinase [EC:2.7.2.4]
contig_12402; K00133 asd; aspartate-semialdehyde dehydrogenase [EC:1.2.1.11]
contig_8558; K00215 dapB; 4-hydroxy-tetrahydrodipicolinate reductase [EC:1.17.1.8]
contig_502; K01586 lysA; diaminopimelate decarboxylase [EC:4.1.1.20]
M00526 Lysine biosynthesis, DAP dehydrogenase pathway, aspartate => lysine [PATH:map01230 map00300]
contig_1491; K00928 lysC; aspartate kinase [EC:2.7.2.4]
contig_304; K00928 lysC; aspartate kinase [EC:2.7.2.4]
contig_12402; K00133 asd; aspartate-semialdehyde dehydrogenase [EC:1.2.1.11]
contig_8558; K00215 dapB; 4-hydroxy-tetrahydrodipicolinate reductase [EC:1.17.1.8]
contig_502; K01586 lysA; diaminopimelate decarboxylase [EC:4.1.1.20]
M00527 Lysine biosynthesis, DAP aminotransferase pathway, aspartate => lysine [PATH:map01230 map00300]
contig_1491; K00928 lysC; aspartate kinase [EC:2.7.2.4]
contig_304; K00928 lysC; aspartate kinase [EC:2.7.2.4]
contig_12402; K00133 asd; aspartate-semialdehyde dehydrogenase [EC:1.2.1.11]
contig_8558; K00215 dapB; 4-hydroxy-tetrahydrodipicolinate reductase [EC:1.17.1.8]
contig_1027; K10206 E2.6.1.83; LL-diaminopimelate aminotransferase [EC:2.6.1.83]
contig_502; K01586 lysA; diaminopimelate decarboxylase [EC:4.1.1.20]
M00030 Lysine biosynthesis, AAA pathway, 2-oxoglutarate => 2-aminoadipate => lysine [PATH:map01230 map00300]
contig_1082; K14085 ALDH7A1; aldehyde dehydrogenase family 7 member A1 [EC:1.2.1.31 1.2.1.8 1.2.1.3]
M00433 Lysine biosynthesis, 2-oxoglutarate => 2-oxoadipate [PATH:map01210 map01230 map00300]
M00031 Lysine biosynthesis, 2-aminoadipate => lysine [PATH:map01210 map01230 map00300]
M00032 Lysine degradation, lysine => saccharopine => acetoacetyl-CoA [PATH:map00310]
contig_1082; K14085 ALDH7A1; aldehyde dehydrogenase family 7 member A1 [EC:1.2.1.31 1.2.1.8 1.2.1.3]
M00608 2-Oxocarboxylic acid chain extension, 2-oxoglutarate => 2-oxoadipate => 2-oxopimelate => 2-oxosuberate [PATH:map01210 map00300]
Arginine and proline metabolism
M00015 Proline biosynthesis, glutamate => proline [PATH:map01230 map00330]
contig_1528; K12657 ALDH18A1, P5CS; delta-1-pyrroline-5-carboxylate synthetase [EC:2.7.2.11 1.2.1.41]
M00028 Ornithine biosynthesis, glutamate => ornithine [PATH:map01210 map01230 map00330]
contig_6266; K00930 argB; acetylglutamate kinase [EC:2.7.2.8]
contig_7783; K00145 argC; N-acetyl-gamma-glutamyl-phosphate reductase [EC:1.2.1.38]
contig_21981; K00818 E2.6.1.11, argD; acetylornithine aminotransferase [EC:2.6.1.11]
M00029 Urea cycle [PATH:map01230 map00330]
contig_2196; K01940 E6.3.4.5, argG; argininosuccinate synthase [EC:6.3.4.5]
contig_6005; K01755 argH, ASL; argininosuccinate lyase [EC:4.3.2.1]
contig_9610; K01476 E3.5.3.1, rocF, arg; arginase [EC:3.5.3.1]
Histidine metabolism
M00026 Histidine biosynthesis, PRPP => histidine [PATH:map01230 map00340]
contig_11986; K00765 hisG; ATP phosphoribosyltransferase [EC:2.4.2.17]
contig_10961; K11755 hisIE; phosphoribosyl-ATP pyrophosphohydrolase / phosphoribosyl-AMP cyclohydrolase [EC:3.6.1.31 3.5.4.19]
contig_11605; K00817 hisC; histidinol-phosphate aminotransferase [EC:2.6.1.9]
contig_13501; K00817 hisC; histidinol-phosphate aminotransferase [EC:2.6.1.9]
contig_3354; K00013 hisD; histidinol dehydrogenase [EC:1.1.1.23]
M00045 Histidine degradation, histidine => N-formiminoglutamate => glutamate [PATH:map00340]
Aromatic amino acid metabolism
M00022 Shikimate pathway, phosphoenolpyruvate + erythrose-4P => chorismate [PATH:map01230 map00400]
contig_12029; K01626 E2.5.1.54, aroF, aroG, aroH; 3-deoxy-7-phosphoheptulonate synthase [EC:2.5.1.54]
contig_12134; K00891 E2.7.1.71, aroK, aroL; shikimate kinase [EC:2.7.1.71]
M00023 Tryptophan biosynthesis, chorismate => tryptophan [PATH:map01230 map00400]
M00024 Phenylalanine biosynthesis, chorismate => phenylalanine [PATH:map01230 map00400]
contig_15171; K01850 E5.4.99.5; chorismate mutase [EC:5.4.99.5]
contig_14551; K05359 ADT, PDT; arogenate/prephenate dehydratase [EC:4.2.1.91 4.2.1.51]
M00025 Tyrosine biosynthesis, chorismate => tyrosine [PATH:map01230 map00400]
contig_15171; K01850 E5.4.99.5; chorismate mutase [EC:5.4.99.5]
contig_2373; K00815 TAT; tyrosine aminotransferase [EC:2.6.1.5]
contig_4406; K00815 TAT; tyrosine aminotransferase [EC:2.6.1.5]
M00040 Tyrosine biosynthesis, prephanate => pretyrosine => tyrosine [PATH:map01230 map00400]
M00042 Catecholamine biosynthesis, tyrosine => dopamine => noradrenaline => adrenaline [PATH:map00350]
contig_8848; K01592 E4.1.1.25; tyrosine decarboxylase [EC:4.1.1.25]
M00043 Thyroid hormone biosynthesis, tyrosine => triiodothyronine/thyroxine [PATH:map00350]
M00044 Tyrosine degradation, tyrosine => homogentisate [PATH:map00350]
contig_5175; K00457 HPD, hppD; 4-hydroxyphenylpyruvate dioxygenase [EC:1.13.11.27]
contig_3849; K01800 maiA, GSTZ1; maleylacetoacetate isomerase [EC:5.2.1.2]
contig_5515; K01555 FAH, fahA; fumarylacetoacetase [EC:3.7.1.2]
M00533 Homoprotocatechuate degradation, homoprotocatechuate => 2-oxohept-3-enedioate [PATH:map01220 map00350]
M00545 Trans-cinnamate degradation, trans-cinnamate => 2-oxopent-4-enoate + fumarate [PATH:map01220 map00360]
M00350 Capsaicin biosynthesis, L-Phenylalanine => Capsaicin [PATH:map00360]
contig_1581; K10775 E4.3.1.24; phenylalanine ammonia-lyase [EC:4.3.1.24]
contig_4355; K00487 CYP73A; trans-cinnamate 4-monooxygenase [EC:1.14.13.11]
contig_1076; K01904 E6.2.1.12; 4-coumarate--CoA ligase [EC:6.2.1.12]
contig_8138; K01904 E6.2.1.12; 4-coumarate--CoA ligase [EC:6.2.1.12]
contig_12435; K00588 E2.1.1.104; caffeoyl-CoA O-methyltransferase [EC:2.1.1.104]
contig_1497; K00588 E2.1.1.104; caffeoyl-CoA O-methyltransferase [EC:2.1.1.104]
M00037 Melatonin biosynthesis, tryptophan => serotonin => melatonin [PATH:map00380]
M00038 Tryptophan metabolism, tryptophan => kynurenine => 2-aminomuconate [PATH:map00380]
Other amino acid metabolism
M00027 GABA (gamma-Aminobutyrate) shunt [PATH:map00250]
contig_728; K16871 POP2; 4-aminobutyrate---pyruvate transaminase [EC:2.6.1.96]
M00047 Creatine pathway [PATH:map00330]
Cofactor and vitamin biosynthesis
M00127 Thiamine biosynthesis, AIR => thiamine-P/thiamine-2P [PATH:map00730]
contig_1202; K03147 thiC; thiamine biosynthesis protein ThiC
M00125 Riboflavin biosynthesis, GTP => riboflavin/FMN/FAD [PATH:map00740]
contig_14193; K14652 ribBA; 3,4-dihydroxy 2-butanone 4-phosphate synthase / GTP cyclohydrolase II [EC:4.1.99.12 3.5.4.25]
contig_16485; K11752 ribD; diaminohydroxyphosphoribosylaminopyrimidine deaminase / 5-amino-6-(5-phosphoribosylamino)uracil reductase [EC:3.5.4.26 1.1.1.193]
contig_11825; K00794 ribH, RIB4; 6,7-dimethyl-8-ribityllumazine synthase [EC:2.5.1.78]
contig_9789; K00793 ribE, RIB5; riboflavin synthase [EC:2.5.1.9]
M00124 Pyridoxal biosynthesis, erythrose-4P => pyridoxal-5P [PATH:map00750]
M00115 NAD biosynthesis, aspartate => NAD [PATH:map00760]
M00119 Pantothenate biosynthesis, valine/L-aspartate => pantothenate [PATH:map00770]
contig_3513; K00826 E2.6.1.42, ilvE; branched-chain amino acid aminotransferase [EC:2.6.1.42]
contig_81; K00826 E2.6.1.42, ilvE; branched-chain amino acid aminotransferase [EC:2.6.1.42]
M00120 Coenzyme A biosynthesis, pantothenate => CoA [PATH:map00770]
M00572 Pimeloyl-ACP biosynthesis, BioC-BioH pathway, malonyl-ACP => pimeloyl-ACP [PATH:map00780]
contig_3995; K09458 fabF; 3-oxoacyl-[acyl-carrier-protein] synthase II [EC:2.3.1.179]
contig_12352; K00059 fabG; 3-oxoacyl-[acyl-carrier protein] reductase [EC:1.1.1.100]
contig_5976; K00208 fabI; enoyl-[acyl-carrier protein] reductase I [EC:1.3.1.9 1.3.1.10]
M00123 Biotin biosynthesis, pimeloyl-ACP/CoA => biotin [PATH:map00780]
contig_28132; K00652 bioF; 8-amino-7-oxononanoate synthase [EC:2.3.1.47]
contig_4766; K00833 bioA; adenosylmethionine-8-amino-7-oxononanoate aminotransferase [EC:2.6.1.62]
contig_13091; K01012 bioB; biotin synthase [EC:2.8.1.6]
M00573 Biotin biosynthesis, BioI pathway, long-chain-acyl-ACP => pimeloyl-ACP => biotin [PATH:map00780]
contig_28132; K00652 bioF; 8-amino-7-oxononanoate synthase [EC:2.3.1.47]
contig_4766; K00833 bioA; adenosylmethionine-8-amino-7-oxononanoate aminotransferase [EC:2.6.1.62]
contig_13091; K01012 bioB; biotin synthase [EC:2.8.1.6]
M00577 Biotin biosynthesis, BioW pathway, pimelate => pimeloyl-CoA => biotin [PATH:map00780]
contig_28132; K00652 bioF; 8-amino-7-oxononanoate synthase [EC:2.3.1.47]
contig_4766; K00833 bioA; adenosylmethionine-8-amino-7-oxononanoate aminotransferase [EC:2.6.1.62]
contig_13091; K01012 bioB; biotin synthase [EC:2.8.1.6]
M00126 Tetrahydrofolate biosynthesis, GTP => THF [PATH:map00790 map00670]
contig_15041; K01633 folB; dihydroneopterin aldolase [EC:4.1.2.25]
contig_10575; K01930 FPGS; folylpolyglutamate synthase [EC:6.3.2.17]
contig_16024; K01930 FPGS; folylpolyglutamate synthase [EC:6.3.2.17]
M00121 Heme biosynthesis, glutamate => protoheme/siroheme [PATH:map00860]
contig_192; K02492 hemA; glutamyl-tRNA reductase [EC:1.2.1.70]
contig_407; K02492 hemA; glutamyl-tRNA reductase [EC:1.2.1.70]
contig_10521; K01845 hemL; glutamate-1-semialdehyde 2,1-aminomutase [EC:5.4.3.8]
contig_3565; K01845 hemL; glutamate-1-semialdehyde 2,1-aminomutase [EC:5.4.3.8]
contig_5670; K01749 hemC, HMBS; hydroxymethylbilane synthase [EC:2.5.1.61]
contig_2761; K01599 hemE, UROD; uroporphyrinogen decarboxylase [EC:4.1.1.37]
contig_3411; K01599 hemE, UROD; uroporphyrinogen decarboxylase [EC:4.1.1.37]
contig_3220; K00228 hemF, CPOX; coproporphyrinogen III oxidase [EC:1.3.3.3]
contig_9825; K02495 hemN, hemZ; oxygen-independent coproporphyrinogen III oxidase [EC:1.3.99.22]
contig_7235; K00231 PPOX, hemY; oxygen-dependent protoporphyrinogen oxidase [EC:1.3.3.4]
M00129 Ascorbate biosynthesis, animals, glucose-1P => ascorbate [PATH:map00040 map00053]
contig_16084; K00963 UGP2, galU, galF; UTP--glucose-1-phosphate uridylyltransferase [EC:2.7.7.9]
contig_18254; K00963 UGP2, galU, galF; UTP--glucose-1-phosphate uridylyltransferase [EC:2.7.7.9]
M00114 Ascorbate biosynthesis, plants, glucose-6P => ascorbate [PATH:map00010 map00051 map00053]
contig_3934; K01810 GPI, pgi; glucose-6-phosphate isomerase [EC:5.3.1.9]
contig_8846; K01810 GPI, pgi; glucose-6-phosphate isomerase [EC:5.3.1.9]
contig_5202; K01809 E5.3.1.8, manA; mannose-6-phosphate isomerase [EC:5.3.1.8]
contig_10735; K17497 PMM; phosphomannomutase [EC:5.4.2.8]
contig_15737; K17497 PMM; phosphomannomutase [EC:5.4.2.8]
contig_3150; K10046 GME; GDP-D-mannose 3', 5'-epimerase [EC:5.1.3.18 5.1.3.-]
contig_2188; K00225 E1.3.2.3; L-galactono-1,4-lactone dehydrogenase [EC:1.3.2.3]
M00550 Ascorbate degradation, ascorbate => D-xylulose-5P [PATH:map00053]
M00112 Tocopherol biosynthesis [PATH:map00130]
contig_10312; K09833 HPT, TPT; homogenitisate phytyltransferase
contig_3105; K12502 VTE3, APG1; MPBQ/MSBQ methyltransferase
contig_5904; K09834 VTE1, SXD1; tocopherol cyclase
M00122 Cobalamin biosynthesis, cobinamide => cobalamin [PATH:map00860]
M00117 Ubiquinone biosynthesis, prokaryotes, chorismate => ubiquinone [PATH:map00130]
M00128 Ubiquinone biosynthesis, eukaryotes, chorismate => ubiquinone [PATH:map00130]
M00116 Menaquinone biosynthesis, chorismate => menaquinone [PATH:map00130]
M00118 Glutathione biosynthesis, glutamate => glutathione [PATH:map00480]
M00140 C1-unit interconversion, prokaryotes [PATH:map00670]
contig_2490; K00600 glyA, SHMT; glycine hydroxymethyltransferase [EC:2.1.2.1]
contig_2523; K00600 glyA, SHMT; glycine hydroxymethyltransferase [EC:2.1.2.1]
contig_4; K00600 glyA, SHMT; glycine hydroxymethyltransferase [EC:2.1.2.1]
M00141 C1-unit interconversion, eukaryotes [PATH:map00670]
contig_2490; K00600 glyA, SHMT; glycine hydroxymethyltransferase [EC:2.1.2.1]
contig_2523; K00600 glyA, SHMT; glycine hydroxymethyltransferase [EC:2.1.2.1]
contig_4; K00600 glyA, SHMT; glycine hydroxymethyltransferase [EC:2.1.2.1]
Polyamine biosynthesis
M00133 Polyamine biosynthesis, arginine => agmatine => putrescine => spermidine [PATH:map00330]
contig_17515; K01583 E4.1.1.19; arginine decarboxylase [EC:4.1.1.19]
M00134 Polyamine biosynthesis, arginine => ornithine => putrescine [PATH:map00330]
contig_9610; K01476 E3.5.3.1, rocF, arg; arginase [EC:3.5.3.1]
M00135 GABA biosynthesis, eukaryotes, putrescine => GABA [PATH:map00330]
contig_11185; K00128 E1.2.1.3; aldehyde dehydrogenase (NAD+) [EC:1.2.1.3]
contig_2112; K00128 E1.2.1.3; aldehyde dehydrogenase (NAD+) [EC:1.2.1.3]
contig_9124; K00128 E1.2.1.3; aldehyde dehydrogenase (NAD+) [EC:1.2.1.3]
contig_1082; K14085 ALDH7A1; aldehyde dehydrogenase family 7 member A1 [EC:1.2.1.31 1.2.1.8 1.2.1.3]
M00136 GABA biosynthesis, prokaryotes, putrescine => GABA [PATH:map00330]
Phenylpropanoid and flavonoid biosynthesis
M00039 Lignin biosynthesis, cinnamate => lignin [PATH:map00940]
contig_4355; K00487 CYP73A; trans-cinnamate 4-monooxygenase [EC:1.14.13.11]
contig_1076; K01904 E6.2.1.12; 4-coumarate--CoA ligase [EC:6.2.1.12]
contig_8138; K01904 E6.2.1.12; 4-coumarate--CoA ligase [EC:6.2.1.12]
contig_20484; K00083 E1.1.1.195; cinnamyl-alcohol dehydrogenase [EC:1.1.1.195]
contig_4488; K00083 E1.1.1.195; cinnamyl-alcohol dehydrogenase [EC:1.1.1.195]
contig_6377; K00083 E1.1.1.195; cinnamyl-alcohol dehydrogenase [EC:1.1.1.195]
contig_1023; K00430 E1.11.1.7; peroxidase [EC:1.11.1.7]
contig_12542; K00430 E1.11.1.7; peroxidase [EC:1.11.1.7]
contig_14346; K00430 E1.11.1.7; peroxidase [EC:1.11.1.7]
contig_32246; K00430 E1.11.1.7; peroxidase [EC:1.11.1.7]
contig_514; K00430 E1.11.1.7; peroxidase [EC:1.11.1.7]
contig_5874; K00430 E1.11.1.7; peroxidase [EC:1.11.1.7]
contig_7470; K00430 E1.11.1.7; peroxidase [EC:1.11.1.7]
contig_9329; K00430 E1.11.1.7; peroxidase [EC:1.11.1.7]
M00137 Flavonoid biosynthesis, 4-coumaroyl-CoA => naringenin => apigenin [PATH:map00941]
M00138 Flavonoid biosynthesis, naringenin => pelargonidin [PATH:map00941]
Alkaloid and other secondary metabolite biosynthesis
M00139 Morphine biosynthesis, dopamine => morphine [PATH:map00950]
M00369 Cyanogenic glycoside biosynthesis, tyrosine => dhurrin [PATH:map00460]
M00370 Glucosinolate biosynthesis, tryptophan => glucobrassicin [PATH:map01210 map00966]
M00033 Ectoine biosynthesis, aspartate => ectoine [PATH:map01210 map01230 map00260]
contig_1491; K00928 lysC; aspartate kinase [EC:2.7.2.4]
contig_304; K00928 lysC; aspartate kinase [EC:2.7.2.4]
contig_12402; K00133 asd; aspartate-semialdehyde dehydrogenase [EC:1.2.1.11]
Secondary metabolism
Aromatics degradataion
M00538 Toluene degradation, toluene => benzoate [PATH:map01220 map00623]
M00537 Xylene degradation, xylene => methylbenzoate [PATH:map01220 map00622]
M00419 Cymene degradation, p-cymene => p-cumate [PATH:map01220 map00622]
M00547 Benzene/toluene degradation, benzene => catechol / toluene => 3-methylcatechol [PATH:map01220 map00362 map00623]
M00548 Benzene degradation, benzene => catechol [PATH:map01220 map00362]
M00551 Benzoate degradation, benzoate => catechol / methylbenzoate => methylcatechol [PATH:map01220 map00362 map00622]
M00568 Catechol ortho-cleavage, catechol => 3-oxoadipate [PATH:map01220 map00362]
M00569 Catechol meta-cleavage, catechol => pyruvate + acetaldehyde [PATH:map01220 map00362 map00622]
M00539 Cumate degradation, p-cumate => 2-oxopent-4-enoate + 2-methylpropanoate [PATH:map01220 map00622]
M00543 Biphenyl degradation, biphenyl => 2-oxopent-4-enoate + benzoate [PATH:map01220 map00621]
M00544 Carbazole degradation, carbazole => 2-oxopent-4-enoate + anthranilate [PATH:map01220 map00621]
M00418 Toluene degradation, anaerobic, toluene => benzoyl-CoA [PATH:map01220 map00623]
M00541 Benzoyl-CoA degradation, benzoyl-CoA => 3-hydroxypimeloyl-CoA [PATH:map01220 map00362]
M00540 Benzoate degradation, cyclohexanecarboxylic acid =>pimeloyl-CoA [PATH:map01220 map00362]
M00534 Naphthalene degradataion, naphthalene => salicylate [PATH:map01220 map00626]
Structural complex
Energy metabolism
Photosynthesis
M00161 Photosystem II [PATH:map00195] [BR:ko00194]
M00163 Photosystem I [PATH:map00195] [BR:ko00194]
contig_246; K02692 psaD; photosystem I subunit II
contig_639; K02693 psaE; photosystem I subunit IV
contig_205; K02694 psaF; photosystem I subunit III
contig_340; K02694 psaF; photosystem I subunit III
M00597 Anoxygenic photosystem II [BR:ko00194]
M00598 Anoxygenic photosystem I [BR:ko00194]
ATP synthesis
M00144 NADH:quinone oxidoreductase, prokaryotes [PATH:map00190]
M00145 NAD(P)H:quinone oxidoreductase, chloroplasts and cyanobacteria [PATH:map00190]
M00142 NADH:ubiquinone oxidoreductase, mitochondria [PATH:map00190]
M00143 NADH dehydrogenase (ubiquinone) Fe-S protein/flavoprotein complex, mitochondria [PATH:map00190]
M00146 NADH dehydrogenase (ubiquinone) 1 alpha subcomplex [PATH:map00190]
M00147 NADH dehydrogenase (ubiquinone) 1 beta subcomplex [PATH:map00190]
M00149 Succinate dehydrogenase, prokaryotes [PATH:map00190]
M00150 Fumarate reductase, prokaryotes [PATH:map00190]
M00148 Succinate dehydrogenase (ubiquinone) [PATH:map00190]
M00162 Cytochrome b6f complex [PATH:map00195]
contig_491; K02636 petC; cytochrome b6-f complex iron-sulfur subunit [EC:1.10.9.1]
M00151 Cytochrome bc1 complex respiratory unit [PATH:map00190]
M00152 Cytochrome bc1 complex [PATH:map00190]
M00154 Cytochrome c oxidase [PATH:map00190]
contig_21632; K02259 COX15; cytochrome c oxidase assembly protein subunit 15
M00155 Cytochrome c oxidase, prokaryotes [PATH:map00190]
M00153 Cytochrome d ubiquinol oxidase [PATH:map00190]
M00417 Cytochrome o ubiquinol oxidase [PATH:map00190]
M00416 Cytochrome aa3-600 menaquinol oxidase [PATH:map00190]
M00156 Cytochrome c oxidase, cbb3-type [PATH:map00190]
M00157 F-type ATPase, prokaryotes and chloroplasts [PATH:map00190 map00195]
contig_1083; K02115 ATPF1G, atpG; F-type H+-transporting ATPase subunit gamma [EC:3.6.3.14]
contig_1492; K02115 ATPF1G, atpG; F-type H+-transporting ATPase subunit gamma [EC:3.6.3.14]
contig_30; K02115 ATPF1G, atpG; F-type H+-transporting ATPase subunit gamma [EC:3.6.3.14]
contig_1195; K02113 ATPF1D, atpH; F-type H+-transporting ATPase subunit delta [EC:3.6.3.14]
contig_1380; K02109 ATPF0B, atpF; F-type H+-transporting ATPase subunit b [EC:3.6.3.14]
M00158 F-type ATPase, eukaryotes [PATH:map00190]
M00159 V-type ATPase, prokaryotes [PATH:map00190]
M00160 V-type ATPase, eukaryotes [PATH:map00190]
contig_1779; K02154 ATPeVI, ATP6N1A; V-type H+-transporting ATPase subunit I [EC:3.6.3.14]
contig_20733; K02155 ATPeVPL, ATP6L; V-type H+-transporting ATPase 16kDa proteolipid subunit [EC:3.6.3.14]
Carbohydrate and lipid metabolism
Carbohydrate metabolism
M00310 Pyruvate:ferredoxin oxidoreductase [PATH:map00620]
M00311 2-oxoglutarate:ferredoxin oxidoreductase [PATH:map00020]
M00312 2-oxoisovalerate:ferredoxin oxidoreductase [PATH:map00280]
M00313 indolepyruvate:ferredoxin oxidoreductase
Glycan metabolism
M00072 Oligosaccharyltransferase [PATH:map00510]
Genetic information processing
DNA polymerase
M00260 DNA polymerase III complex, bacteria [PATH:map03030 map03430 map03440] [BR:ko03032 ko03400]
M00264 DNA polymerase II complex, archaea [BR:ko03032]
M00261 DNA polymerase alpha / primase complex [PATH:map03030] [BR:ko03032]
contig_13818; K02320 POLA1; DNA polymerase alpha subunit A [EC:2.7.7.7]
contig_21963; K02685 PRI2; DNA primase large subunit [EC:2.7.7.-]
M00262 DNA polymerase delta complex [PATH:map03030 map03410 map03420] [BR:ko03032 ko03400]
M00263 DNA polymerase epsilon complex [PATH:map03030] [BR:ko03032 ko03400]
M00293 DNA polymerase zeta complex [PATH:map03460] [BR:ko03400]
M00294 DNA polymerase gamma complex [BR:ko03032]
Replication system
M00284 Origin recognition complex [PATH:map04110 map04111 map04113] [BR:ko03032]
M00285 MCM complex [PATH:map03030 map04110 map04111 map04113] [BR:ko03032]
contig_11814; K02540 MCM2; DNA replication licensing factor MCM2 [EC:3.6.4.12]
contig_19696; K02541 MCM3; DNA replication licensing factor MCM3 [EC:3.6.4.12]
contig_21328; K02212 MCM4, CDC54; DNA replication licensing factor MCM4 [EC:3.6.4.12]
contig_17519; K02209 MCM5, CDC46; DNA replication licensing factor MCM5 [EC:3.6.4.12]
contig_15962; K02542 MCM6; DNA replication licensing factor MCM6 [EC:3.6.4.12]
M00286 GINS complex [BR:ko03032]
M00288 RPA complex [PATH:map03030 map03420 map03430 map03440] [BR:ko03032 ko03400]
M00289 RF-C complex [PATH:map03030 map03420 map03430] [BR:ko03032 ko03400]
M00424 Shelterin complex [BR:ko03032]
Repair system
M00296 BER complex [PATH:map03410] [BR:ko03400]
M00290 Holo-TFIIH complex [PATH:map03420] [BR:ko03021 ko03400]
M00291 MRN complex [PATH:map03440] [BR:ko03032 ko03400]
contig_18628; K10865 MRE11; double-strand break repair protein MRE11
M00292 MRX complex [PATH:map03440 map03450] [BR:ko03400]
contig_18628; K10865 MRE11; double-strand break repair protein MRE11
M00297 DNA-PK complex [PATH:map03450 map04110] [BR:ko03032 ko03400]
M00295 BRCA1-associated genome surveillance complex (BASC) [PATH:map03430 map03440 map03460] [BR:ko03400]
contig_19081; K10858 PMS2; DNA mismatch repair protein PMS2
contig_25836; K04802 PCNA; proliferating cell nuclear antigen
contig_8250; K04802 PCNA; proliferating cell nuclear antigen
contig_18628; K10865 MRE11; double-strand break repair protein MRE11
contig_18536; K10901 BLM, RECQL3, SGS1; bloom syndrome protein [EC:3.6.4.12]
contig_486; K10901 BLM, RECQL3, SGS1; bloom syndrome protein [EC:3.6.4.12]
M00413 FA core complex [PATH:map03460] [BR:ko03400]
M00414 Bloom's syndrome complex [PATH:map03460] [BR:ko03400]
contig_18536; K10901 BLM, RECQL3, SGS1; bloom syndrome protein [EC:3.6.4.12]
contig_486; K10901 BLM, RECQL3, SGS1; bloom syndrome protein [EC:3.6.4.12]
RNA polymerase
M00183 RNA polymerase, bacteria [PATH:map03020] [BR:ko03021 ko03400]
contig_10787; K03043 rpoB; DNA-directed RNA polymerase subunit beta [EC:2.7.7.6]
M00184 RNA polymerase, archaea [PATH:map03020] [BR:ko03021]
M00180 RNA polymerase II, eukaryotes [PATH:map03020 map05016] [BR:ko03021 ko03400]
M00181 RNA polymerase III, eukaryotes [PATH:map03020 map04623] [BR:ko03021]
contig_14706; K03023 RPC82, POLR3C; DNA-directed RNA polymerase III subunit RPC3
M00182 RNA polymerase I, eukaryotes [PATH:map03020] [BR:ko03021]
Spliceosome
M00351 Spliceosome, U1-snRNP [PATH:map03040] [BR:ko03041]
M00352 Spliceosome, U2-snRNP [PATH:map03040] [BR:ko03041]
M00354 Spliceosome, U4/U6.U5 tri-snRNP [PATH:map03040] [BR:ko03041]
contig_12668; K12627 LSM8; U6 snRNA-associated Sm-like protein LSm8
contig_20681; K09567 PPIH, CYPH; peptidyl-prolyl isomerase H (cyclophilin H) [EC:5.2.1.8]
contig_1343; K12845 SNU13, NHP2L; U4/U6 small nuclear ribonucleoprotein SNU13
contig_3850; K12845 SNU13, NHP2L; U4/U6 small nuclear ribonucleoprotein SNU13
contig_13075; K12845 SNU13, NHP2L; U4/U6 small nuclear ribonucleoprotein SNU13
M00355 Spliceosome, 35S U5-snRNP [PATH:map03040] [BR:ko03041]
contig_8761; K06063 SNW1, SKIIP, SKIP; SNW domain-containing protein 1
contig_672; K03283 HSPA1_8; heat shock 70kDa protein 1/8
contig_8724; K03283 HSPA1_8; heat shock 70kDa protein 1/8
M00353 Spliceosome, Prp19/CDC5L complex [PATH:map03040] [BR:ko03041]
contig_672; K03283 HSPA1_8; heat shock 70kDa protein 1/8
contig_8724; K03283 HSPA1_8; heat shock 70kDa protein 1/8
M00396 Lsm 2-8 complex [PATH:map03040 map03018] [BR:ko03041]
contig_12668; K12627 LSM8; U6 snRNA-associated Sm-like protein LSm8
M00397 Lsm 1-7 complex [PATH:map03018]
M00398 Sm core complex [PATH:map03040] [BR:ko03032 ko03041]
M00399 Cap binding complex [PATH:map03013 map03015 map03040 map03040] [BR:ko03041]
RNA processing
M00425 H/ACA ribonucleoprotein complex [PATH:map03008] [BR:ko03032 ko03009]
contig_4655; K11128 GAR1, NOLA1; H/ACA ribonucleoprotein complex subunit 1
contig_8083; K11128 GAR1, NOLA1; H/ACA ribonucleoprotein complex subunit 1
contig_10269; K11129 NHP2, NOLA2; H/ACA ribonucleoprotein complex subunit 2
contig_10848; K11131 DKC1, NOLA4, CBF5; H/ACA ribonucleoprotein complex subunit 4 [EC:5.4.99.-]
contig_11971; K11131 DKC1, NOLA4, CBF5; H/ACA ribonucleoprotein complex subunit 4 [EC:5.4.99.-]
M00426 Survival motor neuron (SMN) complex [PATH:map03013] [BR:ko03041]
M00427 Nuclear pore complex [PATH:map03013]
contig_7937; K14314 NUP210, GP210; nuclear pore complex protein Nup210
contig_1595; K14319 RANGAP1; Ran GTPase-activating protein 1
contig_14076; K10577 UBE2I, UBC9; ubiquitin-conjugating enzyme E2 I [EC:6.3.2.19]
contig_1198; K14320 AAAS; aladin
M00428 eIF4F complex [PATH:map03013] [BR:ko03012]
contig_14713; K03257 EIF4A; translation initiation factor 4A
M00430 Exon junction complex (EJC) [PATH:map03013 map03015 map03040] [BR:ko03041]
M00405 THC complex [PATH:map03040 map03013] [BR:ko03041]
M00406 TREX complex [PATH:map03013 map03040] [BR:ko03041]
M00390 Exosome, archaea [PATH:map03018]
M00391 Exosome, eukaryotes [PATH:map03018]
contig_1761; K12587 MTR3, EXOSC6; exosome complex component MTR3
M00392 Ski complex [PATH:map03018]
M00393 TRAMP complex [PATH:map03018]
contig_15182; K12598 MTR4, SKIV2L2; ATP-dependent RNA helicase DOB1 [EC:3.6.4.13]
M00394 RNA degradosome [PATH:map03018]
contig_3780; K00962 pnp, PNPT1; polyribonucleotide nucleotidyltransferase [EC:2.7.7.8]
M00395 Decapping complex [PATH:map03018]
Ribosome
M00178 Ribosome, bacteria [PATH:map03010] [BR:ko03011]
contig_6307; K02945 RP-S1, rpsA; small subunit ribosomal protein S1
contig_6725; K02988 RP-S5, MRPS5, rpsE; small subunit ribosomal protein S5
contig_13020; K02996 RP-S9, MRPS9, rpsI; small subunit ribosomal protein S9
contig_9838; K02996 RP-S9, MRPS9, rpsI; small subunit ribosomal protein S9
contig_5219; K02946 RP-S10, MRPS10, rpsJ; small subunit ribosomal protein S10
contig_15249; K02946 RP-S10, MRPS10, rpsJ; small subunit ribosomal protein S10
contig_9406; K02952 RP-S13, rpsM; small subunit ribosomal protein S13
contig_18003; K02965 RP-S19, rpsS; small subunit ribosomal protein S19
contig_6740; K02968 RP-S20, rpsT; small subunit ribosomal protein S20
contig_9647; K02926 RP-L4, MRPL4, rplD; large subunit ribosomal protein L4
contig_2069; K02931 RP-L5, MRPL5, rplE; large subunit ribosomal protein L5
contig_1007; K02935 RP-L7, MRPL12, rplL; large subunit ribosomal protein L7/L12
contig_10285; K02935 RP-L7, MRPL12, rplL; large subunit ribosomal protein L7/L12
contig_21549; K02864 RP-L10, MRPL10, rplJ; large subunit ribosomal protein L10
contig_1818; K02867 RP-L11, MRPL11, rplK; large subunit ribosomal protein L11
contig_14481; K02871 RP-L13, MRPL13, rplM; large subunit ribosomal protein L13
contig_6279; K02871 RP-L13, MRPL13, rplM; large subunit ribosomal protein L13
contig_2144; K02876 RP-L15, MRPL15, rplO; large subunit ribosomal protein L15
contig_6691; K02879 RP-L17, MRPL17, rplQ; large subunit ribosomal protein L17
contig_3965; K02881 RP-L18, MRPL18, rplR; large subunit ribosomal protein L18
contig_818; K02884 RP-L19, MRPL19, rplS; large subunit ribosomal protein L19
contig_1852; K02888 RP-L21, MRPL21, rplU; large subunit ribosomal protein L21
contig_22020; K02890 RP-L22, MRPL22, rplV; large subunit ribosomal protein L22
contig_708; K02899 RP-L27, MRPL27, rpmA; large subunit ribosomal protein L27
contig_2295; K02899 RP-L27, MRPL27, rpmA; large subunit ribosomal protein L27
contig_1090; K02916 RP-L35, MRPL35, rpmI; large subunit ribosomal protein L35
M00179 Ribosome, archaea [PATH:map03010] [BR:ko03011]
contig_6725; K02988 RP-S5, MRPS5, rpsE; small subunit ribosomal protein S5
contig_13020; K02996 RP-S9, MRPS9, rpsI; small subunit ribosomal protein S9
contig_9838; K02996 RP-S9, MRPS9, rpsI; small subunit ribosomal protein S9
contig_5219; K02946 RP-S10, MRPS10, rpsJ; small subunit ribosomal protein S10
contig_15249; K02946 RP-S10, MRPS10, rpsJ; small subunit ribosomal protein S10
contig_9406; K02952 RP-S13, rpsM; small subunit ribosomal protein S13
contig_18003; K02965 RP-S19, rpsS; small subunit ribosomal protein S19
contig_6164; K02984 RP-S3Ae, RPS3A; small subunit ribosomal protein S3Ae
contig_3377; K02984 RP-S3Ae, RPS3A; small subunit ribosomal protein S3Ae
contig_6522; K02987 RP-S4e, RPS4; small subunit ribosomal protein S4e
contig_1374; K02987 RP-S4e, RPS4; small subunit ribosomal protein S4e
contig_4723; K02987 RP-S4e, RPS4; small subunit ribosomal protein S4e
contig_11786; K02987 RP-S4e, RPS4; small subunit ribosomal protein S4e
contig_11005; K02991 RP-S6e, RPS6; small subunit ribosomal protein S6e
contig_4761; K02995 RP-S8e, RPS8; small subunit ribosomal protein S8e
contig_13902; K02962 RP-S17e, RPS17; small subunit ribosomal protein S17e
contig_11340; K02962 RP-S17e, RPS17; small subunit ribosomal protein S17e
contig_10254; K02966 RP-S19e, RPS19; small subunit ribosomal protein S19e
contig_19536; K02966 RP-S19e, RPS19; small subunit ribosomal protein S19e
contig_20759; K02974 RP-S24e, RPS24; small subunit ribosomal protein S24e
contig_9725; K02974 RP-S24e, RPS24; small subunit ribosomal protein S24e
contig_11513; K02976 RP-S26e, RPS26; small subunit ribosomal protein S26e
contig_9500; K02976 RP-S26e, RPS26; small subunit ribosomal protein S26e
contig_27264; K02976 RP-S26e, RPS26; small subunit ribosomal protein S26e
contig_12196; K02978 RP-S27e, RPS27; small subunit ribosomal protein S27e
contig_3569; K02977 RP-S27Ae, RPS27A; small subunit ribosomal protein S27Ae
contig_16947; K02979 RP-S28e, RPS28; small subunit ribosomal protein S28e
contig_23524; K02983 RP-S30e, RPS30; small subunit ribosomal protein S30e
contig_2069; K02931 RP-L5, MRPL5, rplE; large subunit ribosomal protein L5
contig_21549; K02864 RP-L10, MRPL10, rplJ; large subunit ribosomal protein L10
contig_1818; K02867 RP-L11, MRPL11, rplK; large subunit ribosomal protein L11
contig_14481; K02871 RP-L13, MRPL13, rplM; large subunit ribosomal protein L13
contig_6279; K02871 RP-L13, MRPL13, rplM; large subunit ribosomal protein L13
contig_2144; K02876 RP-L15, MRPL15, rplO; large subunit ribosomal protein L15
contig_3965; K02881 RP-L18, MRPL18, rplR; large subunit ribosomal protein L18
contig_22020; K02890 RP-L22, MRPL22, rplV; large subunit ribosomal protein L22
contig_1748; K02930 RP-L4e, RPL4; large subunit ribosomal protein L4e
contig_7078; K02936 RP-L7Ae, RPL7A; large subunit ribosomal protein L7Ae
contig_6853; K02866 RP-L10e, RPL10; large subunit ribosomal protein L10e
contig_8635; K02873 RP-L13e, RPL13; large subunit ribosomal protein L13e
contig_1960; K02873 RP-L13e, RPL13; large subunit ribosomal protein L13e
contig_10828; K02875 RP-L14e, RPL14; large subunit ribosomal protein L14e
contig_7495; K02877 RP-L15e, RPL15; large subunit ribosomal protein L15e
contig_1053; K02877 RP-L15e, RPL15; large subunit ribosomal protein L15e
contig_16426; K02877 RP-L15e, RPL15; large subunit ribosomal protein L15e
contig_6227; K02877 RP-L15e, RPL15; large subunit ribosomal protein L15e
contig_3758; K02883 RP-L18e, RPL18; large subunit ribosomal protein L18e
contig_6824; K02883 RP-L18e, RPL18; large subunit ribosomal protein L18e
contig_9104; K02896 RP-L24e, RPL24; large subunit ribosomal protein L24e
contig_10686; K02896 RP-L24e, RPL24; large subunit ribosomal protein L24e
contig_3417; K02908 RP-L30e, RPL30; large subunit ribosomal protein L30e
contig_13194; K02910 RP-L31e, RPL31; large subunit ribosomal protein L31e
contig_2817; K02910 RP-L31e, RPL31; large subunit ribosomal protein L31e
contig_11694; K02910 RP-L31e, RPL31; large subunit ribosomal protein L31e
contig_2217; K02912 RP-L32e, RPL32; large subunit ribosomal protein L32e
contig_4417; K02912 RP-L32e, RPL32; large subunit ribosomal protein L32e
contig_8722; K02922 RP-L37e, RPL37; large subunit ribosomal protein L37e
contig_2074; K02922 RP-L37e, RPL37; large subunit ribosomal protein L37e
contig_2075; K02922 RP-L37e, RPL37; large subunit ribosomal protein L37e
contig_10088; K02927 RP-L40e, RPL40; large subunit ribosomal protein L40e
contig_17257; K02929 RP-L44e, RPL44; large subunit ribosomal protein L44e
contig_14474; K02929 RP-L44e, RPL44; large subunit ribosomal protein L44e
contig_12378; K02929 RP-L44e, RPL44; large subunit ribosomal protein L44e
M00177 Ribosome, eukaryotes [PATH:map03010] [BR:ko03011]
contig_6164; K02984 RP-S3Ae, RPS3A; small subunit ribosomal protein S3Ae
contig_3377; K02984 RP-S3Ae, RPS3A; small subunit ribosomal protein S3Ae
contig_6522; K02987 RP-S4e, RPS4; small subunit ribosomal protein S4e
contig_1374; K02987 RP-S4e, RPS4; small subunit ribosomal protein S4e
contig_4723; K02987 RP-S4e, RPS4; small subunit ribosomal protein S4e
contig_11786; K02987 RP-S4e, RPS4; small subunit ribosomal protein S4e
contig_8750; K02989 RP-S5e, RPS5; small subunit ribosomal protein S5e
contig_11005; K02991 RP-S6e, RPS6; small subunit ribosomal protein S6e
contig_19026; K02993 RP-S7e, RPS7; small subunit ribosomal protein S7e
contig_4761; K02995 RP-S8e, RPS8; small subunit ribosomal protein S8e
contig_6155; K02997 RP-S9e, RPS9; small subunit ribosomal protein S9e
contig_4939; K02997 RP-S9e, RPS9; small subunit ribosomal protein S9e
contig_7216; K02947 RP-S10e, RPS10; small subunit ribosomal protein S10e
contig_16997; K02949 RP-S11e, RPS11; small subunit ribosomal protein S11e
contig_9285; K02951 RP-S12e, RPS12; small subunit ribosomal protein S12e
contig_15840; K02951 RP-S12e, RPS12; small subunit ribosomal protein S12e
contig_12726; K02951 RP-S12e, RPS12; small subunit ribosomal protein S12e
contig_12923; K02953 RP-S13e, RPS13; small subunit ribosomal protein S13e
contig_5586; K02957 RP-S15Ae, RPS15A; small subunit ribosomal protein S15Ae
contig_2596; K02957 RP-S15Ae, RPS15A; small subunit ribosomal protein S15Ae
contig_6096; K02957 RP-S15Ae, RPS15A; small subunit ribosomal protein S15Ae
contig_15469; K02960 RP-S16e, RPS16; small subunit ribosomal protein S16e
contig_13902; K02962 RP-S17e, RPS17; small subunit ribosomal protein S17e
contig_11340; K02962 RP-S17e, RPS17; small subunit ribosomal protein S17e
contig_10254; K02966 RP-S19e, RPS19; small subunit ribosomal protein S19e
contig_19536; K02966 RP-S19e, RPS19; small subunit ribosomal protein S19e
contig_11673; K02969 RP-S20e, RPS20; small subunit ribosomal protein S20e
contig_8443; K02971 RP-S21e, RPS21; small subunit ribosomal protein S21e
contig_21544; K02971 RP-S21e, RPS21; small subunit ribosomal protein S21e
contig_20759; K02974 RP-S24e, RPS24; small subunit ribosomal protein S24e
contig_9725; K02974 RP-S24e, RPS24; small subunit ribosomal protein S24e
contig_11513; K02976 RP-S26e, RPS26; small subunit ribosomal protein S26e
contig_9500; K02976 RP-S26e, RPS26; small subunit ribosomal protein S26e
contig_27264; K02976 RP-S26e, RPS26; small subunit ribosomal protein S26e
contig_12196; K02978 RP-S27e, RPS27; small subunit ribosomal protein S27e
contig_3569; K02977 RP-S27Ae, RPS27A; small subunit ribosomal protein S27Ae
contig_16947; K02979 RP-S28e, RPS28; small subunit ribosomal protein S28e
contig_23524; K02983 RP-S30e, RPS30; small subunit ribosomal protein S30e
contig_8479; K02998 RP-SAe, RPSA; small subunit ribosomal protein SAe
contig_7460; K02998 RP-SAe, RPSA; small subunit ribosomal protein SAe
contig_24141; K02925 RP-L3e, RPL3; large subunit ribosomal protein L3e
contig_1748; K02930 RP-L4e, RPL4; large subunit ribosomal protein L4e
contig_2227; K02932 RP-L5e, RPL5; large subunit ribosomal protein L5e
contig_18998; K02934 RP-L6e, RPL6; large subunit ribosomal protein L6e
contig_112; K02934 RP-L6e, RPL6; large subunit ribosomal protein L6e
contig_2338; K02934 RP-L6e, RPL6; large subunit ribosomal protein L6e
contig_18716; K02937 RP-L7e, RPL7; large subunit ribosomal protein L7e
contig_10745; K02937 RP-L7e, RPL7; large subunit ribosomal protein L7e
contig_7078; K02936 RP-L7Ae, RPL7A; large subunit ribosomal protein L7Ae
contig_6853; K02866 RP-L10e, RPL10; large subunit ribosomal protein L10e
contig_2719; K02865 RP-L10Ae, RPL10A; large subunit ribosomal protein L10Ae
contig_8116; K02868 RP-L11e, RPL11; large subunit ribosomal protein L11e
contig_10689; K02868 RP-L11e, RPL11; large subunit ribosomal protein L11e
contig_5813; K02868 RP-L11e, RPL11; large subunit ribosomal protein L11e
contig_10871; K02870 RP-L12e, RPL12; large subunit ribosomal protein L12e
contig_10116; K02870 RP-L12e, RPL12; large subunit ribosomal protein L12e
contig_19653; K02870 RP-L12e, RPL12; large subunit ribosomal protein L12e
contig_8635; K02873 RP-L13e, RPL13; large subunit ribosomal protein L13e
contig_1960; K02873 RP-L13e, RPL13; large subunit ribosomal protein L13e
contig_13412; K02872 RP-L13Ae, RPL13A; large subunit ribosomal protein L13Ae
contig_6716; K02872 RP-L13Ae, RPL13A; large subunit ribosomal protein L13Ae
contig_3561; K02872 RP-L13Ae, RPL13A; large subunit ribosomal protein L13Ae
contig_10828; K02875 RP-L14e, RPL14; large subunit ribosomal protein L14e
contig_7495; K02877 RP-L15e, RPL15; large subunit ribosomal protein L15e
contig_1053; K02877 RP-L15e, RPL15; large subunit ribosomal protein L15e
contig_16426; K02877 RP-L15e, RPL15; large subunit ribosomal protein L15e
contig_6227; K02877 RP-L15e, RPL15; large subunit ribosomal protein L15e
contig_9666; K02880 RP-L17e, RPL17; large subunit ribosomal protein L17e
contig_19451; K02880 RP-L17e, RPL17; large subunit ribosomal protein L17e
contig_3758; K02883 RP-L18e, RPL18; large subunit ribosomal protein L18e
contig_6824; K02883 RP-L18e, RPL18; large subunit ribosomal protein L18e
contig_9393; K02882 RP-L18Ae, RPL18A; large subunit ribosomal protein L18Ae
contig_18435; K02891 RP-L22e, RPL22; large subunit ribosomal protein L22e
contig_11924; K02893 RP-L23Ae, RPL23A; large subunit ribosomal protein L23Ae
contig_1797; K02893 RP-L23Ae, RPL23A; large subunit ribosomal protein L23Ae
contig_9104; K02896 RP-L24e, RPL24; large subunit ribosomal protein L24e
contig_10686; K02896 RP-L24e, RPL24; large subunit ribosomal protein L24e
contig_3484; K02901 RP-L27e, RPL27; large subunit ribosomal protein L27e
contig_17744; K02901 RP-L27e, RPL27; large subunit ribosomal protein L27e
contig_9931; K02901 RP-L27e, RPL27; large subunit ribosomal protein L27e
contig_4768; K02903 RP-L28e, RPL28; large subunit ribosomal protein L28e
contig_13029; K02903 RP-L28e, RPL28; large subunit ribosomal protein L28e
contig_3417; K02908 RP-L30e, RPL30; large subunit ribosomal protein L30e
contig_13194; K02910 RP-L31e, RPL31; large subunit ribosomal protein L31e
contig_2817; K02910 RP-L31e, RPL31; large subunit ribosomal protein L31e
contig_11694; K02910 RP-L31e, RPL31; large subunit ribosomal protein L31e
contig_2217; K02912 RP-L32e, RPL32; large subunit ribosomal protein L32e
contig_4417; K02912 RP-L32e, RPL32; large subunit ribosomal protein L32e
contig_4940; K02920 RP-L36e, RPL36; large subunit ribosomal protein L36e
contig_11792; K02920 RP-L36e, RPL36; large subunit ribosomal protein L36e
contig_17429; K02920 RP-L36e, RPL36; large subunit ribosomal protein L36e
contig_8722; K02922 RP-L37e, RPL37; large subunit ribosomal protein L37e
contig_2074; K02922 RP-L37e, RPL37; large subunit ribosomal protein L37e
contig_2075; K02922 RP-L37e, RPL37; large subunit ribosomal protein L37e
contig_10294; K02923 RP-L38e, RPL38; large subunit ribosomal protein L38e
contig_12915; K02923 RP-L38e, RPL38; large subunit ribosomal protein L38e
contig_10088; K02927 RP-L40e, RPL40; large subunit ribosomal protein L40e
contig_17257; K02929 RP-L44e, RPL44; large subunit ribosomal protein L44e
contig_14474; K02929 RP-L44e, RPL44; large subunit ribosomal protein L44e
contig_12378; K02929 RP-L44e, RPL44; large subunit ribosomal protein L44e
contig_6381; K02941 RP-LP0, RPLP0; large subunit ribosomal protein LP0
contig_13243; K02942 RP-LP1, RPLP1; large subunit ribosomal protein LP1
contig_2754; K02942 RP-LP1, RPLP1; large subunit ribosomal protein LP1
contig_2651; K02943 RP-LP2, RPLP2; large subunit ribosomal protein LP2
Proteasome
M00340 Proteasome, 20S core particle [PATH:map03050] [BR:ko03051]
M00341 Proteasome, 19S regulatory particle (PA700) [PATH:map03050] [BR:ko03051]
contig_20969; K03033 PSMD3, RPN3; 26S proteasome regulatory subunit N3
contig_17735; K03035 PSMD12, RPN5; 26S proteasome regulatory subunit N5
M00337 Immunoproteasome [PATH:map03050] [BR:ko03051]
M00342 Bacterial proteasome [PATH:map03050] [BR:ko03051]
M00343 Archaeal proteasome [PATH:map03050] [BR:ko03051]
Ubiquitin system
M00379 SCF-MET30 complex [PATH:map04120 map04111] [BR:ko04121]
M00380 SCF-BTRC complex [PATH:map04120 map04114 map04310 map04710] [BR:ko04121]
M00381 SCF-SKP2 complex [PATH:map04120 map04110 map05168] [BR:ko04121]
contig_2717; K03875 SKP2, FBXL1; F-box and leucine-rich repeat protein 1 (S-phase kinase-associated protein 2)
M00382 SCF-FBS complex [PATH:map04120 map04141] [BR:ko04121]
M00407 SCF-CDC4 complex [PATH:map04120 map04111] [BR:ko04121]
M00411 SCF-GRR1 complex [PATH:map04120 map04111] [BR:ko04121]
M00383 ECV complex [PATH:map04120 map05211] [BR:ko04121]
M00384 Cul3-SPOP complex [PATH:map04120] [BR:ko04121]
M00385 Cul4-DDB1-DDB2 complex [PATH:map04120 map03420] [BR:ko04121 ko03400]
M00386 Cul4-DDB1-CSA complex [PATH:map04120 map03420] [BR:ko04121 ko03400]
M00387 SCF-FBW7 complex [PATH:map04120] [BR:ko04121]
M00388 ECS complex [PATH:map04120] [BR:ko04121]
M00389 APC/C complex [PATH:map04120 map04110 map04114 map04914 map04111 map04113] [BR:ko04121 ko03036]
contig_1286; K03358 APC11; anaphase-promoting complex subunit 11
contig_13154; K03363 CDC20; cell division cycle 20, cofactor of APC complex
contig_15124; K03364 CDH1; cell division cycle 20-like protein 1, cofactor of APC complex
contig_8759; K03354 APC7; anaphase-promoting complex subunit 7
Protein processing
M00400 p97-Ufd1-Npl4 complex [PATH:map04141]
contig_5983; K13525 VCP, CDC48; transitional endoplasmic reticulum ATPase
contig_8927; K13525 VCP, CDC48; transitional endoplasmic reticulum ATPase
M00401 Sec61 complex [PATH:map03060 map04141 map04145 map05110] [BR:ko02044]
M00402 Translocon-associated protein (TRAP) complex [PATH:map04141]
M00403 HRD1/SEL1 ERAD complex [PATH:map04141]
contig_5983; K13525 VCP, CDC48; transitional endoplasmic reticulum ATPase
contig_8927; K13525 VCP, CDC48; transitional endoplasmic reticulum ATPase
M00404 COPII complex [PATH:map04141]
contig_8094; K14006 SEC23; protein transport protein SEC23
contig_14743; K14007 SEC24; protein transport protein SEC24
contig_15811; K07953 SAR1; GTP-binding protein SAR1 [EC:3.6.5.-]
M00408 ESCRT-0 complex [PATH:map04144]
M00409 ESCRT-I complex [PATH:map04144]
contig_20229; K12183 TSG101, STP22, VPS23; ESCRT-I complex subunit TSG101
contig_5957; K12184 VPS28; ESCRT-I complex subunit VPS28
contig_21346; K12185 VPS37; ESCRT-I complex subunit VPS37
M00410 ESCRT-II complex [PATH:map04144]
M00412 ESCRT-III complex [PATH:map04144]
contig_18753; K12191 CHMP2A; charged multivesicular body protein 2A
Environmental information processing
Mineral and organic ion transport system
M00185 Sulfate transport system [PATH:map02010] [BR:ko02000]
M00189 Molybdate transport system [PATH:map02010] [BR:ko02000]
M00423 Molybdate/tungstate transport system [PATH:map02010] [BR:ko02000]
M00186 Tungstate transport system [PATH:map02010] [BR:ko02000]
M00438 Nitrate/nitrite transport system [PATH:map02010] [BR:ko02000]
M00321 Bicarbonate transport system [PATH:map02010] [BR:ko02000]
M00188 NitT/TauT family transport system [BR:ko02000]
M00435 Taurine transport system [PATH:map02010] [BR:ko02000]
M00436 Sulfonate transport system [PATH:map02010] [BR:ko02000]
M00437 Phthalate transport system [PATH:map02010] [BR:ko02000]
M00190 Iron(III) transport system [PATH:map02010] [BR:ko02000]
M00191 Thiamine transport system [PATH:map02010] [BR:ko02000]
M00299 Spermidine/putrescine transport system [PATH:map02010] [BR:ko02000]
M00300 Putrescine transport system [PATH:map02010] [BR:ko02000]
M00193 Putative spermidine/putrescine transport system [BR:ko02000]
M00301 Mannopine transport system [PATH:map02010] [BR:ko02000]
M00302 2-Aminoethylphosphonate transport system [PATH:map02010] [BR:ko02000]
M00208 Glycine betaine/proline transport system [PATH:map02010] [BR:ko02000]
M00209 Osmoprotectant transport system [PATH:map02010] [BR:ko02000]
M00442 Putative hydroxymethylpyrimidine transport system [PATH:map02010] [BR:ko02000]
M00192 Putative thiamine transport system [BR:ko02000]
Saccharide and polyol transport system
M00194 Maltose/maltodextrin transport system [PATH:map02010] [BR:ko02000]
M00196 Multiple sugar transport system [PATH:map02010] [BR:ko02000]
M00201 alpha-Glucoside transport system [PATH:map02010] [BR:ko02000]
M00203 Glucose/arabinose transport system [PATH:map02010] [BR:ko02000]
M00605 Glucose/mannose transport system [PATH:map02010] [BR:ko02000]
M00204 Trehalose/maltose transport system [PATH:map02010] [BR:ko02000]
M00604 Trehalose transport system [PATH:map02010] [BR:ko02000]
M00205 N-Acetylglucosamine transport system [PATH:map02010] [BR:ko02000]
M00206 Cellobiose transport system [PATH:map02010] [BR:ko02000]
M00606 N,N'-Diacetylchitobiose transport system [PATH:map02010] [BR:ko02000]
M00601 Putative chitobiose transport system [PATH:map02010] [BR:ko02000]
M00213 L-Arabinose transport system [PATH:map02010] [BR:ko02000]
M00199 L-Arabinose/lactose transport system [PATH:map02010] [BR:ko02000]
M00202 Oligogalacturonide transport system [PATH:map02010] [BR:ko02000]
M00600 alpha-1,4-Digalacturonate transport system [PATH:map02010] [BR:ko02000]
M00603 Putative aldouronate transport system [PATH:map02010] [BR:ko02000]
M00214 Methyl-galactoside transport system [PATH:map02010] [BR:ko02000]
M00215 D-Xylose transport system [PATH:map02010] [BR:ko02000]
M00619 Xylobiose transport system [PATH:map02010] [BR:ko02000]
M00216 Multiple sugar transport system [PATH:map02010] [BR:ko02000]
M00217 D-Allose transport system [PATH:map02010] [BR:ko02000]
M00218 Fructose transport system [PATH:map02010] [BR:ko02000]
M00219 AI-2 transport system [PATH:map02010] [BR:ko02000]
M00220 Rhamnose transport system [PATH:map02010] [BR:ko02000]
M00212 Ribose transport system [PATH:map02010] [BR:ko02000]
M00590 Erythritol transport system [PATH:map02010] [BR:ko02000]
M00591 Putative xylitol transport system [PATH:map02010] [BR:ko02000]
M00592 Inositol transport system [PATH:map02010] [BR:ko02000]
M00593 Inositol transport system [PATH:map02010] [BR:ko02000]
M00599 Inositol-phosphate transport system [PATH:map02010] [BR:ko02000]
M00197 Putative fructooligosaccharide transport system [BR:ko02000]
M00607 Glycerol transport system [PATH:map02010] [BR:ko02000]
M00198 Putative sn-glycerol-phosphate transport system [PATH:map02010] [BR:ko02000]
M00200 Putative sorbitol/mannitol transport system [PATH:map02010] [BR:ko02000]
M00602 Arabinosaccharide transport system [PATH:map02010] [BR:ko02000]
M00491 arabinogalactan oligomer/maltooligosaccharide transport system [PATH:map02010] [BR:ko02000]
M00207 Putative multiple sugar transport system [BR:ko02000]
M00221 Putative simple sugar transport system [BR:ko02000]
M00210 Putative ABC transport system [BR:ko02000]
M00211 Putative ABC transport system [BR:ko02000]
Phosphate and amino acid transport system
M00222 Phosphate transport system [PATH:map02010] [BR:ko02000]
M00223 Phosphonate transport system [PATH:map02010] [BR:ko02000]
M00225 Lysine/arginine/ornithine transport system [PATH:map02010] [BR:ko02000]
M00226 Histidine transport system [PATH:map02010] [BR:ko02000]
M00227 Glutamine transport system [PATH:map02010] [BR:ko02000]
M00229 Arginine transport system [PATH:map02010] [BR:ko02000]
M00230 Glutamate/aspartate transport system [PATH:map02010] [BR:ko02000]
M00231 Octopine/nopaline transport system [PATH:map02010] [BR:ko02000]
M00232 General L-amino acid transport system [PATH:map02010] [BR:ko02000]
M00233 Glutamate transport system [PATH:map02010] [BR:ko02000]
M00234 Cystine transport system [PATH:map02010] [BR:ko02000]
M00585 L-Cystine transport system [PATH:map02010] [BR:ko02000]
M00235 Arginine/ornithine transport system [PATH:map02010] [BR:ko02000]
M00587 Arginine/lysine/histidine/glutamine transport system [PATH:map02010] [BR:ko02000]
M00589 Putative lysine transport system [PATH:map02010] [BR:ko02000]
M00237 Branched-chain amino acid transport system [PATH:map02010] [BR:ko02000]
M00322 Neutral amino acid transport system [PATH:map02010] [BR:ko02000]
M00323 Urea transport system [PATH:map02010] [BR:ko02000]
M00238 D-Methionine transport system [PATH:map02010] [BR:ko02000]
M00228 Putative glutamine transport system [PATH:map02010] [BR:ko02000]
M00586 Putative amino-acid transport system [PATH:map02010] [BR:ko02000]
M00236 Putative polar amino acid transport system [BR:ko02000]
Peptide and nickel transport system
M00439 Oligopeptide transport system [PATH:map02010] [BR:ko02000]
M00324 Dipeptide transport system [PATH:map02010] [BR:ko02000]
M00566 Dipeptide transport system, Firmicutes [PATH:map02010] [BR:ko02000]
M00440 Nickel transport system [PATH:map02010] [BR:ko02000]
M00348 Glutathione transport system [PATH:map02010] [BR:ko02000]
M00239 Peptides/nickel transport system [PATH:map02010] [BR:ko02000]
M00349 Microcin C transport system [PATH:map02010] [BR:ko02000]
Metallic cation, iron-siderophore and vitamin B12 transport system
M00240 Iron complex transport system [PATH:map02010] [BR:ko02000]
M00241 Vitamin B12 transport system [PATH:map02010] [BR:ko02000]
M00316 Manganese transport system [PATH:map02010 map02020] [BR:ko02000]
M00242 Zinc transport system [PATH:map02010] [BR:ko02000]
M00318 Iron/zinc/copper transport system [PATH:map02010] [BR:ko02000]
M00317 Manganese/iron transport system [PATH:map02010] [BR:ko02000]
M00319 Manganese/zinc/iron transport system [PATH:map02010] [BR:ko02000]
M00243 Manganese/iron transport system [BR:ko02000]
M00245 Cobalt/nickel transport system [PATH:map02010] [BR:ko02000]
M00246 Nickel transport system [PATH:map02010] [BR:ko02000]
M00581 Biotin transport system [PATH:map02010] [BR:ko02000]
M00582 Energy-coupling factor transport system [PATH:map02010] [BR:ko02000]
M00244 Putative zinc/manganese transport system [BR:ko02000]
M00247 Putative ABC transport system [BR:ko02000]
ABC-2 type and other transport systems
M00298 Multidrug/hemolysin transport system [PATH:map02010] [BR:ko02000]
M00249 Capsular polysaccharide transport system [PATH:map02010] [BR:ko02000]
M00250 Lipopolysaccharide transport system [PATH:map02010] [BR:ko02000]
M00320 Lipopolysaccharide export system [PATH:map02010] [BR:ko02000]
M00251 Teichoic acid transport system [PATH:map02010] [BR:ko02000]
M00252 Lipooligosaccharide transport system [PATH:map02010] [BR:ko02000]
M00253 Sodium transport system [PATH:map02010] [BR:ko02000]
M00583 Putative peptide transport system [PATH:map02010] [BR:ko02000]
M00257 Hemin transport system [PATH:map02010] [BR:ko02000]
M00314 Bacitracin transport system [PATH:map02010 map02020] [BR:ko02000]
M00224 Fluoroquinolones transport system [PATH:map02010] [BR:ko02000]
M00255 Lipoprotein-releasing system [PATH:map02010] [BR:ko02000]
M00584 Acetoin utilization transport system [PATH:map02010] [BR:ko02000]
M00259 Heme transport system [PATH:map02010] [BR:ko02000]
M00256 Cell division transport system [PATH:map02010] [BR:ko02000]
M00315 Uncharacterized ABC transport system [PATH:map02020] [BR:ko02000]
M00258 Putative ABC transport system [BR:ko02000]
M00254 ABC-2 type transport system [BR:ko02000]
Phosphotransferase system (PTS)
M00265 PTS system, glucose-specific II component [PATH:map00010 map02060] [BR:ko02000]
M00267 PTS system, N-acetylglucosamine-specific II component [PATH:map00520 map02060] [BR:ko02000]
M00266 PTS system, maltose and glucose-specific II component [PATH:map00010 map00500 map02060] [BR:ko02000]
M00282 PTS system, D-glucosamine-specific II component [PATH:map00520 map02060] [BR:ko02000]
M00269 PTS system, sucrose-specific II component [PATH:map00500 map02060] [BR:ko02000]
M00271 PTS system, beta-glucosides-specific II component [PATH:map02060] [BR:ko02000]
M00272 PTS system, arbutin-, cellobiose-, and salicin-specific II component [PATH:map00010 map02060] [BR:ko02000]
M00270 PTS system, trehalose-specific II component [PATH:map00500 map02060] [BR:ko02000]
M00303 PTS system, N-acetylmuramic acid-specific II component [PATH:map02060] [BR:ko02000]
M00268 PTS system, arbutin-like II component [PATH:map00010 map02060] [BR:ko02000]
M00273 PTS system, fructose-specific II component [PATH:map00051 map02060] [BR:ko02000]
M00306 PTS system, fructose-specific II-like component [BR:ko02000]
M00274 PTS system, mannitol-specific II component [PATH:map00051 map02060] [BR:ko02000]
M00305 PTS system, 2-O-A-mannosyl-D-glycerate-specific II component [PATH:map02060] [BR:ko02000]
M00281 PTS system, lactose-specific II component [PATH:map00052 map02060] [BR:ko02000]
M00275 PTS system, cellobiose-specific II component [PATH:map02060] [BR:ko02000]
M00280 PTS system, glucitol/sorbitol-specific II component [PATH:map00051 map02060] [BR:ko02000]
M00279 PTS system, galactitol-specific II component [PATH:map00052 map02060] [BR:ko02000]
M00276 PTS system, mannose-specific II component [PATH:map00051 map02060] [BR:ko02000]
M00304 PTS system, fructose-specific II component [PATH:map02060] [BR:ko02000]
M00278 PTS system, sorbose-specific II component [PATH:map00051 map02060] [BR:ko02000]
M00277 PTS system, N-acetylgalactosamine-specific II component [PATH:map00052 map02060] [BR:ko02000]
M00287 PTS system, galactosamine-specific II component [PATH:map00052 map02060] [BR:ko02000]
M00610 PTS system, D-glucosaminate-specific II component [PATH:map02060] [BR:ko02000]
M00283 PTS system, ascorbate-specific II component [PATH:map00053 map02060] [BR:ko02000]
Bacterial secretion system
M00325 alpha-Hemolysin/cyclolysin transport system [PATH:map02010 map03070] [BR:ko02000]
M00326 RTX toxin transport system [BR:ko02044]
M00327 S-Layer protein transport system [BR:ko02044]
M00328 Hemophore/metalloprotease transport system [BR:ko02044]
M00329 Multiple protein transport system [BR:ko02044]
M00330 Adhesin protein transport system [BR:ko02044]
M00571 AlgE-type Mannuronan C-5-Epimerase transport system [BR:ko02044]
M00339 RaxAB-RaxC type I secretion system [PATH:map04626] [BR:ko02044]
M00331 Type II general secretion system [PATH:map03070] [BR:ko02044]
M00332 Type III secretion system [PATH:map03070] [BR:ko02044]
M00333 Type IV secretion system [PATH:map03070] [BR:ko02044]
M00334 Type VI secretion system [PATH:map03070] [BR:ko02044]
M00335 Sec (secretion) system [PATH:map03070] [BR:ko02044]
contig_16684; K03070 secA; preprotein translocase subunit SecA
contig_4593; K03106 SRP54, ffh; signal recognition particle subunit SRP54
contig_6501; K03106 SRP54, ffh; signal recognition particle subunit SRP54
M00336 Twin-arginine translocation (Tat) system [PATH:map03070] [BR:ko02044]
contig_1452; K03116 tatA; sec-independent protein translocase protein TatA
contig_4783; K03118 tatC; sec-independent protein translocase protein TatC
M00429 Competence-related DNA transformation transporter [BR:ko02044]
Functional set
Metabolism
Aminoacyl tRNA
M00360 Aminoacyl-tRNA biosynthesis, prokaryotes [PATH:map00970]
contig_23570; K01883 CARS, cysS; cysteinyl-tRNA synthetase [EC:6.1.1.16]
contig_15977; K14164 glyQS; glycyl-tRNA synthetase [EC:6.1.1.14]
contig_495; K01870 IARS, ileS; isoleucyl-tRNA synthetase [EC:6.1.1.5]
contig_16236; K01875 SARS, serS; seryl-tRNA synthetase [EC:6.1.1.11]
contig_25804; K01868 TARS, thrS; threonyl-tRNA synthetase [EC:6.1.1.3]
contig_19667; K01867 WARS, trpS; tryptophanyl-tRNA synthetase [EC:6.1.1.2]
contig_3715; K01866 YARS, tyrS; tyrosyl-tRNA synthetase [EC:6.1.1.1]
contig_10531; K01873 VARS, valS; valyl-tRNA synthetase [EC:6.1.1.9]
contig_12886; K01873 VARS, valS; valyl-tRNA synthetase [EC:6.1.1.9]
M00359 Aminoacyl-tRNA biosynthesis, eukaryotes [PATH:map00970]
contig_23570; K01883 CARS, cysS; cysteinyl-tRNA synthetase [EC:6.1.1.16]
contig_495; K01870 IARS, ileS; isoleucyl-tRNA synthetase [EC:6.1.1.5]
contig_16236; K01875 SARS, serS; seryl-tRNA synthetase [EC:6.1.1.11]
contig_25804; K01868 TARS, thrS; threonyl-tRNA synthetase [EC:6.1.1.3]
contig_19667; K01867 WARS, trpS; tryptophanyl-tRNA synthetase [EC:6.1.1.2]
contig_3715; K01866 YARS, tyrS; tyrosyl-tRNA synthetase [EC:6.1.1.1]
contig_10531; K01873 VARS, valS; valyl-tRNA synthetase [EC:6.1.1.9]
contig_12886; K01873 VARS, valS; valyl-tRNA synthetase [EC:6.1.1.9]
Nucleotide sugar
M00362 Nucleotide sugar biosynthesis, prokaryotes [PATH:map00520]
contig_16084; K00963 UGP2, galU, galF; UTP--glucose-1-phosphate uridylyltransferase [EC:2.7.7.9]
contig_18254; K00963 UGP2, galU, galF; UTP--glucose-1-phosphate uridylyltransferase [EC:2.7.7.9]
contig_2959; K01784 galE, GALE; UDP-glucose 4-epimerase [EC:5.1.3.2]
contig_5249; K01784 galE, GALE; UDP-glucose 4-epimerase [EC:5.1.3.2]
M00361 Nucleotide sugar biosynthesis, eukaryotes [PATH:map00520]
contig_16084; K00963 UGP2, galU, galF; UTP--glucose-1-phosphate uridylyltransferase [EC:2.7.7.9]
contig_18254; K00963 UGP2, galU, galF; UTP--glucose-1-phosphate uridylyltransferase [EC:2.7.7.9]
contig_2959; K01784 galE, GALE; UDP-glucose 4-epimerase [EC:5.1.3.2]
contig_5249; K01784 galE, GALE; UDP-glucose 4-epimerase [EC:5.1.3.2]
Environmental information processing
Two-component regulatory system
M00434 PhoR-PhoB (phosphate starvation response) two-component regulatory system [PATH:map02020] [BR:ko02022]
M00443 SenX3-RegX3 (phosphate starvation response) two-component regulatory system [PATH:map02020] [BR:ko02022]
M00444 PhoQ-PhoP (magnesium transport) two-component regulatory system [PATH:map02020] [BR:ko02022]
M00445 EnvZ-OmpR (osmotic stress response) two-component regulatory system [PATH:map02020] [BR:ko02022]
M00446 RstB-RstA two-component regulatory system [PATH:map02020] [BR:ko02022]
M00447 CpxA-CpxR (envelope stress response) two-component regulatory system [PATH:map02020] [BR:ko02022]
M00448 CssS-CssR (secretion stress response) two-component regulatory system [PATH:map02020] [BR:ko02022]
M00449 CreC-CreB (phosphate regulation) two-component regulatory system [PATH:map02020] [BR:ko02022]
M00450 BaeS-BaeR (envelope stress response) two-component regulatory system [PATH:map02020] [BR:ko02022]
M00451 BasS-BasR (antimicrobial peptide resistance) two-component regulatory system [PATH:map02020] [BR:ko02022]
M00452 CusS-CusR (copper tolerance) two-component regulatory system [PATH:map02020] [BR:ko02022]
M00453 QseC-QseB (quorum sensing) two-component regulatory system [PATH:map02020] [BR:ko02022]
M00454 KdpD-KdpE (potassium transport) two-component regulatory system [PATH:map02020] [BR:ko02022]
M00455 TorS-TorR (TMAO respiration) two-component regulatory system [PATH:map02020] [BR:ko02022]
M00456 ArcB-ArcA (anoxic redox control) two-component regulatory system [PATH:map02020] [BR:ko02022]
M00457 TctE-TctD (tricarboxylic acid transport) two-component regulatory system [PATH:map02020] [BR:ko02022]
M00458 ResE-ResD (aerobic and anaerobic respiration) two-component regulatory system [PATH:map02020] [BR:ko02022]
M00459 VicK-VicR (cell wall metabolism) two-component regulatory system [PATH:map02020] [BR:ko02022]
M00460 MprB-MprA (maintenance of persistent infection) two-component regulatory system [PATH:map02020] [BR:ko02022]
M00461 MtrB-MtrA (osmotic stress response) two-component regulatory system [PATH:map02020] [BR:ko02022]
M00462 PrrB-PrrA (intracellular multiplication) two-component regulatory system [PATH:map02020] [BR:ko02022]
M00463 TrcS-TrcR two-component regulatory system [PATH:map02020] [BR:ko02022]
M00464 NrsS-NrsR (nickel tolerance) two-component regulatory system [PATH:map02020] [BR:ko02022]
M00465 ManS-ManR (manganese homeostasis) two-component regulatory system [PATH:map02020] [BR:ko02022]
M00466 NblS-NblR (photosynthesis) two-component regulatory system [PATH:map02020] [BR:ko02022]
M00467 SasA-RpaAB (circadian timing mediating) two-component regulatory system [PATH:map02020] [BR:ko02022]
M00468 SaeS-SaeR (staphylococcal virulence regulation) two-component regulatory system [PATH:map02020] [BR:ko02022]
M00469 BceS-BceR (bacitracin transport) two-component regulatory system [PATH:map02020] [BR:ko02022]
M00470 YxdK-YxdJ (antimicrobial peptide response) two-component regulatory system [PATH:map02020] [BR:ko02022]
M00471 NarX-NarL (nitrate respiration) two-component regulatory system [PATH:map02020] [BR:ko02022]
M00472 NarQ-NarP (nitrate respiration) two-component regulatory system [PATH:map02020] [BR:ko02022]
M00473 UhpB-UhpA (hexose phosphates uptake) two-component regulatory system [PATH:map02020] [BR:ko02022]
M00474 RcsC-RcsD-RcsB (capsule synthesis) two-component regulatory system [PATH:map02020] [BR:ko02022]
M00475 BarA-UvrY (central carbon metabolism) two-component regulatory system [PATH:map02020] [BR:ko02022]
M00476 ComP-ComA (competence) two-component regulatory system [PATH:map02020] [BR:ko02022]
M00477 EvgS-EvgA (acid and drug tolerance) two-component regulatory system [PATH:map02020] [BR:ko02022]
M00478 DegS-DegU (multicellular behavior control) two-component regulatory system [PATH:map02020] [BR:ko02022]
M00479 DesK-DesR (membrane lipid fluidity regulation) two-component regulatory system [PATH:map02020] [BR:ko02022]
M00480 VraS-VraR (cell-wall peptidoglycan synthesis) two-component regulatory system [PATH:map02020] [BR:ko02022]
M00481 LiaS-LiaR (cell wall stress response) two-component regulatory system [PATH:map02020] [BR:ko02022]
M00482 DevS-DevR (redox response) two-component regulatory system [PATH:map02020] [BR:ko02022]
M00483 NreB-NreC (dissimilatory nitrate/nitrite reduction) two-component regulatory system [PATH:map02020] [BR:ko02022]
M00484 YdfH-YdfI two-component regulatory system [PATH:map02020] [BR:ko02022]
M00485 KinABCDE-Spo0FA (sporulation control) two-component regulatory system [PATH:map02020] [BR:ko02022]
M00486 CitA-CitB (citrate fermentation) two-component regulatory system [PATH:map02020] [BR:ko02022]
M00487 CitS-CitT (magnesium-citrate transport) two-component regulatory system [PATH:map02020] [BR:ko02022]
M00488 DcuS-DcuR (C4-dicarboxylate metabolism) two-component regulatory system [PATH:map02020] [BR:ko02022]
M00489 DctS-DctR (C4-dicarboxylate transport) two-component regulatory system [PATH:map02020] [BR:ko02022]
M00490 MalK-MalR (malate transport) two-component regulatory system [PATH:map02020] [BR:ko02022]
M00492 LytS-LytR two-component regulatory system [PATH:map02020] [BR:ko02022]
M00493 AlgZ-AlgR (alginate production) two-component regulatory system [PATH:map02020] [BR:ko02022]
M00494 NatK-NatR (sodium extrusion) two-component regulatory system [PATH:map02020] [BR:ko02022]
M00495 AgrC-AgrA (exoprotein synthesis) two-component regulatory system [PATH:map02020] [BR:ko02022]
M00496 ComD-ComE (competence) two-component regulatory system [PATH:map02020] [BR:ko02022]
M00497 GlnL-GlnG (nitrogen regulation) two-component regulatory system [PATH:map02020] [BR:ko02022]
M00498 NtrY-NtrX (nitrogen regulation) two-component regulatory system [PATH:map02020] [BR:ko02022]
M00499 HydH-HydG (metal tolerance) two-component regulatory system [PATH:map02020] [BR:ko02022]
M00500 AtoS-AtoC (cPHB biosynthesis) two-component regulatory system [PATH:map02020] [BR:ko02022]
M00501 PilS-PilR (type 4 fimbriae synthesis) two-component regulatory system [PATH:map02020] [BR:ko02022]
M00502 GlrK-GlrR (amino sugar metabolism) two-component regulatory system [PATH:map02020] [BR:ko02022]
M00503 PgtB-PgtA (phosphoglycerate transport) two-component regulatory system [PATH:map02020] [BR:ko02022]
M00504 DctB-DctD (C4-dicarboxylate transport) two-component regulatory system [PATH:map02020] [BR:ko02022]
M00505 KinB-AlgB (alginate production) two-component regulatory system [PATH:map02020] [BR:ko02022]
M00506 CheA-CheYBV (chemotaxis) two-component regulatory system [PATH:map02020 map02030] [BR:ko02022 ko02030 ko02035]
M00507 ChpA-ChpB/PilGH (chemosensory) two-component regulatory system [PATH:map02020] [BR:ko02022 ko02035]
M00508 PixL-PixGH (positive phototaxis) two-component regulatory system [PATH:map02020] [BR:ko02022 ko02035]
M00509 WspE-WspRF (chemosensory) two-component regulatory system [PATH:map02020] [BR:ko02022]
M00510 Cph1-Rcp1 (light response) two-component regulatory system [PATH:map02020] [BR:ko02022]
M00511 PleC-PleD (cell fate control) two-component regulatory system [PATH:map02020 map04112] [BR:ko02022]
M00512 CckA-CtrA/CpdR (cell cycle control) two-component regulatory system [PATH:map02020 map04112] [BR:ko02022]
M00513 LuxQN/CqsS-LuxU-LuxO (quorum sensing) two-component regulatory system [PATH:map02020 map05111] [BR:ko02022]
M00514 TtrS-TtrR (tetrathionate respiration) two-component regulatory system [PATH:map02020] [BR:ko02022]
M00515 FlrB-FlrC (polar flagellar synthesis) two-component regulatory system [PATH:map02020 map05111] [BR:ko02022]
M00516 SLN1-YPD1-SSK1/SKN7 (osmosensing) two-component regulatory system [PATH:map02020 map04011] [BR:ko02022]
M00517 RpfC-RpfG (cell-to-cell signaling) two-component regulatory system [PATH:map02020] [BR:ko02022]
M00518 GlnK-GlnL (glutamine utilization) two-component regulatory system [PATH:map02020] [BR:ko02022]
M00519 YesM-YesN two-component regulatory system [PATH:map02020] [BR:ko02022]
M00520 ChvG-ChvI (acidity sensing) two-component regulatory system [PATH:map02020] [BR:ko02022]
M00521 CiaH-CiaR two-component regulatory system [PATH:map02020] [BR:ko02022]
M00522 SalK-SalR two-component regulatory system [PATH:map02020] [BR:ko02022]
M00523 RegB-RegA (redox response) two-component regulatory system [PATH:map02020] [BR:ko02022]
M00524 FixL-FixJ (nitrogen fixation) two-component regulatory system [PATH:map02020] [BR:ko02022]
Signature module
Genotypic signature
Metabolic capacity
M00611 Oxygenic photosynthesis in plants and cyanobacteria
M00163 Photosystem I
M00165 Reductive pentose phosphate cycle (Calvin cycle)
M00612 Anoxygenic photosynthesis in purple bacteria
M00165 Reductive pentose phosphate cycle (Calvin cycle)
M00613 Anoxygenic photosynthesis in green nonsulfur bacteria
M00614 Anoxygenic photosynthesis in green sulfur bacteria
M00173 Reductive citrate cycle (Arnon-Buchanan cycle)
M00617 Methanogen
M00618 Acetogen
M00377 Reductive acetyl-CoA pathway (Wood-Ljungdahl pathway)
M00615 Nitrate assimilation
contig_29817; K02575 NRT, narK, nrtP, nasA; MFS transporter, NNP family, nitrate/nitrite transporter
contig_29817; M00438 Nitrate/nitrite transport system
contig_29817; M00531 Assimilatory nitrate reduction, nitrate => ammonia
M00531 Assimilatory nitrate reduction, nitrate => ammonia
M00616 Sulfate-sulfur assimilation
contig_29817; M00185 Sulfate transport system
contig_29817; M00176 Assimilatory sulfate reduction, sulfate => H2S
M00176 Assimilatory sulfate reduction, sulfate => H2S
Pathogenicity
M00363 EHEC pathogenicity signature, Shiga toxin [PATH:map05130 map05131]
M00542 EHEC/EPEC pathogenicity signature, T3SS and effectors [PATH:map05130]
M00574 Pertussis pathogenicity signature 1, pertussis toxin [PATH:map05133]
M00575 Pertussis pathogenicity signature 2, T1SS [PATH:map05133]
M00564 Helicobacter pylori pathogenicity signature, cagA pathogenicity island [PATH:map05120]

## Sheet: S5E Table
S5E Table report the list of enriched pathways obtained with KAAS according to the KEGG BRITE database (KEGG modules)
SALINITY
Energy metabolism
Carbon fixation
M00165 Reductive pentose phosphate cycle (Calvin cycle) [PATH:map01200 map00710]
M00166 Reductive pentose phosphate cycle, ribulose-5P => glyceraldehyde-3P [PATH:map01200 map00710]
M00167 Reductive pentose phosphate cycle, glyceraldehyde-3P => ribulose-5P [PATH:map01200 map00710]
M00168 CAM (Crassulacean acid metabolism), dark [PATH:map01200 map00710]
contig_6296; K01595 ppc; phosphoenolpyruvate carboxylase [EC:4.1.1.31]
contig_8755; K01595 ppc; phosphoenolpyruvate carboxylase [EC:4.1.1.31]
M00169 CAM (Crassulacean acid metabolism), light [PATH:map01200 map00710]
contig_1705; K01006 ppdK; pyruvate,orthophosphate dikinase [EC:2.7.9.1]
M00172 C4-dicarboxylic acid cycle, NADP - malic enzyme type [PATH:map00710]
contig_6296; K01595 ppc; phosphoenolpyruvate carboxylase [EC:4.1.1.31]
contig_8755; K01595 ppc; phosphoenolpyruvate carboxylase [EC:4.1.1.31]
contig_1705; K01006 ppdK; pyruvate,orthophosphate dikinase [EC:2.7.9.1]
M00171 C4-dicarboxylic acid cycle, NAD - malic enzyme type [PATH:map00710]
contig_6296; K01595 ppc; phosphoenolpyruvate carboxylase [EC:4.1.1.31]
contig_8755; K01595 ppc; phosphoenolpyruvate carboxylase [EC:4.1.1.31]
contig_1705; K01006 ppdK; pyruvate,orthophosphate dikinase [EC:2.7.9.1]
M00170 C4-dicarboxylic acid cycle, phosphoenolpyruvate carboxykinase type [PATH:map00710]
contig_6296; K01595 ppc; phosphoenolpyruvate carboxylase [EC:4.1.1.31]
contig_8755; K01595 ppc; phosphoenolpyruvate carboxylase [EC:4.1.1.31]
M00173 Reductive citrate cycle (Arnon-Buchanan cycle) [PATH:map01200 map00720]
contig_1705; K01006 ppdK; pyruvate,orthophosphate dikinase [EC:2.7.9.1]
contig_6296; K01595 ppc; phosphoenolpyruvate carboxylase [EC:4.1.1.31]
contig_8755; K01595 ppc; phosphoenolpyruvate carboxylase [EC:4.1.1.31]
contig_7546; K01681 ACO, acnA; aconitate hydratase [EC:4.2.1.3]
M00376 3-Hydroxypropionate bi-cycle [PATH:map01200 map00720]
M00375 Hydroxypropionate-hydroxybutylate cycle [PATH:map01200 map00720]
contig_1230; K00626 E2.3.1.9, atoB; acetyl-CoA C-acetyltransferase [EC:2.3.1.9]
M00374 Dicarboxylate-hydroxybutyrate cycle [PATH:map01200 map00720]
contig_6296; K01595 ppc; phosphoenolpyruvate carboxylase [EC:4.1.1.31]
contig_8755; K01595 ppc; phosphoenolpyruvate carboxylase [EC:4.1.1.31]
contig_1230; K00626 E2.3.1.9, atoB; acetyl-CoA C-acetyltransferase [EC:2.3.1.9]
M00377 Reductive acetyl-CoA pathway (Wood-Ljungdahl pathway) [PATH:map01200 map00720]
M00579 Phosphate acetyltransferase-acetate kinase pathway, acetyl-CoA => acetate [PATH:map01200 map00720]
Nitrogen metabolism
M00175 Nitrogen fixation, nitrogen => ammonia [PATH:map00910]
M00531 Assimilatory nitrate reduction, nitrate => ammonia [PATH:map00910]
contig_5596; K10534 NR; nitrate reductase (NAD(P)H) [EC:1.7.1.1 1.7.1.2 1.7.1.3]
M00530 Dissimilatory nitrate reduction, nitrate => ammonia [PATH:map00910]
M00529 Denitrification, nitrate => nitrogen [PATH:map00910]
M00528 Nitrification, ammonia => nitrite [PATH:map00910]
Methane metabolism
M00567 Methanogenesis, CO2 => methane [PATH:map01200 map00680]
M00357 Methanogenesis, acetate => methane [PATH:map01200 map00680]
M00356 Methanogenesis, methanol => methane [PATH:map01200 map00680]
M00563 Methanogenesis, methylamine/dimethylamine/trimethylamine => methane [PATH:map01200 map00680]
M00358 Coenzyme M biosynthesis [PATH:map01200 map00680]
M00174 Methane oxidation, methanotroph, methane => formaldehyde [PATH:map01200 map01220 map00680]
M00346 Formaldehyde assimilation, serine pathway [PATH:map01200 map00680]
contig_6296; K01595 ppc; phosphoenolpyruvate carboxylase [EC:4.1.1.31]
contig_8755; K01595 ppc; phosphoenolpyruvate carboxylase [EC:4.1.1.31]
M00345 Formaldehyde assimilation, ribulose monophosphate pathway [PATH:map01200 map00680]
contig_1401; K00850 pfkA, PFK; 6-phosphofructokinase 1 [EC:2.7.1.11]
M00344 Formaldehyde assimilation, xylulose monophosphate pathway [PATH:map01200 map00680]
M00378 F420 biosynthesis [PATH:map00680]
M00422 Acetyl-CoA pathway, CO2 => acetyl-CoA [PATH:map00680]
Sulfur metabolism
M00176 Assimilatory sulfate reduction, sulfate => H2S [PATH:map00920]
M00596 Dissimilatory sulfate reduction, sulfate => H2S [PATH:map00920]
M00595 Thiosulfate oxidation by SOX complex, thiosulfate => sulfate [PATH:map00920]
Carbohydrate and lipid metabolism
Central carbohydrate metabolism
M00001 Glycolysis (Embden-Meyerhof pathway), glucose => pyruvate [PATH:map01200 map00010]
contig_1401; K00850 pfkA, PFK; 6-phosphofructokinase 1 [EC:2.7.1.11]
contig_18622; K01834 PGAM, gpmA; 2,3-bisphosphoglycerate-dependent phosphoglycerate mutase [EC:5.4.2.11]
M00002 Glycolysis, core module involving three-carbon compounds [PATH:map01200 map01230 map00010]
contig_18622; K01834 PGAM, gpmA; 2,3-bisphosphoglycerate-dependent phosphoglycerate mutase [EC:5.4.2.11]
M00003 Gluconeogenesis, oxaloacetate => fructose-6P [PATH:map00010 map00020]
contig_18622; K01834 PGAM, gpmA; 2,3-bisphosphoglycerate-dependent phosphoglycerate mutase [EC:5.4.2.11]
M00307 Pyruvate oxidation, pyruvate => acetyl-CoA [PATH:map01200 map00010 map00020 map00620]
M00009 Citrate cycle (TCA cycle, Krebs cycle) [PATH:map01200 map00020]
contig_2990; K01647 CS, gltA; citrate synthase [EC:2.3.3.1]
contig_7546; K01681 ACO, acnA; aconitate hydratase [EC:4.2.1.3]
M00010 Citrate cycle, first carbon oxidation, oxaloacetate => 2-oxoglutarate [PATH:map01200 map01210 map01230 map00020]
contig_2990; K01647 CS, gltA; citrate synthase [EC:2.3.3.1]
contig_7546; K01681 ACO, acnA; aconitate hydratase [EC:4.2.1.3]
M00011 Citrate cycle, second carbon oxidation, 2-oxoglutarate => oxaloacetate [PATH:map01200 map00020]
M00004 Pentose phosphate pathway (Pentose phosphate cycle) [PATH:map01200 map00030]
contig_8047; K01057 PGLS, pgl, devB; 6-phosphogluconolactonase [EC:3.1.1.31]
contig_8974; K01057 PGLS, pgl, devB; 6-phosphogluconolactonase [EC:3.1.1.31]
M00006 Pentose phosphate pathway, oxidative phase, glucose 6P => ribulose 5P [PATH:map00030]
contig_8047; K01057 PGLS, pgl, devB; 6-phosphogluconolactonase [EC:3.1.1.31]
contig_8974; K01057 PGLS, pgl, devB; 6-phosphogluconolactonase [EC:3.1.1.31]
M00007 Pentose phosphate pathway, non-oxidative phase, fructose 6P => ribose 5P [PATH:map01200 map01230 map00030]
M00580 Pentose phosphate pathway, archaea, fructose 6P => ribose 5P [PATH:map01200 map01230 map00030]
M00005 PRPP biosynthesis, ribose 5P => PRPP [PATH:map01200 map01230 map00030 map00230]
M00008 Entner-Doudoroff pathway, glucose-6P => glyceraldehyde-3P + pyruvate [PATH:map01200 map00030]
contig_8047; K01057 PGLS, pgl, devB; 6-phosphogluconolactonase [EC:3.1.1.31]
contig_8974; K01057 PGLS, pgl, devB; 6-phosphogluconolactonase [EC:3.1.1.31]
M00308 Semi-phosphorylative Entner-Doudoroff pathway, gluconate => glyceraldehyde-3P + pyruvate [PATH:map01200 map00030]
M00309 Non-phosphorylative Entner-Doudoroff pathway, gluconate => glyceraldehyde + pyruvate [PATH:map01200 map00030]
Other carbohydrate metabolism
M00012 Glyoxylate cycle [PATH:map01200 map00630]
contig_2990; K01647 CS, gltA; citrate synthase [EC:2.3.3.1]
contig_7546; K01681 ACO, acnA; aconitate hydratase [EC:4.2.1.3]
contig_22444; K01638 E2.3.3.9, aceB, glcB; malate synthase [EC:2.3.3.9]
M00373 Ethylmalonyl pathway [PATH:map00630]
contig_1230; K00626 E2.3.1.9, atoB; acetyl-CoA C-acetyltransferase [EC:2.3.1.9]
M00532 Photorespiration [PATH:map00630]
contig_4665; K03781 katE, CAT, catB, srpA; catalase [EC:1.11.1.6]
M00013 Malonate semialdehyde pathway, propanoyl-CoA => Acetyl-CoA [PATH:map00640]
M00014 Glucuronate pathway (uronate pathway) [PATH:map00040]
M00061 Uronic acid metabolism [PATH:map00040]
M00081 Pectin degradation [PATH:map00040]
contig_22780; K01051 E3.1.1.11; pectinesterase [EC:3.1.1.11]
contig_1692; K01051 E3.1.1.11; pectinesterase [EC:3.1.1.11]
Fatty acid metabolism
M00082 Fatty acid biosynthesis, initiation [PATH:map01212 map00061]
M00083 Fatty acid biosynthesis, elongation [PATH:map01212 map00061]
M00085 Fatty acid biosynthesis, elongation, mitochondria [PATH:map01212 map00062]
M00415 Fatty acid biosynthesis, elongation, endoplasmic reticulum [PATH:map01212 map00062]
contig_8956; K15397 KCS; 3-ketoacyl-CoA synthase [EC:2.3.1.199]
contig_23623; K15397 KCS; 3-ketoacyl-CoA synthase [EC:2.3.1.199]
contig_24926; K15397 KCS; 3-ketoacyl-CoA synthase [EC:2.3.1.199]
M00113 Jasmonic acid biosynthesis [PATH:map00592]
contig_248; K00454 LOX2S; lipoxygenase [EC:1.13.11.12]
contig_224; K10525 E5.3.99.6, aoc; allene oxide cyclase [EC:5.3.99.6]
M00086 beta-Oxidation, acyl-CoA synthesis [PATH:map01212 map00071]
contig_7645; K01897 ACSL, fadD; long-chain acyl-CoA synthetase [EC:6.2.1.3]
M00087 beta-Oxidation [PATH:map01212 map00071]
M00088 Ketone body biosynthesis, acetyl-CoA => acetoacetate/3-hydroxybutyrate/acetone [PATH:map00072]
contig_1230; K00626 E2.3.1.9, atoB; acetyl-CoA C-acetyltransferase [EC:2.3.1.9]
Lipid metabolism
M00089 Triacylglycerol biosynthesis [PATH:map00561]
contig_884; K13508 GPAT; glycerol-3-phosphate acyltransferase [EC:2.3.1.15]
contig_21390; K13508 GPAT; glycerol-3-phosphate acyltransferase [EC:2.3.1.15]
M00098 Acylglycerol degradation [PATH:map00561]
M00090 Phosphatidylcholine (PC) biosynthesis, choline => PC [PATH:map00564]
M00091 Phosphatidylcholine (PC) biosynthesis, PE => PC [PATH:map00564]
M00092 Phosphatidylethanolamine (PE) biosynthesis, ethanolamine => PE [PATH:map00564]
M00093 Phosphatidylethanolamine (PE) biosynthesis, PA => PS => PE [PATH:map00564]
M00130 Inositol phosphate metabolism, PI=> PIP2 => Ins(1,4,5)P3 => Ins(1,3,4,5)P4 [PATH:map00562]
M00131 Inositol phosphate metabolism, Ins(1,3,4,5)P4 => Ins(1,3,4)P3 => myo-inositol [PATH:map00562]
M00132 Inositol phosphate metabolism, Ins(1,3,4)P3 => phytate [PATH:map00562]
M00094 Ceramide biosynthesis [PATH:map00600]
M00066 Lactosylceramide biosynthesis [PATH:map00600]
M00067 Cerebroside and sulfatide biosynthesis [PATH:map00600]
M00099 Sphingosine biosynthesis [PATH:map00600]
M00100 Sphingosine degradation [PATH:map00600]
Lipopolysaccharide metabolism
M00060 Lipopolysaccharide biosynthesis, KDO2-lipid A [PATH:map00540]
M00063 CMP-KDO biosynthesis [PATH:map00540]
M00064 ADP-L-glycero-D-manno-heptose biosynthesis [PATH:map00540]
M00080 Lipopolysaccharide biosynthesis, inner core => outer core => O-antigen [PATH:map00540]
Sugar metabolism
M00549 Nucleotide sugar biosynthesis, glucose => UDP-glucose [PATH:map00520]
M00554 Nucleotide sugar biosynthesis, galactose => UDP-galactose [PATH:map00520 map00052]
M00565 Trehalose biosynthesis, D-glucose 1P => trehalose [PATH:map00500]
contig_7248; K00975 glgC; glucose-1-phosphate adenylyltransferase [EC:2.7.7.27]
Glycan metabolism
M00055 N-glycan precursor biosynthesis [PATH:map00510]
M00073 N-glycan precursor trimming [PATH:map00510]
M00074 N-glycan biosynthesis, high-mannose type [PATH:map00510 map00513]
M00075 N-glycan biosynthesis, complex type [PATH:map00510]
M00056 O-glycan biosynthesis, mucin type core [PATH:map00512]
M00070 Glycosphingolipid biosynthesis, lacto-series, LacCer => Lc4Cer [PATH:map00601]
M00071 Glycosphingolipid biosynthesis, neolacto-series, LacCer => nLc4Cer [PATH:map00601]
M00068 Glycosphingolipid biosynthesis, globo-series, LacCer => Gb4Cer [PATH:map00603]
M00069 Glycosphingolipid biosynthesis, ganglio series, LacCer => GT3 [PATH:map00604]
M00065 GPI-anchor biosynthesis, core oligosaccharide [PATH:map00563]
Glycosaminoglycan metabolism
M00057 Glycosaminoglycan biosynthesis, linkage tetrasaccharide [PATH:map00532]
M00058 Glycosaminoglycan biosynthesis, chondroitin sulfate backbone [PATH:map00532]
M00059 Glycosaminoglycan biosynthesis, heparan sulfate backbone [PATH:map00534]
M00076 Dermatan sulfate degradation [PATH:map00531]
M00077 Chondroitin sulfate degradation [PATH:map00531]
M00078 Heparan sulfate degradation [PATH:map00531]
M00079 Keratan sulfate degradation [PATH:map00531]
contig_5183; K12373 HEXA_B; hexosaminidase [EC:3.2.1.52]
Terpenoid backbone biosynthesis
M00095 C5 isoprenoid biosynthesis, mevalonate pathway [PATH:map00900]
contig_1230; K00626 E2.3.1.9, atoB; acetyl-CoA C-acetyltransferase [EC:2.3.1.9]
M00096 C5 isoprenoid biosynthesis, non-mevalonate pathway [PATH:map00900]
M00364 C10-C20 isoprenoid biosynthesis, bacteria [PATH:map00900]
M00365 C10-C20 isoprenoid biosynthesis, archaea [PATH:map00900]
M00366 C10-C20 isoprenoid biosynthesis, plants [PATH:map00900]
M00367 C10-C20 isoprenoid biosynthesis, non-plant eukaryotes [PATH:map00900]
Sterol biosynthesis
M00101 Cholesterol biosynthesis, squalene 2,3-epoxide => cholesterol [PATH:map00100]
M00102 Ergocalciferol biosynthesis [PATH:map00100]
M00103 Cholecalciferol biosynthesis [PATH:map00100]
M00104 Bile acid biosynthesis, cholesterol => cholate [PATH:map00120]
M00106 Conjugated bile acid biosynthesis, cholate => taurocholate/glycocholate [PATH:map00120]
M00107 Steroid hormone biosynthesis, cholesterol => prognenolone => progesterone [PATH:map00140]
M00108 C21-Steroid hormone biosynthesis, progesterone => corticosterone/aldosterone [PATH:map00140]
M00109 C21-Steroid hormone biosynthesis, progesterone => cortisol/cortisone [PATH:map00140]
M00110 C19/C18-Steroid hormone biosynthesis, pregnenolone => androstenedione => estrone [PATH:map00140]
Other terpenoid biosynthesis
M00097 beta-Carotene biosynthesis, GGAP => beta-carotene [PATH:map00906]
M00372 Abscisic acid biosynthesis, beta-carotene => abscisic acid [PATH:map00906]
contig_1784; K09840 NCED; 9-cis-epoxycarotenoid dioxygenase [EC:1.13.11.51]
contig_14950; K09840 NCED; 9-cis-epoxycarotenoid dioxygenase [EC:1.13.11.51]
M00371 Castasterone biosynthesis, campesterol => castasterone [PATH:map00905]
Nucleotide and amino acid metabolism
Purine metabolism
M00048 Inosine monophosphate biosynthesis, PRPP + glutamine => IMP [PATH:map00230]
M00049 Adenine ribonucleotide biosynthesis, IMP => ADP,ATP [PATH:map00230]
contig_509; K00940 E2.7.4.6, ndk; nucleoside-diphosphate kinase [EC:2.7.4.6]
M00050 Guanine ribonucleotide biosynthesis IMP => GDP,GTP [PATH:map00230]
contig_509; K00940 E2.7.4.6, ndk; nucleoside-diphosphate kinase [EC:2.7.4.6]
M00546 Purine degradation, xanthine => urea [PATH:map00230]
Pyrimidine metabolism
M00051 Uridine monophosphate biosynthesis, glutamine (+ PRPP) => UMP [PATH:map00240]
M00052 Pyrimidine ribonucleotide biosynthesis, UMP => UDP/UTP,CDP/CTP [PATH:map00240]
contig_509; K00940 E2.7.4.6, ndk; nucleoside-diphosphate kinase [EC:2.7.4.6]
contig_12107; K01937 E6.3.4.2, pyrG; CTP synthase [EC:6.3.4.2]
M00053 Pyrimidine deoxyribonuleotide biosynthesis, CDP/CTP => dCDP/dCTP,dTDP/dTTP [PATH:map00240]
contig_509; K00940 E2.7.4.6, ndk; nucleoside-diphosphate kinase [EC:2.7.4.6]
M00046 Pyrimidine degradation, uracil => beta-alanine, thymine => 3-aminoisobutanoate [PATH:map00240]
Serine and threonine metabolism
M00020 Serine biosynthesis, glycerate-3P => serine [PATH:map01200 map01230 map00260]
M00018 Threonine biosynthesis, aspartate => homoserine => threonine [PATH:map01230 map00260]
contig_16449; K00928 lysC; aspartate kinase [EC:2.7.2.4]
M00555 Betaine biosynthesis, choline => betaine [PATH:map00260]
Cysteine and methionine metabolism
M00021 Cysteine biosynthesis, serine => cysteine [PATH:map01200 map01230 map00270]
contig_15169; K01738 cysK; cysteine synthase A [EC:2.5.1.47]
M00338 Cysteine biosynthesis, homocysteine + serine => cysteine [PATH:map01230 map00270]
M00609 Cysteine biosynthesis, methionine => cysteine [PATH:map01230 map00270]
M00017 Methionine biosynthesis, apartate => homoserine => methionine [PATH:map01230 map00270]
contig_16449; K00928 lysC; aspartate kinase [EC:2.7.2.4]
M00034 Methionine salvage pathway [PATH:map00270]
contig_1348; K08967 mtnD, mtnZ, ADI1; 1,2-dihydroxy-3-keto-5-methylthiopentene dioxygenase [EC:1.13.11.53 1.13.11.54]
contig_606; K00815 TAT; tyrosine aminotransferase [EC:2.6.1.5]
contig_4406; K00815 TAT; tyrosine aminotransferase [EC:2.6.1.5]
M00035 Methionine degradation [PATH:map00270]
M00368 Ethylene biosynthesis, methionine => ethylene [PATH:map00270]
Branched-chain amino acid metabolism
M00019 Valine/isoleucine biosynthesis, pyruvate => valine / 2-oxobutanoate => isoleucine [PATH:map01210 map01230 map00290]
contig_81; K00826 E2.6.1.42, ilvE; branched-chain amino acid aminotransferase [EC:2.6.1.42]
M00535 Isoleucine biosynthesis, pyruvate => 2-oxobutanoate [PATH:map01210 map01230 map00290]
contig_1822; K00052 leuB; 3-isopropylmalate dehydrogenase [EC:1.1.1.85]
M00570 Isoleucine biosynthesis, threonine => 2-oxobutanoate => isoleucine [PATH:map01230 map00290]
contig_81; K00826 E2.6.1.42, ilvE; branched-chain amino acid aminotransferase [EC:2.6.1.42]
M00432 Leucine biosynthesis, 2-oxoisovalerate => 2-oxoisocaproate [PATH:map01210 map01230 map00290]
contig_17454; K01649 leuA; 2-isopropylmalate synthase [EC:2.3.3.13]
contig_1822; K00052 leuB; 3-isopropylmalate dehydrogenase [EC:1.1.1.85]
M00036 Leucine degradation, leucine => acetoacetate + acetyl-CoA [PATH:map00280]
contig_81; K00826 E2.6.1.42, ilvE; branched-chain amino acid aminotransferase [EC:2.6.1.42]
contig_1158; K00253 IVD, ivd; isovaleryl-CoA dehydrogenase [EC:1.3.8.4]
Lysine metabolism
M00016 Lysine biosynthesis, succinyl-DAP pathway, aspartate => lysine [PATH:map01230 map00300]
contig_16449; K00928 lysC; aspartate kinase [EC:2.7.2.4]
contig_25857; K00215 dapB; 4-hydroxy-tetrahydrodipicolinate reductase [EC:1.17.1.8]
M00525 Lysine biosynthesis, acetyl-DAP pathway, aspartate => lysine [PATH:map01230 map00300]
contig_16449; K00928 lysC; aspartate kinase [EC:2.7.2.4]
contig_25857; K00215 dapB; 4-hydroxy-tetrahydrodipicolinate reductase [EC:1.17.1.8]
M00526 Lysine biosynthesis, DAP dehydrogenase pathway, aspartate => lysine [PATH:map01230 map00300]
contig_16449; K00928 lysC; aspartate kinase [EC:2.7.2.4]
contig_25857; K00215 dapB; 4-hydroxy-tetrahydrodipicolinate reductase [EC:1.17.1.8]
M00527 Lysine biosynthesis, DAP aminotransferase pathway, aspartate => lysine [PATH:map01230 map00300]
contig_16449; K00928 lysC; aspartate kinase [EC:2.7.2.4]
contig_25857; K00215 dapB; 4-hydroxy-tetrahydrodipicolinate reductase [EC:1.17.1.8]
M00030 Lysine biosynthesis, AAA pathway, 2-oxoglutarate => 2-aminoadipate => lysine [PATH:map01230 map00300]
contig_1082; K14085 ALDH7A1; aldehyde dehydrogenase family 7 member A1 [EC:1.2.1.31 1.2.1.8 1.2.1.3]
M00433 Lysine biosynthesis, 2-oxoglutarate => 2-oxoadipate [PATH:map01210 map01230 map00300]
M00031 Lysine biosynthesis, 2-aminoadipate => lysine [PATH:map01210 map01230 map00300]
M00032 Lysine degradation, lysine => saccharopine => acetoacetyl-CoA [PATH:map00310]
contig_1082; K14085 ALDH7A1; aldehyde dehydrogenase family 7 member A1 [EC:1.2.1.31 1.2.1.8 1.2.1.3]
M00608 2-Oxocarboxylic acid chain extension, 2-oxoglutarate => 2-oxoadipate => 2-oxopimelate => 2-oxosuberate [PATH:map01210 map00300]
Arginine and proline metabolism
M00015 Proline biosynthesis, glutamate => proline [PATH:map01230 map00330]
contig_1673; K12657 ALDH18A1, P5CS; delta-1-pyrroline-5-carboxylate synthetase [EC:2.7.2.11 1.2.1.41]
contig_1528; K12657 ALDH18A1, P5CS; delta-1-pyrroline-5-carboxylate synthetase [EC:2.7.2.11 1.2.1.41]
M00028 Ornithine biosynthesis, glutamate => ornithine [PATH:map01210 map01230 map00330]
M00029 Urea cycle [PATH:map01230 map00330]
Histidine metabolism
M00026 Histidine biosynthesis, PRPP => histidine [PATH:map01230 map00340]
M00045 Histidine degradation, histidine => N-formiminoglutamate => glutamate [PATH:map00340]
Aromatic amino acid metabolism
M00022 Shikimate pathway, phosphoenolpyruvate + erythrose-4P => chorismate [PATH:map01230 map00400]
M00023 Tryptophan biosynthesis, chorismate => tryptophan [PATH:map01230 map00400]
M00024 Phenylalanine biosynthesis, chorismate => phenylalanine [PATH:map01230 map00400]
M00025 Tyrosine biosynthesis, chorismate => tyrosine [PATH:map01230 map00400]
contig_606; K00815 TAT; tyrosine aminotransferase [EC:2.6.1.5]
contig_4406; K00815 TAT; tyrosine aminotransferase [EC:2.6.1.5]
M00040 Tyrosine biosynthesis, prephanate => pretyrosine => tyrosine [PATH:map01230 map00400]
M00042 Catecholamine biosynthesis, tyrosine => dopamine => noradrenaline => adrenaline [PATH:map00350]
contig_11790; K01592 E4.1.1.25; tyrosine decarboxylase [EC:4.1.1.25]
M00043 Thyroid hormone biosynthesis, tyrosine => triiodothyronine/thyroxine [PATH:map00350]
M00044 Tyrosine degradation, tyrosine => homogentisate [PATH:map00350]
contig_3849; K01800 maiA, GSTZ1; maleylacetoacetate isomerase [EC:5.2.1.2]
M00533 Homoprotocatechuate degradation, homoprotocatechuate => 2-oxohept-3-enedioate [PATH:map01220 map00350]
M00545 Trans-cinnamate degradation, trans-cinnamate => 2-oxopent-4-enoate + fumarate [PATH:map01220 map00360]
M00350 Capsaicin biosynthesis, L-Phenylalanine => Capsaicin [PATH:map00360]
contig_4355; K00487 CYP73A; trans-cinnamate 4-monooxygenase [EC:1.14.13.11]
contig_8138; K01904 E6.2.1.12; 4-coumarate--CoA ligase [EC:6.2.1.12]
M00037 Melatonin biosynthesis, tryptophan => serotonin => melatonin [PATH:map00380]
M00038 Tryptophan metabolism, tryptophan => kynurenine => 2-aminomuconate [PATH:map00380]
Other amino acid metabolism
M00027 GABA (gamma-Aminobutyrate) shunt [PATH:map00250]
contig_728; K16871 POP2; 4-aminobutyrate---pyruvate transaminase [EC:2.6.1.96]
M00047 Creatine pathway [PATH:map00330]
Cofactor and vitamin biosynthesis
M00127 Thiamine biosynthesis, AIR => thiamine-P/thiamine-2P [PATH:map00730]
M00125 Riboflavin biosynthesis, GTP => riboflavin/FMN/FAD [PATH:map00740]
M00124 Pyridoxal biosynthesis, erythrose-4P => pyridoxal-5P [PATH:map00750]
M00115 NAD biosynthesis, aspartate => NAD [PATH:map00760]
M00119 Pantothenate biosynthesis, valine/L-aspartate => pantothenate [PATH:map00770]
contig_81; K00826 E2.6.1.42, ilvE; branched-chain amino acid aminotransferase [EC:2.6.1.42]
M00120 Coenzyme A biosynthesis, pantothenate => CoA [PATH:map00770]
contig_9800; K02201 E2.7.7.3B; pantetheine-phosphate adenylyltransferase [EC:2.7.7.3]
M00572 Pimeloyl-ACP biosynthesis, BioC-BioH pathway, malonyl-ACP => pimeloyl-ACP [PATH:map00780]
M00123 Biotin biosynthesis, pimeloyl-ACP/CoA => biotin [PATH:map00780]
M00573 Biotin biosynthesis, BioI pathway, long-chain-acyl-ACP => pimeloyl-ACP => biotin [PATH:map00780]
M00577 Biotin biosynthesis, BioW pathway, pimelate => pimeloyl-CoA => biotin [PATH:map00780]
M00126 Tetrahydrofolate biosynthesis, GTP => THF [PATH:map00790 map00670]
M00121 Heme biosynthesis, glutamate => protoheme/siroheme [PATH:map00860]
M00129 Ascorbate biosynthesis, animals, glucose-1P => ascorbate [PATH:map00040 map00053]
M00114 Ascorbate biosynthesis, plants, glucose-6P => ascorbate [PATH:map00010 map00051 map00053]
M00550 Ascorbate degradation, ascorbate => D-xylulose-5P [PATH:map00053]
M00112 Tocopherol biosynthesis [PATH:map00130]
M00122 Cobalamin biosynthesis, cobinamide => cobalamin [PATH:map00860]
M00117 Ubiquinone biosynthesis, prokaryotes, chorismate => ubiquinone [PATH:map00130]
M00128 Ubiquinone biosynthesis, eukaryotes, chorismate => ubiquinone [PATH:map00130]
M00116 Menaquinone biosynthesis, chorismate => menaquinone [PATH:map00130]
M00118 Glutathione biosynthesis, glutamate => glutathione [PATH:map00480]
M00140 C1-unit interconversion, prokaryotes [PATH:map00670]
M00141 C1-unit interconversion, eukaryotes [PATH:map00670]
Polyamine biosynthesis
M00133 Polyamine biosynthesis, arginine => agmatine => putrescine => spermidine [PATH:map00330]
contig_17515; K01583 E4.1.1.19; arginine decarboxylase [EC:4.1.1.19]
M00134 Polyamine biosynthesis, arginine => ornithine => putrescine [PATH:map00330]
M00135 GABA biosynthesis, eukaryotes, putrescine => GABA [PATH:map00330]
contig_1082; K14085 ALDH7A1; aldehyde dehydrogenase family 7 member A1 [EC:1.2.1.31 1.2.1.8 1.2.1.3]
M00136 GABA biosynthesis, prokaryotes, putrescine => GABA [PATH:map00330]
Phenylpropanoid and flavonoid biosynthesis
M00039 Lignin biosynthesis, cinnamate => lignin [PATH:map00940]
contig_4355; K00487 CYP73A; trans-cinnamate 4-monooxygenase [EC:1.14.13.11]
contig_8138; K01904 E6.2.1.12; 4-coumarate--CoA ligase [EC:6.2.1.12]
contig_20484; K00083 E1.1.1.195; cinnamyl-alcohol dehydrogenase [EC:1.1.1.195]
contig_4253; K00430 E1.11.1.7; peroxidase [EC:1.11.1.7]
contig_101; K00430 E1.11.1.7; peroxidase [EC:1.11.1.7]
contig_3574; K00430 E1.11.1.7; peroxidase [EC:1.11.1.7]
contig_22666; K00430 E1.11.1.7; peroxidase [EC:1.11.1.7]
contig_14295; K00430 E1.11.1.7; peroxidase [EC:1.11.1.7]
M00137 Flavonoid biosynthesis, 4-coumaroyl-CoA => naringenin => apigenin [PATH:map00941]
M00138 Flavonoid biosynthesis, naringenin => pelargonidin [PATH:map00941]
Alkaloid and other secondary metabolite biosynthesis
M00139 Morphine biosynthesis, dopamine => morphine [PATH:map00950]
M00369 Cyanogenic glycoside biosynthesis, tyrosine => dhurrin [PATH:map00460]
M00370 Glucosinolate biosynthesis, tryptophan => glucobrassicin [PATH:map01210 map00966]
M00033 Ectoine biosynthesis, aspartate => ectoine [PATH:map01210 map01230 map00260]
contig_16449; K00928 lysC; aspartate kinase [EC:2.7.2.4]
Secondary metabolism
Aromatics degradataion
M00538 Toluene degradation, toluene => benzoate [PATH:map01220 map00623]
M00537 Xylene degradation, xylene => methylbenzoate [PATH:map01220 map00622]
M00419 Cymene degradation, p-cymene => p-cumate [PATH:map01220 map00622]
M00547 Benzene/toluene degradation, benzene => catechol / toluene => 3-methylcatechol [PATH:map01220 map00362 map00623]
M00548 Benzene degradation, benzene => catechol [PATH:map01220 map00362]
M00551 Benzoate degradation, benzoate => catechol / methylbenzoate => methylcatechol [PATH:map01220 map00362 map00622]
M00568 Catechol ortho-cleavage, catechol => 3-oxoadipate [PATH:map01220 map00362]
M00569 Catechol meta-cleavage, catechol => pyruvate + acetaldehyde [PATH:map01220 map00362 map00622]
M00539 Cumate degradation, p-cumate => 2-oxopent-4-enoate + 2-methylpropanoate [PATH:map01220 map00622]
M00543 Biphenyl degradation, biphenyl => 2-oxopent-4-enoate + benzoate [PATH:map01220 map00621]
M00544 Carbazole degradation, carbazole => 2-oxopent-4-enoate + anthranilate [PATH:map01220 map00621]
M00418 Toluene degradation, anaerobic, toluene => benzoyl-CoA [PATH:map01220 map00623]
M00541 Benzoyl-CoA degradation, benzoyl-CoA => 3-hydroxypimeloyl-CoA [PATH:map01220 map00362]
M00540 Benzoate degradation, cyclohexanecarboxylic acid =>pimeloyl-CoA [PATH:map01220 map00362]
M00534 Naphthalene degradataion, naphthalene => salicylate [PATH:map01220 map00626]
Structural complex
Energy metabolism
Photosynthesis
M00161 Photosystem II [PATH:map00195] [BR:ko00194]
M00163 Photosystem I [PATH:map00195] [BR:ko00194]
M00597 Anoxygenic photosystem II [BR:ko00194]
M00598 Anoxygenic photosystem I [BR:ko00194]
ATP synthesis
M00144 NADH:quinone oxidoreductase, prokaryotes [PATH:map00190]
M00145 NAD(P)H:quinone oxidoreductase, chloroplasts and cyanobacteria [PATH:map00190]
M00142 NADH:ubiquinone oxidoreductase, mitochondria [PATH:map00190]
M00143 NADH dehydrogenase (ubiquinone) Fe-S protein/flavoprotein complex, mitochondria [PATH:map00190]
M00146 NADH dehydrogenase (ubiquinone) 1 alpha subcomplex [PATH:map00190]
M00147 NADH dehydrogenase (ubiquinone) 1 beta subcomplex [PATH:map00190]
M00149 Succinate dehydrogenase, prokaryotes [PATH:map00190]
M00150 Fumarate reductase, prokaryotes [PATH:map00190]
M00148 Succinate dehydrogenase (ubiquinone) [PATH:map00190]
M00162 Cytochrome b6f complex [PATH:map00195]
M00151 Cytochrome bc1 complex respiratory unit [PATH:map00190]
M00152 Cytochrome bc1 complex [PATH:map00190]
M00154 Cytochrome c oxidase [PATH:map00190]
M00155 Cytochrome c oxidase, prokaryotes [PATH:map00190]
M00153 Cytochrome d ubiquinol oxidase [PATH:map00190]
M00417 Cytochrome o ubiquinol oxidase [PATH:map00190]
M00416 Cytochrome aa3-600 menaquinol oxidase [PATH:map00190]
[truncated: 460 more rows]

## Sheet: S5F Table
S5F Table report the list of enriched pathways obtained with KAAS according to the KEGG BRITE database (KEGG modules)
[truncated: 681 more rows]

[truncated: 3 more sheets: S5G Table, S5H Table, S5I Table]
