# Supplementary material for: Gene expression analysis of rocket salad under pre-harvest and postharvest stresses: A transcriptomic resource for Diplotaxis tenuifolia
Source: PLoS One. 2017 May 30;12(5):e0178119. doi: 10.1371/journal.pone.0178119 (PMC5448768; doi:10.1371/journal.pone.0178119)
Supplement: S6 Table — Subset of DEGs (FDR ≤ 0.05; FC ≥ ±2) related to hormone biosynthesis (S6A Table), to transcription factors genes (S6B Table), to autophagy and senescence associated processes (S6C Table) and to glucosinolate metabolism (S6D Table). NS: Not Statistically Significant. (XLSX) [file pone.0178119.s007.xlsx]

## Sheet: S6A Table
S6A Table
hormone related genes that are differentially expressed. NS: Not Statistically Significant
transcript	Type	cold	dark	dehydration	wounding	salt	heat	N-starvation
contig_3801	ABAR	NS	NS	-3.01764	NS	NS	NS	NS	ABA
contig_28095	ABAR8	NS	NS	2.12116	NS	NS	NS	NS	ABA
contig_27630	ABAR4	NS	NS	-3.43942	NS	NS	NS	NS	ABA
contig_1784	NCED3	NS	NS	4.56116	NS	NS	NS	NS	ABA
contig_1750	GGPP synt	NS	NS	-2.93826	NS	NS	NS	NS	ABA
contig_14950	NCED3	NS	NS	3.60776	NS	NS	NS	NS	ABA
contig_27630	ABAR4	NS	NS	NS	NS	-5.66482	NS	NS	ABA
contig_1784	NCED3	NS	NS	NS	NS	2.92878	NS	NS	ABA
contig_14950	NCED3	NS	NS	NS	NS	2.64457	NS	NS	ABA
contig_3801	ABAR	-2.11969	NS	NS	NS	NS	NS	NS	ABA
contig_1750	GGPP synt	-2.84904	NS	NS	NS	NS	NS	NS	ABA
contig_1784	NCED3	NS	2.42738	NS	NS	NS	NS	NS	ABA
contig_27630	ABAR4	NS	NS	NS	NS	NS	-2.90023	NS	ABA
contig_15048	PP2C	NS	NS	NS	NS	NS	-2.50601	NS	ABA
contig_3801	ABAR	NS	NS	NS	-2.86856	NS	NS	NS	ABA
contig_10602	auxin responsive factor (ARF)	NS	NS	NS	-2.31424	NS	NS	NS	auxin
contig_15114	auxin responsive factor (ARF)	NS	NS	NS	-2.06489	NS	NS	NS	auxin
contig_25007	auxin efflux carrier component 1 (PIN1)	NS	NS	NS	-2.22921	NS	NS	NS	auxin
contig_28302	auxin induced protein (Aux/IAA)	NS	NS	-2.738	-2.00566	-2.14843	NS	NS	auxin
contig_16883	auxin induced protein (Aux/IAA)	NS	NS	-2.31985	NS	NS	NS	NS	auxin
contig_28848	auxin induced protein (Aux/IAA)	NS	NS	-2.09717	-2.48505	NS	NS	NS	auxin
contig_2295	auxin-repressed protein 1 (ARP1)	NS	-2.85532	-3.04028	-3.02036	NS	NS	NS	auxin
contig_14092	auxin-responsive GH3 family protein	NS	NS	-2.74672	-2.82416	NS	NS	NS	auxin
contig_22831	auxin-responsive GH3 family protein	NS	NS	NS	-3.27569	NS	NS	NS	auxin
contig_7606	auxin-responsive protein (Aux/IAA)	NS	NS	2.05707	NS	NS	NS	NS	auxin
contig_19990	auxin-responsive protein (Aux/IAA)	NS	NS	-2.85978	-2.62421	-3.1674	NS	NS	auxin
contig_25083	Small Auxin Up RNA (SAUR)	NS	NS	-2.42467	NS	NS	NS	NS	auxin
contig_17340	Small Auxin Up RNA (SAUR)	NS	NS	-4.69708	2.48947	-3.97204	NS	NS	auxin
contig_22354	Small Auxin Up RNA (SAUR)	NS	NS	-4.34238	-3.57978	-2.64448	NS	NS	auxin
contig_8352	Small Auxin Up RNA (SAUR)	NS	NS	-3.69225	-2.22442	-2.90453	NS	NS	auxin
contig_24651	Small Auxin Up RNA (SAUR)	NS	NS	-2.79281	NS	-2.91556	NS	NS	auxin
contig_14310	Small Auxin Up RNA (SAUR)	NS	NS	NS	NS	-2.00917	NS	NS	auxin
contig_3401	dormancy/auxin associated protein (DRM)	NS	4.77207	4.95156	4.76957	NS	NS	NS	auxin
contig_15079	Aux/IAA	NS	-2.11078	NS	NS	NS	NS	NS	auxin
contig_15734	Aux/IAA	NS	3.09947	3.84444	3.96472	NS	NS	NS	auxin
contig_4621	Aux/IAA	NS	NS	-2.17037	NS	NS	NS	NS	auxin
contig_6938	Aux/IAA	NS	NS	-2.28741	NS	NS	NS	NS	auxin
contig_12311	Aux/IAA	NS	2.92382	3.01457	2.53213	NS	NS	NS	auxin
contig_4482	Aux/IAA	NS	NS	NS	-2.84176	NS	NS	NS	auxin
contig_4958	brassinosteroid-responsive RING-H2 (BRH1)	2.22438	NS	2.22073	2.06725	NS	NS	NS	brassinosteroid
contig_1519	brassinazole resistant (BZR1)	NS	2.49121	2.00105	2.50483	NS	NS	NS	brassinosteroid
contig_17035	Shaggy-related protein kinase theta (ASK)	NS	NS	2.32337	2.47713	NS	NS	NS	brassinosteroid
contig_16885	xyloglucosyl transferase 1 (XET1)	-2.67742	NS	NS	NS	NS	-2.19613	NS	brassinosteroid
contig_3465	xyloglucosyl transferase 1 (XET1)	-4.27395	-2.77408	NS	NS	NS	-2.4328	NS	brassinosteroid
contig_21738	XYLOGLUCAN ENDOTRANSGLUCOSYLASE/HYDROLASE 18 (XTH18)	2.58266	NS	2.38273	NS	-2.88187	NS	NS	brassinosteroid
contig_2839	xyloglucosyl transferase 2 (XTH2)	NS	NS	2.24156	2.16616	NS	NS	NS	brassinosteroid
contig_29659	xyloglucan:xyloglucosyl transferase (XET_XTH)	NS	NS	-2.62093	NS	-3.82026	NS	NS	brassinosteroid
contig_699	S-adenosyl-L-methionine-dependent methyltransferases (SAM-Mtases)	NS	-3.39709	NS	NS	NS	NS	NS	ethylene
contig_970	S-adenosyl-L-methionine-dependent methyltransferases (SAM-Mtases)	NS	-2.35618	-2.55819	-2.94175	NS	NS	NS	ethylene
contig_5462	S-adenosyl-L-methionine-dependent methyltransferases (SAM-Mtases)	NS	NS	NS	2.99961	NS	NS	NS	ethylene
contig_3499	1-aminocyclopropane-1-carboxylic acid synthase (ACS)	NS	-3.73301	NS	NS	NS	NS	NS	ethylene
contig_13341	1-aminocyclopropane-1-carboxylic acid synthase (ACS)	NS	NS	NS	-2.33399	NS	NS	NS	ethylene
contig_3499	1-aminocyclopropane-1-carboxylic acid synthase (ACS)	NS	NS	NS	-2.86432	NS	NS	NS	ethylene
contig_33682	ethylene responsive factor (ERF)	NS	NS	-2.13614	-2.57277	NS	NS	NS	ethylene
contig_2821	ethylene responsive factor (ERF)	NS	NS	NS	NS	3.68653	NS	NS	ethylene
contig_3873	ethylene responsive factor (ERF)	NS	NS	NS	NS	-2.08832	NS	NS	ethylene
contig_13335	ethylene responsive factor 011 (ERF011)	NS	NS	4.28412	2.86869	NS	NS	NS	ethylene
contig_30885	ethylene responsive factor 107 (ERF107)	NS	3.21766	NS	3.41747	-2.50558	NS	NS	ethylene
contig_15158	ethylene responsive factor 3 (ERF3)	NS	2.43212	2.90339	3.17373	NS	NS	NS	ethylene
contig_26246	ethylene responsive factor 56 (ERF56)	NS	NS	NS	NS	NS	-2.57117	NS	ethylene
contig_15156	ethylene responsive factor RAP2 (ERF-RAP2)	3.48687	NS	NS	NS	NS	NS	NS	ethylene
contig_15105	TINY	NS	NS	3.74006	NS	NS	NS	NS	ethylene
contig_24273	gibberellin receptor 1B (GID1B)	NS	2.83001	4.11017	4.53915	NS	NS	NS	gibberellin
contig_18733	gibberellin-regulated protein 4 (GASA4)	NS	-2.11928	NS	NS	NS	NS	NS	gibberellin
contig_21431	gibberellin-regulated protein 4 (GASA4)	NS	NS	NS	NS	-3.84643	NS	NS	gibberellin
contig_18733	gibberellin-regulated protein 4 (GASA4)	NS	NS	NS	NS	-4.03266	NS	NS	gibberellin
contig_20800	gibberellin 20 oxidase 3 (YAP169)	2.66338	NS	NS	NS	NS	NS	NS	gibberellin
contig_18594	expansin 2 (EXP2)	2.01333	NS	NS	NS	NS	NS	NS	gibberellin
contig_29840	expansin 1 (EXP1)	NS	-2.74229	-2.62525	-2.93629	-4.4448	NS	NS	gibberellin
contig_8431	expansin 1 (EXP1)	NS	-2.80843	-2.27845	-2.03284	-4.01685	NS	NS	gibberellin
contig_8123	homeobox protein 34 (HB34)	-2.34693	NS	-2.3513	NS	NS	NS	NS	gibberellin
contig_17789	ubiquitin-conjugating enzyme E2 17 (UBQ-conjugat_E2)	3.15899	3.45029	NS	3.37601	-2.12079	NS	NS	gibberellin
contig_23701	expansin A15 (EXPA15)	NS	NS	-2.37431	NS	NS	NS	NS	gibberellin
contig_24209	expansin A9 (EXPA9)	NS	NS	NS	NS	-2.76876	NS	NS	gibberellin
contig_6556	xyloglucan endotransglycosylase (XET)	NS	-3.197	-2.28086	-3.38284	NS	NS	NS	gibberellin
contig_12282	xyloglucan endotransglycosylase (XET)	NS	NS	-4.81297	NS	-2.45738	NS	NS	gibberellin
contig_1309	xyloglucan endotransglycosylase (XET)	NS	NS	-4.44849	-4.21214	-2.63682	-2.23982	NS	gibberellin
contig_5915	xyloglucan endotransglycosylase (XET)	NS	NS	NS	-5.44032	-3.29839	-2.63418	NS	gibberellin
contig_4046	peroxisomal acyl-CoA-oxidase 1 (ACX1)	2.45347	2.93769	2.33384	3.22561	NS	NS	NS	jasmonate
contig_1032	coronitine insensitive 1 (COI1)	2.01101	NS	2.13754	2.27266	NS	NS	NS	jasmonate
contig_22384	lipoxygenase 2 (LOX2)	NS	NS	-3.75359	-2.93935	-2.65312	NS	NS	jasmonate
contig_18699	12-oxophytodienoate reductase (OPR1)	NS	NS	-2.27807	NS	NS	NS	NS	jasmonate
contig_11470	sulfotransferase family protein (ST)	6.53074	NS	5.30643	4.78731	NS	NS	NS	jasmonate
contig_10401	outer plastid envelope protein 16-1 (CHUP1)	2.40824	NS	NS	-3.96889	NS	NS	NS	jasmonate
contig_14293	NAC-domain protein 5-7 (NAC5-7)	2.59218	NS	2.54958	NS	NS	NS	NS	jasmonate
contig_15809	trehalose phosphate synthase (TPS)	2.80268	NS	2.67521	2.74892	NS	NS	NS	jasmonate
contig_20271	trehalose phosphate synthase (TPS)	3.4694	NS	NS	2.32105	NS	NS	NS	jasmonate
contig_12890	alpha,alpha-trehalose-phosphate synthase	4.68133	3.48975	4.11339	3.97741	NS	NS	NS	jasmonate
contig_10324	sulfotransferase 5c (SOT5c)	-2.03272	NS	NS	NS	NS	NS	NS	jasmonate
contig_9141	sulfotransferase 5c (SOT5c)	NS	NS	NS	-2.04943	NS	NS	NS	jasmonate
contig_4488	cinnamyl alcohol dehydrogenase 9 (CAD9)	NS	-3.62216	NS	NS	NS	NS	NS	jasmonate
contig_18126	arabinogalactan protein 31 (AGP31)	NS	NS	NS	-2.19865	NS	NS	NS	jasmonate
contig_674	vegetative storage protein 2 (VSP2)	NS	NS	NS	NS	NS	4.65559	4.87223	jasmonate

## Sheet: S6B Table
S6B Table
Transcription factor genes that are differentially expressed. NS: Not Statistically Significant
transcript	protein	cold	dark	dehydration	wounding	salt	heat	N-starvation
contig_10002	transfactor-like protein	NS	NS	-2.59004	NS	NS	NS	NS
contig_10053	C2H2 zinc finger protein 1	NS	NS	NS	NS	-2.38327	-3.32652	NS
contig_10065	unnamed protein product	-2.0374	NS	NS	NS	NS	NS	NS
contig_10111	heat stress transcription factor B-2a	NS	NS	2.62572	2.17588	NS	NS	NS
contig_10130	nuclear transcription factor Y subunit B-2	NS	NS	NS	-2.3225	NS	NS	NS
contig_10253	nascent polypeptide-associated complex subunit beta	NS	-2.57794	NS	NS	NS	NS	NS
contig_10305	RAB GTPase-like protein C2B	NS	NS	3.13021	NS	2.55449	NS	NS
contig_10356	hypothetical protein ARALYDRAFT_493689	4.96845	NS	2.61429	NS	NS	NS	NS
contig_10492	hypothetical protein ARALYDRAFT_908782	NS	NS	-3.40115	-2.95417	NS	NS	NS
contig_10602	auxin response factor 18	NS	NS	NS	-2.31424	NS	NS	NS
contig_1065	hypothetical protein ARALYDRAFT_495776	NS	NS	-3.32936	-2.65874	NS	NS	NS
contig_10712	NAC-domain protein 5-11	2.79539	NS	3.01342	2.58219	2.26331	NS	NS
contig_10757	unnamed protein product	4.27376	3.6614	3.76058	4.01565	NS	NS	NS
contig_10860	zinc finger (B-box type) family protein	2.4158	2.44651	2.75861	2.82374	NS	NS	NS
contig_10863	unnamed protein product	2.53252	NS	NS	NS	NS	NS	NS
contig_10909	WRKY transcription factor 11	NS	NS	NS	2.13246	NS	NS	NS
contig_10994	hypothetical protein ARALYDRAFT_492904	2.0279	NS	NS	NS	NS	NS	NS
contig_11027	unnamed protein product	NS	NS	-2.5508	-2.2799	NS	NS	NS
contig_1111	unnamed protein product	NS	-2.0061	NS	NS	NS	NS	NS
contig_11125	hypothetical protein ARALYDRAFT_492391	NS	3.24635	2.98611	3.2266	NS	NS	NS
contig_11267	unnamed protein product	6.75735	5.95574	6.46178	6.52603	2.18095	NS	NS
contig_1166	homeobox-leucine zipper protein 22	2.26015	NS	2.48484	NS	NS	NS	NS
contig_11703	homeobox-leucine zipper transcription factor family protein	NS	NS	-2.98594	-2.98844	NS	NS	NS
contig_11731	unnamed protein product	2.06921	NS	3.7528	2.54755	NS	NS	NS
contig_11804	abscisic acid-insensitive 5-like protein 7	3.0114	NS	2.40737	NS	NS	NS	NS
contig_11835	heat shock factor 4	NS	NS	NS	2.97971	NS	NS	NS
contig_11975	hypothetical protein ARALYDRAFT_475994	NS	NS	-2.51839	-2.38868	NS	NS	NS
contig_12046	zinc finger (B-box type) family protein	3.4263	3.26234	3.28155	3.38448	NS	NS	NS
contig_12099	auxin-responsive protein IAA8	NS	NS	-2.08774	NS	NS	NS	NS
contig_12223	hypothetical protein ARALYDRAFT_906872	NS	3.13334	NS	2.67701	NS	NS	NS
contig_12287	TGA2 protein	NS	NS	2.37893	2.26399	NS	NS	NS
contig_12311	auxin-responsive protein IAA29	4.22558	2.92382	3.01457	2.53213	NS	NS	NS
contig_12382	duplicated SANT DNA-binding domain-containing protein	NS	NS	2.43224	NS	NS	NS	NS
contig_12426	unnamed protein product	2.05729	NS	NS	NS	NS	NS	NS
contig_12446	hypothetical protein ARALYDRAFT_478784	2.10532	NS	NS	NS	NS	NS	NS
contig_12456	Homeodomain-like transcriptional regulator	NS	NS	-2.2769	-2.27956	NS	NS	NS
contig_12536	hypothetical protein ARALYDRAFT_898758	NS	NS	NS	-2.00377	NS	NS	NS
contig_12663	unnamed protein product	NS	NS	2.31747	NS	NS	NS	NS
contig_12770	unnamed protein product	2.50776	NS	NS	NS	NS	NS	NS
contig_12814	hypothetical protein ARALYDRAFT_471048	4.74493	2.38281	3.14959	2.42148	NS	NS	NS
contig_12895	WRKY21-1 transcription factor	NS	NS	2.40553	2.50429	NS	NS	NS
contig_13019	unnamed protein product	NS	NS	NS	2.4087	NS	NS	NS
contig_13024	multiprotein-bridging factor 1c	NS	NS	NS	2.25987	3.20253	NS	NS
contig_13296	hypothetical protein ARALYDRAFT_476678	-2.06146	NS	-2.15353	NS	NS	NS	NS
contig_1330	tata-associated factor II 58	NS	NS	-3.79377	-3.92847	NS	NS	NS
contig_13331	hypothetical protein ARALYDRAFT_495776	3.80638	NS	NS	NS	NS	NS	NS
contig_13335	ATERF#011/CEJ1	3.06574	NS	4.28412	2.86869	NS	NS	NS
contig_13352	unknown	NS	NS	2.87725	-2.34733	NS	NS	NS
contig_13468	hypothetical protein ARALYDRAFT_912924	NS	NS	-4.26263	NS	NS	NS	NS
contig_13505	unnamed protein product	3.45544	3.20433	3.49242	4.16895	NS	NS	NS
contig_13539	hypothetical protein ARALYDRAFT_475260	NS	NS	NS	2.0557	NS	NS	NS
contig_13638	zinc finger (CCCH-type) family protein	2.36734	NS	2.28446	NS	NS	NS	NS
contig_13740	transcription factor BEE 2	NS	NS	-2.2459	NS	-2.1249	NS	NS
contig_13854	bZIP transcription factor	NS	NS	2.02436	NS	NS	NS	NS
contig_13877	unnamed protein product	NS	NS	NS	-2.23142	NS	NS	NS
contig_13901	zinc finger (B-box type) family protein	2.10611	NS	NS	NS	NS	NS	NS
contig_13932	bZIP transcription factor family protein	NS	NS	-4.80638	-2.31984	-4.36176	NS	NS
contig_14121	DREB2A	NS	NS	NS	NS	-2.11031	NS	NS
contig_14185	unnamed protein product	3.13926	NS	2.69127	2.77017	NS	NS	NS
contig_14200	scarecrow transcription factor family protein	NS	NS	NS	-2.00285	NS	NS	NS
contig_14349	PWWP domain-containing protein	NS	2.20422	NS	2.10554	NS	NS	NS
contig_14451	duplicated SANT DNA-binding domain-containing protein	2.45729	NS	NS	NS	NS	NS	NS
contig_14681	squamosa promoter binding protein-like 7	NS	2.51517	NS	NS	NS	NS	NS
contig_14687	TBP-associated factor 4	NS	2.34513	2.45819	2.34705	NS	NS	NS
contig_14794	NAC domain containing protein 35	NS	NS	-2.51609	NS	NS	NS	NS
contig_14854	G-box binding factor 6	NS	NS	3.44135	2.60758	2.3931	NS	NS
contig_14906	homeobox protein knotted-1-like 5	2.05975	NS	NS	NS	NS	NS	NS
contig_14912	hypothetical protein ARALYDRAFT_492835	NS	NS	NS	2.00366	NS	NS	NS
contig_14917	COP1-interacting protein 4.1	NS	NS	-2.59936	-3.20181	NS	NS	NS
contig_14960	transcription factor BEE 3	NS	NS	NS	NS	-2.03374	NS	NS
contig_15079	auxin-responsive protein IAA9	NS	-2.11078	NS	NS	NS	NS	NS
contig_15105	ethylene-responsive transcription factor TINY	NS	NS	3.74006	NS	NS	NS	NS
contig_15114	auxin-responsive protein IAA19	NS	NS	NS	-2.06489	NS	NS	NS
contig_15120	unnamed protein product	-2.62548	NS	-3.14247	-2.4627	-2.40252	NS	NS
contig_15156	ethylene-responsive transcription factor RAP2-3	3.48687	3.78392	4.07181	4.73132	NS	NS	NS
contig_15158	ATERF3/ERF3	2.05193	2.43212	2.90339	3.17373	NS	NS	NS
contig_15396	B-box type zinc finger protein	3.43718	NS	NS	NS	NS	NS	NS
contig_1549	stress enhanced protein 1	NS	-2.02729	NS	NS	NS	NS	NS
contig_15495	unknown	NS	NS	-2.3775	NS	NS	NS	NS
contig_15540	unnamed protein product	NS	NS	NS	2.64727	NS	NS	NS
contig_1559	CIRCADIAN AND CLOCK ASSOCIATED 1	2.95111	NS	NS	NS	NS	NS	NS
contig_15641	Protein kinase family protein	NS	NS	NS	2.07387	NS	NS	NS
contig_15652	bZIP transcription factor family protein	-2.16443	-3.2173	-3.05796	NS	-2.65386	NS	NS
contig_15658	Homeodomain-like transcriptional regulator	NS	NS	-2.63131	NS	NS	NS	NS
contig_15685	kinesin 2	NS	NS	NS	-2.06236	NS	NS	NS
contig_15706	ANAC059/ATNAC3	4.19877	4.60572	4.35174	4.78779	NS	NS	NS
contig_15734	T52144 auxin-induced protein IAA18	NS	3.09947	3.84444	3.96472	NS	NS	NS
contig_15745	unnamed protein product	2.84663	NS	NS	NS	NS	NS	NS
contig_15912	hypothetical protein ARALYDRAFT_492391	NS	NS	3.24305	3.00483	NS	NS	NS
contig_15920	basic helix-loop-helix family protein	NS	NS	-3.2501	-2.39394	NS	NS	NS
contig_1593	unnamed protein product	NS	-2.18352	NS	-3.18046	NS	NS	NS
contig_15976	AC012375_22 T22C5.18	NS	NS	NS	NS	-3.10825	-3.38938	NS
contig_15995	hypothetical protein ARALYDRAFT_897360	2.47112	NS	2.49268	2.80316	NS	NS	NS
contig_16057	Tubby-like F-box protein 7	NS	NS	NS	2.28031	NS	NS	NS
contig_16058	putative ethylene-responsive element binding factor	NS	NS	NS	NS	-3.18365	NS	NS
contig_16061	hypothetical protein ARALYDRAFT_476691	2.05946	2.75741	2.74528	2.96027	NS	NS	NS
contig_16118	ANAC053	NS	NS	2.14617	2.34404	NS	NS	NS
contig_16128	hypothetical protein ARALYDRAFT_485345	NS	NS	NS	2.20327	NS	NS	NS
contig_1616	NAC domain-containing protein 69	NS	NS	2.73588	NS	NS	NS	NS
contig_16241	PLATZ transcription factor family protein	4.14163	NS	2.11606	NS	NS	NS	NS
contig_16317	GATA transcription factor 21	3.1067	NS	NS	NS	NS	NS	NS
contig_1637	MYB2	-3.33061	NS	NS	NS	NS	NS	NS
contig_16599	hypothetical protein ARALYDRAFT_897360	2.06488	NS	NS	NS	NS	NS	NS
contig_16629	G-box binding factor 1A	2.03916	NS	2.31842	2.01428	NS	NS	NS
contig_16735	R2R3-MYB transcription factor	-2.93709	NS	-2.9172	-3.19802	NS	NS	NS
contig_16856	hypothetical protein ARALYDRAFT_489663	NS	NS	NS	2.69845	-2.26933	NS	NS
contig_16943	MYB domain protein 28-1	-2.2777	NS	NS	-2.75224	NS	NS	NS
contig_17114	ethylene-responsive transcription factor RAP2-9	2.80448	NS	NS	NS	NS	NS	NS
contig_17326	WRKY transcription factor 11	-3.0037	NS	NS	NS	NS	NS	NS
contig_17359	ethylene responsive element binding factor, putative	NS	NS	NS	2.02884	NS	NS	NS
contig_17377	kinesin 3	NS	NS	-2.17127	NS	NS	NS	NS
contig_17505	G-box binding factor 6	NS	NS	NS	NS	2.39711	NS	NS
contig_17511	unnamed protein product	NS	NS	3.14182	2.3809	NS	NS	NS
contig_17655	abscisic acid-insensitive 5-like protein 7	2.06445	2.05446	3.50422	NS	2.06505	NS	NS
contig_1766	hypothetical protein ARALYDRAFT_905992	NS	NS	4.1583	NS	3.5368	NS	NS
contig_17820	unnamed protein product	3.72306	NS	2.80755	NS	NS	NS	NS
contig_17834	transcription factor jumonji and C5HC2 type zinc finger domain-containing protein	NS	NS	2.01071	2.42085	NS	NS	NS
contig_17871	hypothetical protein ARALYDRAFT_475994	2.38291	NS	NS	2.08728	NS	NS	NS
contig_17930	transcription regulator	NS	NS	NS	-3.53834	NS	NS	NS
contig_17937	unnamed protein product	NS	NS	NS	-2.37536	NS	NS	NS
contig_17951	unnamed protein product	2.07766	2.21816	2.25233	2.6079	NS	NS	NS
contig_17985	homeobox-leucine zipper protein 22	NS	NS	3.04362	3.17753	NS	NS	NS
contig_17994	transcription factor bHLH143	-2.02915	NS	NS	NS	NS	NS	NS
contig_18047	hypothetical protein ARALYDRAFT_908782	NS	NS	-2.80065	-2.27115	NS	NS	NS
contig_18115	zinc finger CCCH domain-containing protein 30	NS	NS	2.11586	NS	NS	NS	NS
contig_18156	transcription factor bHLH51	NS	NS	NS	NS	-2.46823	NS	NS
contig_18208	unnamed protein product	5.63829	NS	4.11981	NS	2.59843	NS	NS
contig_18297	B-box type zinc finger-containing protein	2.5781	NS	NS	2.3193	NS	NS	NS
contig_18359	high-mobility group B6 protein	NS	NS	NS	NS	-3.23265	NS	NS
contig_18360	unnamed protein product	NS	NS	NS	NS	-3.64582	NS	NS
contig_18600	unnamed protein product	NS	NS	NS	2.29934	NS	NS	NS
contig_19037	transcription factor bHLH34	NS	NS	-2.85186	-2.04293	NS	NS	NS
contig_19044	unnamed protein product	2.18024	NS	NS	NS	NS	NS	NS
contig_19355	unnamed protein product	3.78567	2.52851	2.77599	3.21179	NS	NS	NS
contig_19364	b-Zip DNA binding protein	NS	NS	NS	-2.08585	-2.53086	NS	NS
contig_19464	putative C2H2 zinc finger protein	NS	NS	NS	-2.15455	NS	NS	NS
contig_19708	axial regulator YABBY 1	NS	NS	NS	NS	-2.34872	NS	NS
contig_19814	heat stress transcription factor A-1e	4.10096	2.14747	3.1079	NS	NS	NS	NS
contig_19899	hypothetical protein ARALYDRAFT_489371	2.29252	NS	NS	NS	NS	NS	NS
contig_20095	zinc finger (B-box type) family protein	NS	NS	NS	NS	2.2122	NS	NS
contig_20192	unnamed protein product	NS	NS	NS	2.28226	NS	NS	NS
contig_20245	basic helix-loop-helix family protein	NS	NS	NS	NS	-2.02979	NS	NS
contig_2039	ATHB-12	NS	NS	3.16583	NS	3.74213	NS	NS
contig_204	transcription factor UNE12	NS	2.09677	2.34913	2.75982	NS	NS	NS
contig_20450	AP2 transcription factor	NS	NS	NS	NS	-2.6133	NS	NS
contig_20651	unnamed protein product	-3.04211	NS	NS	-4.20061	NS	NS	NS
contig_20652	DNA binding protein	NS	2.39758	2.80401	2.20543	NS	NS	NS
contig_20740	myb family transcription factor	NS	NS	3.15311	NS	NS	NS	NS
contig_20785	unnamed protein product	3.06546	2.13553	NS	2.83195	NS	NS	NS
contig_20836	NAC domain containing protein 41	NS	NS	2.24834	3.66422	NS	NS	NS
contig_20903	ANAC051/ANAC052	NS	NS	2.04018	NS	NS	NS	NS
contig_20928	myb domain protein 95	3.51353	NS	NS	NS	NS	NS	NS
contig_21306	ATHSFA1E	2.05085	2.39236	3.37562	NS	NS	NS	NS
contig_21317	MYB domain protein 51-2	NS	NS	NS	2.27487	NS	NS	NS
contig_21378	indoleacetic acid-induced protein 2	NS	NS	NS	NS	-2.3744	NS	NS
contig_2142	hypothetical protein ARALYDRAFT_487745	NS	2.44071	2.93039	3.29956	NS	NS	NS
contig_21424	Lipid phosphate phosphatase 1	NS	NS	-2.18784	NS	NS	NS	NS
contig_21459	unnamed protein product	NS	NS	2.27536	NS	NS	NS	NS
contig_21522	transcription factor	NS	NS	2.4667	NS	NS	NS	NS
contig_21552	ANAC051/ANAC052	NS	2.15215	2.45194	2.4848	NS	NS	NS
contig_21923	putative bZIPtranscription factor protein	4.68687	NS	3.03611	NS	NS	NS	NS
contig_21981	acetylornithine aminotransferase	NS	NS	-4.19559	-2.67672	NS	NS	NS
contig_22176	hypothetical protein ARALYDRAFT_490858	NS	NS	NS	NS	-2.61908	NS	NS
contig_22262	hypothetical protein ARALYDRAFT_472978	NS	NS	NS	NS	-2.11915	-3.34493	NS
contig_22324	hypothetical protein ARALYDRAFT_497523	NS	NS	NS	NS	-3.63169	NS	NS
contig_22341	tRNA/rRNA methyltransferase family protein	NS	NS	-3.88779	-3.0717	NS	NS	NS
contig_22485	unnamed protein product	NS	NS	NS	NS	-2.60877	NS	NS
contig_22533	acetylornithine aminotransferase	NS	NS	-3.62256	-2.70167	NS	NS	NS
contig_22578	hypothetical protein ARALYDRAFT_904389	NS	NS	-2.28843	NS	NS	NS	NS
contig_22639	unnamed protein product	NS	NS	-2.73468	-2.49971	NS	NS	NS
contig_2269	NAC domain-containing protein 69	4.64512	NS	NS	NS	2.31894	NS	NS
contig_22878	hypothetical protein ARALYDRAFT_473679	NS	NS	2.13062	2.08627	NS	NS	NS
contig_23038	WRKY6-1 transcription factor	NS	NS	3.04433	4.84087	NS	NS	NS
contig_23094	unnamed protein product	2.29219	NS	NS	NS	NS	NS	NS
contig_2314	unnamed protein product	NS	2.00799	2.18512	2.36293	NS	NS	NS
contig_23277	bZIP transcription factor family protein	2.30317	NS	2.06915	2.85941	NS	NS	NS
contig_23371	myb family transcription factor	NS	NS	-2.31329	NS	NS	NS	NS
contig_23380	WRKY transcription factor 22	NS	NS	NS	NS	-2.00473	NS	NS
contig_23389	basic leucine zipper transcription factor-like protein	NS	NS	-2.57369	NS	-2.81901	NS	NS
contig_23435	homeobox-leucine zipper protein hat1, putative	NS	NS	-2.22946	-3.26409	NS	NS	NS
contig_23503	agamous-like MADS-box protein AGL14	NS	NS	2.05925	NS	NS	NS	NS
contig_2365	transcription initiation factor IIE alpha subunit family protein	NS	NS	NS	2.05727	NS	NS	NS
contig_23711	hypothetical protein ARALYDRAFT_496112	NS	2.73115	2.27075	3.08973	NS	NS	NS
contig_23718	AP2 domain-containing transcription factor family protein	-2.67966	NS	-4.31307	-3.37503	-4.28458	-3.16389	NS
contig_23785	ANAC059/ATNAC3	3.70012	4.68253	5.77617	5.79651	2.19271	NS	NS
contig_2379	hypothetical protein ARALYDRAFT_483180	NS	NS	NS	-2.09295	NS	NS	NS
contig_23802	unnamed protein product	NS	NS	NS	-3.89403	NS	NS	NS
contig_23812	Dof zinc finger protein DOF5.5	NS	NS	-4.20912	-3.84991	NS	NS	NS
contig_23882	zinc finger (B-box type) family protein	3.87337	NS	NS	NS	NS	NS	NS
contig_23887	unnamed protein product	2.28027	NS	NS	NS	NS	NS	NS
contig_24020	transcription factor ABA-INDUCIBLE bHLH-TYPE	3.30378	NS	NS	NS	NS	NS	NS
contig_2439	hypothetical protein ARALYDRAFT_472829	-2.15666	-2.94616	NS	-2.29289	NS	NS	NS
contig_24427	RWP-RK domain-containing protein	NS	2.86493	3.03455	3.21315	NS	NS	NS
contig_24444	transcription factor PIL1	NS	NS	2.43196	2.07275	NS	NS	NS
contig_24466	hypothetical protein ARALYDRAFT_490762	NS	NS	NS	-2.83857	NS	NS	NS
contig_2465	basic helix-loop-helix family protein	NS	NS	3.47678	NS	3.27951	NS	NS
contig_24677	basic leucine zipper transcription factor-like protein	NS	NS	-2.08606	NS	-3.62307	NS	NS
contig_24724	hypothetical protein ARALYDRAFT_477591	-2.26394	NS	NS	NS	NS	NS	NS
contig_24893	hypothetical protein ARALYDRAFT_489371	NS	NS	-2.58538	NS	-2.21543	NS	NS
contig_24902	GATA transcription factor 16	NS	NS	NS	-2.04325	NS	NS	NS
contig_24904	hypothetical protein ARALYDRAFT_478095	2.56186	NS	NS	NS	NS	NS	NS
contig_24980	zinc finger CCCH domain-containing protein 61	3.43405	NS	NS	2.16942	NS	NS	NS
contig_25181	unnamed protein product	NS	NS	NS	NS	-4.54489	-2.27643	NS
contig_25190	hypothetical protein ARALYDRAFT_496327	-4.01086	NS	NS	NS	-3.69393	-2.95164	NS
contig_2520	hypothetical protein ARALYDRAFT_482564	NS	NS	2.56337	NS	NS	NS	NS
contig_25275	unnamed protein product	-3.08377	-2.35695	-3.68547	-3.4026	-3.40113	NS	NS
contig_25323	high-mobility group B6 protein	NS	NS	NS	-2.12647	NS	NS	NS
contig_25440	heat stress transcription factor A-7b	NS	3.49228	3.75818	4.71254	NS	NS	NS
contig_25579	salt tolerance protein	NS	NS	-2.96244	NS	NS	NS	NS
contig_25800	hypothetical protein ARALYDRAFT_913157	NS	NS	-2.13456	NS	-2.11152	NS	NS
contig_25843	homeobox-leucine zipper protein ATHB-20	NS	NS	2.3309	2.93603	NS	NS	NS
contig_25939	aintegumenta	NS	NS	-2.55378	-2.55637	NS	NS	NS
contig_25963	unnamed protein product	5.33039	NS	2.74049	2.98519	NS	NS	NS
contig_26080	protein AGAMOUS-like 87	3.13127	2.06988	NS	NS	NS	NS	NS
contig_2617	MYB domain protein 28-3	NS	-2.76143	NS	-2.61193	NS	NS	NS
contig_26246	ethylene response factor 56	-3.04211	NS	NS	NS	-3.73048	-2.57117	NS
contig_26407	hypothetical protein ARALYDRAFT_479554	NS	NS	NS	2.00158	NS	NS	NS
contig_26448	unnamed protein product	NS	NS	NS	2.82607	NS	NS	NS
contig_2646	sigma factor 2	NS	-3.27102	-2.91845	-2.65993	NS	NS	NS
contig_26607	unnamed protein product	NS	NS	NS	2.78346	NS	NS	NS
contig_26613	C2H2 type zinc finger protein	NS	NS	-3.27993	-2.93011	-4.06112	-3.53282	NS
contig_26693	C2H2 zinc finger protein 1	NS	NS	2.07332	NS	NS	NS	NS
contig_26825	unnamed protein product	NS	NS	NS	NS	-2.41385	NS	NS
contig_27316	WRKY transcription factor 40	3.89466	2.78456	2.53544	3.41293	NS	NS	NS
contig_27327	C2H2 zinc finger protein 1	NS	NS	2.74871	2.02201	NS	NS	NS
contig_27340	hypothetical protein ARALYDRAFT_492391	NS	NS	NS	2.30593	NS	NS	NS
contig_27369	C2H2-type zinc finger domain-containing protein	NS	NS	NS	2.29328	NS	NS	NS
contig_27391	B-box type zinc finger-containing protein	2.71873	NS	NS	NS	NS	NS	NS
contig_27396	hypothetical protein ARALYDRAFT_489371	NS	NS	NS	-4.18791	-3.11221	NS	NS
contig_27573	phy rapidly regulated 2 protein	NS	NS	-2.43547	-2.62368	-3.31329	NS	NS
contig_27629	unnamed protein product	5.09324	NS	NS	2.34452	NS	NS	NS
contig_2764	B-box type zinc finger protein	2.48614	NS	NS	NS	NS	NS	NS
contig_27711	transcription factor MYB4	2.32209	NS	NS	NS	NS	NS	NS
contig_28013	MYB-related protein	NS	NS	-2.12699	NS	NS	NS	NS
contig_28132	8-amino-7-oxononanoate synthase	NS	NS	NS	-2.27956	NS	NS	NS
contig_2814	protein agamous-like 16	NS	2.20721	2.56351	2.66752	NS	NS	NS
contig_28151	hypothetical protein ARALYDRAFT_894128	NS	NS	NS	2.18862	NS	NS	NS
contig_28186	squamosa promoter-binding-like protein 3	NS	NS	-2.46322	NS	-2.67254	NS	NS
contig_2821	ethylene-responsive transcription factor ERF039	NS	NS	NS	NS	3.68653	NS	NS
contig_28211	hypothetical protein ARALYDRAFT_357440	NS	NS	NS	-2.31845	-3.13569	NS	NS
contig_28468	E2F transcription factor-3	2.65408	NS	NS	NS	NS	NS	NS
contig_28533	hypothetical protein ARALYDRAFT_484335	3.93886	4.02856	2.39192	3.87706	NS	NS	NS
contig_28730	hypothetical protein ARALYDRAFT_481761	NS	NS	-2.36133	NS	NS	NS	NS
contig_28791	AP2 domain-containing transcription factor family protein	NS	NS	-2.5993	NS	NS	NS	NS
contig_28857	ILI1 binding bHLH 1 protein	NS	2.44414	3.17573	3.9111	NS	NS	NS
contig_28858	hypothetical protein ARALYDRAFT_485038	2.98908	3.99516	3.79464	4.26546	NS	NS	NS
contig_28969	myb domain protein 3r-3	2.00288	2.16842	NS	2.03006	NS	NS	NS
contig_2938	predicted protein	2.15023	NS	2.92446	2.63776	NS	NS	NS
contig_29432	hypothetical protein ARALYDRAFT_491858	3.1942	2.04264	2.63187	2.46193	NS	NS	NS
contig_29768	high mobility group B2 protein	NS	NS	NS	2.07839	NS	NS	NS
contig_30019	hypothetical protein ARALYDRAFT_476245	2.41113	NS	NS	NS	NS	NS	NS
contig_30083	transcription factor HY5-like protein	NS	NS	-2.63131	NS	NS	NS	NS
contig_30090	homeobox-leucine zipper protein HAT14	NS	NS	2.29855	NS	NS	NS	NS
contig_30158	unnamed protein product	3.18384	NS	NS	NS	NS	NS	NS
contig_30341	transcription factor TCP21	NS	NS	-3.41144	-2.59872	-2.31315	NS	NS
contig_30748	B-box type zinc finger-containing protein	2.29802	2.01113	NS	2.27365	NS	NS	NS
contig_30885	ethylene-responsive transcription factor ERF107	4.19902	3.21766	NS	3.41747	-2.50558	NS	NS
contig_3090	GATA transcription factor 15	NS	NS	-2.75494	-2.69809	NS	NS	NS
contig_30984	purple acid phosphatase family protein	NS	NS	-3.23585	NS	NS	NS	NS
contig_31081	basic helix-loop-helix family protein	2.36027	2.21796	NS	2.79215	NS	NS	NS
contig_31276	hypothetical protein ARALYDRAFT_312884	2.16191	NS	NS	NS	NS	NS	NS
contig_3140	hypothetical protein ARALYDRAFT_919604	NS	2.14662	NS	2.28976	NS	NS	NS
contig_3179	basic helix-loop-helix family protein	2.78691	NS	2.24297	NS	NS	NS	NS
contig_31868	hypothetical protein ARALYDRAFT_497523	2.02745	NS	NS	NS	NS	NS	NS
contig_32451	sequence-specific DNA binding transcription factor	NS	NS	NS	NS	-3.03514	NS	NS
contig_32952	ethylene responsive element binding factor	NS	NS	NS	2.59204	NS	NS	NS
contig_33682	ethylene-responsive transcription factor ERF109	NS	NS	-2.13614	-2.57277	NS	NS	NS
contig_3457	AC012463_1 T2E6.3	NS	NS	-3.4427	NS	NS	NS	NS
contig_3611	zinc finger protein 8	NS	NS	-3.04291	NS	NS	NS	NS
contig_3639	WRKY25-1 transcription factor	3.30906	3.54725	3.49627	3.66756	NS	NS	NS
contig_3640	WRKY40-1 transcription factor	2.10709	NS	NS	NS	NS	NS	NS
contig_3641	B-box type zinc finger protein	2.71228	NS	NS	NS	NS	NS	NS
contig_376	stress enhanced protein 2	NS	NS	NS	-2.77654	NS	NS	NS
contig_3848	transcription factor FAMA	2.17007	NS	NS	NS	NS	NS	NS
contig_3873	mutant AP2/ERF transcription factor	NS	NS	NS	NS	-2.08832	NS	NS
contig_3889	unnamed protein product	2.14087	2.44693	2.02065	2.96352	NS	NS	NS
contig_3962	putative TIR-NBS-LRR class disease resistance protein	NS	-2.34391	-2.29062	-3.32957	NS	NS	NS
contig_4044	hypothetical protein ARALYDRAFT_895541	2.12847	NS	NS	NS	NS	NS	NS
contig_4049	MYB domain protein 28-2	NS	-2.18445	NS	-2.41544	NS	NS	NS
contig_4116	MYB domain protein 51-2	NS	NS	NS	2.21286	NS	NS	NS
contig_4212	C2H2 zinc finger protein	7.13158	4.17556	5.76604	5.46739	NS	NS	NS
contig_4317	indeterminate(ID)-domain 4 protein	2.26504	NS	NS	NS	NS	NS	NS
contig_4339	G-box binding factor 6	NS	NS	NS	NS	2.42865	NS	NS
contig_4381	GAGA-binding transcriptional activator	NS	NS	NS	2.03591	NS	NS	NS
contig_4482	auxin-responsive protein IAA3	NS	NS	NS	-2.84176	NS	NS	NS
contig_4509	Ethylene-responsive transcription factor-like protein	NS	NS	NS	-2.1557	NS	NS	NS
contig_4539	myb-like HTH transcriptional regulator-like protein	NS	2.23765	2.3976	2.22218	NS	NS	NS
contig_4621	auxin-responsive protein IAA2	NS	NS	-2.17037	NS	NS	NS	NS
contig_4643	unnamed protein product	2.7808	3.4204	4.74443	4.54248	2.54005	NS	NS
contig_4656	putative WRKY transcription factor 15	2.13068	NS	2.18477	2.57615	NS	NS	NS
contig_4670	putative DEAD/DEAH box helicase	-2.34774	NS	-3.33435	-3.09805	NS	NS	NS
contig_4709	GBF's pro-rich region-interacting factor 1	NS	-2.21067	NS	NS	NS	NS	NS
contig_4779	unnamed protein product	NS	NS	NS	-2.20013	NS	NS	NS
contig_4787	sigma factor 2	NS	-2.81855	-2.87357	-2.42404	NS	NS	NS
contig_4824	ethylene-responsive transcription factor 7	NS	NS	NS	2.30747	NS	NS	NS
contig_4868	unnamed protein product	NS	NS	2.85117	NS	NS	NS	NS
contig_4874	hypothetical protein ARALYDRAFT_903538	NS	NS	-3.79339	-2.98062	NS	NS	NS
contig_4896	unnamed protein product	2.70447	NS	NS	NS	NS	NS	NS
contig_4957	purple acid phosphatase 3	-3.215	NS	-3.94406	-4.56152	NS	NS	NS
contig_5031	global transcription factor group E4	2.09651	NS	NS	NS	NS	NS	NS
contig_5111	protein GOLDEN2-like 2	NS	NS	-2.8513	-2.93892	NS	NS	NS
contig_5155	hypothetical protein ARALYDRAFT_479964	2.78735	NS	2.80281	NS	2.85	NS	NS
contig_5179	G-box binding protein	NS	2.71275	3.02469	2.53011	NS	NS	NS
contig_5365	Lil3 protein, putative	NS	NS	-2.2461	-2.5984	NS	NS	NS
contig_5401	unnamed protein product	NS	NS	NS	-2.07874	NS	NS	NS
contig_5423	unnamed protein product	NS	NS	NS	NS	2.51101	NS	NS
contig_5465	hypothetical protein ARALYDRAFT_329901	-3.59896	NS	NS	-4.26182	-2.13433	-2.31572	NS
contig_5551	unnamed protein product	NS	2.1493	2.32649	NS	NS	NS	NS
contig_5557	transcription factor bHLH144	-2.32442	NS	NS	NS	NS	NS	NS
contig_5943	hypothetical protein ARALYDRAFT_482070	3.06659	NS	2.29216	NS	NS	NS	NS
contig_5977	2204247A CCAAT-binding factor:SUBUNIT=B	NS	NS	2.6143	NS	2.09364	NS	NS
contig_6015	WRKY DNA-binding protein 26	2.42047	2.50773	2.13273	3.60778	NS	NS	NS
contig_6058	BTB and TAZ domain protein 4	NS	NS	NS	2.30793	NS	NS	NS
contig_6059	hypothetical protein ARALYDRAFT_473393	NS	NS	NS	-2.16806	NS	NS	NS
contig_6068	EPR1	NS	-2.15022	-3.58457	-2.7647	NS	NS	NS
contig_6092	transcription factor HFR1	NS	NS	2.60764	2.13115	NS	NS	NS
contig_6093	putative bHLH transcription factor bHLH026	NS	NS	2.68907	NS	NS	NS	NS
contig_6248	hypothetical protein ARALYDRAFT_483623	NS	NS	-2.21423	-2.458	NS	NS	NS
contig_6389	unnamed protein product	NS	NS	-2.80833	NS	NS	NS	NS
contig_647	tip	2.71971	NS	NS	NS	NS	NS	NS
contig_6535	zinc finger protein CONSTANS-LIKE 6	-2.36607	-2.59564	-2.00791	NS	NS	NS	NS
contig_6555	hypothetical protein ARALYDRAFT_473063	-2.06026	NS	NS	-2.02396	NS	NS	NS
contig_6585	salt tolerance protein	NS	NS	-3.30479	-3.15072	NS	NS	NS
contig_6591	MYB-related protein	NS	NS	-2.07574	-2.42254	NS	NS	NS
contig_6669	hypothetical protein ARALYDRAFT_490168	NS	NS	-2.22307	-3.17632	NS	NS	NS
contig_670	MYC	NS	-2.83294	NS	NS	NS	NS	NS
contig_6703	putative transcription factor	NS	NS	-2.65	NS	NS	NS	NS
contig_674	vegetative storage protein 2	NS	NS	NS	NS	4.65559	4.87223	NS
contig_6762	transcription factor	-2.02915	NS	-2.07726	NS	NS	NS	NS
contig_6782	hypothetical protein ARALYDRAFT_492391	NS	2.06978	2.41177	2.0804	NS	NS	NS
contig_6783	myb family transcription factor	2.56047	NS	NS	NS	NS	NS	NS
contig_6801	Dof zinc finger protein DOF5.3	NS	NS	NS	-2.28201	NS	NS	NS
contig_6804	hypothetical protein ARALYDRAFT_473497	NS	NS	-3.3021	-2.19904	NS	NS	NS
contig_6938	auxin-responsive protein IAA19	NS	NS	-2.28741	NS	NS	NS	NS
contig_7054	80A08_2	2.1073	NS	NS	NS	NS	NS	NS
contig_7343	unnamed protein product	2.99547	NS	2.09	NS	NS	NS	NS
contig_7392	NAC domain containing protein 47	NS	NS	3.54786	3.35495	2.86119	NS	NS
contig_7408	unnamed protein product	5.97742	5.17826	7.08485	5.22328	4.95059	NS	NS
contig_7439	unnamed protein product	NS	3.09947	5.13836	2.11191	2.63993	NS	NS
contig_7586	unnamed protein product	-3.28476	NS	-4.91842	-3.82958	NS	NS	NS
contig_7656	hypothetical protein ARALYDRAFT_473063	NS	-2.09206	-2.09735	NS	NS	NS	NS
contig_7721	formin-like protein 14	NS	NS	-2.35663	-2.98934	NS	NS	NS
contig_779	unnamed protein product	2.98059	2.20609	3.45675	2.12983	2.59925	NS	NS
contig_784	PLATZ transcription factor family protein	2.13387	NS	NS	NS	NS	NS	NS
contig_7844	unnamed protein product	NS	NS	NS	-2.10055	NS	NS	NS
contig_7885	pfkB-type carbohydrate kinase family protein	NS	2.58889	2.1638	2.64604	NS	NS	NS
contig_7895	zinc finger (B-box type) family protein	2.58062	NS	2.02224	NS	NS	NS	NS
contig_7900	hypothetical protein ARALYDRAFT_476577	NS	NS	NS	-2.01478	NS	NS	NS
contig_8029	unnamed protein product	2.03226	NS	NS	NS	NS	NS	NS
contig_8035	protein SEUSS-like 2	2.197	NS	2.35136	NS	NS	NS	NS
contig_8105	GATA transcription factor 8	NS	NS	-2.23369	NS	NS	NS	NS
contig_8123	homeobox protein 34	-2.34693	NS	-2.3513	NS	NS	NS	NS
contig_817	Lil3 protein, putative	NS	-2.39367	-2.02003	-2.12855	NS	NS	NS
contig_8179	WRKY4-1 transcription factor	NS	NS	2.14724	2.04432	NS	NS	NS
contig_82	hypothetical protein ARALYDRAFT_888270	NS	3.95931	4.10082	4.00267	2.48213	NS	NS
contig_823	Sig1	NS	NS	-2.8832	-3.89991	NS	NS	NS
contig_8241	unnamed protein product	NS	NS	-2.37883	NS	NS	NS	NS
contig_8403	ANAC019	6.23213	4.94835	6.68656	4.97021	3.538	NS	NS
contig_8566	ATHB-7	4.08087	3.73829	5.30421	4.34918	2.99044	NS	NS
contig_8567	MADS-box protein AGL3-a	3.12901	3.51103	3.47106	2.67877	NS	NS	NS
contig_8576	GATA type zinc finger transcription factor-like protein	NS	2.46699	2.9594	2.82924	NS	NS	NS
contig_859	hypothetical protein ARALYDRAFT_916691	NS	-3.71653	-3.6954	-3.59614	NS	NS	NS
contig_8633	GATA transcription factor 8	-3.03871	NS	NS	NS	NS	NS	NS
contig_8649	unknown	NS	NS	2.7285	2.11552	NS	NS	NS
contig_8675	FtsH extracellular protease family	NS	-2.65731	-2.0106	NS	NS	NS	NS
contig_8706	hypothetical protein ARALYDRAFT_892185	3.05666	NS	2.69857	NS	NS	NS	NS
contig_8830	nuclear transcription factor Y subunit C-9	NS	NS	2.12608	NS	NS	NS	NS
contig_8852	hypothetical protein ARALYDRAFT_890147	2.83099	NS	NS	2.40563	NS	NS	NS
contig_89	homeodomain-leucine zipper protein	NS	NS	2.07143	NS	NS	NS	NS
contig_8923	GATA transcription factor 8	NS	-2.51347	NS	NS	NS	NS	NS
contig_8936	unnamed protein product	NS	NS	2.56121	NS	NS	NS	NS
contig_9010	transcription factor MYB59	NS	NS	NS	-2.38152	NS	NS	NS
contig_9136	transcription factor bHLH78	-2.06141	NS	NS	NS	NS	NS	NS
contig_9191	DBC43-3-2	NS	NS	-3.38648	-2.24431	NS	NS	NS
contig_9239	hypothetical protein ARALYDRAFT_909882	2.20484	NS	NS	NS	NS	NS	NS
contig_9358	hypothetical protein ARALYDRAFT_473042	NS	NS	NS	-2.116	NS	NS	NS
contig_938	protein SHORT-ROOT	-2.1487	NS	-3.33376	-2.48821	NS	NS	NS
contig_9543	hypothetical protein ARALYDRAFT_482564	2.37898	NS	3.12998	3.21669	2.6443	NS	NS
contig_9554	bel1-like homeodomain 2	3.04486	NS	NS	NS	NS	NS	NS
contig_9563	PLATZ transcription factor family protein	2.22119	2.89163	3.31945	3.57925	NS	NS	NS
contig_9594	hypothetical protein ARALYDRAFT_890147	NS	NS	NS	NS	-2.77078	NS	NS
contig_9811	WRKY transcription factor 70	-3.23975	-2.73345	-2.7295	-2.23805	NS	NS	NS
contig_9925	homeobox-leucine zipper protein MERISTEM L1	NS	NS	-3.08839	-2.59895	NS	NS	NS
contig_9988	hypothetical protein ARALYDRAFT_897773	-2.64931	NS	NS	NS	NS	NS	NS

## Sheet: S6C Table
S6C Table
Autophay and senescence related genes that are differentially expressed.NS: Not Statistically Significant
transcript	protein	cold	dark	dehydration	wounding	salt	heat	N-starvation
contig_15165	autophagy-related protein	2.04454	2.29245	2.00334	2.20924	NS	NS	NS
contig_5115	autophagy-related protein	2.74963	3.93953	3.87352	4.0803	NS	NS	NS
contig_15978	autophagy-related protein	NS	3.71759	3.90196	4.45241	NS	NS	NS
contig_12805	autophagy-related protein	NS	NS	2.25487	2.18131	NS	NS	NS
contig_3590	autophagy-related protein	NS	NS	2.33832	2.06033	NS	NS	NS
contig_7981	autophagy-related protein	NS	NS	2.26317	2.33494	NS	NS	NS
contig_15551	autophagy-related protein	3.3863	NS	NS	NS	NS	NS	NS
contig_11836	autophagy-related protein	NS	2.00627	2.22184	2.22761	NS	NS	NS
contig_2056	autophagy-related protein	NS	NS	3.23855	NS	2.75468	NS	NS
contig_20714	autophagy-related protein	3.27997	NS	NS	NS	NS	NS	NS
contig_646	autophagy-related protein	2.05085	NS	2.31443	NS	NS	NS	NS
contig_15787	autophagy-related protein	NS	2.7349	NS	NS	NS	NS	NS
contig_2015	autophagy-related protein	NS	-2.20424	NS	NS	NS	NS	NS
contig_20536	autophagy-related protein	NS	2.86493	3.0215	3.02574	NS	NS	NS
contig_6759	autophagy-related protein	NS	2.40613	NS	NS	NS	NS	NS
contig_8721	autophagy-related protein	NS	NS	2.07161	2.25377	NS	NS	NS
contig_11375	autophagy-related protein	NS	NS	3.02957	3.41432	NS	NS	NS
contig_996	autophagy-related protein	NS	NS	2.21656	NS	NS	NS	NS
contig_17185	autophagy-related protein	NS	NS	NS	2.40481	NS	NS	NS
contig_10206	ubiquitin-conjugating enzyme E2-17 kDa isoform 2	2.96451	NS	NS	NS	NS	NS	NS
contig_16752	E3 ubiquitin-protein ligase PRT1	2.14303	NS	NS	NS	NS	NS	NS
contig_17789	putative ubiquitin-conjugating enzyme E2 17	3.15899	3.45029	NS	3.37601	NS	NS	NS
contig_18726	E3 ubiquitin-protein ligase SINAT3	2.56792	NS	2.2097	2.35423	NS	NS	NS
contig_20852	E3 ubiquitin ligase BIG BROTHER-like protein	2.26467	NS	2.41954	2.30793	NS	NS	NS
contig_22420	E3 ubiquitin-protein ligase RMA1	3.09617	3.35901	2.46855	3.4333	NS	NS	NS
contig_27709	E3 ubiquitin-protein ligase RMA3	3.18224	4.08403	3.19404	4.00105	NS	NS	NS
contig_3774	ubiquitin carboxyl-terminal hydrolase-like protein	2.30661	NS	NS	NS	NS	NS	NS
contig_18895	E3 ubiquitin-protein ligase RGLG1	NS	2.69658	2.87846	2.40649	NS	NS	NS
contig_9489	ubiquitin-conjugating enzyme 31	NS	2.57621	2.79684	2.98517	NS	NS	NS
contig_7465	ubiquitin-conjugating enzyme 14	NS	2.4503	2.75033	2.84456	NS	NS	NS
contig_18061	ubiquitin-protein ligase 4	NS	2.33477	2.3346	2.05387	NS	NS	NS
contig_3159	putative E3 ubiquitin-protein ligase XBAT35	NS	2.27346	2.23881	2.5029	NS	NS	NS
contig_3845	ubiquitin-conjugating enzyme E2 11	NS	2.03447	2.27423	2.43533	NS	NS	NS
contig_22556	ubiquitin C-terminal hydrolase 3	NS	NS	2.77537	2.80928	NS	NS	NS
contig_6944	polyubiquitin	NS	NS	2.74784	2.23815	NS	NS	NS
contig_6943	polyubiquitin	NS	NS	2.59736	2.28367	NS	NS	NS
contig_6434	putative ubiquitin-conjugating enzyme E2 16	NS	NS	2.35768	2.02474	NS	NS	NS
contig_1638	putative E3 ubiquitin-protein ligase XBAT35	NS	NS	2.30534	NS	NS	NS	NS
contig_16753	Ubiquitin system component Cue protein	NS	NS	2.02052	NS	NS	NS	NS
contig_13016	polyubiquitin	NS	NS	NS	2.27005	NS	NS	NS
contig_18840	Ubiquitin system component Cue protein	NS	NS	NS	2.24156	NS	NS	NS
contig_10153	E3 ubiquitin-protein ligase	NS	NS	NS	2.22218	NS	NS	NS
contig_9412	E3 ubiquitin-protein ligase makorin	NS	NS	NS	2.18552	NS	NS	NS
contig_8014	E3 ubiquitin-protein ligase XBAT33	NS	NS	NS	2.15127	NS	NS	NS
contig_7106	E3 ubiquitin-protein ligase SINAT3	NS	NS	NS	2.04223	NS	NS	NS
contig_11659	senescence associated cysteine protease	2.35793	NS	NS	NS	NS	NS	NS
contig_1188	senescence associated cysteine protease	4.75804	3.35034	NS	NS	NS	NS	NS
contig_12453	senescence associated cysteine protease	NS	3.73988	4.41145	5.22641	NS	NS	NS
contig_1405	senescence associated cysteine protease	2.28009	NS	NS	2.13015	NS	NS	NS
contig_20163	senescence associated cysteine protease	NS	NS	NS	2.70349	NS	NS	NS
contig_38	senescence associated cysteine protease	2.64423	3.34841	3.47884	3.49566	NS	NS	NS
contig_5228	senescence associated cysteine protease	2.83313	NS	NS	NS	NS	NS	NS
contig_9806	senescence associated cysteine protease	3.67152	NS	2.43288	2.52954	NS	NS	NS
contig_6578	AF499720_1 putative RING zinc finger protein-like protein	3.10106	3.2908	4.42348	2.46667	2.29867	NS	NS
contig_12158	RING/U-box domain-containing protein	2.92102	2.6122	3.11253	2.48776	NS	NS	NS
contig_18948	RING/U-box domain-containing protein	2.31229	3.0652	2.98575	3.21167	NS	NS	NS
contig_10979	RING/U-box domain-containing protein	2.30117	2.84696	2.98521	3.21765	NS	NS	NS
contig_13255	putative RING zinc finger protein	NS	NS	2.84692	2.48201	NS	NS	NS
contig_6263	RING zinc finger protein	NS	NS	2.76574	NS	NS	NS	NS
contig_23982	RING-finger domain-containing protein	NS	NS	2.7461	NS	NS	NS	NS
contig_6622	RING-finger domain-containing protein	NS	2.08493	2.69399	2.86061	NS	NS	NS
contig_8907	ring finger and CHY zinc finger domain-containing protein 1	NS	2.85371	2.65984	3.10235	NS	NS	NS
contig_24775	RING/U-box domain-containing protein	NS	NS	2.5726	2.85265	NS	NS	NS
contig_23120	ring finger and CHY zinc finger domain-containing protein 1	NS	NS	2.56397	NS	NS	NS	NS
contig_22215	RING/U-box domain-containing protein	2.17336	NS	2.50573	2.10297	NS	NS	NS
contig_22628	protein trichome birefringence-like 11	2.8706	NS	2.43152	2.59165	NS	NS	NS
contig_21647	RING/U-box domain-containing protein	NS	2.37144	2.40225	2.49905	NS	NS	NS
contig_4958	brassinosteroid-responsive RING-H2	2.22438	NS	2.22073	2.06725	NS	NS	NS
contig_17498	RING/FYVE/PHD zinc finger-containing protein	NS	NS	2.10511	2.13968	NS	NS	NS
contig_15243	C3HC4-type RING finger-containing protein	2.04681	NS	2.05433	NS	NS	NS	NS
contig_26479	RING/U-box domain-containing protein	NS	NS	2.00168	2.02249	NS	NS	NS
contig_25877	RING/FYVE/PHD zinc finger-containing protein	3.56068	2.59309	NS	2.76977	NS	NS	NS
contig_29067	RING-H2 finger protein ATL75	3.35073	2.29775	NS	2.15309	NS	NS	NS
contig_14591	Flowering time control protein FPA	2.57722	NS	NS	NS	NS	NS	NS
contig_17911	RING/U-box domain-containing protein	2.38338	NS	NS	2.61403	NS	NS	NS
contig_4836	zinc finger (C3HC4-type RING finger) family protein	2.27108	NS	NS	NS	NS	NS	NS
contig_8292	RING/FYVE/PHD zinc finger-containing protein	2.02089	NS	NS	NS	NS	NS	NS
contig_23120	ring finger and CHY zinc finger domain-containing protein 1	NS	2.32827	NS	2.75302	NS	NS	NS
contig_22628	protein trichome birefringence-like 11	NS	2.2167	NS	NS	NS	NS	NS
contig_23982	RING-finger domain-containing protein	NS	2.11033	NS	3.4722	NS	NS	NS
contig_29344	ring-H2 finger A3B	NS	NS	NS	2.55548	NS	NS	NS
contig_11231	beta-glucosidase	NS	NS	6.46178	6.52603	2.18095	NS	NS
contig_13350	beta-glucosidase	NS	NS	NS	-2.06577	NS	NS	NS
contig_17045	beta-glucosidase	NS	NS	NS	2.3044	NS	NS	NS
contig_17291	beta-glucosidase	5.05086	4.15143	2.80911	4.78458	NS	NS	NS
contig_28841	beta-glucosidase	NS	NS	-2.41363	NS	NS	NS	NS
contig_4581	beta-glucosidase	NS	NS	-2.95063	-2.77681	NS	NS	NS
contig_6088	beta-glucosidase	NS	NS	NS	2.88762	2.87682	NS	NS
contig_7875	beta-glucosidase	-2.51205	NS	NS	NS	NS	NS	NS
contig_8193	beta-glucosidase	NS	-3.29599	-2.7284	NS	NS	NS	NS
contig_9033	beta-glucosidase	-2.08747	NS	-2.90463	-2.36987	NS	NS	NS
contig_11158	endoglucanase 11	NS	NS	-2.37714	-3.95079	NS	NS	NS
contig_1388	beta-1,3-glucanase	-4.34202	NS	-4.71096	-5.30435	NS	NS	NS
contig_15842	endoglucanase 6	NS	NS	NS	-2.51856	NS	NS	NS
contig_1755	beta-1,3-glucanase	NS	-2.62505	NS	-2.24153	NS	NS	NS
contig_20453	endoglucanase 6	NS	NS	NS	-2.14247	NS	NS	NS
contig_5296	glucanase	NS	NS	-4.10153	-3.09355	NS	NS	NS
contig_28129	endoglucanase 17	NS	NS	NS	NS	-2.6188	NS	NS
contig_18416	endoglucanase 6	NS	NS	-3.18496	NS	NS	NS	NS
contig_2590	lipase SIL1	2.59243	NS	3.98888	4.16336	NS	NS	NS
contig_29486	esterase/lipase/thioesterase family protein	NS	3.26901	3.22754	3.47857	NS	NS	NS
contig_8540	phospholipase A(1) LCAT3	NS	2.89029	4.26404	3.44905	NS	NS	NS
contig_16210	chloroplast lipase protein	NS	2.08567	2.90048	3.23356	NS	NS	NS
contig_20919	lipase class 3 family protein	NS	NS	2.16877	2.90529	NS	NS	NS
contig_6028	lipase class 3 family protein	4.06466	2.64202	3.06352	2.90193	NS	NS	NS
contig_19309	triacylglycerol lipase 2	NS	2.21052	NS	2.82117	NS	NS	NS
contig_15816	triacylglycerol lipase SDP1	2.8976	2.16895	2.44213	2.55491	NS	NS	NS
contig_11146	esterase/lipase domain-containing protein	NS	NS	2.28348	2.32959	NS	NS	NS
contig_27381	lipase class 3 family protein	3.04405	NS	NS	2.24839	NS	NS	NS
contig_17280	esterase/lipase/thioesterase family protein	NS	NS	2.24624	2.03763	NS	NS	NS
contig_15286	PLDA1_BRAOC RecName: Full=Phospholipase D alpha 1; Short=PLD 1; AltName: Full=Choline phosphatase 1; AltName: Full=Phosphatidylcholine-hydrolyzing phospholipase D 1; Flags: Precursor	NS	NS	2.21982	2.02136	NS	NS	NS
contig_12975	GDSL-motif lipase/hydrolase family protein	NS	NS	3.82705	NS	NS	NS	NS
contig_14034	GDSL esterase/lipase EXL1	NS	NS	2.53264	NS	NS	NS	NS
contig_7046	lipase family protein	2.58155	NS	NS	NS	NS	NS	NS
contig_10379	fatty acid desaturase	NS	NS	-2.55295	-2.48172	NS	NS	NS
contig_1132	fatty acid desaturase	NS	-4.15829	-3.07008	-3.0217	NS	NS	NS
contig_11518	fatty acid desaturase	NS	NS	-4.39726	-3.93572	NS	NS	NS
contig_21467	fatty acid desaturase	NS	NS	NS	-2.11854	NS	NS	NS
contig_299	fatty acid desaturase	NS	-3.31718	-4.00726	-3.62591	NS	NS	NS
contig_9828	fatty acid desaturase	NS	NS	-3.49109	NS	NS	NS	NS
contig_8322	fatty acid hydroxylase 2	NS	NS	-2.49418	-2.2941	NS	NS	NS
contig_10084	3-hydroxyacyl-CoA dehydrogenase	NS	NS	2.12376	2.01041	NS	NS	NS
contig_1538	3-hydroxyacyl-CoA dehydrogenase	NS	2.60982	3.22197	3.68643	NS	NS	NS
contig_15739	3-hydroxyacyl-CoA dehydrogenase	NS	NS	NS	NS	-2.02553	NS	NS
contig_20053	3-hydroxyacyl-CoA dehydrogenase	NS	2.10684	2.43555	2.75566	NS	NS	NS
contig_1752	hydroperoxide lyase	-2.19381	-2.73104	-2.06409	NS	NS	NS	NS
contig_14251	3-ketoacyl-CoA synthase	NS	-2.0118	NS	NS	NS	NS	NS
contig_17126	3-ketoacyl-CoA synthase	NS	NS	-4.61231	-4.7143	NS	NS	NS
contig_24926	3-ketoacyl-CoA synthase	NS	NS	NS	NS	-2.45809	NS	NS
contig_7311	3-ketoacyl-CoA synthase	NS	NS	2.02943	NS	NS	NS	NS
contig_7882	3-ketoacyl-CoA synthase	-2.53817	NS	-3.0159	-2.44383	NS	NS	NS
contig_8686	3-ketoacyl-CoA synthase	NS	NS	NS	3.25994	NS	NS	NS
contig_10618	glutathione-S-transferases	NS	NS	NS	-2.37079	NS	NS	NS
contig_10883	glutathione-S-transferases TAU 12	-2.47979	NS	NS	NS	NS	NS	NS
contig_11445	glutathione-S-transferases	2.65986	NS	NS	NS	NS	NS	NS
contig_1370	glutathione-S-transferases	NS	-2.43059	4.72218	-4.03969	NS	NS	NS
contig_13951	glutathione-S-transferases	NS	2.16644	2.3761	2.5412	NS	NS	NS
contig_1447	glutathione-S-transferases	NS	NS	NS	2.76843	NS	NS	NS
contig_18428	glutathione-S-transferases	NS	NS	NS	2.25871	NS	NS	NS
contig_21812	glutathione-S-transferases	NS	NS	NS	3.54505	NS	NS	NS
contig_22212	glutathione-S-transferases	NS	2.57004	2.43779	3.54989	NS	NS	NS
contig_23244	glutathione-S-transferases	NS	NS	NS	3.01657	NS	NS	NS
contig_26793	glutathione-S-transferases	NS	NS	NS	-2.13893	NS	NS	NS
contig_3849	glutathione-S-transferases	NS	NS	2.52879	2.40456	2.56743	NS	NS
contig_4379	glutathione-S-transferases	2.44344	NS	NS	NS	NS	NS	NS
contig_5414	glutathione-S-transferases TAU 25	-3.20571	-2.65895	NS	NS	NS	NS	NS
contig_6793	glutathione-S-transferases	NS	NS	2.41271	NS	2.79065	NS	NS
contig_78	glutathione-S-transferases	NS	-2.69275	NS	NS	NS	NS	NS
contig_8391	glutathione-S-transferases	NS	3.85746	3.28725	3.80386	3.2374	NS	NS
contig_9419	glutathione-S-transferases	NS	NS	NS	3.31819	NS	NS	NS
contig_3918	metallothienin	3.0037	NS	2.38333	NS	NS	NS	NS
contig_7563	metallothienin	NS	2.79975	3.34319	3.5506	2.25526	NS	NS
contig_17443	glutathione peroxidase	NS	NS	-2.70289	NS	NS	NS	NS
contig_151	superoxide dismutase SOD	-2.64596	-2.56202	-2.54798	-3.09543	-3.42846	-3.42846	NS
contig_14627	copper/zinc superoxide dismutase SOD	NS	NS	NS	-2.17172	NS	NS	NS
contig_4295	Cu/Zn-superoxide dismutase copper chaperone precursor SOD	-3.66253	-2.07796	-2.9131	-2.94701	NS	-4.6689	-2.518
contig_12253	iron-containing superoxide dismutase SOD	-2.78589	NS	-3.30201	-3.41556	NS	NS	NS
contig_21873	putative manganese superoxide dismutase SOD	NS	NS	4.75988	4.21479	2.20794	NS	NS
contig_1203	catalase	3.49921	3.19315	2.97566	2.55309	NS	NS	NS
contig_2532	catalase	NS	2.37201	NS	3.014	NS	NS	NS
contig_4665	catalase	NS	2.83843	3.51254	2.65045	2.54232	2.42282	NS
contig_993	catalase	NS	NS	NS	-2.76322	NS	NS	NS
contig_4993	mitochondrial alternative oxidase 1a	NS	-3.01917	-2.00752	-2.5613	NS	NS	NS
contig_9428	mitochondrial alternative oxidase 1a	NS	NS	NS	NS	2.21542	NS	NS
contig_1058	ferritin	-2.53517	NS	-6.18734	-6.05004	-3.22033	NS	NS
contig_9415	ferritin	NS	NS	-4.24909	-5.96855	NS	NS	NS
contig_981	ferritin	NS	NS	2.08182	NS	NS	2.13275	NS
contig_22384	lipoxygenase 2	2.2164	NS	-3.75359	-2.93935	-2.65312	NS	NS
contig_14346	peroxidase	NS	NS	2.7346	4.80405	NS	NS	NS
contig_32246	peroxidase	-2.77944	NS	-3.6943	-2.5188	NS	NS	NS
contig_514	peroxidase	-2.26105	NS	-2.28063	-2.66895	NS	-2.52489	NS
contig_101	peroxidase	NS	NS	NS	NS	2.36323	NS	NS
contig_22666	peroxidase 18	NS	NS	NS	NS	-2.34872	NS	NS
contig_9329	peroxidase 30	NS	NS	NS	-2.54386	NS	NS	NS
contig_3574	peroxidase 32	NS	NS	NS	NS	2.06627	NS	NS
contig_1023	peroxidase 34	NS	NS	NS	2.35504	NS	NS	NS
contig_1591	thylakoid-bound ascorbate peroxidase	NS	-2.87299	-3.14704	-2.89103	NS	NS	NS
contig_7008	Reticuline oxidase-like protein	3.09366	2.02538	2.18918	4.94163	NS	NS	NS
contig_7284	alternative oxidase	2.77344	3.09947	4.68393	5.42725	3.31439	NS	NS
contig_209	L-ascorbate peroxidase	NS	-3.03441	NS	NS	NS	NS	NS
contig_5120	ascorbate oxidase	NS	NS	-3.14493	-5.63375	2.39003	NS	NS
contig_10207	stromal ascorbate peroxidase	NS	-2.48301	NS	NS	NS	NS	NS
contig_11391	strictosidine synthase family protein	2.8265	NS	NS	NS	NS	NS	NS
contig_2942	strictosidine synthase family protein	2.0957	3.85895	3.3816	3.72955	NS	NS	NS
contig_3187	2-oxoglutarate (2OG) and Fe(II)-dependent oxygenase-like protein	3.72097	3.98437	4.31807	4.47758	3.23556	NS	NS
contig_6014	2-oxoglutarate (2OG) and Fe(II)-dependent oxygenase-like protein	3.50227	4.01248	4.09519	4.02047	2.5354	NS	NS
contig_22096	phenylanlanine ammonia-lyase	2.1734	NS	NS	NS	NS	NS	NS
contig_2977	4-hydroxyphenylpyruvate dioxygenase	3.64455	5.60968	3.85171	5.67959	NS	NS	NS
contig_5175	4-hydroxyphenylpyruvate dioxygenase	2.76361	4.32577	4.91375	4.09631	NS	NS	NS
contig_2576	magnesium protoporphyrin IX	NS	-3.4105	-3.86581	-3.57185	NS	NS	NS
contig_6306	metallo-beta-lactamase	NS	NS	2.60347	2.8834	NS	NS	NS
contig_5904	VTE1	NS	-2.24175	NS	-2.48906	NS	NS	NS
contig_10648	pheophytinase	NS	NS	2.01652	2.18823	NS	NS	NS
contig_6366	pheophytinase	NS	NS	3.02205	2.10351	NS	NS	NS
contig_4130	rbc	2.27849	NS	NS	NS	NS	NS	NS
contig_5395	rbc	NS	-3.86153	-4.33539	-4.88416	NS	NS	NS
contig_1123	CAB	NS	NS	-2.12166	-2.59995	NS	NS	NS
contig_131	CAB	NS	-2.97757	-2.80155	-3.17172	NS	NS	NS
contig_159	CAB	-2.01436	-3.86933	-4.48724	-5.19023	NS	NS	NS
contig_165	CAB	NS	-4.48128	-5.07436	-5.77364	NS	NS	NS
contig_166	CAB	NS	-4.37634	-4.9271	-5.02139	NS	NS	NS
contig_17	CAB	NS	NS	-2.87805	-4.34067	NS	NS	NS
contig_219	CAB	NS	-2.18399	-2.33415	-3.30653	NS	NS	NS
contig_3027	CAB	NS	-3.14106	-3.6406	-4.3662	NS	NS	NS
contig_325	CAB	NS	-5.49678	-5.84124	-6.58378	NS	NS	NS
contig_399	CAB	NS	-2.28901	NS	-2.42995	NS	NS	NS
contig_561	CAB	NS	-3.27813	-3.09119	-3.88636	NS	NS	NS
contig_972	CAB	NS	NS	NS	-2.95387	NS	NS	NS
contig_1559	CIRCADIAN AND CLOCK ASSOCIATED 1	2.95111	NS	NS	NS	NS	NS	NS
contig_10011	CLP	NS	NS	2.2864	2.40481	NS	NS	NS
contig_16269	CLP	-2.10553	NS	-2.77116	NS	NS	NS	NS
contig_18069	CLP	NS	-2.89052	NS	NS	NS	NS	NS
contig_3523	CLP	NS	2.0352	NS	NS	NS	NS	NS
contig_5351	CLP	NS	NS	2.58781	2.59921	2.05545	NS	NS
contig_8371	CLP	NS	NS	NS	-2.62268	NS	NS	NS
contig_8563	CLP	NS	-2.58591	NS	-2.00974	NS	NS	NS
contig_331	PaO	NS	2.26226	2.95256	2.82386	2.32767	NS	NS
contig_13591	FTSH	NS	NS	-3.22748	-2.92887	NS	NS	NS
contig_8675	FTSH	NS	-2.65731	-2.0106	NS	NS	NS	NS
contig_10757	senescence	4.27376	3.6614	3.76058	4.01565	NS	NS	NS
contig_10958	senescence	NS	NS	2.12	NS	NS	NS	NS
contig_11267	senescence	6.75735	5.95574	NS	NS	NS	NS	NS
contig_1129	senescence	NS	NS	NS	NS	2.02312	NS	NS
contig_11375	senescence	NS	NS	3.02957	3.41432	NS	NS	NS
contig_11691	senescence	2.19212	2.05794	3.94086	3.83713	2.31383	NS	NS
contig_13439	senescence	NS	NS	2.04451	NS	NS	NS	NS
contig_1354	senescence	NS	NS	2.19771	2.4798	NS	NS	NS
contig_137	senescence	NS	-4.02815	-3.55701	-3.98501	NS	NS	NS
contig_1389	senescence	5.3553	NS	NS	NS	NS	2.61251	NS
contig_14246	senescence	7.49934	NS	NS	NS	NS	NS	NS
contig_17039	senescence	NS	NS	-3.08715	-3.66687	NS	NS	NS
contig_17206	senescence	NS	NS	2.04614	2.06245	NS	NS	NS
contig_17820	senescence	3.72306	NS	2.80755	NS	NS	NS	NS
contig_20714	senescence	3.27997	NS	NS	NS	NS	NS	NS
contig_2142	senescence	NS	2.44071	2.93039	3.29956	NS	NS	NS
contig_215	senescence	NS	-4.87129	-4.25653	-5.40413	NS	NS	NS
contig_23945	senescence	NS	2.3652	NS	3.60018	-2.58831	NS	NS
contig_268	senescence	NS	NS	-2.2244	-2.5372	NS	NS	NS
contig_4530	senescence	NS	NS	2.30999	2.44642	NS	NS	NS
contig_4643	senescence	2.7808	3.4204	4.74443	4.54248	2.54005	NS	NS
contig_5551	senescence	NS	2.1493	2.32649	NS	NS	NS	NS
contig_617	senescence	-2.17539	-5.00337	-5.74415	-6.03766	NS	NS	NS
contig_779	senescence	2.98059	2.20609	3.45675	2.12983	2.59925	NS	NS
contig_9675	senescence	2.08119	NS	NS	2.19588	NS	NS	NS
contig_1388	beta 1,3 glucanase	-4.34202	NS	-4.71096	-5.30435	NS	NS	NS
contig_1755	beta 1,3 glucanase	NS	-2.62505	NS	-2.24153	NS	NS	NS
contig_524	chitinase	-2.60589	NS	NS	NS	2.30299	NS	NS
contig_13689	chitinase	NS	-2.50124	NS	NS	NS	NS	NS
contig_1665	chitinase	NS	-3.07621	NS	-2.28637	NS	NS	NS
contig_7326	chitinase	NS	-2.95294	NS	-2.3924	NS	NS	NS
contig_12756	chitinase	NS	NS	-2.23751	NS	NS	NS	NS
contig_23139	chitinase	NS	NS	2.47886	3.03819	NS	NS	NS
contig_17540	chitinase	NS	NS	2.12435	3.84754	NS	NS	NS
contig_20043	chitinase	NS	NS	NS	2.12688	NS	NS	NS
contig_27833	chitinase	NS	NS	NS	2.36582	NS	NS	NS
contig_8822	thaumatin	2.00691	NS	NS	2.46404	NS	NS	NS
contig_24024	thaumatin	NS	NS	-2.01934	-2.28088	NS	NS	NS
contig_23017	thaumatin	NS	NS	NS	NS	-2.82689	NS	NS
contig_27341	defensin	NS	4.4058	2.22358	5.64501	NS	NS	NS
contig_5927	defensin	NS	2.43921	NS	NS	NS	NS	NS
contig_22224	defensin	NS	NS	-4.12463	NS	NS	NS	NS

## Sheet: S6D Table
S6D Table
Glucosinolates related gene that are differentially expressed.NS: Not Statistically Significant
transcript	protein	cold	dark	dehydration	wounding	salt	heat	N-starvation
contig_176	branched-chain aminotransferase 4	NS	-2.35614	NS	NS	NS	NS	NS
contig_195	predicted protein	NS	-2.08255	NS	NS	NS	NS	NS
contig_277	3-isopropylmalate dehydratase	NS	-2.25217	NS	NS	NS	NS	NS
contig_280	epithiospecifier modifier	-3.01301	-7.97571	-8.36222	-9.08543	NS	NS	NS
contig_492	MYRO_BRANA RecName: Full=Myrosinase; AltName: Full=Sinigrinase; AltName: Full=Thioglucosidase; Flags: Precursor	NS	NS	NS	-2.45941	NS	NS	NS
contig_555	unnamed protein product	NS	3.9735	4.08299	4.75124	2.12057	NS	NS
contig_597	O-methyltransferase-like protein	NS	NS	2.08406	4.07273	2.04026	NS	NS
contig_641	cytochrome P450 83a1	NS	-3.29524	-2.6847	-2.86345	NS	NS	NS
contig_911	nitrilase 2	NS	-3.12196	NS	NS	NS	NS	NS
contig_1055	class I glutamine amidotransferase domain-containing protein	NS	NS	NS	3.69245	NS	NS	NS
contig_1216	dimethylaniline monooxygenase (N-oxide forming)	NS	NS	NS	2.16515	NS	NS	NS
contig_1364	thiohydroximate S-glucosyltransferase	NS	-2.70304	NS	NS	NS	NS	NS
contig_1420	hypothetical protein ARALYDRAFT_480365	NS	-2.25583	NS	NS	NS	NS	NS
contig_2289	2-isopropylmalate synthase, B genome specific 1	-2.69992	NS	NS	NS	NS	NS	NS
contig_2290	epithiospecifier modifier	2.4351	NS	2.95235	NS	4.65814	4.65814	NS
contig_2476	3-isopropylmalate dehydrogenase 3	NS	-4.22779	-3.4035	-3.0614	NS	NS	NS
contig_2617	MYB domain protein 28-3	NS	-2.76143	NS	-2.61193	NS	NS	NS
contig_3513	PR5-like receptor kinase	NS	NS	-2.14534	-3.0154	NS	NS	NS
contig_4049	MYB domain protein 28-2	NS	-2.18445	NS	-2.41544	NS	NS	NS
contig_4116	MYB domain protein 51-2	NS	NS	NS	2.21286	NS	NS	NS
contig_4488	putative cinnamyl alcohol dehydrogenase 9	NS	-3.62216	NS	-3.14227	NS	NS	NS
contig_5436	Adenylyl-sulfate kinase 2	-2.10416	NS	-3.02569	NS	NS	NS	NS
contig_5629	CYP79F1	NS	-3.68967	-2.46348	-2.45888	NS	NS	NS
contig_5909	myrosinase	NS	NS	NS	-2.2297	NS	NS	NS
contig_6782	hypothetical protein ARALYDRAFT_492391	NS	2.06978	2.41177	2.0804	NS	NS	NS
contig_7633	acetylornithine aminotransferase	NS	-2.83026	-2.9642	NS	NS	NS	NS
contig_8072	TMT1_BRAOL RecName: Full=Thiocyanate methyltransferase 1	2.68964	2.19308	NS	2.72578	NS	NS	NS
contig_8251	hypothetical protein ARALYDRAFT_486989	NS	-2.03982	NS	NS	NS	NS	NS
contig_9001	glucosinolate GS-Elong /MAM1	NS	NS	-2.24213	-2.82748	NS	NS	NS
contig_9141	sulfotransferase 5b	NS	NS	NS	-2.04943	NS	NS	NS
contig_9972	hypothetical protein ARALYDRAFT_472352	NS	NS	NS	NS	-2.65527	NS	NS
contig_10324	sulfotransferase 5c	-2.03272	NS	-2.07946	NS	NS	NS	NS
contig_11125	hypothetical protein ARALYDRAFT_492391	NS	3.24635	2.98611	3.2266	NS	NS	NS
contig_11765	bile acid transporter 5	NS	NS	-2.68105	NS	NS	NS	NS
contig_12286	dimethylaniline monooxygenase (N-oxide forming)	2.23212	NS	NS	2.6667	NS	NS	NS
contig_12533	hypothetical protein ARALYDRAFT_494049	NS	NS	-3.10857	-3.28451	NS	NS	NS
contig_12820	flavin-monooxygenase	NS	NS	NS	NS	2.34118	NS	NS
contig_12835	solanesyl diphosphate synthase	NS	NS	NS	-2.96152	NS	NS	NS
contig_13927	aps-kinase 2	NS	NS	-3.58063	NS	NS	NS	NS
contig_14166	jasmonate inducible protein	NS	NS	2.99776	4.08002	NS	NS	NS
contig_14472	bile acid:sodium symporter family protein	NS	NS	-2.12255	-2.67388	NS	NS	NS
contig_14674	aldehyde oxidase 2	NS	NS	NS	-2.07221	NS	NS	NS
contig_15912	hypothetical protein ARALYDRAFT_492391	NS	NS	3.24305	3.00483	NS	NS	NS
contig_16769	defense-related protein	NS	NS	3.04993	2.93885	NS	NS	NS
contig_16943	MYB domain protein 28-1	-2.2777	NS	NS	-2.75224	NS	NS	NS
contig_17524	cytochrome P450 monooxygenase	NS	2.44528	2.09918	5.41683	NS	NS	NS
contig_17542	cytochrome P450, family 81, subfamily F, polypeptide 3	NS	NS	NS	2.94906	NS	NS	NS
contig_18118	O-methyltransferase, putative	NS	NS	NS	2.17511	NS	NS	NS
contig_20357	myrosinase	NS	NS	-2.1082	NS	NS	NS	NS
contig_21317	MYB domain protein 51-2	NS	NS	NS	2.27487	NS	NS	NS
contig_22410	aldehyde oxidase	-2.0352	NS	NS	-2.70279	NS	NS	NS
contig_24624	O-methyltransferase family 2 protein	5.03973	3.08075	5.33111	4.99788	NS	NS	NS
contig_27340	hypothetical protein ARALYDRAFT_492391	NS	NS	NS	2.30593	NS	NS	NS
